# Supplementary material for: Comparative Proteomic Analysis of Fucosylated Glycoproteins Produced by Bacteroides thetaiotaomicron Under Different Polysaccharide Nutrition Conditions
Source: Front Microbiol. 2022 Mar 4;13:826942. doi: 10.3389/fmicb.2022.826942 (PMC8931616; doi:10.3389/fmicb.2022.826942)
Supplement: Supplementary file 2 [file Table_1.XLSX]

## Sheet: ProteinGroups
Protein	Protein Name	Gene Name	ProteinGroup	FastaHeaders	Proteins	Peptides	UniquePeptides	RazorUniquePeptides	Coverage	MolWeight	LFQ intensity F-1	LFQ intensity F-2	LFQ intensity F-3	LFQ intensity G-1	LFQ intensity G-2	LFQ intensity G-3	LFQ intensity M-1	LFQ intensity M-2	LFQ intensity M-3	LFQ intensity S-1	LFQ intensity S-2	LFQ intensity S-3
E7MCA2	Uncharacterized protein	BT_0631a	E7MCA2	E7MCA2_BACTN Uncharacterized protein OS=Bacteroides thetaiotaomicron (strain ATCC 29148 / DSM 2079 / NCTC 10582 / E50 / VPI-5482) OX=226186 GN=BT_0631a PE=4 SV=1	1	2	2	2	51.5	7.3586		73919000	78047000	60480000	52610000	73660000	133530000	125550000	115120000	54883000	48959000	52054000
E7MCA4	Uncharacterized protein	BT_0914a	E7MCA4	E7MCA4_BACTN Uncharacterized protein OS=Bacteroides thetaiotaomicron (strain ATCC 29148 / DSM 2079 / NCTC 10582 / E50 / VPI-5482) OX=226186 GN=BT_0914a PE=4 SV=1	1	1	1	1	19.2	5.8808							25208000	29432000		58353000	49501000	57691000
E7MCA5	Putative lipoprotein	BT_1976a	E7MCA5	E7MCA5_BACTN Putative lipoprotein OS=Bacteroides thetaiotaomicron (strain ATCC 29148 / DSM 2079 / NCTC 10582 / E50 / VPI-5482) OX=226186 GN=BT_1976a PE=4 SV=1	1	17	17	17	51.4	31.6	3122800000	2780700000	2893600000	5557700000	3813100000	4371000000	3057000000	2907600000	3188900000	4395600000	4273700000	4318400000
E7MCA9	Uncharacterized protein	BT_3361a	E7MCA9	E7MCA9_BACTN Uncharacterized protein OS=Bacteroides thetaiotaomicron (strain ATCC 29148 / DSM 2079 / NCTC 10582 / E50 / VPI-5482) OX=226186 GN=BT_3361a PE=4 SV=1	1	12	12	12	69.2	23.596	1045600000	885950000	1067200000	810970000	932530000	933720000	1132100000	1205300000	1109700000	1031900000	920550000	944800000
E7MCB0	Conserved hypothetical membrane protein	BT_3901a	E7MCB0	E7MCB0_BACTN Conserved hypothetical membrane protein OS=Bacteroides thetaiotaomicron (strain ATCC 29148 / DSM 2079 / NCTC 10582 / E50 / VPI-5482) OX=226186 GN=BT_3901a PE=4 SV=1	1	6	6	6	34.4	20.601	506110000	474040000	471770000	722190000	864370000	677210000	461120000	411480000	438280000	784160000	721190000	747970000
G8JZS4	Glucan 1,4-alpha-glucosidase SusB	susB	G8JZS4	SUSB_BACTN Glucan 1,4-alpha-glucosidase SusB OS=Bacteroides thetaiotaomicron (strain ATCC 29148 / DSM 2079 / NCTC 10582 / E50 / VPI-5482) OX=226186 GN=susB PE=1 SV=1	1	29	26	29	42.8	84.377	366600000	352450000	340660000	181250000	178840000	160890000	583690000	581560000	547040000	1594300000	1638400000	1405900000
G8JZS5	FucR	BT_1272	G8JZS5	G8JZS5_BACTN FucR OS=Bacteroides thetaiotaomicron (strain ATCC 29148 / DSM 2079 / NCTC 10582 / E50 / VPI-5482) OX=226186 GN=BT_1272 PE=4 SV=1	1	6	6	6	15.1	38.531											4847000
G8JZS6	Outer membrane protein SusF	susF	G8JZS6	SUSF_BACTN Outer membrane protein SusF OS=Bacteroides thetaiotaomicron (strain ATCC 29148 / DSM 2079 / NCTC 10582 / E50 / VPI-5482) OX=226186 GN=susF PE=1 SV=1	1	16	16	16	50.9	52.124	816520000	897460000	821790000	1708000000	1293000000	1531600000	1755200000	1610500000	1480400000	12756000000	12120000000	11823000000
G8JZS9	CRP family transcriptional regulator with cAMP-binding domain	BT_4338	G8JZS9	G8JZS9_BACTN CRP family transcriptional regulator with cAMP-binding domain OS=Bacteroides thetaiotaomicron (strain ATCC 29148 / DSM 2079 / NCTC 10582 / E50 / VPI-5482) OX=226186 GN=BT_4338 PE=4 SV=1	1	8	8	8	34.8	26.457	349140000	373660000	345820000	278670000	316840000	281760000	464920000	358090000	384530000	373620000	304060000	314050000
G8JZT0	Outer membrane protein SusE	susE	G8JZT0	SUSE_BACTN Outer membrane protein SusE OS=Bacteroides thetaiotaomicron (strain ATCC 29148 / DSM 2079 / NCTC 10582 / E50 / VPI-5482) OX=226186 GN=susE PE=1 SV=1	1	8	8	8	22.7	42.754		37248000		55331000	40229000	17624000	113950000	121730000	109640000	762910000	571410000	597150000
P94598	Glutamate dehydrogenase	gdhA	P94598	DHE3_BACTN Glutamate dehydrogenase OS=Bacteroides thetaiotaomicron (strain ATCC 29148 / DSM 2079 / NCTC 10582 / E50 / VPI-5482) OX=226186 GN=gdhA PE=3 SV=2	1	36	34	36	74.8	49.016	17337000000	18087000000	18116000000	14175000000	16731000000	14339000000	23106000000	23815000000	23097000000	20289000000	19752000000	19888000000
Q02550	Anaerobic sulfatase-maturating enzyme	chuR	Q02550	ANSME_BACTN Anaerobic sulfatase-maturating enzyme OS=Bacteroides thetaiotaomicron (strain ATCC 29148 / DSM 2079 / NCTC 10582 / E50 / VPI-5482) OX=226186 GN=chuR PE=1 SV=2	1	6	6	6	15	47.948	200930000	204350000	185000000	125130000	274470000	313230000	154410000	191770000	233940000		159430000	155440000
Q45791	Protein RecA	recA	Q45791	RECA_BACTN Protein RecA OS=Bacteroides thetaiotaomicron (strain ATCC 29148 / DSM 2079 / NCTC 10582 / E50 / VPI-5482) OX=226186 GN=recA PE=3 SV=3	1	16	16	16	52.7	35.544	3984700000	3958300000	4076400000	5695300000	4771900000	5151400000	4729000000	5346400000	4407600000	4491600000	4420700000	4383800000
Q89YH6	Uncharacterized protein	BT_4756	Q89YH6	Q89YH6_BACTN Uncharacterized protein OS=Bacteroides thetaiotaomicron (strain ATCC 29148 / DSM 2079 / NCTC 10582 / E50 / VPI-5482) OX=226186 GN=BT_4756 PE=4 SV=1	1	7	7	7	36.8	27.345	28790000	32171000	33870000	29486000	34487000		40648000	34135000	32626000	29857000	27889000	34092000
Q89YH7	Putative two-component system sensor histidine kinase, putative heat shock protein	BT_4755	Q89YH7	Q89YH7_BACTN Putative two-component system sensor histidine kinase, putative heat shock protein OS=Bacteroides thetaiotaomicron (strain ATCC 29148 / DSM 2079 / NCTC 10582 / E50 / VPI-5482) OX=226186 GN=BT_4755 PE=4 SV=1	1	24	24	24	27.1	101.58	143250000	156560000	146720000	104070000	132080000	104620000	115330000	131480000	131550000	123230000	117610000	128570000
Q89YH8	Cytosine-specific methyltransferase	BT_4754	Q89YH8	Q89YH8_BACTN Cytosine-specific methyltransferase OS=Bacteroides thetaiotaomicron (strain ATCC 29148 / DSM 2079 / NCTC 10582 / E50 / VPI-5482) OX=226186 GN=BT_4754 PE=3 SV=1	1	7	7	7	16.2	46.327				17828000
Q89YI7	Uncharacterized protein	BT_4745	Q89YI7	Q89YI7_BACTN Uncharacterized protein OS=Bacteroides thetaiotaomicron (strain ATCC 29148 / DSM 2079 / NCTC 10582 / E50 / VPI-5482) OX=226186 GN=BT_4745 PE=4 SV=1	1	4	4	4	3	143.7							5582500
Q89YI8	Putative multiple inositol polyphosphate histidine phosphatase 1	BT_4744	Q89YI8	Q89YI8_BACTN Putative multiple inositol polyphosphate histidine phosphatase 1 OS=Bacteroides thetaiotaomicron (strain ATCC 29148 / DSM 2079 / NCTC 10582 / E50 / VPI-5482) OX=226186 GN=BT_4744 PE=1 SV=1	1	13	13	13	31.8	49.224	122500000	118100000	143060000	177990000	170600000	146280000	97968000	106440000	114530000	149310000	157450000	155750000
Q89YJ3	Formate acetyltransferase	BT_4738	Q89YJ3	Q89YJ3_BACTN Formate acetyltransferase OS=Bacteroides thetaiotaomicron (strain ATCC 29148 / DSM 2079 / NCTC 10582 / E50 / VPI-5482) OX=226186 GN=BT_4738 PE=4 SV=1	1	47	47	47	67.3	83.791	11084000000	11392000000	11225000000	12646000000	11855000000	12798000000	18965000000	19028000000	18873000000	10695000000	10349000000	10603000000
Q89YJ4	Pyruvate formate-lyase-activating enzyme	BT_4737	Q89YJ4	Q89YJ4_BACTN Pyruvate formate-lyase-activating enzyme OS=Bacteroides thetaiotaomicron (strain ATCC 29148 / DSM 2079 / NCTC 10582 / E50 / VPI-5482) OX=226186 GN=BT_4737 PE=3 SV=1	1	11	11	11	54.5	27.445	145580000	146350000	154240000	133570000	123100000	123850000	247500000	273410000	289330000	142060000	141300000	143960000
Q89YJ8	HTH cro/C1-type domain-containing protein	BT_4733	Q89YJ8	Q89YJ8_BACTN HTH cro/C1-type domain-containing protein OS=Bacteroides thetaiotaomicron (strain ATCC 29148 / DSM 2079 / NCTC 10582 / E50 / VPI-5482) OX=226186 GN=BT_4733 PE=4 SV=1	1	2	2	2	16.8	11.44												21920000
Q89YK4	Glycerophosphoryl diester phosphodiesterase	BT_4727	Q89YK4	Q89YK4_BACTN Glycerophosphoryl diester phosphodiesterase OS=Bacteroides thetaiotaomicron (strain ATCC 29148 / DSM 2079 / NCTC 10582 / E50 / VPI-5482) OX=226186 GN=BT_4727 PE=4 SV=1	1	8	8	8	33.2	33.947	83718000	93317000	76142000	87074000	76545000	70589000				83587000	113670000	100010000
Q89YL1	Putative RNA polymerase ECF-type sigma factor	BT_4720	Q89YL1	Q89YL1_BACTN Putative RNA polymerase ECF-type sigma factor OS=Bacteroides thetaiotaomicron (strain ATCC 29148 / DSM 2079 / NCTC 10582 / E50 / VPI-5482) OX=226186 GN=BT_4720 PE=3 SV=1	1	2	2	2	11.5	21.097						4811800
Q89YL5	Redox-sensitive transcriptional activator	BT_4716	Q89YL5	Q89YL5_BACTN Redox-sensitive transcriptional activator OS=Bacteroides thetaiotaomicron (strain ATCC 29148 / DSM 2079 / NCTC 10582 / E50 / VPI-5482) OX=226186 GN=BT_4716 PE=3 SV=1	1	10	10	10	41.2	35.408	67838000	60871000	76153000	89917000	65416000	85759000	81880000	96285000	104270000	56156000	59960000	45055000
Q89YL7	Periplasmic beta-glucosidase, xylosidase/arabinosidase	BT_4714	Q89YL7	Q89YL7_BACTN Periplasmic beta-glucosidase, xylosidase/arabinosidase OS=Bacteroides thetaiotaomicron (strain ATCC 29148 / DSM 2079 / NCTC 10582 / E50 / VPI-5482) OX=226186 GN=BT_4714 PE=3 SV=1	1	29	29	29	37.7	84.913	647570000	659510000	654500000	506190000	604940000	671690000	233700000	241030000	221090000	635380000	659890000	700110000
Q89YL8	Glycoside hydrolase family 29	BT_4713	Q89YL8	Q89YL8_BACTN Glycoside hydrolase family 29 OS=Bacteroides thetaiotaomicron (strain ATCC 29148 / DSM 2079 / NCTC 10582 / E50 / VPI-5482) OX=226186 GN=BT_4713 PE=4 SV=1	1	25	25	25	49.8	65.978	1498200000	1511000000	1569000000	1483100000	1659700000	1736900000	501240000	585530000	679000000	1492600000	1482600000	1538400000
Q89YM0	Uncharacterized protein	BT_4711	Q89YM0	Q89YM0_BACTN Uncharacterized protein OS=Bacteroides thetaiotaomicron (strain ATCC 29148 / DSM 2079 / NCTC 10582 / E50 / VPI-5482) OX=226186 GN=BT_4711 PE=4 SV=1	1	1	1	1	4.7	34.989												11627000
Q89YM2	Glycoside hydrolase family 18	BT_4709	Q89YM2	Q89YM2_BACTN Glycoside hydrolase family 18 OS=Bacteroides thetaiotaomicron (strain ATCC 29148 / DSM 2079 / NCTC 10582 / E50 / VPI-5482) OX=226186 GN=BT_4709 PE=4 SV=1	1	1	1	1	3.5	35.718											5138200
Q89YM4	SusC homolog	BT_4707	Q89YM4	Q89YM4_BACTN SusC homolog OS=Bacteroides thetaiotaomicron (strain ATCC 29148 / DSM 2079 / NCTC 10582 / E50 / VPI-5482) OX=226186 GN=BT_4707 PE=3 SV=1	1	3	3	3	3.6	121.34								330950000	194710000
Q89YM7	O-succinylbenzoic acid--CoA ligase	BT_4704	Q89YM7	Q89YM7_BACTN O-succinylbenzoic acid--CoA ligase OS=Bacteroides thetaiotaomicron (strain ATCC 29148 / DSM 2079 / NCTC 10582 / E50 / VPI-5482) OX=226186 GN=BT_4704 PE=4 SV=1	1	2	2	2	5.2	41.044										10537000
Q89YM8	Chloromuconate cycloisomerase	BT_4703	Q89YM8	Q89YM8_BACTN Chloromuconate cycloisomerase OS=Bacteroides thetaiotaomicron (strain ATCC 29148 / DSM 2079 / NCTC 10582 / E50 / VPI-5482) OX=226186 GN=BT_4703 PE=4 SV=1	1	6	6	6	23.5	38.666	108130000	109890000	120700000	114740000	116810000	136050000	111310000	143140000	142810000	113660000	119970000	122960000
Q89YM9	1,4-dihydroxy-2-naphthoyl-CoA synthase	menB	Q89YM9	Q89YM9_BACTN 1,4-dihydroxy-2-naphthoyl-CoA synthase OS=Bacteroides thetaiotaomicron (strain ATCC 29148 / DSM 2079 / NCTC 10582 / E50 / VPI-5482) OX=226186 GN=menB PE=3 SV=1	1	7	7	7	29.2	30.381	226970000	214040000	197040000	162410000	201510000	185050000	225750000	206380000	248960000	220730000	223350000	197010000
Q89YN0	2-succinyl-5-enolpyruvyl-6-hydroxy-3-cyclohexene-1-carboxylate synthase	menD	Q89YN0	MEND_BACTN 2-succinyl-5-enolpyruvyl-6-hydroxy-3-cyclohexene-1-carboxylate synthase OS=Bacteroides thetaiotaomicron (strain ATCC 29148 / DSM 2079 / NCTC 10582 / E50 / VPI-5482) OX=226186 GN=menD PE=3 SV=1	1	16	16	16	37.8	62.468	487720000	455800000	501320000	401750000	491830000	422580000	441380000	394700000	394440000	315330000	332910000	356210000
Q89YN1	Isochorismate synthase entC	BT_4700	Q89YN1	Q89YN1_BACTN Isochorismate synthase entC OS=Bacteroides thetaiotaomicron (strain ATCC 29148 / DSM 2079 / NCTC 10582 / E50 / VPI-5482) OX=226186 GN=BT_4700 PE=4 SV=1	1	15	15	15	43.5	42.128	138280000	141100000	130320000	107220000	132770000	128190000	122440000	141930000	169760000	129630000	116800000	113010000
Q89YN2	Putative hydrolase, haloacid dehalogenase-like hydrolase	BT_4699	Q89YN2	Q89YN2_BACTN Putative hydrolase, haloacid dehalogenase-like hydrolase OS=Bacteroides thetaiotaomicron (strain ATCC 29148 / DSM 2079 / NCTC 10582 / E50 / VPI-5482) OX=226186 GN=BT_4699 PE=4 SV=1	1	17	17	17	43.9	44.958	1523100000	1614600000	1616500000	1979400000	2139700000	2049100000	1372200000	1474700000	1437700000	1845700000	1641800000	1580900000
Q89YN3	Uncharacterized protein	BT_4698	Q89YN3	Q89YN3_BACTN Uncharacterized protein OS=Bacteroides thetaiotaomicron (strain ATCC 29148 / DSM 2079 / NCTC 10582 / E50 / VPI-5482) OX=226186 GN=BT_4698 PE=4 SV=1	1	2	2	2	17.5	14.481			13236000
Q89YN4	Transcriptional regulator	BT_4697	Q89YN4	Q89YN4_BACTN Transcriptional regulator OS=Bacteroides thetaiotaomicron (strain ATCC 29148 / DSM 2079 / NCTC 10582 / E50 / VPI-5482) OX=226186 GN=BT_4697 PE=4 SV=1	1	27	27	27	49.4	68.442	4862000000	5100300000	4838900000	4656700000	5331400000	4854800000	4447300000	4507200000	4375800000	6270900000	5930000000	5900200000
Q89YN5	Uncharacterized protein	BT_4696	Q89YN5	Q89YN5_BACTN Uncharacterized protein OS=Bacteroides thetaiotaomicron (strain ATCC 29148 / DSM 2079 / NCTC 10582 / E50 / VPI-5482) OX=226186 GN=BT_4696 PE=4 SV=1	1	4	4	4	14.9	28.725				27018000
Q89YN6	Outer membrane efflux protein	BT_4695	Q89YN6	Q89YN6_BACTN Outer membrane efflux protein OS=Bacteroides thetaiotaomicron (strain ATCC 29148 / DSM 2079 / NCTC 10582 / E50 / VPI-5482) OX=226186 GN=BT_4695 PE=4 SV=1	1	23	23	23	57.7	47.181	297260000	288870000	283670000	6450400000	6563700000	6417300000	3413400000	3204800000	3505600000	5958600000	5806500000	5873700000
Q89YN7	Cation efflux system protein	BT_4694	Q89YN7	Q89YN7_BACTN Cation efflux system protein OS=Bacteroides thetaiotaomicron (strain ATCC 29148 / DSM 2079 / NCTC 10582 / E50 / VPI-5482) OX=226186 GN=BT_4694 PE=3 SV=1	1	29	29	29	32.3	115.34	326610000	384590000	428080000	2977000000	3132200000	3120000000	2201700000	2131300000	2120000000	3296300000	3291300000	3666700000
Q89YN8	Cation efflux system protein	BT_4693	Q89YN8	Q89YN8_BACTN Cation efflux system protein OS=Bacteroides thetaiotaomicron (strain ATCC 29148 / DSM 2079 / NCTC 10582 / E50 / VPI-5482) OX=226186 GN=BT_4693 PE=3 SV=1	1	23	23	23	71.4	40.751	114100000	71533000	99424000	2970400000	3749800000	4069100000	2699000000	2656400000	2848800000	4833800000	4585600000	4568200000
Q89YP0	Ribosomal RNA large subunit methyltransferase F	rlmF	Q89YP0	RLMF_BACTN Ribosomal RNA large subunit methyltransferase F OS=Bacteroides thetaiotaomicron (strain ATCC 29148 / DSM 2079 / NCTC 10582 / E50 / VPI-5482) OX=226186 GN=rlmF PE=3 SV=1	1	2	2	2	7.5	35.357				33166000		36536000
Q89YP1	Alpha-amylase	BT_4690	Q89YP1	Q89YP1_BACTN Alpha-amylase OS=Bacteroides thetaiotaomicron (strain ATCC 29148 / DSM 2079 / NCTC 10582 / E50 / VPI-5482) OX=226186 GN=BT_4690 PE=4 SV=1	1	8	8	8	23.3	55.343	71981000	66991000	55581000	111270000	55465000		121950000	121280000	128410000	60416000		64596000
Q89YP9	Glycoside hydrolase family 95	BT_4682	Q89YP9	Q89YP9_BACTN Glycoside hydrolase family 95 OS=Bacteroides thetaiotaomicron (strain ATCC 29148 / DSM 2079 / NCTC 10582 / E50 / VPI-5482) OX=226186 GN=BT_4682 PE=4 SV=1	1	37	34	37	46.4	91.793	1000100000	1042700000	955210000	715280000	851990000	839460000	390750000	491990000	453830000	973720000	906240000	956570000
Q89YQ0	Beta-hexosaminidase	BT_4681	Q89YQ0	Q89YQ0_BACTN Beta-hexosaminidase OS=Bacteroides thetaiotaomicron (strain ATCC 29148 / DSM 2079 / NCTC 10582 / E50 / VPI-5482) OX=226186 GN=BT_4681 PE=4 SV=1	1	16	16	16	28.5	61.175	229400000	182030000	229840000	148970000	160980000	147890000	84524000	87795000	93694000	269540000	224250000	217340000
Q89YQ1	Endonuclease MutS2	mutS2	Q89YQ1	Q89YQ1_BACTN Endonuclease MutS2 OS=Bacteroides thetaiotaomicron (strain ATCC 29148 / DSM 2079 / NCTC 10582 / E50 / VPI-5482) OX=226186 GN=mutS2 PE=3 SV=1	1	28	28	28	35.2	94.722	115480000	146720000	121830000	155360000	196750000	193730000	166310000	174650000	194590000	181190000	147330000	171240000
Q89YQ2	Magnesium transport protein CorA	corA	Q89YQ2	Q89YQ2_BACTN Magnesium transport protein CorA OS=Bacteroides thetaiotaomicron (strain ATCC 29148 / DSM 2079 / NCTC 10582 / E50 / VPI-5482) OX=226186 GN=corA PE=3 SV=1	1	5	5	5	12.9	41.223	73475000	72376000	84222000	82595000	126310000	77924000	47996000	54774000	70794000	49293000	54807000	64736000
Q89YQ3	L-serine dehydratase	BT_4678	Q89YQ3	Q89YQ3_BACTN L-serine dehydratase OS=Bacteroides thetaiotaomicron (strain ATCC 29148 / DSM 2079 / NCTC 10582 / E50 / VPI-5482) OX=226186 GN=BT_4678 PE=3 SV=1	1	11	11	11	30.9	44.654	407420000	407290000	402070000	422790000	355960000	342210000	530390000	451330000	491080000	317680000	273660000	282570000
Q89YQ4	PepSY_like domain-containing protein	BT_4677	Q89YQ4	Q89YQ4_BACTN PepSY_like domain-containing protein OS=Bacteroides thetaiotaomicron (strain ATCC 29148 / DSM 2079 / NCTC 10582 / E50 / VPI-5482) OX=226186 GN=BT_4677 PE=4 SV=1	1	1	1	1	8.4	19.032												8512600
Q89YQ6	Heparin lyase I	BT_4675	Q89YQ6	Q89YQ6_BACTN Heparin lyase I OS=Bacteroides thetaiotaomicron (strain ATCC 29148 / DSM 2079 / NCTC 10582 / E50 / VPI-5482) OX=226186 GN=BT_4675 PE=1 SV=1	1	14	14	14	35.6	42.514	38183000	40630000	50749000	20438000	77728000	65712000	623000000	659070000	461710000	43159000		31593000
Q89YQ7	Uncharacterized protein	BT_4674	Q89YQ7	Q89YQ7_BACTN Uncharacterized protein OS=Bacteroides thetaiotaomicron (strain ATCC 29148 / DSM 2079 / NCTC 10582 / E50 / VPI-5482) OX=226186 GN=BT_4674 PE=4 SV=1	1	6	6	6	39.3	20.187	1431400000	1390600000	1260800000	1458500000	1182800000	1313900000	1293800000	1245400000	1246900000	1712000000	1523900000	1601500000
Q89YQ8	Two-component system sensor histidine kinase	BT_4673	Q89YQ8	Q89YQ8_BACTN Two-component system sensor histidine kinase OS=Bacteroides thetaiotaomicron (strain ATCC 29148 / DSM 2079 / NCTC 10582 / E50 / VPI-5482) OX=226186 GN=BT_4673 PE=1 SV=1	1	19	19	19	17.1	135.26	160550000	172990000	182750000	150340000	146200000	132770000	122390000	108200000	134180000	179040000	151690000	127000000
Q89YR5	Putative K+ uptake system protein	BT_4666	Q89YR5	Q89YR5_BACTN Putative K+ uptake system protein OS=Bacteroides thetaiotaomicron (strain ATCC 29148 / DSM 2079 / NCTC 10582 / E50 / VPI-5482) OX=226186 GN=BT_4666 PE=4 SV=1	1	5	5	5	18.9	25.48	103600000	106710000	100080000	129050000	116440000	95774000	158620000	127650000	125080000	115670000	102620000	129750000
Q89YR7	Tryptophan synthase	BT_4664	Q89YR7	Q89YR7_BACTN Tryptophan synthase OS=Bacteroides thetaiotaomicron (strain ATCC 29148 / DSM 2079 / NCTC 10582 / E50 / VPI-5482) OX=226186 GN=BT_4664 PE=3 SV=1	1	15	15	15	48.1	46.485	4093200000	4136000000	3963100000	3875800000	3733700000	3526200000	5462700000	5503000000	5487700000	3536000000	3758700000	3802100000
Q89YR8	Two-component system sensor histidine kinase/response	BT_4663	Q89YR8	Q89YR8_BACTN Two-component system sensor histidine kinase/response OS=Bacteroides thetaiotaomicron (strain ATCC 29148 / DSM 2079 / NCTC 10582 / E50 / VPI-5482) OX=226186 GN=BT_4663 PE=1 SV=1	1	32	32	32	26.7	154.98	259380000	240880000	252430000	230000000	246770000	220090000	217690000	236600000	220840000	191510000	241990000	240440000
Q89YR9	Heparin-sulfate lyase	hepC	Q89YR9	HEPC_BACTN Heparin-sulfate lyase OS=Bacteroides thetaiotaomicron (strain ATCC 29148 / DSM 2079 / NCTC 10582 / E50 / VPI-5482) OX=226186 GN=hepC PE=1 SV=1	1	9	9	9	14.5	79.422								128800000	154440000
Q89YS0	Uncharacterized protein	BT_4661	Q89YS0	Q89YS0_BACTN Uncharacterized protein OS=Bacteroides thetaiotaomicron (strain ATCC 29148 / DSM 2079 / NCTC 10582 / E50 / VPI-5482) OX=226186 GN=BT_4661 PE=1 SV=1	1	3	3	3	5.2	79.414								30637000	29659000
Q89YS2	SusD homolog	BT_4659	Q89YS2	Q89YS2_BACTN SusD homolog OS=Bacteroides thetaiotaomicron (strain ATCC 29148 / DSM 2079 / NCTC 10582 / E50 / VPI-5482) OX=226186 GN=BT_4659 PE=1 SV=1	1	10	10	10	17.8	63.583							37472000	35877000	46845000
Q89YS3	Glucuronyl hydrolase	BT_4658	Q89YS3	Q89YS3_BACTN Glucuronyl hydrolase OS=Bacteroides thetaiotaomicron (strain ATCC 29148 / DSM 2079 / NCTC 10582 / E50 / VPI-5482) OX=226186 GN=BT_4658 PE=4 SV=1	1	22	22	22	50.9	49.186	1370200000	1413300000	1482100000	1579200000	1406200000	1471900000	6703700000	6882100000	6751200000	1604400000	1638900000	1561300000
Q89YS4	Heparinase III protein	BT_4657	Q89YS4	Q89YS4_BACTN Heparinase III protein OS=Bacteroides thetaiotaomicron (strain ATCC 29148 / DSM 2079 / NCTC 10582 / E50 / VPI-5482) OX=226186 GN=BT_4657 PE=1 SV=1	1	20	20	20	29.1	77.546							308510000	321220000	313850000
Q89YS5	N-acetylglucosamine-6-O-sulfatase	BT_4656	Q89YS5	GLCSF_BACTN N-acetylglucosamine-6-O-sulfatase OS=Bacteroides thetaiotaomicron (strain ATCC 29148 / DSM 2079 / NCTC 10582 / E50 / VPI-5482) OX=226186 GN=BT_4656 PE=1 SV=1	1	17	17	17	34.6	64.584	170450000	157200000	146920000	196160000	195670000	225340000	451510000	408750000	463790000	183510000	178970000	186850000
Q89YS6	Uncharacterized protein	BT_4655	Q89YS6	Q89YS6_BACTN Uncharacterized protein OS=Bacteroides thetaiotaomicron (strain ATCC 29148 / DSM 2079 / NCTC 10582 / E50 / VPI-5482) OX=226186 GN=BT_4655 PE=4 SV=1	1	16	16	16	39.2	57.473			56657000	60806000	51611000		172390000	202470000	217090000	43832000	29026000
Q89YS9	Oligosaccharide lyase	BT_4652	Q89YS9	Q89YS9_BACTN Oligosaccharide lyase OS=Bacteroides thetaiotaomicron (strain ATCC 29148 / DSM 2079 / NCTC 10582 / E50 / VPI-5482) OX=226186 GN=BT_4652 PE=4 SV=1	1	34	34	34	45.1	100.3	445410000	486660000	500770000	406110000	527100000	422870000	1358100000	1460600000	1487800000	487400000	522210000	520360000
Q89YT0	Probable endonuclease 4	nfo	Q89YT0	END4_BACTN Probable endonuclease 4 OS=Bacteroides thetaiotaomicron (strain ATCC 29148 / DSM 2079 / NCTC 10582 / E50 / VPI-5482) OX=226186 GN=nfo PE=3 SV=1	1	10	10	10	38.6	31.539		81867000	78071000	59960000		45150000	79011000	50777000	66180000		117650000	97905000
Q89YT2	Uncharacterized protein	BT_4649	Q89YT2	Q89YT2_BACTN Uncharacterized protein OS=Bacteroides thetaiotaomicron (strain ATCC 29148 / DSM 2079 / NCTC 10582 / E50 / VPI-5482) OX=226186 GN=BT_4649 PE=4 SV=1	1	5	5	5	24.2	23.045			43684000					73987000
Q89YT6	SusC homolog	BT_4645	Q89YT6	Q89YT6_BACTN SusC homolog OS=Bacteroides thetaiotaomicron (strain ATCC 29148 / DSM 2079 / NCTC 10582 / E50 / VPI-5482) OX=226186 GN=BT_4645 PE=4 SV=1	1	7	7	7	12.7	58.592				26233000		24886000
Q89YU0	Putative acetyltransferase	BT_4641	Q89YU0	Q89YU0_BACTN Putative acetyltransferase OS=Bacteroides thetaiotaomicron (strain ATCC 29148 / DSM 2079 / NCTC 10582 / E50 / VPI-5482) OX=226186 GN=BT_4641 PE=4 SV=1	1	4	4	4	25.5	16.743	24578000				28741000	27367000	30753000	30466000	31904000	31937000
Q89YU3	Uncharacterized protein	BT_4638	Q89YU3	Q89YU3_BACTN Uncharacterized protein OS=Bacteroides thetaiotaomicron (strain ATCC 29148 / DSM 2079 / NCTC 10582 / E50 / VPI-5482) OX=226186 GN=BT_4638 PE=1 SV=1	1	5	5	5	20.9	25.001			51868000		65063000	63446000	55363000			80742000	83936000	82556000
Q89YU6	Putative anti-sigma factor	BT_4635	Q89YU6	Q89YU6_BACTN Putative anti-sigma factor OS=Bacteroides thetaiotaomicron (strain ATCC 29148 / DSM 2079 / NCTC 10582 / E50 / VPI-5482) OX=226186 GN=BT_4635 PE=4 SV=1	1	7	7	7	20.8	46.477				20539000	32876000				23123000
Q89YU9	Putative galactose oxidase	BT_4632	Q89YU9	Q89YU9_BACTN Putative galactose oxidase OS=Bacteroides thetaiotaomicron (strain ATCC 29148 / DSM 2079 / NCTC 10582 / E50 / VPI-5482) OX=226186 GN=BT_4632 PE=4 SV=1	1	5	5	5	13.5	49.398	43138000	38717000	35924000	54350000	54656000	50122000				63265000	66525000	53930000
Q89YV0	Putative arylsulfatase	BT_4631	Q89YV0	Q89YV0_BACTN Putative arylsulfatase OS=Bacteroides thetaiotaomicron (strain ATCC 29148 / DSM 2079 / NCTC 10582 / E50 / VPI-5482) OX=226186 GN=BT_4631 PE=4 SV=1	1	9	8	8	24.2	57.544	73403000	61046000	57873000		61533000			40956000	49727000	57830000	51292000	53829000
Q89YV1	Uncharacterized protein	BT_4630	Q89YV1	Q89YV1_BACTN Uncharacterized protein OS=Bacteroides thetaiotaomicron (strain ATCC 29148 / DSM 2079 / NCTC 10582 / E50 / VPI-5482) OX=226186 GN=BT_4630 PE=4 SV=1	1	19	19	19	40.7	58.24	224730000	243380000	249230000	239990000	239580000	219810000	249110000	316370000	274160000	180990000	194320000	221800000
Q89YV2	Uncharacterized protein	BT_4629	Q89YV2	Q89YV2_BACTN Uncharacterized protein OS=Bacteroides thetaiotaomicron (strain ATCC 29148 / DSM 2079 / NCTC 10582 / E50 / VPI-5482) OX=226186 GN=BT_4629 PE=4 SV=1	1	4	4	4	18.4	26.674			35260000			32115000	39443000		38407000		38547000	40761000
Q89YV3	ATP-dependent helicase	BT_4628	Q89YV3	Q89YV3_BACTN ATP-dependent helicase OS=Bacteroides thetaiotaomicron (strain ATCC 29148 / DSM 2079 / NCTC 10582 / E50 / VPI-5482) OX=226186 GN=BT_4628 PE=4 SV=1	1	45	45	45	37.5	133.14	494110000	489970000	537390000	422650000	510320000	486750000	462450000	445090000	422050000	450560000	441370000	412440000
Q89YV4	DNA modification methylase	BT_4627	Q89YV4	Q89YV4_BACTN DNA modification methylase OS=Bacteroides thetaiotaomicron (strain ATCC 29148 / DSM 2079 / NCTC 10582 / E50 / VPI-5482) OX=226186 GN=BT_4627 PE=4 SV=1	1	16	16	16	17.6	115.18	124070000	130500000	144940000	85869000	160320000	117760000	108510000	121740000	114020000	139760000	126330000	141680000
Q89YV6	DNA modification methylase BstVI	BT_4625	Q89YV6	Q89YV6_BACTN DNA modification methylase BstVI OS=Bacteroides thetaiotaomicron (strain ATCC 29148 / DSM 2079 / NCTC 10582 / E50 / VPI-5482) OX=226186 GN=BT_4625 PE=4 SV=1	1	10	10	10	22.5	48.395	40890000		49422000	51999000	53138000	51532000	54766000	57168000	60613000	41520000	47148000	44196000
Q89YW6	Chaperone protein DnaK	dnaK	Q89YW6	DNAK_BACTN Chaperone protein DnaK OS=Bacteroides thetaiotaomicron (strain ATCC 29148 / DSM 2079 / NCTC 10582 / E50 / VPI-5482) OX=226186 GN=dnaK PE=3 SV=1	1	36	36	36	55.5	68.366	15220000000	15867000000	15560000000	18263000000	15684000000	17035000000	17520000000	17963000000	16890000000	14486000000	14355000000	13893000000
Q89YW7	Uncharacterized protein	BT_4614	Q89YW7	Q89YW7_BACTN Uncharacterized protein OS=Bacteroides thetaiotaomicron (strain ATCC 29148 / DSM 2079 / NCTC 10582 / E50 / VPI-5482) OX=226186 GN=BT_4614 PE=4 SV=1	1	17	17	17	73.3	28.113	3428700000	3416400000	3585600000	4738200000	5001700000	4471200000	2035900000	1952100000	2029200000	4584100000	4772400000	4507800000
Q89YW8	Uncharacterized protein	BT_4613	Q89YW8	Q89YW8_BACTN Uncharacterized protein OS=Bacteroides thetaiotaomicron (strain ATCC 29148 / DSM 2079 / NCTC 10582 / E50 / VPI-5482) OX=226186 GN=BT_4613 PE=4 SV=1	1	5	5	5	11.7	49.037												16529000
Q89YW9	Saccharopine dehydrogenase	BT_4612	Q89YW9	Q89YW9_BACTN Saccharopine dehydrogenase OS=Bacteroides thetaiotaomicron (strain ATCC 29148 / DSM 2079 / NCTC 10582 / E50 / VPI-5482) OX=226186 GN=BT_4612 PE=4 SV=1	1	20	20	20	64.2	45.084	2861900000	2988800000	3000400000	2845800000	3139900000	2796300000	3463300000	3532300000	3393700000	2880300000	3032200000	3000200000
Q89YX0	Putative bacterioferritin co-migratory protein	BT_4611	Q89YX0	Q89YX0_BACTN Putative bacterioferritin co-migratory protein OS=Bacteroides thetaiotaomicron (strain ATCC 29148 / DSM 2079 / NCTC 10582 / E50 / VPI-5482) OX=226186 GN=BT_4611 PE=4 SV=1	1	14	14	14	70.9	17.114	232840000	225190000	233310000	172860000	287950000	230950000	226300000	235090000	236800000	257370000	312640000	296720000
Q89YX2	Uncharacterized protein	BT_4608	Q89YX2	Q89YX2_BACTN Uncharacterized protein OS=Bacteroides thetaiotaomicron (strain ATCC 29148 / DSM 2079 / NCTC 10582 / E50 / VPI-5482) OX=226186 GN=BT_4608 PE=4 SV=1	1	2	2	2	17.7	13.358	19925000	20625000			25773000	19512000		16894000	17055000		22593000	22262000
Q89YX3	Uncharacterized protein	BT_4607	Q89YX3	Q89YX3_BACTN Uncharacterized protein OS=Bacteroides thetaiotaomicron (strain ATCC 29148 / DSM 2079 / NCTC 10582 / E50 / VPI-5482) OX=226186 GN=BT_4607 PE=4 SV=1	1	4	4	4	32	17.122	31261000		33264000		24189000		34378000	34747000	37997000		26290000	26098000
Q89YX5	BIG2 domain-containing protein	BT_4605	Q89YX5	Q89YX5_BACTN BIG2 domain-containing protein OS=Bacteroides thetaiotaomicron (strain ATCC 29148 / DSM 2079 / NCTC 10582 / E50 / VPI-5482) OX=226186 GN=BT_4605 PE=4 SV=1	1	5	5	5	7.1	90.423						11284000
Q89YX9	Histone-like bacterial DNA-binding protein	BT_4601	Q89YX9	Q89YX9_BACTN Histone-like bacterial DNA-binding protein OS=Bacteroides thetaiotaomicron (strain ATCC 29148 / DSM 2079 / NCTC 10582 / E50 / VPI-5482) OX=226186 GN=BT_4601 PE=4 SV=1	1	2	2	2	10.8	23.918								20219000
Q89YY0	AAA-ATPase_like domain-containing protein	BT_4600	Q89YY0	Q89YY0_BACTN AAA-ATPase_like domain-containing protein OS=Bacteroides thetaiotaomicron (strain ATCC 29148 / DSM 2079 / NCTC 10582 / E50 / VPI-5482) OX=226186 GN=BT_4600 PE=4 SV=1	1	12	11	11	23.3	66.099	89071000	114820000	116350000	138390000	105290000	81823000	70181000	73431000	94346000	81498000	75397000	80350000
Q89YY1	Putative transcriptional regulator	BT_4599	Q89YY1	Q89YY1_BACTN Putative transcriptional regulator OS=Bacteroides thetaiotaomicron (strain ATCC 29148 / DSM 2079 / NCTC 10582 / E50 / VPI-5482) OX=226186 GN=BT_4599 PE=3 SV=1	1	8	8	8	25.5	33.719				45472000		37940000	52376000	44011000	44945000
Q89YY2	Uncharacterized protein	BT_4598	Q89YY2	Q89YY2_BACTN Uncharacterized protein OS=Bacteroides thetaiotaomicron (strain ATCC 29148 / DSM 2079 / NCTC 10582 / E50 / VPI-5482) OX=226186 GN=BT_4598 PE=4 SV=1	1	5	5	5	21.1	22.136	87544000	77472000	76239000	82524000	86039000	83605000	87783000	86595000	95669000	82905000	89144000	95728000
Q89YY3	Chaperone protein ClpB	clpB	Q89YY3	CLPB_BACTN Chaperone protein ClpB OS=Bacteroides thetaiotaomicron (strain ATCC 29148 / DSM 2079 / NCTC 10582 / E50 / VPI-5482) OX=226186 GN=clpB PE=3 SV=1	1	49	49	49	61	97.188	2470700000	2497000000	2355800000	1909100000	2245800000	2179500000	2055900000	2099100000	2173300000	1862200000	1852600000	1885600000
Q89YY4	Uncharacterized protein	BT_4596	Q89YY4	Q89YY4_BACTN Uncharacterized protein OS=Bacteroides thetaiotaomicron (strain ATCC 29148 / DSM 2079 / NCTC 10582 / E50 / VPI-5482) OX=226186 GN=BT_4596 PE=4 SV=1	1	2	2	2	20.7	9.3058			91619000
Q89YY5	DUF5606 domain-containing protein	BT_4595	Q89YY5	Q89YY5_BACTN DUF5606 domain-containing protein OS=Bacteroides thetaiotaomicron (strain ATCC 29148 / DSM 2079 / NCTC 10582 / E50 / VPI-5482) OX=226186 GN=BT_4595 PE=4 SV=1	1	17	17	17	81.9	16.262	1061400000	983590000	913010000	582160000	877940000	719510000	596190000	682720000	702990000	931230000	1043100000	1018700000
Q89YY6	Dephospho-CoA kinase	coaE	Q89YY6	COAE_BACTN Dephospho-CoA kinase OS=Bacteroides thetaiotaomicron (strain ATCC 29148 / DSM 2079 / NCTC 10582 / E50 / VPI-5482) OX=226186 GN=coaE PE=3 SV=1	1	4	4	4	18.1	22.948			32089000
Q89YY7	Uncharacterized protein	BT_4593	Q89YY7	Q89YY7_BACTN Uncharacterized protein OS=Bacteroides thetaiotaomicron (strain ATCC 29148 / DSM 2079 / NCTC 10582 / E50 / VPI-5482) OX=226186 GN=BT_4593 PE=4 SV=1	1	14	14	14	35.9	38.415	1759800000	1749600000	1710300000	2062500000	1921800000	1942100000	1657500000	1556800000	1751200000	2419100000	2237900000	2068600000
Q89YY8	Uncharacterized protein	BT_4592	Q89YY8	Q89YY8_BACTN Uncharacterized protein OS=Bacteroides thetaiotaomicron (strain ATCC 29148 / DSM 2079 / NCTC 10582 / E50 / VPI-5482) OX=226186 GN=BT_4592 PE=4 SV=1	1	3	3	3	47.6	11.564									91471000	304260000	307420000
Q89YY9	Transcription antitermination protein NusB	BT_4591	Q89YY9	Q89YY9_BACTN Transcription antitermination protein NusB OS=Bacteroides thetaiotaomicron (strain ATCC 29148 / DSM 2079 / NCTC 10582 / E50 / VPI-5482) OX=226186 GN=BT_4591 PE=3 SV=1	1	15	15	15	52.3	30.532	730640000	692640000	686640000	468210000	521750000	496990000	610760000	663780000	664890000	601460000	592510000	584720000
Q89YZ0	Uncharacterized protein	BT_4590	Q89YZ0	Q89YZ0_BACTN Uncharacterized protein OS=Bacteroides thetaiotaomicron (strain ATCC 29148 / DSM 2079 / NCTC 10582 / E50 / VPI-5482) OX=226186 GN=BT_4590 PE=4 SV=1	1	8	8	8	56.7	15.777	536720000	502870000	528580000	309820000	389890000	293870000	448190000	465310000	451850000	415840000	409980000	407880000
Q89YZ1	50S ribosomal protein L25	rplY	Q89YZ1	RL25_BACTN 50S ribosomal protein L25 OS=Bacteroides thetaiotaomicron (strain ATCC 29148 / DSM 2079 / NCTC 10582 / E50 / VPI-5482) OX=226186 GN=rplY PE=3 SV=1	1	9	9	9	53.6	21.179	3865900000	4222300000	4460700000	3934700000	4368900000	4783800000	4651200000	4855200000	4845000000	3970500000	3812800000	4089000000
Q89YZ2	Peptidyl-tRNA hydrolase	pth	Q89YZ2	PTH_BACTN Peptidyl-tRNA hydrolase OS=Bacteroides thetaiotaomicron (strain ATCC 29148 / DSM 2079 / NCTC 10582 / E50 / VPI-5482) OX=226186 GN=pth PE=3 SV=1	1	7	7	7	54.5	21.089	104040000	96771000	119490000	67683000	91171000	86503000	84927000	97601000	112240000	125230000	119060000	132520000
Q89YZ3	S4 RNA-binding domain-containing protein	BT_4587	Q89YZ3	Q89YZ3_BACTN S4 RNA-binding domain-containing protein OS=Bacteroides thetaiotaomicron (strain ATCC 29148 / DSM 2079 / NCTC 10582 / E50 / VPI-5482) OX=226186 GN=BT_4587 PE=4 SV=1	1	6	6	6	40	16.147		148500000	155570000		138760000	115920000	149920000	153010000	150160000	139470000	151760000	141680000
Q89YZ4	Histidine triad (HIT) protein	BT_4586	Q89YZ4	Q89YZ4_BACTN Histidine triad (HIT) protein OS=Bacteroides thetaiotaomicron (strain ATCC 29148 / DSM 2079 / NCTC 10582 / E50 / VPI-5482) OX=226186 GN=BT_4586 PE=4 SV=1	1	7	7	7	53.9	16.241	312440000	264570000	242930000	251000000	213920000	244210000	303800000	251390000	284030000	294930000	275250000	273630000
Q89YZ5	Putative Na+/H+ anitporter	BT_4585	Q89YZ5	Q89YZ5_BACTN Putative Na+/H+ anitporter OS=Bacteroides thetaiotaomicron (strain ATCC 29148 / DSM 2079 / NCTC 10582 / E50 / VPI-5482) OX=226186 GN=BT_4585 PE=4 SV=1	1	4	4	4	6.2	83.946					17531000
Q89YZ6	Aminomethyltransferase	gcvT	Q89YZ6	GCST_BACTN Aminomethyltransferase OS=Bacteroides thetaiotaomicron (strain ATCC 29148 / DSM 2079 / NCTC 10582 / E50 / VPI-5482) OX=226186 GN=gcvT PE=3 SV=1	1	12	12	12	36.3	39.825	218210000	211930000	197650000	145350000	156640000	132470000	97901000	103080000	113750000	171200000	194810000	139170000
Q89YZ7	Peptidase T	pepT	Q89YZ7	PEPT_BACTN Peptidase T OS=Bacteroides thetaiotaomicron (strain ATCC 29148 / DSM 2079 / NCTC 10582 / E50 / VPI-5482) OX=226186 GN=pepT PE=3 SV=1	1	13	13	13	35.6	45.178	913020000	986510000	962380000	774150000	1003900000	839940000	898840000	932710000	971020000	1082500000	1107200000	1139700000
Q89YZ8	Amidophosphoribosyltransferase	BT_4582	Q89YZ8	Q89YZ8_BACTN Amidophosphoribosyltransferase OS=Bacteroides thetaiotaomicron (strain ATCC 29148 / DSM 2079 / NCTC 10582 / E50 / VPI-5482) OX=226186 GN=BT_4582 PE=3 SV=1	1	25	25	25	49	52.21	1397700000	1413300000	1427900000	1241300000	1204100000	1208200000	1489600000	1338500000	1440100000	1111300000	1156900000	1208200000
Q89Z01	Uncharacterized protein	BT_4576	Q89Z01	Q89Z01_BACTN Uncharacterized protein OS=Bacteroides thetaiotaomicron (strain ATCC 29148 / DSM 2079 / NCTC 10582 / E50 / VPI-5482) OX=226186 GN=BT_4576 PE=4 SV=1	1	5	5	5	16.5	32.018	32845000		38455000	31616000	35663000	31213000				51616000		44085000
Q89Z02	Uncharacterized protein	BT_4575	Q89Z02	Q89Z02_BACTN Uncharacterized protein OS=Bacteroides thetaiotaomicron (strain ATCC 29148 / DSM 2079 / NCTC 10582 / E50 / VPI-5482) OX=226186 GN=BT_4575 PE=4 SV=1	1	8	8	8	22.9	30.623	88443000	77358000	85558000	53647000	73444000	70895000	49360000	42386000	51341000		89636000	79180000
Q89Z05	Enolase	eno	Q89Z05	ENO_BACTN Enolase OS=Bacteroides thetaiotaomicron (strain ATCC 29148 / DSM 2079 / NCTC 10582 / E50 / VPI-5482) OX=226186 GN=eno PE=3 SV=1	1	17	17	17	51.9	46.158	4719700000	4652100000	4464700000	5201900000	4229500000	5035600000	3867100000	3953700000	4315000000	4422800000	4284900000	4244500000
Q89Z08	Putative transmembrane protein	BT_4569	Q89Z08	Q89Z08_BACTN Putative transmembrane protein OS=Bacteroides thetaiotaomicron (strain ATCC 29148 / DSM 2079 / NCTC 10582 / E50 / VPI-5482) OX=226186 GN=BT_4569 PE=4 SV=1	1	19	19	19	38.2	42.184	451210000	464980000	469350000	420650000	666620000	479780000	310640000	351110000	315190000	728240000	702510000	676650000
Q89Z12	Putative transmembrane protein	BT_4565	Q89Z12	Q89Z12_BACTN Putative transmembrane protein OS=Bacteroides thetaiotaomicron (strain ATCC 29148 / DSM 2079 / NCTC 10582 / E50 / VPI-5482) OX=226186 GN=BT_4565 PE=4 SV=1	1	3	3	3	24.2	14.206	144000000	137600000	87618000		138910000	181010000	155190000	144000000	131150000	137110000	142720000	142370000
Q89Z13	Glycoside transferase family 2	BT_4564	Q89Z13	Q89Z13_BACTN Glycoside transferase family 2 OS=Bacteroides thetaiotaomicron (strain ATCC 29148 / DSM 2079 / NCTC 10582 / E50 / VPI-5482) OX=226186 GN=BT_4564 PE=4 SV=1	1	6	6	6	17.7	36.115	98634000	104220000	99898000		84896000	98182000	103210000	90279000		65386000	57172000	55831000
Q89Z14	Uncharacterized protein	BT_4563	Q89Z14	Q89Z14_BACTN Uncharacterized protein OS=Bacteroides thetaiotaomicron (strain ATCC 29148 / DSM 2079 / NCTC 10582 / E50 / VPI-5482) OX=226186 GN=BT_4563 PE=4 SV=1	1	4	4	4	25.1	20.938	696680000	731720000	736300000	870740000	822210000	672040000	540060000	574630000	476370000	968270000	1019300000	977850000
Q89Z15	Uncharacterized protein	BT_4562	Q89Z15	Q89Z15_BACTN Uncharacterized protein OS=Bacteroides thetaiotaomicron (strain ATCC 29148 / DSM 2079 / NCTC 10582 / E50 / VPI-5482) OX=226186 GN=BT_4562 PE=4 SV=1	1	5	5	5	28.7	21.317											58796000
Q89Z16	Putative manganese efflux pump MntP	mntP	Q89Z16	MNTP_BACTN Putative manganese efflux pump MntP OS=Bacteroides thetaiotaomicron (strain ATCC 29148 / DSM 2079 / NCTC 10582 / E50 / VPI-5482) OX=226186 GN=mntP PE=3 SV=1	1	1	1	1	4.7	21.211												4552800
Q89Z17	FAD:protein FMN transferase	BT_4560	Q89Z17	Q89Z17_BACTN FAD:protein FMN transferase OS=Bacteroides thetaiotaomicron (strain ATCC 29148 / DSM 2079 / NCTC 10582 / E50 / VPI-5482) OX=226186 GN=BT_4560 PE=3 SV=1	1	16	16	16	46.2	38.105	2456600000	2542800000	2611800000	2580700000	2784200000	2699600000	2807500000	2959100000	2593700000	3344800000	3282100000	3211600000
Q89Z19	ATP_bind_3 domain-containing protein	BT_4558	Q89Z19	Q89Z19_BACTN ATP_bind_3 domain-containing protein OS=Bacteroides thetaiotaomicron (strain ATCC 29148 / DSM 2079 / NCTC 10582 / E50 / VPI-5482) OX=226186 GN=BT_4558 PE=3 SV=1	1	3	3	3	8.1	28.62											3279400
Q89Z20	TPR_REGION domain-containing protein	BT_4557	Q89Z20	Q89Z20_BACTN TPR_REGION domain-containing protein OS=Bacteroides thetaiotaomicron (strain ATCC 29148 / DSM 2079 / NCTC 10582 / E50 / VPI-5482) OX=226186 GN=BT_4557 PE=4 SV=1	1	27	27	27	52.4	54.684	6028300000	6198100000	6333200000	6136600000	6343300000	6342600000	4978200000	5115200000	5610100000	8038900000	8044700000	7920400000
Q89Z21	NfeD domain-containing protein	BT_4556	Q89Z21	Q89Z21_BACTN NfeD domain-containing protein OS=Bacteroides thetaiotaomicron (strain ATCC 29148 / DSM 2079 / NCTC 10582 / E50 / VPI-5482) OX=226186 GN=BT_4556 PE=4 SV=1	1	4	4	4	23.1	16.776	146240000	157460000		176280000	162910000	223170000	146880000	140990000	176340000	180890000	180570000	170220000
Q89Z22	UPF0365 protein BT_4555	BT_4555	Q89Z22	Y4555_BACTN UPF0365 protein BT_4555 OS=Bacteroides thetaiotaomicron (strain ATCC 29148 / DSM 2079 / NCTC 10582 / E50 / VPI-5482) OX=226186 GN=BT_4555 PE=3 SV=1	1	15	15	15	55	35.886	717080000	717250000	725430000	635670000	742970000	621070000	548800000	599550000	596140000	596020000	578080000	727310000
Q89Z23	Purine nucleoside phosphorylase II	BT_4554	Q89Z23	Q89Z23_BACTN Purine nucleoside phosphorylase II OS=Bacteroides thetaiotaomicron (strain ATCC 29148 / DSM 2079 / NCTC 10582 / E50 / VPI-5482) OX=226186 GN=BT_4554 PE=4 SV=1	1	11	11	11	39.7	32.435	671080000	678900000	719650000	643730000	743470000	744110000	676480000	726050000	636730000	705870000	676900000	814320000
Q89Z24	NAD-dependent epimerase/dehydratase	BT_4553	Q89Z24	Q89Z24_BACTN NAD-dependent epimerase/dehydratase OS=Bacteroides thetaiotaomicron (strain ATCC 29148 / DSM 2079 / NCTC 10582 / E50 / VPI-5482) OX=226186 GN=BT_4553 PE=1 SV=1	1	6	6	6	20.1	24.206					57895000		57742000	54920000			57668000
Q89Z26	tRNA modification GTPase MnmE	mnmE	Q89Z26	MNME_BACTN tRNA modification GTPase MnmE OS=Bacteroides thetaiotaomicron (strain ATCC 29148 / DSM 2079 / NCTC 10582 / E50 / VPI-5482) OX=226186 GN=mnmE PE=3 SV=1	1	21	21	21	50.5	51.611	625330000	694260000	639600000	565120000	554800000	530460000	633020000	575420000	594750000	588720000	577250000	596190000
Q89Z34	Putative type I restriction enzyme specificity protein	BT_4543	Q89Z34	Q89Z34_BACTN Putative type I restriction enzyme specificity protein OS=Bacteroides thetaiotaomicron (strain ATCC 29148 / DSM 2079 / NCTC 10582 / E50 / VPI-5482) OX=226186 GN=BT_4543 PE=4 SV=1	1	10	10	10	22.8	43.558	63019000	91883000	73139000	79100000	71261000	75478000	98286000	112500000	102480000	66955000	50390000	54401000
Q89Z36	Putative Type I restriction modification DNA specificity protein	BT_4541	Q89Z36	Q89Z36_BACTN Putative Type I restriction modification DNA specificity protein OS=Bacteroides thetaiotaomicron (strain ATCC 29148 / DSM 2079 / NCTC 10582 / E50 / VPI-5482) OX=226186 GN=BT_4541 PE=4 SV=1	1	2	2	2	12	22.26										7011100
Q89Z37	Putative Type I restriction enzyme MjaXP specificity protein	BT_4540	Q89Z37	Q89Z37_BACTN Putative Type I restriction enzyme MjaXP specificity protein OS=Bacteroides thetaiotaomicron (strain ATCC 29148 / DSM 2079 / NCTC 10582 / E50 / VPI-5482) OX=226186 GN=BT_4540 PE=4 SV=1	1	2	2	2	4.4	48.358	23615000				26981000							21115000
Q89Z38	Uncharacterized protein	BT_4539	Q89Z38	Q89Z38_BACTN Uncharacterized protein OS=Bacteroides thetaiotaomicron (strain ATCC 29148 / DSM 2079 / NCTC 10582 / E50 / VPI-5482) OX=226186 GN=BT_4539 PE=4 SV=1	1	11	11	11	26.4	53.519	78944000	75281000	87016000	72217000	84185000	68914000	108940000	93346000	85451000	60851000	61944000	59151000
Q89Z39	Type I restriction enzyme EcoR124II M protein	BT_4538	Q89Z39	Q89Z39_BACTN Type I restriction enzyme EcoR124II M protein OS=Bacteroides thetaiotaomicron (strain ATCC 29148 / DSM 2079 / NCTC 10582 / E50 / VPI-5482) OX=226186 GN=BT_4538 PE=4 SV=1	1	18	18	18	35.4	58.806	394170000	391920000	440450000	301300000	455390000	375680000	389890000	416760000	440420000	483930000	460040000	481170000
Q89Z40	Uncharacterized protein	BT_4537	Q89Z40	Q89Z40_BACTN Uncharacterized protein OS=Bacteroides thetaiotaomicron (strain ATCC 29148 / DSM 2079 / NCTC 10582 / E50 / VPI-5482) OX=226186 GN=BT_4537 PE=4 SV=1	1	28	28	28	52.2	67.13	684760000	666890000	634400000	667710000	615430000	641700000	751940000	823840000	857670000	576920000	590520000	579100000
Q89Z41	Uncharacterized protein	BT_4536	Q89Z41	Q89Z41_BACTN Uncharacterized protein OS=Bacteroides thetaiotaomicron (strain ATCC 29148 / DSM 2079 / NCTC 10582 / E50 / VPI-5482) OX=226186 GN=BT_4536 PE=4 SV=1	1	14	14	14	51.8	35.567	77186000	82694000	66054000	67724000	83490000	74500000	109910000	103440000	113460000	90283000	71749000	91257000
Q89Z42	Type I restriction enzyme R Protein	BT_4535	Q89Z42	Q89Z42_BACTN Type I restriction enzyme R Protein OS=Bacteroides thetaiotaomicron (strain ATCC 29148 / DSM 2079 / NCTC 10582 / E50 / VPI-5482) OX=226186 GN=BT_4535 PE=3 SV=1	1	32	32	32	37.3	109.19	439580000	429030000	413030000	367870000	357980000	359220000	494410000	462680000	513370000	362080000	327100000	353810000
Q89Z44	Uncharacterized protein	BT_4533	Q89Z44	Q89Z44_BACTN Uncharacterized protein OS=Bacteroides thetaiotaomicron (strain ATCC 29148 / DSM 2079 / NCTC 10582 / E50 / VPI-5482) OX=226186 GN=BT_4533 PE=4 SV=1	1	17	17	17	35.6	52.14	179780000	182410000	201230000	158760000	181740000	177900000	184320000	163230000	205380000	147790000	175330000	174870000
Q89Z45	Uncharacterized protein	BT_4532	Q89Z45	Q89Z45_BACTN Uncharacterized protein OS=Bacteroides thetaiotaomicron (strain ATCC 29148 / DSM 2079 / NCTC 10582 / E50 / VPI-5482) OX=226186 GN=BT_4532 PE=4 SV=1	1	3	3	3	35.2	12.184	35972000	36315000	34400000					45372000
Q89Z46	Mrr_cat domain-containing protein	BT_4531	Q89Z46	Q89Z46_BACTN Mrr_cat domain-containing protein OS=Bacteroides thetaiotaomicron (strain ATCC 29148 / DSM 2079 / NCTC 10582 / E50 / VPI-5482) OX=226186 GN=BT_4531 PE=4 SV=1	1	3	3	3	10.8	40.492	18450000	19032000			21792000	18193000					12707000	19917000
Q89Z47	ATP-dependent DNA helicase recG	BT_4530	Q89Z47	Q89Z47_BACTN ATP-dependent DNA helicase recG OS=Bacteroides thetaiotaomicron (strain ATCC 29148 / DSM 2079 / NCTC 10582 / E50 / VPI-5482) OX=226186 GN=BT_4530 PE=4 SV=1	1	18	18	18	33.4	54.283	276970000	336170000	259420000	194060000	260390000	288470000	268590000	293480000	311530000	263150000	240030000	277360000
Q89Z49	Metallophosphoesterase	BT_4528	Q89Z49	Q89Z49_BACTN Metallophosphoesterase OS=Bacteroides thetaiotaomicron (strain ATCC 29148 / DSM 2079 / NCTC 10582 / E50 / VPI-5482) OX=226186 GN=BT_4528 PE=4 SV=1	1	1	1	1	5.7	22.798							16133000
Q89Z51	Metallophosphoesterase	BT_4526	Q89Z51	Q89Z51_BACTN Metallophosphoesterase OS=Bacteroides thetaiotaomicron (strain ATCC 29148 / DSM 2079 / NCTC 10582 / E50 / VPI-5482) OX=226186 GN=BT_4526 PE=4 SV=1	1	4	4	4	20.8	29.589									36286000
Q89Z57	Putative type I restriction enzyme S.BthVORF4518AP	BT_4520	Q89Z57	Q89Z57_BACTN Putative type I restriction enzyme S.BthVORF4518AP OS=Bacteroides thetaiotaomicron (strain ATCC 29148 / DSM 2079 / NCTC 10582 / E50 / VPI-5482) OX=226186 GN=BT_4520 PE=4 SV=1	1	10	9	10	24.1	54.025	61328000	65042000	72912000	71230000	63169000	53106000	76061000	86968000	76283000	55208000	56662000	50914000
Q89Z58	Uncharacterized protein	BT_4519	Q89Z58	Q89Z58_BACTN Uncharacterized protein OS=Bacteroides thetaiotaomicron (strain ATCC 29148 / DSM 2079 / NCTC 10582 / E50 / VPI-5482) OX=226186 GN=BT_4519 PE=4 SV=1	1	13	13	13	40.4	44.012	157970000	142660000	165290000	151310000	120550000	150170000	142990000	161340000	152340000	137570000	132650000	133370000
Q89Z59	Probable type I restriction enzyme BthVORF4518P M protein	BT_4518	Q89Z59	T1M_BACTN Probable type I restriction enzyme BthVORF4518P M protein OS=Bacteroides thetaiotaomicron (strain ATCC 29148 / DSM 2079 / NCTC 10582 / E50 / VPI-5482) OX=226186 GN=BT_4518 PE=1 SV=1	1	18	18	18	38.1	53.126	146900000	122980000	137840000	112250000	150830000	159010000	164540000	173470000	176180000	128170000	116880000	103100000
Q89Z60	Putative type I restriction enzyme BthVORF4518P	BT_4517	Q89Z60	Q89Z60_BACTN Putative type I restriction enzyme BthVORF4518P OS=Bacteroides thetaiotaomicron (strain ATCC 29148 / DSM 2079 / NCTC 10582 / E50 / VPI-5482) OX=226186 GN=BT_4517 PE=4 SV=1	1	32	32	32	36.3	102.39	499720000	483400000	520950000	451040000	414110000	471310000	567760000	533100000	504560000	441960000	467150000	506660000
Q89Z61	Uncharacterized protein	BT_4516	Q89Z61	Q89Z61_BACTN Uncharacterized protein OS=Bacteroides thetaiotaomicron (strain ATCC 29148 / DSM 2079 / NCTC 10582 / E50 / VPI-5482) OX=226186 GN=BT_4516 PE=4 SV=1	1	27	27	27	44.9	68.007	650940000	642910000	652830000	554580000	625310000	563330000	550130000	525530000	620870000	575110000	616650000	576740000
Q89Z65	Putative zinc-type alcohol dehydrogenase	BT_4512	Q89Z65	Q89Z65_BACTN Putative zinc-type alcohol dehydrogenase OS=Bacteroides thetaiotaomicron (strain ATCC 29148 / DSM 2079 / NCTC 10582 / E50 / VPI-5482) OX=226186 GN=BT_4512 PE=4 SV=1	1	5	5	5	19.4	38.509	93701000	86185000
Q89Z68	HEPN domain-containing protein	BT_4509	Q89Z68	Q89Z68_BACTN HEPN domain-containing protein OS=Bacteroides thetaiotaomicron (strain ATCC 29148 / DSM 2079 / NCTC 10582 / E50 / VPI-5482) OX=226186 GN=BT_4509 PE=4 SV=1	1	4	4	4	11.4	35.226										21439000	21323000
Q89Z69	Uncharacterized protein	BT_4508	Q89Z69	Q89Z69_BACTN Uncharacterized protein OS=Bacteroides thetaiotaomicron (strain ATCC 29148 / DSM 2079 / NCTC 10582 / E50 / VPI-5482) OX=226186 GN=BT_4508 PE=4 SV=1	1	10	10	10	25.5	46.076	112700000	109630000	109870000	127330000	123610000	126830000	178400000	165500000	186620000	119470000	120580000	117970000
Q89Z70	Beta-lactamase	BT_4507	Q89Z70	Q89Z70_BACTN Beta-lactamase OS=Bacteroides thetaiotaomicron (strain ATCC 29148 / DSM 2079 / NCTC 10582 / E50 / VPI-5482) OX=226186 GN=BT_4507 PE=4 SV=1	1	10	10	10	32.1	32.912	2224900000	2485700000	2505400000	2124900000	2255800000	2710900000	2208700000	2465500000	2357100000	3338800000	3041900000	3003500000
Q89Z71	Putative acetyltransferase	BT_4506	Q89Z71	Q89Z71_BACTN Putative acetyltransferase OS=Bacteroides thetaiotaomicron (strain ATCC 29148 / DSM 2079 / NCTC 10582 / E50 / VPI-5482) OX=226186 GN=BT_4506 PE=4 SV=1	1	17	17	17	36.5	53.049	428340000	421270000	419250000	384460000	405310000	418560000	546470000	487780000	480170000	368660000	367240000	343550000
Q89Z74	MaoC-like domain-containing protein	BT_4503	Q89Z74	Q89Z74_BACTN MaoC-like domain-containing protein OS=Bacteroides thetaiotaomicron (strain ATCC 29148 / DSM 2079 / NCTC 10582 / E50 / VPI-5482) OX=226186 GN=BT_4503 PE=4 SV=1	1	6	6	6	41.6	17.67	495350000	514200000	513870000	387150000	533060000	516760000	488520000	484150000	540680000	392450000	396800000	404030000
Q89Z76	Ribosomal large subunit pseudouridine synthase A	BT_4501	Q89Z76	Q89Z76_BACTN Ribosomal large subunit pseudouridine synthase A OS=Bacteroides thetaiotaomicron (strain ATCC 29148 / DSM 2079 / NCTC 10582 / E50 / VPI-5482) OX=226186 GN=BT_4501 PE=4 SV=1	1	8	8	8	16.2	63.547		39810000	43860000		44622000	37545000	39570000		31092000		38111000	30718000
Q89Z83	N-acetyltransferase domain-containing protein	BT_4494	Q89Z83	Q89Z83_BACTN N-acetyltransferase domain-containing protein OS=Bacteroides thetaiotaomicron (strain ATCC 29148 / DSM 2079 / NCTC 10582 / E50 / VPI-5482) OX=226186 GN=BT_4494 PE=4 SV=1	1	7	7	7	61.3	12.059	56039000	70912000	65391000	51743000	57136000	53541000	102950000	92674000	83643000	55590000	45777000	45745000
Q89Z84	Putative sugar nucleotide epimerase	BT_4493	Q89Z84	Q89Z84_BACTN Putative sugar nucleotide epimerase OS=Bacteroides thetaiotaomicron (strain ATCC 29148 / DSM 2079 / NCTC 10582 / E50 / VPI-5482) OX=226186 GN=BT_4493 PE=4 SV=1	1	2	2	2	4.8	49.674	45861000				69444000
Q89Z89	Formamidopyrimidine-DNA glycosylase	BT_4488	Q89Z89	Q89Z89_BACTN Formamidopyrimidine-DNA glycosylase OS=Bacteroides thetaiotaomicron (strain ATCC 29148 / DSM 2079 / NCTC 10582 / E50 / VPI-5482) OX=226186 GN=BT_4488 PE=3 SV=1	1	12	12	12	47.3	31.225	87970000	77981000	91658000	74492000	91526000	86972000	100700000	108900000	107380000	80781000	88509000	75797000
Q89Z90	Putative membrane-bound lytic murein transglycosylase	BT_4487	Q89Z90	Q89Z90_BACTN Putative membrane-bound lytic murein transglycosylase OS=Bacteroides thetaiotaomicron (strain ATCC 29148 / DSM 2079 / NCTC 10582 / E50 / VPI-5482) OX=226186 GN=BT_4487 PE=4 SV=1	1	10	10	10	33.3	38.576	260610000	308300000	277100000	273210000	214190000	262830000	210180000	239920000	254020000	275160000	242280000	262350000
Q89Z91	Voltage-gated K+ channel protein	BT_4486	Q89Z91	Q89Z91_BACTN Voltage-gated K+ channel protein OS=Bacteroides thetaiotaomicron (strain ATCC 29148 / DSM 2079 / NCTC 10582 / E50 / VPI-5482) OX=226186 GN=BT_4486 PE=4 SV=1	1	2	2	2	6.5	33.444												19177000
Q89Z97	Putative cell surface protein	BT_4480	Q89Z97	Q89Z97_BACTN Putative cell surface protein OS=Bacteroides thetaiotaomicron (strain ATCC 29148 / DSM 2079 / NCTC 10582 / E50 / VPI-5482) OX=226186 GN=BT_4480 PE=4 SV=1	1	30	30	30	31.6	130.75	176240000	190440000	143040000	295610000	289170000	275160000	141720000	136930000	148300000	179050000	182050000	162830000
Q89Z98	Integrase protein	BT_4479	Q89Z98	Q89Z98_BACTN Integrase protein OS=Bacteroides thetaiotaomicron (strain ATCC 29148 / DSM 2079 / NCTC 10582 / E50 / VPI-5482) OX=226186 GN=BT_4479 PE=3 SV=1	1	1	1	1	2.3	34.865												1335500000
Q89ZA1	Amino acid carrier protein	BT_4476	Q89ZA1	Q89ZA1_BACTN Amino acid carrier protein OS=Bacteroides thetaiotaomicron (strain ATCC 29148 / DSM 2079 / NCTC 10582 / E50 / VPI-5482) OX=226186 GN=BT_4476 PE=3 SV=1	1	3	3	3	10.2	49.794											30150000
Q89ZA2	Uncharacterized protein	BT_4475	Q89ZA2	Q89ZA2_BACTN Uncharacterized protein OS=Bacteroides thetaiotaomicron (strain ATCC 29148 / DSM 2079 / NCTC 10582 / E50 / VPI-5482) OX=226186 GN=BT_4475 PE=4 SV=1	1	8	8	8	31	24.461	690410000	654580000	737690000	660070000	575530000	581760000	567550000	505050000	472500000	575880000	535980000	543160000
Q89ZA3	Uncharacterized protein	BT_4474	Q89ZA3	Q89ZA3_BACTN Uncharacterized protein OS=Bacteroides thetaiotaomicron (strain ATCC 29148 / DSM 2079 / NCTC 10582 / E50 / VPI-5482) OX=226186 GN=BT_4474 PE=4 SV=1	1	28	28	28	43.2	83.855	213120000	200820000	208120000	263280000	282290000	252800000	259580000	247020000	263570000	189970000	203330000	240490000
Q89ZA6	SusD homolog	BT_4471	Q89ZA6	Q89ZA6_BACTN SusD homolog OS=Bacteroides thetaiotaomicron (strain ATCC 29148 / DSM 2079 / NCTC 10582 / E50 / VPI-5482) OX=226186 GN=BT_4471 PE=4 SV=1	1	10	10	10	24.1	60.98	71956000	72301000	67842000	80817000	84407000	70504000	61584000	68737000	59310000	122090000	124300000	110130000
Q89ZA7	SusC homolog	BT_4470	Q89ZA7	Q89ZA7_BACTN SusC homolog OS=Bacteroides thetaiotaomicron (strain ATCC 29148 / DSM 2079 / NCTC 10582 / E50 / VPI-5482) OX=226186 GN=BT_4470 PE=3 SV=1	1	16	16	16	15.9	114.79	57266000	56037000	69635000	84748000	77986000	66305000		81783000		65280000	74709000	77891000
Q89ZA8	Uncharacterized protein	BT_4469	Q89ZA8	Q89ZA8_BACTN Uncharacterized protein OS=Bacteroides thetaiotaomicron (strain ATCC 29148 / DSM 2079 / NCTC 10582 / E50 / VPI-5482) OX=226186 GN=BT_4469 PE=4 SV=1	1	5	5	5	38.8	18.515							54319000				31902000
Q89ZA9	Uncharacterized protein	BT_4468	Q89ZA9	Q89ZA9_BACTN Uncharacterized protein OS=Bacteroides thetaiotaomicron (strain ATCC 29148 / DSM 2079 / NCTC 10582 / E50 / VPI-5482) OX=226186 GN=BT_4468 PE=3 SV=1	1	4	4	4	45.3	13.472			98051000			67054000	107030000	117500000	117790000
Q89ZB7	SusC homolog	BT_4460	Q89ZB7	Q89ZB7_BACTN SusC homolog OS=Bacteroides thetaiotaomicron (strain ATCC 29148 / DSM 2079 / NCTC 10582 / E50 / VPI-5482) OX=226186 GN=BT_4460 PE=4 SV=1	1	16	16	16	47	48.585	159510000	158200000	145550000	209350000	221610000	229960000	191160000	170630000	180920000	344440000	303480000	288710000
Q89ZB9	Pyridoxal kinase	BT_4458	Q89ZB9	Q89ZB9_BACTN Pyridoxal kinase OS=Bacteroides thetaiotaomicron (strain ATCC 29148 / DSM 2079 / NCTC 10582 / E50 / VPI-5482) OX=226186 GN=BT_4458 PE=1 SV=1	1	6	6	6	22.1	32.826	57142000	49014000	49054000	48087000	47575000	57319000	47746000	62487000	49902000	42885000	43956000
Q89ZC0	LUD_dom domain-containing protein	BT_4457	Q89ZC0	Q89ZC0_BACTN LUD_dom domain-containing protein OS=Bacteroides thetaiotaomicron (strain ATCC 29148 / DSM 2079 / NCTC 10582 / E50 / VPI-5482) OX=226186 GN=BT_4457 PE=4 SV=1	1	8	8	8	47.7	21.459		59871000					90901000				64484000
Q89ZC1	Putative electron transport protein	BT_4456	Q89ZC1	Q89ZC1_BACTN Putative electron transport protein OS=Bacteroides thetaiotaomicron (strain ATCC 29148 / DSM 2079 / NCTC 10582 / E50 / VPI-5482) OX=226186 GN=BT_4456 PE=4 SV=1	1	14	14	14	34.1	52.082	98603000	117670000	107690000	111220000	113660000	99076000	112430000	137090000	122440000	74432000	75984000	72376000
Q89ZC2	Oxidoreductase, putative glycolate oxidase	BT_4455	Q89ZC2	Q89ZC2_BACTN Oxidoreductase, putative glycolate oxidase OS=Bacteroides thetaiotaomicron (strain ATCC 29148 / DSM 2079 / NCTC 10582 / E50 / VPI-5482) OX=226186 GN=BT_4455 PE=4 SV=1	1	1	1	1	3.7	27.31												27827000
Q89ZC4	6-carboxy-5,6,7,8-tetrahydropterin synthase	BT_4453	Q89ZC4	Q89ZC4_BACTN 6-carboxy-5,6,7,8-tetrahydropterin synthase OS=Bacteroides thetaiotaomicron (strain ATCC 29148 / DSM 2079 / NCTC 10582 / E50 / VPI-5482) OX=226186 GN=BT_4453 PE=3 SV=1	1	4	4	4	39.5	14.193	111710000	117040000	112200000		109680000		167550000	193020000	189660000	81210000	71830000
Q89ZC6	Putative MTA/SAH nucleosidase	BT_4451	Q89ZC6	Q89ZC6_BACTN Putative MTA/SAH nucleosidase OS=Bacteroides thetaiotaomicron (strain ATCC 29148 / DSM 2079 / NCTC 10582 / E50 / VPI-5482) OX=226186 GN=BT_4451 PE=4 SV=1	1	7	7	7	40.4	21.121				78116000	100650000	93540000	112850000	102260000	126650000	120730000	118000000	104210000
Q89ZC8	Putative dehydrogenase	BT_4449	Q89ZC8	Q89ZC8_BACTN Putative dehydrogenase OS=Bacteroides thetaiotaomicron (strain ATCC 29148 / DSM 2079 / NCTC 10582 / E50 / VPI-5482) OX=226186 GN=BT_4449 PE=4 SV=1	1	2	2	2	6.2	40.702												115330000
Q8A5T0	Putative dehydrogenase	BT_2158	Q8A5T0;Q89ZC9	Q8A5T0_BACTN Putative dehydrogenase OS=Bacteroides thetaiotaomicron (strain ATCC 29148 / DSM 2079 / NCTC 10582 / E50 / VPI-5482) OX=226186 GN=BT_2158 PE=4 SV=1;Q89ZC9_BACTN Putative dehydrogenase OS=Bacteroides thetaiotaomicron (strain ATCC 29148 / DSM 207	2	24	24	24	58.9	54.313	10787000000	11265000000	10976000000	10727000000	10686000000	9937200000	7170100000	6981000000	6985400000	9688200000	10079000000	9749400000
Q89ZD0	DUF1080 domain-containing protein	BT_4447	Q89ZD0	Q89ZD0_BACTN DUF1080 domain-containing protein OS=Bacteroides thetaiotaomicron (strain ATCC 29148 / DSM 2079 / NCTC 10582 / E50 / VPI-5482) OX=226186 GN=BT_4447 PE=4 SV=1	1	16	2	2	83.8	27.102												30221000
Q89ZD2	AAA-ATPase_like domain-containing protein	BT_4445	Q89ZD2	Q89ZD2_BACTN AAA-ATPase_like domain-containing protein OS=Bacteroides thetaiotaomicron (strain ATCC 29148 / DSM 2079 / NCTC 10582 / E50 / VPI-5482) OX=226186 GN=BT_4445 PE=4 SV=1	1	15	15	15	31.5	67.233	192070000	201960000	184430000	192860000	214350000	175140000	197740000	191360000	194850000	168340000	186890000	155190000
Q89ZE7	Cytochrome c biogenesis protein (CcsA)	BT_4430	Q89ZE7	Q89ZE7_BACTN Cytochrome c biogenesis protein (CcsA) OS=Bacteroides thetaiotaomicron (strain ATCC 29148 / DSM 2079 / NCTC 10582 / E50 / VPI-5482) OX=226186 GN=BT_4430 PE=4 SV=1	1	2	2	2	3.1	91.622					13971000
Q89ZE9	Uncharacterized protein	BT_4428	Q89ZE9	Q89ZE9_BACTN Uncharacterized protein OS=Bacteroides thetaiotaomicron (strain ATCC 29148 / DSM 2079 / NCTC 10582 / E50 / VPI-5482) OX=226186 GN=BT_4428 PE=4 SV=1	1	6	6	6	20.3	32.942		23562000	20764000								24284000	24504000
Q89ZF0	Putative surface layer protein, with cytochrome c domain	BT_4427	Q89ZF0	Q89ZF0_BACTN Putative surface layer protein, with cytochrome c domain OS=Bacteroides thetaiotaomicron (strain ATCC 29148 / DSM 2079 / NCTC 10582 / E50 / VPI-5482) OX=226186 GN=BT_4427 PE=4 SV=1	1	5	5	5	9.3	66.01			34178000
Q89ZF7	SGL domain-containing protein	BT_4420	Q89ZF7	Q89ZF7_BACTN SGL domain-containing protein OS=Bacteroides thetaiotaomicron (strain ATCC 29148 / DSM 2079 / NCTC 10582 / E50 / VPI-5482) OX=226186 GN=BT_4420 PE=4 SV=1	1	4	4	4	12.7	39.228						18708000						28263000
Q89ZG0	Ribonuclease Y	rny	Q89ZG0	RNY_BACTN Ribonuclease Y OS=Bacteroides thetaiotaomicron (strain ATCC 29148 / DSM 2079 / NCTC 10582 / E50 / VPI-5482) OX=226186 GN=rny PE=3 SV=1	1	45	45	45	55.6	57.198	6762200000	7368900000	7003300000	6630000000	6612900000	6403000000	5971900000	5993700000	5572900000	7090100000	7208000000	6905100000
Q89ZG1	Copper homeostasis protein CutC	cutC	Q89ZG1	CUTC_BACTN Copper homeostasis protein CutC OS=Bacteroides thetaiotaomicron (strain ATCC 29148 / DSM 2079 / NCTC 10582 / E50 / VPI-5482) OX=226186 GN=cutC PE=3 SV=1	1	6	6	6	28.9	27.071	136750000	142300000	154900000	147510000	136530000	154440000	147820000	128500000	140830000	119790000	138430000	134580000
Q89ZG5	Transglutaminase-like protein	BT_4412	Q89ZG5	Q89ZG5_BACTN Transglutaminase-like protein OS=Bacteroides thetaiotaomicron (strain ATCC 29148 / DSM 2079 / NCTC 10582 / E50 / VPI-5482) OX=226186 GN=BT_4412 PE=4 SV=1	1	53	53	53	56.6	102.05	2834300000	2950500000	2927200000	2785400000	2960500000	2741700000	2240800000	2490500000	2455500000	3230000000	3238200000	3184900000
Q89ZG6	DUF4627 domain-containing protein	BT_4411	Q89ZG6	Q89ZG6_BACTN DUF4627 domain-containing protein OS=Bacteroides thetaiotaomicron (strain ATCC 29148 / DSM 2079 / NCTC 10582 / E50 / VPI-5482) OX=226186 GN=BT_4411 PE=1 SV=1	1	11	11	11	47.2	25.606	144170000	133530000	130750000	143270000	141730000	152930000	1203200000	1351400000	1349900000	187960000	139690000	177080000
Q89ZG7	Uncharacterized protein	BT_4410	Q89ZG7	Q89ZG7_BACTN Uncharacterized protein OS=Bacteroides thetaiotaomicron (strain ATCC 29148 / DSM 2079 / NCTC 10582 / E50 / VPI-5482) OX=226186 GN=BT_4410 PE=4 SV=1	1	20	20	20	33.5	73.762	191810000	182040000	233060000	196000000	227710000	200970000	1392100000	1505600000	1394800000	181010000	225290000	173740000
Q89ZG9	Uncharacterized protein	BT_4408	Q89ZG9	Q89ZG9_BACTN Uncharacterized protein OS=Bacteroides thetaiotaomicron (strain ATCC 29148 / DSM 2079 / NCTC 10582 / E50 / VPI-5482) OX=226186 GN=BT_4408 PE=4 SV=1	1	3	3	3	6.7	53.835		29860000		32860000						25571000		33865000
Q89ZH1	Putative secreted endoglycosidase	BT_4406	Q89ZH1	Q89ZH1_BACTN Putative secreted endoglycosidase OS=Bacteroides thetaiotaomicron (strain ATCC 29148 / DSM 2079 / NCTC 10582 / E50 / VPI-5482) OX=226186 GN=BT_4406 PE=4 SV=1	1	8	8	8	24.2	43.946	149020000	175920000	198520000	168290000	158670000	137520000				126770000	124750000	125440000
Q89ZH4	Putative anti-sigma factor	BT_4403	Q89ZH4	Q89ZH4_BACTN Putative anti-sigma factor OS=Bacteroides thetaiotaomicron (strain ATCC 29148 / DSM 2079 / NCTC 10582 / E50 / VPI-5482) OX=226186 GN=BT_4403 PE=4 SV=1	1	7	7	7	22.5	38.084			28015000	26139000	30371000	23619000					29695000
Q89ZH8	Uncharacterized protein	BT_4399	Q89ZH8	Q89ZH8_BACTN Uncharacterized protein OS=Bacteroides thetaiotaomicron (strain ATCC 29148 / DSM 2079 / NCTC 10582 / E50 / VPI-5482) OX=226186 GN=BT_4399 PE=1 SV=1	1	15	15	15	41	41.554	395220000	416470000	404880000	396670000	437750000	390830000	331350000	354250000	329420000	417200000	493430000	486290000
Q89ZI2	O-GlcNAcase BT_4395	BT_4395	Q89ZI2	OGA_BACTN O-GlcNAcase BT_4395 OS=Bacteroides thetaiotaomicron (strain ATCC 29148 / DSM 2079 / NCTC 10582 / E50 / VPI-5482) OX=226186 GN=BT_4395 PE=1 SV=1	1	36	36	36	50.5	84.484	831470000	848740000	895750000	752120000	969280000	858380000	397360000	411700000	392020000	693030000	705900000	689360000
Q89ZI3	Beta-hexosaminidase	BT_4394	Q89ZI3	Q89ZI3_BACTN Beta-hexosaminidase OS=Bacteroides thetaiotaomicron (strain ATCC 29148 / DSM 2079 / NCTC 10582 / E50 / VPI-5482) OX=226186 GN=BT_4394 PE=4 SV=1	1	21	20	21	43.4	62.832	381110000	382500000	386670000	368170000	418970000	416350000	223570000	234180000	203310000	486360000	443980000	498010000
Q8A077	Transposase	BT_4144	Q8A077;Q8A7C2;Q89ZI5;Q8A4P1	Q8A077_BACTN Transposase OS=Bacteroides thetaiotaomicron (strain ATCC 29148 / DSM 2079 / NCTC 10582 / E50 / VPI-5482) OX=226186 GN=BT_4144 PE=4 SV=1;Q8A7C2_BACTN Transposase OS=Bacteroides thetaiotaomicron (strain ATCC 29148 / DSM 2079 / NCTC 10582 / E50 /	4	11	11	11	31.2	42.149	197440000	214770000	220630000	137330000	242510000		196370000	234850000	262820000	231210000	190780000	297420000
Q89ZI6	Putative metalloendopeptidase	BT_4391	Q89ZI6	Q89ZI6_BACTN Putative metalloendopeptidase OS=Bacteroides thetaiotaomicron (strain ATCC 29148 / DSM 2079 / NCTC 10582 / E50 / VPI-5482) OX=226186 GN=BT_4391 PE=4 SV=1	1	7	7	7	35.8	23.286		50840000		46676000			63568000	82167000	60541000	74298000	66156000	79885000
Q89ZI7	B3_4 domain-containing protein	BT_4390	Q89ZI7	Q89ZI7_BACTN B3_4 domain-containing protein OS=Bacteroides thetaiotaomicron (strain ATCC 29148 / DSM 2079 / NCTC 10582 / E50 / VPI-5482) OX=226186 GN=BT_4390 PE=4 SV=1	1	8	8	8	36.7	24.202	123920000	142380000	133990000	118850000	108550000	118290000	113870000	113280000	107830000	130230000	126200000	113210000
Q89ZI9	GTPase Obg	obg	Q89ZI9	OBG_BACTN GTPase Obg OS=Bacteroides thetaiotaomicron (strain ATCC 29148 / DSM 2079 / NCTC 10582 / E50 / VPI-5482) OX=226186 GN=obg PE=3 SV=1	1	14	14	14	42.5	43.328	464850000	437850000	442830000	475450000	387520000	460180000	616970000	581160000	563710000	353060000	359410000	367070000
Q89ZJ0	Adenylate kinase	adk	Q89ZJ0	KAD_BACTN Adenylate kinase OS=Bacteroides thetaiotaomicron (strain ATCC 29148 / DSM 2079 / NCTC 10582 / E50 / VPI-5482) OX=226186 GN=adk PE=3 SV=1	1	10	10	10	50.8	21.028	3204300000	3264000000	3206000000	2997500000	2986700000	2511400000	3898800000	3760300000	3861000000	3402700000	3491700000	3385500000
Q89ZJ1	Hypoxanthine phosphoribosyltransferase	BT_4386	Q89ZJ1	Q89ZJ1_BACTN Hypoxanthine phosphoribosyltransferase OS=Bacteroides thetaiotaomicron (strain ATCC 29148 / DSM 2079 / NCTC 10582 / E50 / VPI-5482) OX=226186 GN=BT_4386 PE=3 SV=1	1	9	9	9	56.2	19.848	815540000	831230000	852520000	445410000	1090200000	978430000	886650000	991660000	1005500000	956580000	983960000	977040000
Q89ZJ4	Multifunctional fusion protein	nnrD	Q89ZJ4	Q89ZJ4_BACTN Multifunctional fusion protein OS=Bacteroides thetaiotaomicron (strain ATCC 29148 / DSM 2079 / NCTC 10582 / E50 / VPI-5482) OX=226186 GN=nnrD PE=3 SV=1	1	13	13	13	31.6	54.242	403070000	420930000	378470000	435750000	270180000	328000000	240530000	280750000	285990000	333010000	314490000	345680000
Q89ZJ5	Uncharacterized protein	BT_4382	Q89ZJ5	Q89ZJ5_BACTN Uncharacterized protein OS=Bacteroides thetaiotaomicron (strain ATCC 29148 / DSM 2079 / NCTC 10582 / E50 / VPI-5482) OX=226186 GN=BT_4382 PE=4 SV=1	1	12	12	12	42.9	39.505	145310000	161220000	152780000	155840000	119810000	134850000	133500000	168550000	152950000	122760000	145380000	145050000
Q89ZJ8	Putative oxalate:formate antiporter	BT_4379	Q89ZJ8	Q89ZJ8_BACTN Putative oxalate:formate antiporter OS=Bacteroides thetaiotaomicron (strain ATCC 29148 / DSM 2079 / NCTC 10582 / E50 / VPI-5482) OX=226186 GN=BT_4379 PE=4 SV=1	1	6	6	6	12.1	51.106	493820000			465150000	376910000	420390000	492520000	523400000	500800000
Q89ZJ9	Protein-export membrane protein SecG	BT_4378	Q89ZJ9	Q89ZJ9_BACTN Protein-export membrane protein SecG OS=Bacteroides thetaiotaomicron (strain ATCC 29148 / DSM 2079 / NCTC 10582 / E50 / VPI-5482) OX=226186 GN=BT_4378 PE=3 SV=1	1	4	4	4	26.7	13.672	938760000	816830000	1004400000	822850000	1206600000	1168400000	897460000	990420000	940820000	1386100000	1411600000	1392600000
Q89ZK0	Uncharacterized protein	BT_4377	Q89ZK0	Q89ZK0_BACTN Uncharacterized protein OS=Bacteroides thetaiotaomicron (strain ATCC 29148 / DSM 2079 / NCTC 10582 / E50 / VPI-5482) OX=226186 GN=BT_4377 PE=4 SV=1	1	2	2	2	9.1	30.589											28676000
Q89ZK1	Uncharacterized protein	BT_4376	Q89ZK1	Q89ZK1_BACTN Uncharacterized protein OS=Bacteroides thetaiotaomicron (strain ATCC 29148 / DSM 2079 / NCTC 10582 / E50 / VPI-5482) OX=226186 GN=BT_4376 PE=4 SV=1	1	3	3	3	22.9	19.8											7137100
Q89ZK2	Transcriptional regulator	BT_4375	Q89ZK2	Q89ZK2_BACTN Transcriptional regulator OS=Bacteroides thetaiotaomicron (strain ATCC 29148 / DSM 2079 / NCTC 10582 / E50 / VPI-5482) OX=226186 GN=BT_4375 PE=4 SV=1	1	20	20	20	46.5	46.366	218360000	287330000	230260000	276140000	279030000	259670000	300080000	274440000	278840000	242800000	250330000	258720000
Q89ZK3	4-hydroxythreonine-4-phosphate dehydrogenase	pdxA	Q89ZK3	PDXA_BACTN 4-hydroxythreonine-4-phosphate dehydrogenase OS=Bacteroides thetaiotaomicron (strain ATCC 29148 / DSM 2079 / NCTC 10582 / E50 / VPI-5482) OX=226186 GN=pdxA PE=3 SV=1	1	13	13	13	45.6	40.324	1139500000	1124300000	1104700000	834250000	1079700000	897400000	958240000	945000000	1000400000	874840000	936630000	956260000
Q89ZK4	Putative lipoprotein	BT_4373	Q89ZK4	Q89ZK4_BACTN Putative lipoprotein OS=Bacteroides thetaiotaomicron (strain ATCC 29148 / DSM 2079 / NCTC 10582 / E50 / VPI-5482) OX=226186 GN=BT_4373 PE=4 SV=1	1	25	25	25	70.1	39.628	34516000000	35034000000	35395000000	38324000000	34519000000	36357000000	32784000000	32243000000	31601000000	34380000000	33899000000	34495000000
Q89ZK5	Probable dual-specificity RNA methyltransferase RlmN	rlmN	Q89ZK5	RLMN_BACTN Probable dual-specificity RNA methyltransferase RlmN OS=Bacteroides thetaiotaomicron (strain ATCC 29148 / DSM 2079 / NCTC 10582 / E50 / VPI-5482) OX=226186 GN=rlmN PE=3 SV=1	1	13	13	13	49.3	38.992	206410000	194720000	185970000	202410000	192970000	174140000	190590000	172900000	171530000	136900000	184850000	155060000
Q89ZK6	Peptidyl-prolyl cis-trans isomerase	BT_4371	Q89ZK6	Q89ZK6_BACTN Peptidyl-prolyl cis-trans isomerase OS=Bacteroides thetaiotaomicron (strain ATCC 29148 / DSM 2079 / NCTC 10582 / E50 / VPI-5482) OX=226186 GN=BT_4371 PE=4 SV=1	1	55	55	55	80.5	78.7	156070000000	160030000000	155860000000	156000000000	132260000000	144040000000	198230000000	190820000000	193810000000	162670000000	157840000000	152730000000
Q89ZK7	Putative hemolysin	BT_4370	Q89ZK7	Q89ZK7_BACTN Putative hemolysin OS=Bacteroides thetaiotaomicron (strain ATCC 29148 / DSM 2079 / NCTC 10582 / E50 / VPI-5482) OX=226186 GN=BT_4370 PE=4 SV=1	1	6	6	6	17.7	47.165	75379000	87550000	85228000	74263000	100910000	74820000		89777000	88766000	68489000	61955000	72479000
Q89ZK8	Uncharacterized protein	BT_4369	Q89ZK8	Q89ZK8_BACTN Uncharacterized protein OS=Bacteroides thetaiotaomicron (strain ATCC 29148 / DSM 2079 / NCTC 10582 / E50 / VPI-5482) OX=226186 GN=BT_4369 PE=4 SV=1	1	5	5	5	23.3	22.125	1076900000	1255900000	1030900000	979140000	670690000	940330000	745180000	677230000	729700000	720880000	785800000	834300000
Q89ZK9	TPR_REGION domain-containing protein	BT_4368	Q89ZK9	Q89ZK9_BACTN TPR_REGION domain-containing protein OS=Bacteroides thetaiotaomicron (strain ATCC 29148 / DSM 2079 / NCTC 10582 / E50 / VPI-5482) OX=226186 GN=BT_4368 PE=4 SV=1	1	29	29	29	64.7	47.845	10618000000	10858000000	11013000000	10478000000	9318400000	10201000000	11064000000	11054000000	10726000000	10079000000	10141000000	10041000000
Q89ZL0	Putative outer membrane protein	BT_4367	Q89ZL0	Q89ZL0_BACTN Putative outer membrane protein OS=Bacteroides thetaiotaomicron (strain ATCC 29148 / DSM 2079 / NCTC 10582 / E50 / VPI-5482) OX=226186 GN=BT_4367 PE=4 SV=1	1	19	19	19	49.9	47.814	1549800000	1567700000	1550100000	2243600000	2238600000	2214400000	1557800000	1472500000	1401400000	2480800000	2501600000	2417300000
Q89ZL1	Type III pantothenate kinase	coaX	Q89ZL1	COAX_BACTN Type III pantothenate kinase OS=Bacteroides thetaiotaomicron (strain ATCC 29148 / DSM 2079 / NCTC 10582 / E50 / VPI-5482) OX=226186 GN=coaX PE=3 SV=2	1	5	5	5	20.6	27.06		29096000										37663000
Q89ZL3	DUF4105 domain-containing protein	BT_4364	Q89ZL3	Q89ZL3_BACTN DUF4105 domain-containing protein OS=Bacteroides thetaiotaomicron (strain ATCC 29148 / DSM 2079 / NCTC 10582 / E50 / VPI-5482) OX=226186 GN=BT_4364 PE=4 SV=1	1	8	8	8	21.3	44.596	935820000	1043200000	999550000	913950000	1051100000	972890000	830750000	835980000	867870000	1093000000	1136400000	1119500000
Q89ZL4	Putative alkaline phosphatase	BT_4363	Q89ZL4	Q89ZL4_BACTN Putative alkaline phosphatase OS=Bacteroides thetaiotaomicron (strain ATCC 29148 / DSM 2079 / NCTC 10582 / E50 / VPI-5482) OX=226186 GN=BT_4363 PE=4 SV=1	1	13	13	13	29.6	58.66	234570000	234900000	223020000	219940000	201040000	192530000	307770000	300880000	330410000	118520000	131040000	122750000
Q89ZL5	Protein translocase subunit SecA	secA	Q89ZL5	SECA_BACTN Protein translocase subunit SecA OS=Bacteroides thetaiotaomicron (strain ATCC 29148 / DSM 2079 / NCTC 10582 / E50 / VPI-5482) OX=226186 GN=secA PE=3 SV=1	1	61	61	61	55	126.28	7229300000	7331500000	7214400000	7511700000	6950800000	6717500000	7641800000	7624300000	7805700000	6485300000	6275000000	6227900000
Q89ZL6	Uncharacterized protein	BT_4361	Q89ZL6	Q89ZL6_BACTN Uncharacterized protein OS=Bacteroides thetaiotaomicron (strain ATCC 29148 / DSM 2079 / NCTC 10582 / E50 / VPI-5482) OX=226186 GN=BT_4361 PE=4 SV=1	1	13	13	13	39.6	42.05	2793600000	2723300000	2777000000	4088500000	4000500000	4101300000	2633400000	2620100000	2765900000	3566000000	3496800000	3502700000
Q89ZL7	Uncharacterized protein	BT_4360	Q89ZL7	Q89ZL7_BACTN Uncharacterized protein OS=Bacteroides thetaiotaomicron (strain ATCC 29148 / DSM 2079 / NCTC 10582 / E50 / VPI-5482) OX=226186 GN=BT_4360 PE=4 SV=1	1	5	5	5	23.6	16.686	218080000	239110000	201710000	223410000	164480000	209690000	288620000	311320000	295530000	180910000	191540000	192320000
Q89ZL8	Alpha-N-acetylglucosaminidase	BT_4359	Q89ZL8	Q89ZL8_BACTN Alpha-N-acetylglucosaminidase OS=Bacteroides thetaiotaomicron (strain ATCC 29148 / DSM 2079 / NCTC 10582 / E50 / VPI-5482) OX=226186 GN=BT_4359 PE=4 SV=1	1	24	24	24	35.2	85.143	301130000	309640000	317770000	299910000	303350000	337000000	169030000	141710000	174040000	341930000	310490000	315340000
Q89ZM4	Valine--tRNA ligase	valS	Q89ZM4	SYV_BACTN Valine--tRNA ligase OS=Bacteroides thetaiotaomicron (strain ATCC 29148 / DSM 2079 / NCTC 10582 / E50 / VPI-5482) OX=226186 GN=valS PE=3 SV=1	1	49	49	49	57	99.937	6687700000	6554400000	6622300000	5613600000	6761500000	6085500000	7374800000	7060800000	6636300000	6035100000	6123200000	6067000000
Q89ZM6	Uncharacterized protein	BT_4351	Q89ZM6	Q89ZM6_BACTN Uncharacterized protein OS=Bacteroides thetaiotaomicron (strain ATCC 29148 / DSM 2079 / NCTC 10582 / E50 / VPI-5482) OX=226186 GN=BT_4351 PE=4 SV=1	1	7	7	7	15.8	41.232	464510000	445510000	425920000	452990000	650220000	570030000	382020000	395630000	340730000	590390000	543330000	596410000
Q89ZM7	Tetrapyrrole methylase family protein/MazG family	BT_4350	Q89ZM7	Q89ZM7_BACTN Tetrapyrrole methylase family protein/MazG family OS=Bacteroides thetaiotaomicron (strain ATCC 29148 / DSM 2079 / NCTC 10582 / E50 / VPI-5482) OX=226186 GN=BT_4350 PE=4 SV=1	1	12	12	12	49.2	30.594	636110000	590610000	579870000	370650000	404310000	354510000	509620000	482670000	454860000	484550000	496460000	473980000
Q89ZM8	Uncharacterized protein	BT_4349	Q89ZM8	Q89ZM8_BACTN Uncharacterized protein OS=Bacteroides thetaiotaomicron (strain ATCC 29148 / DSM 2079 / NCTC 10582 / E50 / VPI-5482) OX=226186 GN=BT_4349 PE=4 SV=1	1	6	6	6	35.5	18.205	132710000	145130000	153540000	128440000	157200000	136820000	125870000	114640000	95804000	141640000	139750000	154210000
Q89ZN0	RNA polymerase ECF-type sigma factor	BT_4347	Q89ZN0	Q89ZN0_BACTN RNA polymerase ECF-type sigma factor OS=Bacteroides thetaiotaomicron (strain ATCC 29148 / DSM 2079 / NCTC 10582 / E50 / VPI-5482) OX=226186 GN=BT_4347 PE=3 SV=1	1	4	4	4	22.4	21.62		21860000			25680000		27728000		24500000	29898000
Q89ZN1	Ribonuclease Z	rnz	Q89ZN1	RNZ_BACTN Ribonuclease Z OS=Bacteroides thetaiotaomicron (strain ATCC 29148 / DSM 2079 / NCTC 10582 / E50 / VPI-5482) OX=226186 GN=rnz PE=3 SV=1	1	6	6	6	24.4	36.12				17617000		23236000		20010000	15172000
Q89ZN2	30S ribosomal protein S1	BT_4345	Q89ZN2	Q89ZN2_BACTN 30S ribosomal protein S1 OS=Bacteroides thetaiotaomicron (strain ATCC 29148 / DSM 2079 / NCTC 10582 / E50 / VPI-5482) OX=226186 GN=BT_4345 PE=3 SV=1	1	47	47	47	72.8	67.089	20877000000	20603000000	21042000000	18922000000	19797000000	19677000000	26112000000	25960000000	25539000000	17351000000	17784000000	17020000000
Q89ZN3	Uncharacterized protein	BT_4344	Q89ZN3	Q89ZN3_BACTN Uncharacterized protein OS=Bacteroides thetaiotaomicron (strain ATCC 29148 / DSM 2079 / NCTC 10582 / E50 / VPI-5482) OX=226186 GN=BT_4344 PE=4 SV=1	1	8	8	8	5.4	181.75						43185000
Q89ZN5	RNA-directed DNA polymerase	BT_4342	Q89ZN5	Q89ZN5_BACTN RNA-directed DNA polymerase OS=Bacteroides thetaiotaomicron (strain ATCC 29148 / DSM 2079 / NCTC 10582 / E50 / VPI-5482) OX=226186 GN=BT_4342 PE=4 SV=1	1	5	5	5	13.8	43.425					21227000
Q89ZN6	Uncharacterized protein	BT_4341	Q89ZN6	Q89ZN6_BACTN Uncharacterized protein OS=Bacteroides thetaiotaomicron (strain ATCC 29148 / DSM 2079 / NCTC 10582 / E50 / VPI-5482) OX=226186 GN=BT_4341 PE=4 SV=1	1	21	21	21	30.3	84.523	369620000	372500000	324310000	513770000	510750000	534180000	241200000	233710000	244450000	560830000	554320000	547150000
Q89ZN8	Glutamine synthetase	BT_4339	Q89ZN8	Q89ZN8_BACTN Glutamine synthetase OS=Bacteroides thetaiotaomicron (strain ATCC 29148 / DSM 2079 / NCTC 10582 / E50 / VPI-5482) OX=226186 GN=BT_4339 PE=3 SV=1	1	26	25	25	34.6	82.818	1013800000	998950000	1027500000	876790000	943580000	932120000	1047600000	1134200000	1179600000	854350000	947220000	831820000
Q89ZN9	Beta-hexosaminidase	BT_4337	Q89ZN9	Q89ZN9_BACTN Beta-hexosaminidase OS=Bacteroides thetaiotaomicron (strain ATCC 29148 / DSM 2079 / NCTC 10582 / E50 / VPI-5482) OX=226186 GN=BT_4337 PE=4 SV=1	1	32	32	32	37.8	94.936	1859800000	1776400000	1862700000	2022000000	2047300000	2117400000	1831400000	1730400000	1788100000	2331500000	2223400000	2116400000
Q89ZP0	Thioredoxin reductase	BT_4336	Q89ZP0	Q89ZP0_BACTN Thioredoxin reductase OS=Bacteroides thetaiotaomicron (strain ATCC 29148 / DSM 2079 / NCTC 10582 / E50 / VPI-5482) OX=226186 GN=BT_4336 PE=3 SV=1	1	15	15	15	50	33.946	2359900000	2410600000	2337900000	2519300000	2150000000	2460300000	2831500000	2909400000	3180000000	2150300000	2099500000	2029400000
Q89ZP1	Uncharacterized protein	BT_4335	Q89ZP1	Q89ZP1_BACTN Uncharacterized protein OS=Bacteroides thetaiotaomicron (strain ATCC 29148 / DSM 2079 / NCTC 10582 / E50 / VPI-5482) OX=226186 GN=BT_4335 PE=4 SV=1	1	2	2	2	5.6	24.7		31455000
Q89ZP2	FtsK/SpoIIIE family protein	BT_4334	Q89ZP2	Q89ZP2_BACTN FtsK/SpoIIIE family protein OS=Bacteroides thetaiotaomicron (strain ATCC 29148 / DSM 2079 / NCTC 10582 / E50 / VPI-5482) OX=226186 GN=BT_4334 PE=3 SV=1	1	25	25	25	32.9	92.612	814940000	881250000	833620000	891050000	987540000	895590000	781850000	793090000	838740000	787680000	757400000	757110000
Q89ZP3	Uncharacterized protein	BT_4333	Q89ZP3	Q89ZP3_BACTN Uncharacterized protein OS=Bacteroides thetaiotaomicron (strain ATCC 29148 / DSM 2079 / NCTC 10582 / E50 / VPI-5482) OX=226186 GN=BT_4333 PE=4 SV=1	1	5	5	5	21.9	25.376	148780000	141340000	149710000	197360000	155940000	178960000	252690000	218090000	175220000	170140000	158930000	156670000
Q89ZP4	3-5 exonuclease-like protein	BT_4332	Q89ZP4	Q89ZP4_BACTN 3-5 exonuclease-like protein OS=Bacteroides thetaiotaomicron (strain ATCC 29148 / DSM 2079 / NCTC 10582 / E50 / VPI-5482) OX=226186 GN=BT_4332 PE=4 SV=1	1	7	7	7	43.5	24.563	67478000	74433000	68671000		105650000	77202000	78598000	71312000	83947000	104160000	94853000	92550000
Q89ZP5	Putative methyltransferase	BT_4331	Q89ZP5	Q89ZP5_BACTN Putative methyltransferase OS=Bacteroides thetaiotaomicron (strain ATCC 29148 / DSM 2079 / NCTC 10582 / E50 / VPI-5482) OX=226186 GN=BT_4331 PE=3 SV=1	1	21	21	21	55.9	44.324	666060000	684120000	670690000	540010000	568100000	621440000	685280000	694540000	662460000	489510000	472220000	509860000
Q89ZP7	BFN domain-containing protein	BT_4329	Q89ZP7	Q89ZP7_BACTN BFN domain-containing protein OS=Bacteroides thetaiotaomicron (strain ATCC 29148 / DSM 2079 / NCTC 10582 / E50 / VPI-5482) OX=226186 GN=BT_4329 PE=4 SV=1	1	5	5	5	38.4	22.486					41635000					37987000
Q89ZP8	Ribosomal RNA small subunit methyltransferase E	BT_4328	Q89ZP8	Q89ZP8_BACTN Ribosomal RNA small subunit methyltransferase E OS=Bacteroides thetaiotaomicron (strain ATCC 29148 / DSM 2079 / NCTC 10582 / E50 / VPI-5482) OX=226186 GN=BT_4328 PE=3 SV=1	1	10	10	10	39.7	26.483	83458000	85217000	97726000	126170000	119390000	124010000	151020000	132400000	132780000	88221000	102070000	100980000
Q89ZP9	Uncharacterized protein	BT_4327	Q89ZP9	Q89ZP9_BACTN Uncharacterized protein OS=Bacteroides thetaiotaomicron (strain ATCC 29148 / DSM 2079 / NCTC 10582 / E50 / VPI-5482) OX=226186 GN=BT_4327 PE=4 SV=1	1	22	22	22	50.5	55.875	1756800000	1778300000	1738400000	1994800000	1653600000	1760500000	1812900000	1819000000	1918200000	2043200000	2039200000	2057000000
Q89ZQ1	Putative efflux ABC transporter, permease protein	BT_4325	Q89ZQ1	Q89ZQ1_BACTN Putative efflux ABC transporter, permease protein OS=Bacteroides thetaiotaomicron (strain ATCC 29148 / DSM 2079 / NCTC 10582 / E50 / VPI-5482) OX=226186 GN=BT_4325 PE=4 SV=1	1	7	7	7	20.7	45.032									39351000
Q89ZQ2	Plug domain-containing protein	BT_4324	Q89ZQ2	Q89ZQ2_BACTN Plug domain-containing protein OS=Bacteroides thetaiotaomicron (strain ATCC 29148 / DSM 2079 / NCTC 10582 / E50 / VPI-5482) OX=226186 GN=BT_4324 PE=4 SV=1	1	40	40	40	57.8	99.701	2569200000	2552700000	2538600000	2533500000	2501200000	2409700000	1003900000	989110000	1013500000	2567700000	2486400000	2451400000
Q89ZQ3	tRNA dimethylallyltransferase 2	miaA2	Q89ZQ3	MIAA2_BACTN tRNA dimethylallyltransferase 2 OS=Bacteroides thetaiotaomicron (strain ATCC 29148 / DSM 2079 / NCTC 10582 / E50 / VPI-5482) OX=226186 GN=miaA2 PE=3 SV=1	1	8	8	8	32.7	35.374	126640000	152070000			84507000						104460000	91410000
Q89ZQ4	DAGKc domain-containing protein	BT_4322	Q89ZQ4	Q89ZQ4_BACTN DAGKc domain-containing protein OS=Bacteroides thetaiotaomicron (strain ATCC 29148 / DSM 2079 / NCTC 10582 / E50 / VPI-5482) OX=226186 GN=BT_4322 PE=4 SV=1	1	5	5	5	16.6	35.048	48410000	35518000	41331000	45421000	47553000	58608000	58057000	45477000		43926000	46380000
Q89ZQ5	2-dehydro-3-deoxyphosphooctonate aldolase	BT_4321	Q89ZQ5	Q89ZQ5_BACTN 2-dehydro-3-deoxyphosphooctonate aldolase OS=Bacteroides thetaiotaomicron (strain ATCC 29148 / DSM 2079 / NCTC 10582 / E50 / VPI-5482) OX=226186 GN=BT_4321 PE=3 SV=1	1	8	8	8	28.9	28.925	202100000	191320000	201080000	229180000	198370000	217580000	254510000	232630000	202610000	206780000	174280000	169070000
Q89ZQ6	Putative zinc protease	BT_4320	Q89ZQ6	Q89ZQ6_BACTN Putative zinc protease OS=Bacteroides thetaiotaomicron (strain ATCC 29148 / DSM 2079 / NCTC 10582 / E50 / VPI-5482) OX=226186 GN=BT_4320 PE=3 SV=1	1	55	55	55	54.7	107.23	22734000000	22927000000	23306000000	19960000000	20684000000	20286000000	22318000000	21211000000	22160000000	25826000000	27246000000	26684000000
Q89ZQ7	Putative transmembrane protein	BT_4319	Q89ZQ7	Q89ZQ7_BACTN Putative transmembrane protein OS=Bacteroides thetaiotaomicron (strain ATCC 29148 / DSM 2079 / NCTC 10582 / E50 / VPI-5482) OX=226186 GN=BT_4319 PE=4 SV=1	1	6	6	6	9.9	57.519	45138000	48527000	41597000	49969000	37893000	46568000	32859000	41623000	36536000	37676000	44259000	44779000
Q89ZQ8	ATP-binding protein	BT_4318	Q89ZQ8	Q89ZQ8_BACTN ATP-binding protein OS=Bacteroides thetaiotaomicron (strain ATCC 29148 / DSM 2079 / NCTC 10582 / E50 / VPI-5482) OX=226186 GN=BT_4318 PE=4 SV=1	1	4	4	4	15.4	26.736	74674000	72303000	77383000	73397000		55744000	75616000			59364000	65589000	67958000
Q89ZR0	Putative lipoprotein	BT_4316	Q89ZR0	Q89ZR0_BACTN Putative lipoprotein OS=Bacteroides thetaiotaomicron (strain ATCC 29148 / DSM 2079 / NCTC 10582 / E50 / VPI-5482) OX=226186 GN=BT_4316 PE=4 SV=1	1	16	16	16	69	32.82	2183300000	2192800000	2173200000	1800400000	1960200000	2094900000	2109600000	2087600000	2274200000	2752400000	2877000000	2577100000
Q89ZR1	HPr(Ser) phosphatase	BT_4315	Q89ZR1	Q89ZR1_BACTN HPr(Ser) phosphatase OS=Bacteroides thetaiotaomicron (strain ATCC 29148 / DSM 2079 / NCTC 10582 / E50 / VPI-5482) OX=226186 GN=BT_4315 PE=4 SV=1	1	2	2	2	9.9	24.239									24495000			24010000
Q89ZR2	50S ribosomal protein L21	rplU	Q89ZR2	RL21_BACTN 50S ribosomal protein L21 OS=Bacteroides thetaiotaomicron (strain ATCC 29148 / DSM 2079 / NCTC 10582 / E50 / VPI-5482) OX=226186 GN=rplU PE=3 SV=1	1	4	4	4	50.5	11.634	1073000000	1102500000	1052200000	928050000	1226700000	1326100000	1322000000	1450800000	1675900000	1108400000	1191000000	1231400000
Q89ZR3	50S ribosomal protein L27	rpmA	Q89ZR3	RL27_BACTN 50S ribosomal protein L27 OS=Bacteroides thetaiotaomicron (strain ATCC 29148 / DSM 2079 / NCTC 10582 / E50 / VPI-5482) OX=226186 GN=rpmA PE=3 SV=1	1	4	4	4	51.7	9.6499	96663000	95670000	109430000	134400000	146400000	167030000	150540000		174840000	235880000	254570000	265920000
Q89ZR4	Seryl-tRNA synthetase	BT_4312	Q89ZR4	Q89ZR4_BACTN Seryl-tRNA synthetase OS=Bacteroides thetaiotaomicron (strain ATCC 29148 / DSM 2079 / NCTC 10582 / E50 / VPI-5482) OX=226186 GN=BT_4312 PE=4 SV=1	1	21	21	21	47.6	47.731	2989700000	3047100000	3196000000	2341400000	2624000000	2412700000	3018500000	2843900000	3086500000	3018200000	2994700000	2930900000
Q89ZR6	NADPH-dependent glutamate synthase small chain	BT_4310	Q89ZR6	Q89ZR6_BACTN NADPH-dependent glutamate synthase small chain OS=Bacteroides thetaiotaomicron (strain ATCC 29148 / DSM 2079 / NCTC 10582 / E50 / VPI-5482) OX=226186 GN=BT_4310 PE=4 SV=1	1	39	39	39	48.8	82.901	2847800000	2893800000	2800700000	2755800000	3225500000	3038500000	4152800000	4140100000	3966400000	2979100000	2922500000	2633100000
Q89ZR7	Aspartate 1-decarboxylase	panD	Q89ZR7	PAND_BACTN Aspartate 1-decarboxylase OS=Bacteroides thetaiotaomicron (strain ATCC 29148 / DSM 2079 / NCTC 10582 / E50 / VPI-5482) OX=226186 GN=panD PE=3 SV=1	1	4	4	4	36.8	12.93	98949000	88299000	91833000	75412000	80928000	86454000	115880000	70457000	123170000	189310000	205890000	180720000
Q89ZR8	Pantothenate synthetase	panC	Q89ZR8	PANC_BACTN Pantothenate synthetase OS=Bacteroides thetaiotaomicron (strain ATCC 29148 / DSM 2079 / NCTC 10582 / E50 / VPI-5482) OX=226186 GN=panC PE=3 SV=1	1	12	12	12	48.6	31.564	620860000	701790000	717240000	496720000	496990000	470050000	734780000	599460000	661490000	577550000	536030000	529400000
Q89ZR9	Putative glycogen synthase	BT_4307	Q89ZR9	Q89ZR9_BACTN Putative glycogen synthase OS=Bacteroides thetaiotaomicron (strain ATCC 29148 / DSM 2079 / NCTC 10582 / E50 / VPI-5482) OX=226186 GN=BT_4307 PE=4 SV=1	1	15	15	15	59	27.031	1959000000	1932800000	2115900000	1801000000	1863200000	1694800000	2649700000	2635200000	2483600000	1609500000	1786100000	1899900000
Q89ZS0	Uncharacterized protein	BT_4306	Q89ZS0	Q89ZS0_BACTN Uncharacterized protein OS=Bacteroides thetaiotaomicron (strain ATCC 29148 / DSM 2079 / NCTC 10582 / E50 / VPI-5482) OX=226186 GN=BT_4306 PE=4 SV=1	1	35	35	35	65.5	60.056	26826000000	27462000000	26989000000	36918000000	36472000000	37392000000	27390000000	27054000000	26059000000	34979000000	35888000000	37724000000
Q89ZS1	Putative alpha-amylase	BT_4305	Q89ZS1	Q89ZS1_BACTN Putative alpha-amylase OS=Bacteroides thetaiotaomicron (strain ATCC 29148 / DSM 2079 / NCTC 10582 / E50 / VPI-5482) OX=226186 GN=BT_4305 PE=4 SV=1	1	15	15	15	39.1	52.593	722790000	732120000	721790000	586960000	660740000	665380000	463200000	466730000	520300000	582320000	565230000	593140000
Q89ZS2	Glycoside transferase family 4	BT_4304	Q89ZS2	Q89ZS2_BACTN Glycoside transferase family 4 OS=Bacteroides thetaiotaomicron (strain ATCC 29148 / DSM 2079 / NCTC 10582 / E50 / VPI-5482) OX=226186 GN=BT_4304 PE=4 SV=1	1	17	17	17	46.9	48.218	437470000	438010000	450280000	510250000	521620000	512850000	312990000	322530000	277690000	294310000	387150000	408670000
Q89ZS3	Glycogen debranching enzyme-related protein (4-alpha-glucanotransferase)	BT_4303	Q89ZS3	Q89ZS3_BACTN Glycogen debranching enzyme-related protein (4-alpha-glucanotransferase) OS=Bacteroides thetaiotaomicron (strain ATCC 29148 / DSM 2079 / NCTC 10582 / E50 / VPI-5482) OX=226186 GN=BT_4303 PE=4 SV=1	1	22	22	22	38.9	74.955	725030000	735430000	802080000	861890000	795950000	780400000	371720000	426430000	365390000	554820000	521630000	539730000
Q89ZS6	Transcription regulator, CRP family	BT_4300	Q89ZS6	Q89ZS6_BACTN Transcription regulator, CRP family OS=Bacteroides thetaiotaomicron (strain ATCC 29148 / DSM 2079 / NCTC 10582 / E50 / VPI-5482) OX=226186 GN=BT_4300 PE=1 SV=1	1	7	7	7	31.8	25.434	233880000	206260000	221270000	214050000	259180000	209700000	225700000	206820000	211360000	229690000	234550000	218030000
Q89ZS7	Putative cell surface protein	BT_4299	Q89ZS7	Q89ZS7_BACTN Putative cell surface protein OS=Bacteroides thetaiotaomicron (strain ATCC 29148 / DSM 2079 / NCTC 10582 / E50 / VPI-5482) OX=226186 GN=BT_4299 PE=4 SV=1	1	15	15	15	31.1	54.74	100250000	92158000	90075000	109730000	116300000	122240000				66373000	41705000	54221000
Q89ZS9	SusD homolog	BT_4297	Q89ZS9	Q89ZS9_BACTN SusD homolog OS=Bacteroides thetaiotaomicron (strain ATCC 29148 / DSM 2079 / NCTC 10582 / E50 / VPI-5482) OX=226186 GN=BT_4297 PE=4 SV=1	1	10	8	10	17.9	77.762				30261000						21917000
Q89ZT0	MscS mechanosensitive ion channel	BT_4296	Q89ZT0	Q89ZT0_BACTN MscS mechanosensitive ion channel OS=Bacteroides thetaiotaomicron (strain ATCC 29148 / DSM 2079 / NCTC 10582 / E50 / VPI-5482) OX=226186 GN=BT_4296 PE=4 SV=1	1	8	8	8	24.1	39.77		87197000	84257000	66199000	73566000	65394000						49028000
Q89ZT1	Putative chitobiase	BT_4295	Q89ZT1	Q89ZT1_BACTN Putative chitobiase OS=Bacteroides thetaiotaomicron (strain ATCC 29148 / DSM 2079 / NCTC 10582 / E50 / VPI-5482) OX=226186 GN=BT_4295 PE=4 SV=1	1	6	6	6	11.4	68.36	72357000	67831000	77883000	48035000	57314000	50276000				62694000	69276000	49617000
Q89ZT3	AAA-ATPase_like domain-containing protein	BT_4293	Q89ZT3	Q89ZT3_BACTN AAA-ATPase_like domain-containing protein OS=Bacteroides thetaiotaomicron (strain ATCC 29148 / DSM 2079 / NCTC 10582 / E50 / VPI-5482) OX=226186 GN=BT_4293 PE=4 SV=1	1	12	11	12	21	68.015	196610000	166530000	175320000	157880000	172350000	179170000	174240000	190310000	186800000	150590000	170210000	174440000
Q89ZT9	Uncharacterized protein	BT_4285	Q89ZT9;Q89ZT7	Q89ZT9_BACTN Uncharacterized protein OS=Bacteroides thetaiotaomicron (strain ATCC 29148 / DSM 2079 / NCTC 10582 / E50 / VPI-5482) OX=226186 GN=BT_4285 PE=4 SV=1;Q89ZT7_BACTN Uncharacterized protein OS=Bacteroides thetaiotaomicron (strain ATCC 29148 / DSM 2	2	1	1	1	4.4	20.609						14852000
Q89ZT8	Uncharacterized protein	BT_4286	Q89ZT8;Q89ZU6	Q89ZT8_BACTN Uncharacterized protein OS=Bacteroides thetaiotaomicron (strain ATCC 29148 / DSM 2079 / NCTC 10582 / E50 / VPI-5482) OX=226186 GN=BT_4286 PE=4 SV=1	2	3	3	3	13.5	30.351				29579000		32492000	35294000	40488000				23858000
Q89ZU7	Uncharacterized protein	BT_4274	Q89ZU7	Q89ZU7_BACTN Uncharacterized protein OS=Bacteroides thetaiotaomicron (strain ATCC 29148 / DSM 2079 / NCTC 10582 / E50 / VPI-5482) OX=226186 GN=BT_4274 PE=4 SV=1	1	4	4	4	19	30.868										10283000
Q89ZV0	Uncharacterized protein	BT_4271	Q89ZV0	Q89ZV0_BACTN Uncharacterized protein OS=Bacteroides thetaiotaomicron (strain ATCC 29148 / DSM 2079 / NCTC 10582 / E50 / VPI-5482) OX=226186 GN=BT_4271 PE=4 SV=1	1	2	2	2	8.5	26.742												7349000
Q89ZV6	GMP synthase [glutamine-hydrolyzing] 1	guaA1	Q89ZV6	GUAA1_BACTN GMP synthase [glutamine-hydrolyzing] 1 OS=Bacteroides thetaiotaomicron (strain ATCC 29148 / DSM 2079 / NCTC 10582 / E50 / VPI-5482) OX=226186 GN=guaA1 PE=3 SV=1	1	26	26	26	59.2	56.655	5987300000	5915700000	5886100000	5981100000	5492900000	5512400000	7606000000	7416900000	7614300000	5557400000	5039700000	5244900000
Q89ZV7	Large-conductance mechanosensitive channel	mscL	Q89ZV7	MSCL_BACTN Large-conductance mechanosensitive channel OS=Bacteroides thetaiotaomicron (strain ATCC 29148 / DSM 2079 / NCTC 10582 / E50 / VPI-5482) OX=226186 GN=mscL PE=3 SV=1	1	6	6	6	29.7	15.796	115730000	106790000	101040000	105630000	120370000	117480000	116980000	111460000	120910000	112840000	101540000	126950000
Q89ZV8	Glyceraldehyde-3-phosphate dehydrogenase	BT_4263	Q89ZV8	Q89ZV8_BACTN Glyceraldehyde-3-phosphate dehydrogenase OS=Bacteroides thetaiotaomicron (strain ATCC 29148 / DSM 2079 / NCTC 10582 / E50 / VPI-5482) OX=226186 GN=BT_4263 PE=3 SV=1	1	26	26	26	85.7	35.902	43161000000	43208000000	43670000000	38918000000	38362000000	38407000000	51271000000	47670000000	48564000000	42585000000	39746000000	39169000000
Q89ZV9	Peptidyl-dipeptidase	BT_4262	Q89ZV9	Q89ZV9_BACTN Peptidyl-dipeptidase OS=Bacteroides thetaiotaomicron (strain ATCC 29148 / DSM 2079 / NCTC 10582 / E50 / VPI-5482) OX=226186 GN=BT_4262 PE=3 SV=1	1	38	38	38	52.5	79.646	1010200000	975070000	1025700000	904060000	945930000	1017900000	1021000000	1024400000	1042500000	827730000	924590000	891400000
Q89ZW1	Deoxycytidylate deaminase	BT_4260	Q89ZW1	Q89ZW1_BACTN Deoxycytidylate deaminase OS=Bacteroides thetaiotaomicron (strain ATCC 29148 / DSM 2079 / NCTC 10582 / E50 / VPI-5482) OX=226186 GN=BT_4260 PE=4 SV=1	1	4	4	4	16.8	16.8	44545000	283750000	78512000	187120000		137370000	59605000		62381000	50962000		55159000
Q89ZW2	Carboxy-terminal processing protease	BT_4259	Q89ZW2	Q89ZW2_BACTN Carboxy-terminal processing protease OS=Bacteroides thetaiotaomicron (strain ATCC 29148 / DSM 2079 / NCTC 10582 / E50 / VPI-5482) OX=226186 GN=BT_4259 PE=3 SV=1	1	33	33	33	53.1	64.794	19308000000	19935000000	20042000000	23506000000	22311000000	22801000000	21595000000	21594000000	21302000000	26226000000	27398000000	27590000000
Q89ZW3	5-formyltetrahydrofolate cyclo-ligase	BT_4258	Q89ZW3	Q89ZW3_BACTN 5-formyltetrahydrofolate cyclo-ligase OS=Bacteroides thetaiotaomicron (strain ATCC 29148 / DSM 2079 / NCTC 10582 / E50 / VPI-5482) OX=226186 GN=BT_4258 PE=3 SV=1	1	3	3	3	24.5	22.091											46513000
Q89ZW6	DNA replication and repair protein RecF	recF	Q89ZW6	RECF_BACTN DNA replication and repair protein RecF OS=Bacteroides thetaiotaomicron (strain ATCC 29148 / DSM 2079 / NCTC 10582 / E50 / VPI-5482) OX=226186 GN=recF PE=3 SV=1	1	10	10	10	35.2	42.647	65471000	75315000	73696000	70495000	72245000	61156000		75646000	69412000	68449000	68537000	73003000
Q89ZW7	Putative TPR domain protein	BT_4254	Q89ZW7	Q89ZW7_BACTN Putative TPR domain protein OS=Bacteroides thetaiotaomicron (strain ATCC 29148 / DSM 2079 / NCTC 10582 / E50 / VPI-5482) OX=226186 GN=BT_4254 PE=4 SV=1	1	14	14	14	67	24.858	10330000000	10159000000	10471000000	12525000000	10037000000	10855000000	14483000000	13980000000	15343000000	13324000000	13220000000	13421000000
Q89ZW8	6,7-dimethyl-8-ribityllumazine synthase	ribH	Q89ZW8	RISB_BACTN 6,7-dimethyl-8-ribityllumazine synthase OS=Bacteroides thetaiotaomicron (strain ATCC 29148 / DSM 2079 / NCTC 10582 / E50 / VPI-5482) OX=226186 GN=ribH PE=3 SV=1	1	3	3	3	14.7	15.36	245230000	269040000	252910000	210960000	328340000	126620000	271210000	256750000	245440000	183970000	267170000	233680000
Q89ZW9	Glycosyl hydrolase family 109 protein 2	BT_4252	Q89ZW9	G1092_BACTN Glycosyl hydrolase family 109 protein 2 OS=Bacteroides thetaiotaomicron (strain ATCC 29148 / DSM 2079 / NCTC 10582 / E50 / VPI-5482) OX=226186 GN=BT_4252 PE=3 SV=1	1	6	6	6	18.4	47.308		75345000	75285000
Q89ZX0	Alpha-1,3-galactosidase B	glaB	Q89ZX0	GLAB_BACTN Alpha-1,3-galactosidase B OS=Bacteroides thetaiotaomicron (strain ATCC 29148 / DSM 2079 / NCTC 10582 / E50 / VPI-5482) OX=226186 GN=glaB PE=3 SV=1	1	14	14	14	28	69.372	102380000	111960000	103820000	66131000	105260000	66542000	50778000	56421000	97578000	70328000	79362000	84967000
Q89ZX2	Uncharacterized protein	BT_4249	Q89ZX2	Q89ZX2_BACTN Uncharacterized protein OS=Bacteroides thetaiotaomicron (strain ATCC 29148 / DSM 2079 / NCTC 10582 / E50 / VPI-5482) OX=226186 GN=BT_4249 PE=4 SV=1	1	6	6	6	62.3	9.1235	64971000	62219000	59680000	67023000	59076000	62263000	84609000	84034000	85212000	64276000	73190000	67739000
Q89ZX3	Putative anti-sigma factor	BT_4248	Q89ZX3	Q89ZX3_BACTN Putative anti-sigma factor OS=Bacteroides thetaiotaomicron (strain ATCC 29148 / DSM 2079 / NCTC 10582 / E50 / VPI-5482) OX=226186 GN=BT_4248 PE=4 SV=1	1	5	5	5	23	25.346											52113000
Q89ZX5	SusD homolog	BT_4246	Q89ZX5	Q89ZX5_BACTN SusD homolog OS=Bacteroides thetaiotaomicron (strain ATCC 29148 / DSM 2079 / NCTC 10582 / E50 / VPI-5482) OX=226186 GN=BT_4246 PE=1 SV=1	1	6	6	6	10.6	72.991							40234000	39000000	31737000
Q89ZX6	Uncharacterized protein	BT_4245	Q89ZX6	Q89ZX6_BACTN Uncharacterized protein OS=Bacteroides thetaiotaomicron (strain ATCC 29148 / DSM 2079 / NCTC 10582 / E50 / VPI-5482) OX=226186 GN=BT_4245 PE=4 SV=1	1	4	4	4	10.2	47.194				61114000			60550000		59497000	47145000	52716000
Q89ZX7	Peptidase M60 domain-containing protein	BT_4244	Q89ZX7	Q89ZX7_BACTN Peptidase M60 domain-containing protein OS=Bacteroides thetaiotaomicron (strain ATCC 29148 / DSM 2079 / NCTC 10582 / E50 / VPI-5482) OX=226186 GN=BT_4244 PE=1 SV=1	1	8	8	8	11	97.694							43417000
Q89ZX8	Glycosyl hydrolase family 109 protein 1	BT_4243	Q89ZX8	G1091_BACTN Glycosyl hydrolase family 109 protein 1 OS=Bacteroides thetaiotaomicron (strain ATCC 29148 / DSM 2079 / NCTC 10582 / E50 / VPI-5482) OX=226186 GN=BT_4243 PE=3 SV=1	1	16	16	16	37.7	52.831	338460000	328550000	364630000	241410000	261550000	244900000	245530000	234970000	253220000	284490000	325470000	344850000
Q89ZX9	Putative transporter	BT_4242	Q89ZX9	Q89ZX9_BACTN Putative transporter OS=Bacteroides thetaiotaomicron (strain ATCC 29148 / DSM 2079 / NCTC 10582 / E50 / VPI-5482) OX=226186 GN=BT_4242 PE=4 SV=1	1	3	3	3	8.8	32.844							35597000			59655000	72732000	63675000
Q89ZY0	Beta-galactosidase	BT_4241	Q89ZY0	Q89ZY0_BACTN Beta-galactosidase OS=Bacteroides thetaiotaomicron (strain ATCC 29148 / DSM 2079 / NCTC 10582 / E50 / VPI-5482) OX=226186 GN=BT_4241 PE=3 SV=1	1	53	53	53	50.9	125.87	2518100000	2593300000	2591400000	2167600000	2444400000	2364900000	1970800000	1902300000	2008900000	2603800000	2461300000	2584500000
Q89ZY1	APH domain-containing protein	BT_4240	Q89ZY1	Q89ZY1_BACTN APH domain-containing protein OS=Bacteroides thetaiotaomicron (strain ATCC 29148 / DSM 2079 / NCTC 10582 / E50 / VPI-5482) OX=226186 GN=BT_4240 PE=4 SV=1	1	21	21	21	53.4	41.39	1588900000	1492500000	1503800000	1528500000	1220800000	1505900000	1034500000	1014400000	1049600000	1257200000	1315300000	1217900000
Q89ZY2	Uncharacterized protein	BT_4239	Q89ZY2	Q89ZY2_BACTN Uncharacterized protein OS=Bacteroides thetaiotaomicron (strain ATCC 29148 / DSM 2079 / NCTC 10582 / E50 / VPI-5482) OX=226186 GN=BT_4239 PE=4 SV=1	1	6	6	6	30.1	24.538	564080000	522790000	420840000	539610000	651400000	656110000	609610000	643450000	749160000	654640000	739230000	832820000
Q89ZY4	tRNA pseudouridine synthase A	truA	Q89ZY4	TRUA_BACTN tRNA pseudouridine synthase A OS=Bacteroides thetaiotaomicron (strain ATCC 29148 / DSM 2079 / NCTC 10582 / E50 / VPI-5482) OX=226186 GN=truA PE=3 SV=1	1	7	7	7	23	30.882	73990000	66071000	58619000	105590000		105700000	48573000	71661000	67732000	71064000	71893000	64601000
Q89ZZ2	Putative transcriptional regulator	BT_4229	Q89ZZ2	Q89ZZ2_BACTN Putative transcriptional regulator OS=Bacteroides thetaiotaomicron (strain ATCC 29148 / DSM 2079 / NCTC 10582 / E50 / VPI-5482) OX=226186 GN=BT_4229 PE=4 SV=1	1	13	13	13	26.2	57.35	59577000	93197000	58611000		85640000			91884000	68721000	50758000	71415000	54770000
Q89ZZ9	Putative cell filamentation protein Fic-related protein	BT_4222	Q89ZZ9	Q89ZZ9_BACTN Putative cell filamentation protein Fic-related protein OS=Bacteroides thetaiotaomicron (strain ATCC 29148 / DSM 2079 / NCTC 10582 / E50 / VPI-5482) OX=226186 GN=BT_4222 PE=4 SV=1	1	11	11	11	34.5	41.514	38023000		42726000	37832000	38825000	40605000	32084000	41023000	42258000	41987000	33395000	43471000
Q8A000	Uncharacterized protein	BT_4221	Q8A000	Q8A000_BACTN Uncharacterized protein OS=Bacteroides thetaiotaomicron (strain ATCC 29148 / DSM 2079 / NCTC 10582 / E50 / VPI-5482) OX=226186 GN=BT_4221 PE=4 SV=1	1	4	4	4	21.8	18.585	47879000	48980000	53417000	47606000	65155000	46849000	88059000		62139000	63207000	58681000	55679000
Q8A001	Flotillin-like protein	BT_4220	Q8A001	Q8A001_BACTN Flotillin-like protein OS=Bacteroides thetaiotaomicron (strain ATCC 29148 / DSM 2079 / NCTC 10582 / E50 / VPI-5482) OX=226186 GN=BT_4220 PE=4 SV=1	1	22	22	22	41.3	60.311	354000000	407580000	407350000	357970000	405400000	376210000	330050000	346470000	374170000	318080000	320530000	306310000
Q8A002	Uncharacterized protein	BT_4219	Q8A002	Q8A002_BACTN Uncharacterized protein OS=Bacteroides thetaiotaomicron (strain ATCC 29148 / DSM 2079 / NCTC 10582 / E50 / VPI-5482) OX=226186 GN=BT_4219 PE=4 SV=1	1	4	4	4	21.3	25.403	324470000	417320000	477440000	331060000	323340000	309560000	385930000	352740000	329210000	527600000	444710000	444800000
Q8A003	Phosphate starvation-inducible protein, PhoH	BT_4218	Q8A003	Q8A003_BACTN Phosphate starvation-inducible protein, PhoH OS=Bacteroides thetaiotaomicron (strain ATCC 29148 / DSM 2079 / NCTC 10582 / E50 / VPI-5482) OX=226186 GN=BT_4218 PE=4 SV=1	1	6	6	6	14.8	37.843					52436000	57517000		49997000	51316000	57694000	43070000
Q8A004	Phosphoribosylaminoimidazole-succinocarboxamide synthase	purC	Q8A004	PUR7_BACTN Phosphoribosylaminoimidazole-succinocarboxamide synthase OS=Bacteroides thetaiotaomicron (strain ATCC 29148 / DSM 2079 / NCTC 10582 / E50 / VPI-5482) OX=226186 GN=purC PE=3 SV=1	1	25	25	25	74.8	35.765	5799000000	5903000000	6030400000	5180300000	4438300000	4842000000	7866500000	7815200000	7890200000	5148000000	5270900000	5504700000
Q8A005	Demethylmenaquinone methyltransferase	menG	Q8A005	MENG_BACTN Demethylmenaquinone methyltransferase OS=Bacteroides thetaiotaomicron (strain ATCC 29148 / DSM 2079 / NCTC 10582 / E50 / VPI-5482) OX=226186 GN=menG PE=3 SV=1	1	7	7	7	27.3	27.821			13652000		23961000	20714000	31416000	31032000	37771000	22054000	25302000	31795000
Q8A006	Shikimate 5-dehydrogenase	BT_4215	Q8A006	Q8A006_BACTN Shikimate 5-dehydrogenase OS=Bacteroides thetaiotaomicron (strain ATCC 29148 / DSM 2079 / NCTC 10582 / E50 / VPI-5482) OX=226186 GN=BT_4215 PE=4 SV=1	1	5	5	5	21	28.159	95919000	74601000	112770000	84836000	96924000	89581000	131380000	112570000	129100000	102660000	104380000	100330000
Q8A007	Hydrolase of the alpha/beta superfamily	BT_4214	Q8A007	Q8A007_BACTN Hydrolase of the alpha/beta superfamily OS=Bacteroides thetaiotaomicron (strain ATCC 29148 / DSM 2079 / NCTC 10582 / E50 / VPI-5482) OX=226186 GN=BT_4214 PE=4 SV=1	1	5	5	5	23.8	33.538	287090000	269950000	291790000	409880000	331440000	363660000	374850000	348540000	344310000	329190000	337560000	299910000
Q8A008	TPM_phosphatase domain-containing protein	BT_4213	Q8A008	Q8A008_BACTN TPM_phosphatase domain-containing protein OS=Bacteroides thetaiotaomicron (strain ATCC 29148 / DSM 2079 / NCTC 10582 / E50 / VPI-5482) OX=226186 GN=BT_4213 PE=4 SV=1	1	6	6	6	16.7	32.236	348360000	314900000	302110000	265960000	293120000	307170000	224200000	198080000	212710000	332530000	311510000	281080000
Q8A009	Putative LemA protein	BT_4212	Q8A009	Q8A009_BACTN Putative LemA protein OS=Bacteroides thetaiotaomicron (strain ATCC 29148 / DSM 2079 / NCTC 10582 / E50 / VPI-5482) OX=226186 GN=BT_4212 PE=4 SV=1	1	13	13	13	65.3	21.517	1174000000	1136500000	1189400000	928050000	1042800000	1012100000	749420000	767810000	745480000	1063400000	1077700000	1042600000
Q8A010	Putative phosphoribosylformylglycinamidine cyclo-ligase	BT_4211	Q8A010	Q8A010_BACTN Putative phosphoribosylformylglycinamidine cyclo-ligase OS=Bacteroides thetaiotaomicron (strain ATCC 29148 / DSM 2079 / NCTC 10582 / E50 / VPI-5482) OX=226186 GN=BT_4211 PE=4 SV=1	1	16	16	16	49.2	42.438	1004200000	976460000	1002300000	754950000	887620000	874300000	1138400000	1172600000	1131800000	827540000	800550000	823830000
Q8A011	Peptide chain release factor 1	prfA	Q8A011	RF1_BACTN Peptide chain release factor 1 OS=Bacteroides thetaiotaomicron (strain ATCC 29148 / DSM 2079 / NCTC 10582 / E50 / VPI-5482) OX=226186 GN=prfA PE=3 SV=1	1	21	21	21	52.4	41.661	418870000	398620000	411790000	378930000	344750000	344240000	580760000	603320000	598000000	286270000	327400000	376280000
Q8A012	Orotidine 5-phosphate decarboxylase	pyrF	Q8A012	PYRF_BACTN Orotidine 5-phosphate decarboxylase OS=Bacteroides thetaiotaomicron (strain ATCC 29148 / DSM 2079 / NCTC 10582 / E50 / VPI-5482) OX=226186 GN=pyrF PE=3 SV=1	1	16	16	16	43.1	30.88	428030000	457110000	481680000	369960000	334580000	287200000	432960000	488630000	516800000	472830000	495680000	492910000
Q8A013	Phosphohydrolase	BT_4208	Q8A013	Q8A013_BACTN Phosphohydrolase OS=Bacteroides thetaiotaomicron (strain ATCC 29148 / DSM 2079 / NCTC 10582 / E50 / VPI-5482) OX=226186 GN=BT_4208 PE=1 SV=1	1	6	6	6	15.6	46.946	16033000
Q8A014	UDP-3-O-acylglucosamine N-acyltransferase	lpxD	Q8A014	LPXD_BACTN UDP-3-O-acylglucosamine N-acyltransferase OS=Bacteroides thetaiotaomicron (strain ATCC 29148 / DSM 2079 / NCTC 10582 / E50 / VPI-5482) OX=226186 GN=lpxD PE=3 SV=1	1	12	12	12	37	37.168	943010000	988340000	868140000	889680000	885900000	1010300000	833160000	875740000	928000000	750880000	764120000	798200000
Q8A015	Bifunctional enzyme LpxC/FabZ	lpxC/fabZ	Q8A015	LPXZ_BACTN Bifunctional enzyme LpxC/FabZ OS=Bacteroides thetaiotaomicron (strain ATCC 29148 / DSM 2079 / NCTC 10582 / E50 / VPI-5482) OX=226186 GN=lpxC/fabZ PE=3 SV=1	1	19	19	19	37.5	51.6	2545800000	2469200000	2366400000	2205200000	2269700000	2298100000	2371800000	2341300000	2540900000	1948900000	1878700000	1903900000
Q8A016	Acyl-[acyl-carrier-protein]--UDP-N-acetylglucosamine O-acyltransferase	BT_4205	Q8A016	Q8A016_BACTN Acyl-[acyl-carrier-protein]--UDP-N-acetylglucosamine O-acyltransferase OS=Bacteroides thetaiotaomicron (strain ATCC 29148 / DSM 2079 / NCTC 10582 / E50 / VPI-5482) OX=226186 GN=BT_4205 PE=3 SV=1	1	18	18	18	65.5	27.72	805840000	779470000	808770000	761750000	652970000	669830000	858190000	896240000	923070000	697030000	664200000	681410000
Q8A017	Uncharacterized protein	BT_4204	Q8A017	Q8A017_BACTN Uncharacterized protein OS=Bacteroides thetaiotaomicron (strain ATCC 29148 / DSM 2079 / NCTC 10582 / E50 / VPI-5482) OX=226186 GN=BT_4204 PE=4 SV=1	1	7	7	7	42.4	21.278	1172600000	1110900000	1176800000	1356300000	1097700000	1123800000	2018900000	1996600000	2065000000	1363300000	1287200000	1274000000
Q8A018	tRNA dimethylallyltransferase 1	miaA1	Q8A018	MIAA1_BACTN tRNA dimethylallyltransferase 1 OS=Bacteroides thetaiotaomicron (strain ATCC 29148 / DSM 2079 / NCTC 10582 / E50 / VPI-5482) OX=226186 GN=miaA1 PE=3 SV=1	1	4	4	4	12.7	36.187									19533000
Q8A020	Putative transcriptional regulator	BT_4201	Q8A020	Q8A020_BACTN Putative transcriptional regulator OS=Bacteroides thetaiotaomicron (strain ATCC 29148 / DSM 2079 / NCTC 10582 / E50 / VPI-5482) OX=226186 GN=BT_4201 PE=4 SV=1	1	18	18	18	24.7	91.108	128770000	135460000	155180000	203880000	202310000	176100000	136610000	157010000	154580000	233520000	242510000	234280000
Q8A021	Putative transcriptional regulator	BT_4200	Q8A021	Q8A021_BACTN Putative transcriptional regulator OS=Bacteroides thetaiotaomicron (strain ATCC 29148 / DSM 2079 / NCTC 10582 / E50 / VPI-5482) OX=226186 GN=BT_4200 PE=4 SV=1	1	24	24	24	34.9	80.293	3178800000	3205000000	3384700000	3039100000	3228800000	3155500000	2041900000	2058100000	2157600000	3841600000	4015200000	3815500000
Q8A022	Putative transcriptional regulator	BT_4199	Q8A022	Q8A022_BACTN Putative transcriptional regulator OS=Bacteroides thetaiotaomicron (strain ATCC 29148 / DSM 2079 / NCTC 10582 / E50 / VPI-5482) OX=226186 GN=BT_4199 PE=4 SV=1	1	16	16	16	27.3	62.577	2800300000	2939200000	2807600000	2579900000	2510600000	2701300000	2065800000	2187200000	2294100000	4181900000	3839800000	4169800000
Q8A027	Putative integral membrane protein	BT_4194	Q8A027	Q8A027_BACTN Putative integral membrane protein OS=Bacteroides thetaiotaomicron (strain ATCC 29148 / DSM 2079 / NCTC 10582 / E50 / VPI-5482) OX=226186 GN=BT_4194 PE=4 SV=1	1	8	8	8	27.6	35.08	187550000	158410000	145040000	122690000	158930000	160730000	163240000	190030000	179590000	170920000	161430000	177990000
Q8A028	Dipeptidyl peptidase IV	BT_4193	Q8A028	Q8A028_BACTN Dipeptidyl peptidase IV OS=Bacteroides thetaiotaomicron (strain ATCC 29148 / DSM 2079 / NCTC 10582 / E50 / VPI-5482) OX=226186 GN=BT_4193 PE=4 SV=1	1	28	28	28	40.1	84.032	746240000	754030000	726040000	696010000	685720000	677530000	592590000	560640000	638280000	703020000	680950000	739760000
Q8A029	Lipoyl synthase	lipA	Q8A029	LIPA_BACTN Lipoyl synthase OS=Bacteroides thetaiotaomicron (strain ATCC 29148 / DSM 2079 / NCTC 10582 / E50 / VPI-5482) OX=226186 GN=lipA PE=3 SV=1	1	1	1	1	4.3	31.351									9826600
Q8A030	Uncharacterized protein	BT_4191	Q8A030	Q8A030_BACTN Uncharacterized protein OS=Bacteroides thetaiotaomicron (strain ATCC 29148 / DSM 2079 / NCTC 10582 / E50 / VPI-5482) OX=226186 GN=BT_4191 PE=4 SV=1	1	7	7	7	24.9	42.169	153750000	162220000	150120000	136070000	151060000	195560000	133880000	130950000	130280000	127110000	153200000	156980000
Q8A032	Uncharacterized protein	BT_4189	Q8A032	Q8A032_BACTN Uncharacterized protein OS=Bacteroides thetaiotaomicron (strain ATCC 29148 / DSM 2079 / NCTC 10582 / E50 / VPI-5482) OX=226186 GN=BT_4189 PE=4 SV=1	1	18	18	18	59.4	38.784	2549400000	2500700000	2465700000	2825400000	2597700000	2668500000	2772100000	3121500000	2954800000	3479700000	3485000000	3519100000
Q8A033	Enoyl-[acyl-carrier-protein] reductase [NADH]	BT_4188	Q8A033	Q8A033_BACTN Enoyl-[acyl-carrier-protein] reductase [NADH] OS=Bacteroides thetaiotaomicron (strain ATCC 29148 / DSM 2079 / NCTC 10582 / E50 / VPI-5482) OX=226186 GN=BT_4188 PE=3 SV=1	1	16	16	16	66.3	31.218	5507300000	5332200000	5796400000	4748000000	5506800000	5426900000	4891900000	5270900000	5444000000	5804200000	5814500000	5824600000
Q8A035	Uncharacterized protein	BT_4186	Q8A035	Q8A035_BACTN Uncharacterized protein OS=Bacteroides thetaiotaomicron (strain ATCC 29148 / DSM 2079 / NCTC 10582 / E50 / VPI-5482) OX=226186 GN=BT_4186 PE=4 SV=1	1	24	24	24	54.6	46.67	599790000	689960000	649720000	581320000	571050000	536810000	535750000	541200000	530880000	798100000	737000000	707760000
Q8A036	Xylosidase/arabinosidase	BT_4185	Q8A036	Q8A036_BACTN Xylosidase/arabinosidase OS=Bacteroides thetaiotaomicron (strain ATCC 29148 / DSM 2079 / NCTC 10582 / E50 / VPI-5482) OX=226186 GN=BT_4185 PE=3 SV=1	1	6	6	6	13.1	62.63					117280000
Q8A037	Phosphoglycolate phosphatase	BT_4184	Q8A037	Q8A037_BACTN Phosphoglycolate phosphatase OS=Bacteroides thetaiotaomicron (strain ATCC 29148 / DSM 2079 / NCTC 10582 / E50 / VPI-5482) OX=226186 GN=BT_4184 PE=4 SV=1	1	5	5	5	26.4	24.343	140240000	141110000	132650000	147190000	143540000	143080000	200370000	195440000	208290000	166290000	177240000	156910000
Q8A039	Two-component system sensor histidine kinase/response regulator, hybrid (One-component system)	BT_4182	Q8A039	Q8A039_BACTN Two-component system sensor histidine kinase/response regulator, hybrid (One-component system) OS=Bacteroides thetaiotaomicron (strain ATCC 29148 / DSM 2079 / NCTC 10582 / E50 / VPI-5482) OX=226186 GN=BT_4182 PE=4 SV=1	1	13	11	11	11.3	163.91	83411000	66475000	66277000		109630000	150860000				27128000	29215000	82901000
Q8A040	Beta-galactosidase	BT_4181	Q8A040	Q8A040_BACTN Beta-galactosidase OS=Bacteroides thetaiotaomicron (strain ATCC 29148 / DSM 2079 / NCTC 10582 / E50 / VPI-5482) OX=226186 GN=BT_4181 PE=3 SV=1	1	17	14	17	16.4	112.8	134270000	73190000	64016000			59961000				50697000	87242000	78089000
Q8A041	Acetyl xylan esterase A	BT_4180	Q8A041	Q8A041_BACTN Acetyl xylan esterase A OS=Bacteroides thetaiotaomicron (strain ATCC 29148 / DSM 2079 / NCTC 10582 / E50 / VPI-5482) OX=226186 GN=BT_4180 PE=4 SV=1	1	6	6	6	23.2	29.854	147460000	117930000	144300000	155070000	175940000	157550000	80759000	70590000	61644000	181150000	173410000	183210000
Q8A042	Polysaccharide deacetylase	BT_4179	Q8A042	Q8A042_BACTN Polysaccharide deacetylase OS=Bacteroides thetaiotaomicron (strain ATCC 29148 / DSM 2079 / NCTC 10582 / E50 / VPI-5482) OX=226186 GN=BT_4179 PE=4 SV=1	1	17	17	17	38.8	61.951	77452000	138760000	144410000	148020000	159880000	210610000		112220000	91981000	225110000	230410000	235890000
Q8A043	Two-component system sensor histidine kinase/response regulator, hybrid (One-component system)	BT_4178	Q8A043	Q8A043_BACTN Two-component system sensor histidine kinase/response regulator, hybrid (One-component system) OS=Bacteroides thetaiotaomicron (strain ATCC 29148 / DSM 2079 / NCTC 10582 / E50 / VPI-5482) OX=226186 GN=BT_4178 PE=4 SV=1	1	34	32	34	26.6	162.81	443760000	390710000	372200000	338150000	385470000	350790000	204140000	225360000	238500000	333940000	307870000	334280000
Q8A048	Putative rhamnogalacturonan acetylesterase	BT_4173	Q8A048	Q8A048_BACTN Putative rhamnogalacturonan acetylesterase OS=Bacteroides thetaiotaomicron (strain ATCC 29148 / DSM 2079 / NCTC 10582 / E50 / VPI-5482) OX=226186 GN=BT_4173 PE=4 SV=1	1	24	24	24	40.6	58.262	751730000	774160000	781120000	692670000	761700000	753300000	459520000	448170000	425360000	832900000	846640000	888400000
Q8A049	Concanavalin A-like lectin/glucanase	BT_4172	Q8A049	Q8A049_BACTN Concanavalin A-like lectin/glucanase OS=Bacteroides thetaiotaomicron (strain ATCC 29148 / DSM 2079 / NCTC 10582 / E50 / VPI-5482) OX=226186 GN=BT_4172 PE=4 SV=1	1	20	20	20	19.6	125.42		101620000	133830000							92639000	111220000	101680000
Q8A051	Putative pectate lyase L	BT_4170	Q8A051	Q8A051_BACTN Putative pectate lyase L OS=Bacteroides thetaiotaomicron (strain ATCC 29148 / DSM 2079 / NCTC 10582 / E50 / VPI-5482) OX=226186 GN=BT_4170 PE=1 SV=1	1	2	2	2	3.7	58.178					3886100
Q8A053	SusC homolog	BT_4168	Q8A053	Q8A053_BACTN SusC homolog OS=Bacteroides thetaiotaomicron (strain ATCC 29148 / DSM 2079 / NCTC 10582 / E50 / VPI-5482) OX=226186 GN=BT_4168 PE=3 SV=1	1	25	25	25	24.6	117.82	77735000	68112000	78414000	229570000	160470000	165110000				169840000	151210000	219960000
Q8A054	Uncharacterized protein	BT_4167	Q8A054	Q8A054_BACTN Uncharacterized protein OS=Bacteroides thetaiotaomicron (strain ATCC 29148 / DSM 2079 / NCTC 10582 / E50 / VPI-5482) OX=226186 GN=BT_4167 PE=4 SV=1	1	11	11	11	22.6	66.459	189700000	178090000	146340000	226980000	191880000	330330000	89776000	92374000	59014000	145930000	156580000	163700000
Q8A055	Putative lipoprotein	BT_4166	Q8A055	Q8A055_BACTN Putative lipoprotein OS=Bacteroides thetaiotaomicron (strain ATCC 29148 / DSM 2079 / NCTC 10582 / E50 / VPI-5482) OX=226186 GN=BT_4166 PE=4 SV=1	1	10	10	10	20.8	65.173	53834000	58326000	58106000	30863000	57000000	35920000				31148000	30789000	29218000
Q8A058	FAS1 domain-containing protein	BT_4163	Q8A058	Q8A058_BACTN FAS1 domain-containing protein OS=Bacteroides thetaiotaomicron (strain ATCC 29148 / DSM 2079 / NCTC 10582 / E50 / VPI-5482) OX=226186 GN=BT_4163 PE=4 SV=1	1	4	4	4	6.3	83.913				13094000
Q8A061	Beta-galactosidase	BT_4160	Q8A061	Q8A061_BACTN Beta-galactosidase OS=Bacteroides thetaiotaomicron (strain ATCC 29148 / DSM 2079 / NCTC 10582 / E50 / VPI-5482) OX=226186 GN=BT_4160 PE=3 SV=1	1	31	31	31	44.4	79.129	1361500000	1296500000	1313500000	1315200000	1526000000	1543000000	192870000	192270000	128690000	1442200000	1402700000	1415700000
Q8A062	Uncharacterized protein	BT_4159	Q8A062	Q8A062_BACTN Uncharacterized protein OS=Bacteroides thetaiotaomicron (strain ATCC 29148 / DSM 2079 / NCTC 10582 / E50 / VPI-5482) OX=226186 GN=BT_4159 PE=4 SV=1	1	29	29	29	59.1	62.093	6258400000	5932700000	5866400000	6954200000	6795800000	7273300000	1057600000	1028100000	1051000000	6175900000	6856200000	7129200000
Q8A063	Lipolytic enzyme, G-D-S-L family	BT_4158	Q8A063	Q8A063_BACTN Lipolytic enzyme, G-D-S-L family OS=Bacteroides thetaiotaomicron (strain ATCC 29148 / DSM 2079 / NCTC 10582 / E50 / VPI-5482) OX=226186 GN=BT_4158 PE=4 SV=1	1	9	9	9	29.6	26.299	49693000	51410000		43958000	57764000	37437000	41309000		23316000	59980000	57421000	39663000
Q8A065	Beta-galactosidase	BT_4156	Q8A065	Q8A065_BACTN Beta-galactosidase OS=Bacteroides thetaiotaomicron (strain ATCC 29148 / DSM 2079 / NCTC 10582 / E50 / VPI-5482) OX=226186 GN=BT_4156 PE=3 SV=1	1	32	32	32	35.9	108.58	607180000	542900000	624480000	537370000	647660000	592050000	503500000	497360000	487660000	747440000	693160000	711180000
Q8A066	Pectate lyase	BT_4155	Q8A066	Q8A066_BACTN Pectate lyase OS=Bacteroides thetaiotaomicron (strain ATCC 29148 / DSM 2079 / NCTC 10582 / E50 / VPI-5482) OX=226186 GN=BT_4155 PE=1 SV=1	1	14	14	14	29.7	50.266	239100000	293890000	309510000	213070000	311120000		221010000	278320000	170660000	237840000	185010000	220580000
Q8A067	Chitin deacetylase	BT_4154	Q8A067	Q8A067_BACTN Chitin deacetylase OS=Bacteroides thetaiotaomicron (strain ATCC 29148 / DSM 2079 / NCTC 10582 / E50 / VPI-5482) OX=226186 GN=BT_4154 PE=4 SV=1	1	4	4	4	12.1	37.211				26330000	28448000					26249000	30176000
Q8A068	Exopolygalacturonase	BT_4153	Q8A068	Q8A068_BACTN Exopolygalacturonase OS=Bacteroides thetaiotaomicron (strain ATCC 29148 / DSM 2079 / NCTC 10582 / E50 / VPI-5482) OX=226186 GN=BT_4153 PE=3 SV=1	1	5	5	5	11.3	48.757					37395000					39319000	48589000	42067000
Q8A070	Beta-glucuronidase	BT_4151	Q8A070	Q8A070_BACTN Beta-glucuronidase OS=Bacteroides thetaiotaomicron (strain ATCC 29148 / DSM 2079 / NCTC 10582 / E50 / VPI-5482) OX=226186 GN=BT_4151 PE=3 SV=1	1	28	28	28	34.6	108.96	491410000	460490000	455360000	433350000	489140000	413670000	119720000	102820000	117690000	527260000	543030000	410510000
Q8A071	Putative rhamnogalacturonan acetylesterase	BT_4150	Q8A071	Q8A071_BACTN Putative rhamnogalacturonan acetylesterase OS=Bacteroides thetaiotaomicron (strain ATCC 29148 / DSM 2079 / NCTC 10582 / E50 / VPI-5482) OX=226186 GN=BT_4150 PE=4 SV=1	1	3	3	3	9.2	46.174					7596300
Q8A072	Exo-poly-alpha-D-galacturonosidase	BT_4149	Q8A072	Q8A072_BACTN Exo-poly-alpha-D-galacturonosidase OS=Bacteroides thetaiotaomicron (strain ATCC 29148 / DSM 2079 / NCTC 10582 / E50 / VPI-5482) OX=226186 GN=BT_4149 PE=3 SV=1	1	4	4	4	12.8	38.073				38480000		35166000	27902000		24194000	32802000
Q8A073	Uncharacterized protein	BT_4148	Q8A073	Q8A073_BACTN Uncharacterized protein OS=Bacteroides thetaiotaomicron (strain ATCC 29148 / DSM 2079 / NCTC 10582 / E50 / VPI-5482) OX=226186 GN=BT_4148 PE=4 SV=1	1	2	2	2	43.7	8.2932									18527000
Q8A074	Uncharacterized protein	BT_4147	Q8A074	Q8A074_BACTN Uncharacterized protein OS=Bacteroides thetaiotaomicron (strain ATCC 29148 / DSM 2079 / NCTC 10582 / E50 / VPI-5482) OX=226186 GN=BT_4147 PE=1 SV=1	1	2	2	2	10.7	22.122	38476000		30164000			39551000			19086000
Q8A076	Glycoside hydrolase family 2, sugar binding protein	BT_4145	Q8A076	Q8A076_BACTN Glycoside hydrolase family 2, sugar binding protein OS=Bacteroides thetaiotaomicron (strain ATCC 29148 / DSM 2079 / NCTC 10582 / E50 / VPI-5482) OX=226186 GN=BT_4145 PE=4 SV=1	1	30	30	30	35.4	104.64	499090000	501720000	531540000	474860000	496390000	504520000	301970000	312920000	359500000	525950000	517510000	524220000
Q8A082	Metallophosphoesterase	BT_4139	Q8A082	Q8A082_BACTN Metallophosphoesterase OS=Bacteroides thetaiotaomicron (strain ATCC 29148 / DSM 2079 / NCTC 10582 / E50 / VPI-5482) OX=226186 GN=BT_4139 PE=4 SV=1	1	8	8	8	28.1	41.061	392680000	377140000	430750000	340590000	414140000	379940000	314500000	354440000	380420000	445060000	394410000	397800000
Q8A083	Putative aminotransferase	BT_4138	Q8A083	Q8A083_BACTN Putative aminotransferase OS=Bacteroides thetaiotaomicron (strain ATCC 29148 / DSM 2079 / NCTC 10582 / E50 / VPI-5482) OX=226186 GN=BT_4138 PE=4 SV=1	1	16	16	16	45	44.914	326870000	316060000	303640000	279040000	277200000	259020000	295880000	239660000	301330000	293260000	258010000	266850000
Q8A090	Putative haloacid dehalogenase-like hydrolase	BT_4131	Q8A090	Q8A090_BACTN Putative haloacid dehalogenase-like hydrolase OS=Bacteroides thetaiotaomicron (strain ATCC 29148 / DSM 2079 / NCTC 10582 / E50 / VPI-5482) OX=226186 GN=BT_4131 PE=1 SV=1	1	9	9	9	42.9	28.856	353180000	365020000	372310000	341110000	373360000	421770000	406120000	456590000	461800000	341820000	354290000	369630000
Q8A092	Outer membrane assembly protein	BT_4129	Q8A092	Q8A092_BACTN Outer membrane assembly protein OS=Bacteroides thetaiotaomicron (strain ATCC 29148 / DSM 2079 / NCTC 10582 / E50 / VPI-5482) OX=226186 GN=BT_4129 PE=4 SV=1	1	56	56	56	71	91.451	61920000000	62056000000	64852000000	63990000000	63711000000	66697000000	86312000000	83115000000	83317000000	89191000000	87613000000	84464000000
Q8A093	Putative Sua5/yciO/yrdC family protein	BT_4128	Q8A093	Q8A093_BACTN Putative Sua5/yciO/yrdC family protein OS=Bacteroides thetaiotaomicron (strain ATCC 29148 / DSM 2079 / NCTC 10582 / E50 / VPI-5482) OX=226186 GN=BT_4128 PE=3 SV=1	1	2	2	2	7.8	23.219								76853000	64742000	37678000
Q8A094	Glucosamine-6-phosphate deaminase	nagB	Q8A094	NAGB_BACTN Glucosamine-6-phosphate deaminase OS=Bacteroides thetaiotaomicron (strain ATCC 29148 / DSM 2079 / NCTC 10582 / E50 / VPI-5482) OX=226186 GN=nagB PE=3 SV=1	1	17	17	17	91.1	29.939	3409300000	3263700000	3004100000	3599700000	3590300000	3350700000	3749200000	3472500000	3476700000	4141300000	3895200000	3946900000
Q8A095	Flavoprotein	BT_4126	Q8A095	Q8A095_BACTN Flavoprotein OS=Bacteroides thetaiotaomicron (strain ATCC 29148 / DSM 2079 / NCTC 10582 / E50 / VPI-5482) OX=226186 GN=BT_4126 PE=3 SV=1	1	17	17	17	43	45.258	2631700000	2520800000	2552900000	1867500000	2088000000	2193700000	2196500000	2233200000	2187500000	2106200000	2006700000	1944700000
Q8A096	Elp3 domain-containing protein	BT_4125	Q8A096	Q8A096_BACTN Elp3 domain-containing protein OS=Bacteroides thetaiotaomicron (strain ATCC 29148 / DSM 2079 / NCTC 10582 / E50 / VPI-5482) OX=226186 GN=BT_4125 PE=4 SV=1	1	8	8	8	24.1	37.452	97739000	91052000	91816000	100880000	78552000		90140000	80014000	145480000	85379000	66210000	90581000
Q8A0A4	DUF2154 domain-containing protein	BT_4117	Q8A0A4	Q8A0A4_BACTN DUF2154 domain-containing protein OS=Bacteroides thetaiotaomicron (strain ATCC 29148 / DSM 2079 / NCTC 10582 / E50 / VPI-5482) OX=226186 GN=BT_4117 PE=4 SV=1	1	6	6	6	20.5	29.805				47541000		62345000
Q8A0B0	Two-component system sensor histidine kinase/response regulator, hybrid (One-component system)	BT_4111	Q8A0B0	Q8A0B0_BACTN Two-component system sensor histidine kinase/response regulator, hybrid (One-component system) OS=Bacteroides thetaiotaomicron (strain ATCC 29148 / DSM 2079 / NCTC 10582 / E50 / VPI-5482) OX=226186 GN=BT_4111 PE=4 SV=1	1	30	28	29	21.4	172.25	209400000	199010000	272880000	240450000	189910000	183130000	21048000	66529000	67721000	169950000	148290000	149190000
Q8A0B1	Pectinesterase	BT_4110	Q8A0B1	Q8A0B1_BACTN Pectinesterase OS=Bacteroides thetaiotaomicron (strain ATCC 29148 / DSM 2079 / NCTC 10582 / E50 / VPI-5482) OX=226186 GN=BT_4110 PE=4 SV=1	1	7	7	7	17.9	60.316					212410000
Q8A0B2	Pectinesterase	BT_4109	Q8A0B2	Q8A0B2_BACTN Pectinesterase OS=Bacteroides thetaiotaomicron (strain ATCC 29148 / DSM 2079 / NCTC 10582 / E50 / VPI-5482) OX=226186 GN=BT_4109 PE=4 SV=1	1	9	9	9	32.9	36.297	34338000	37754000	34638000	22608000	29518000					46545000	39901000	37677000
Q8A0B3	Glycoside hydrolase family 15	BT_4108	Q8A0B3	Q8A0B3_BACTN Glycoside hydrolase family 15 OS=Bacteroides thetaiotaomicron (strain ATCC 29148 / DSM 2079 / NCTC 10582 / E50 / VPI-5482) OX=226186 GN=BT_4108 PE=4 SV=1	1	11	11	11	28.8	45.976	157400000	102110000	127230000	143820000	170420000	157750000	99423000	116520000	83027000	175830000	159340000	157880000
Q8A0B4	Putative phosphotransferase enzyme II, C component	BT_4107	Q8A0B4	Q8A0B4_BACTN Putative phosphotransferase enzyme II, C component OS=Bacteroides thetaiotaomicron (strain ATCC 29148 / DSM 2079 / NCTC 10582 / E50 / VPI-5482) OX=226186 GN=BT_4107 PE=4 SV=1	1	5	5	5	13.1	49.818		45754000	48106000	39406000	45811000	52468000	74795000	64356000		47131000	48489000	47447000
Q8A0B5	4-deoxy-L-threo-5-hexosulose-uronate ketol-isomerase 2	kduI2	Q8A0B5	KDUI2_BACTN 4-deoxy-L-threo-5-hexosulose-uronate ketol-isomerase 2 OS=Bacteroides thetaiotaomicron (strain ATCC 29148 / DSM 2079 / NCTC 10582 / E50 / VPI-5482) OX=226186 GN=kduI2 PE=3 SV=2	1	7	7	7	21.6	33.05	266570000	254950000	232850000	174290000	204760000	203840000	340820000	286530000	378970000	207730000	263070000	200740000
Q8A0B6	Hexuronate transporter	BT_4105	Q8A0B6	Q8A0B6_BACTN Hexuronate transporter OS=Bacteroides thetaiotaomicron (strain ATCC 29148 / DSM 2079 / NCTC 10582 / E50 / VPI-5482) OX=226186 GN=BT_4105 PE=4 SV=1	1	3	3	3	6.9	54.525	15139000		17441000	11303000
Q8A0B7	DNA helicase	BT_4104	Q8A0B7	Q8A0B7_BACTN DNA helicase OS=Bacteroides thetaiotaomicron (strain ATCC 29148 / DSM 2079 / NCTC 10582 / E50 / VPI-5482) OX=226186 GN=BT_4104 PE=4 SV=1	1	15	15	15	13.5	129	371750000	450240000	386920000	375290000		355340000	275090000	361060000	284620000	369210000
Q8A0B8	Sec-independent protein translocase protein TatC	tatC	Q8A0B8	Q8A0B8_BACTN Sec-independent protein translocase protein TatC OS=Bacteroides thetaiotaomicron (strain ATCC 29148 / DSM 2079 / NCTC 10582 / E50 / VPI-5482) OX=226186 GN=tatC PE=3 SV=1	1	2	2	2	10.6	31.731											10258000
Q8A0B9	Sec-independent protein translocase protein TatA	tatA	Q8A0B9	Q8A0B9_BACTN Sec-independent protein translocase protein TatA OS=Bacteroides thetaiotaomicron (strain ATCC 29148 / DSM 2079 / NCTC 10582 / E50 / VPI-5482) OX=226186 GN=tatA PE=3 SV=1	1	2	2	2	34.2	7.8813	116350000	121830000	131310000	85380000	109660000	111210000	89446000	109720000	95210000	128910000	135480000	135040000
Q8A0C0	Alanine racemase	BT_4101	Q8A0C0	Q8A0C0_BACTN Alanine racemase OS=Bacteroides thetaiotaomicron (strain ATCC 29148 / DSM 2079 / NCTC 10582 / E50 / VPI-5482) OX=226186 GN=BT_4101 PE=3 SV=1	1	30	30	30	50.1	86.52	1046600000	1041800000	1022500000	1119700000	1032700000	1002400000	1156100000	1107200000	1057600000	825950000	794950000	827920000
Q8A0C1	Putative lipoprotein	BT_4100	Q8A0C1	Q8A0C1_BACTN Putative lipoprotein OS=Bacteroides thetaiotaomicron (strain ATCC 29148 / DSM 2079 / NCTC 10582 / E50 / VPI-5482) OX=226186 GN=BT_4100 PE=4 SV=1	1	9	9	9	31.3	38.36	60445000	67559000	77670000	60428000	92328000	76675000	74562000	69398000	74444000	49683000	55929000	66079000
Q8A0C2	1-deoxy-D-xylulose-5-phosphate synthase	dxs	Q8A0C2	DXS_BACTN 1-deoxy-D-xylulose-5-phosphate synthase OS=Bacteroides thetaiotaomicron (strain ATCC 29148 / DSM 2079 / NCTC 10582 / E50 / VPI-5482) OX=226186 GN=dxs PE=3 SV=1	1	13	13	13	20.6	71.644	166540000	160010000	180630000	177600000	169110000	174640000	194360000	169160000	185580000	152900000	136070000	146620000
Q8A0C3	Trk system K+ uptake protein trkA	BT_4098	Q8A0C3	Q8A0C3_BACTN Trk system K+ uptake protein trkA OS=Bacteroides thetaiotaomicron (strain ATCC 29148 / DSM 2079 / NCTC 10582 / E50 / VPI-5482) OX=226186 GN=BT_4098 PE=4 SV=1	1	14	14	14	34.8	49.376	236720000	207230000		222040000	167050000	166530000		230520000	313640000	170970000	166680000	156970000
Q8A0C4	Trk system K+ uptake protein trkH	BT_4097	Q8A0C4	Q8A0C4_BACTN Trk system K+ uptake protein trkH OS=Bacteroides thetaiotaomicron (strain ATCC 29148 / DSM 2079 / NCTC 10582 / E50 / VPI-5482) OX=226186 GN=BT_4097 PE=4 SV=1	1	2	2	2	4.3	53.188								103070000
Q8A0C5	Lipolytic enzyme, G-D-S-L family	BT_4096	Q8A0C5	Q8A0C5_BACTN Lipolytic enzyme, G-D-S-L family OS=Bacteroides thetaiotaomicron (strain ATCC 29148 / DSM 2079 / NCTC 10582 / E50 / VPI-5482) OX=226186 GN=BT_4096 PE=4 SV=1	1	22	22	22	45.9	53.166	876650000	888840000	875210000	779560000	947180000	992050000	629700000	698230000	673550000	1034700000	1069300000	1015100000
Q8A0C7	Glycosidase	BT_4094	Q8A0C7	Q8A0C7_BACTN Glycosidase OS=Bacteroides thetaiotaomicron (strain ATCC 29148 / DSM 2079 / NCTC 10582 / E50 / VPI-5482) OX=226186 GN=BT_4094 PE=1 SV=1	1	14	14	14	39.8	42.566	691400000	756340000	698720000	624360000	778900000	669360000	276300000	282890000	294370000	872250000	839210000	825430000
Q8A0C9	Putative alpha-1,2-mannosidase	BT_4092	Q8A0C9	Q8A0C9_BACTN Putative alpha-1,2-mannosidase OS=Bacteroides thetaiotaomicron (strain ATCC 29148 / DSM 2079 / NCTC 10582 / E50 / VPI-5482) OX=226186 GN=BT_4092 PE=4 SV=1	1	24	24	24	32.8	86.39	903030000	991980000	986560000	871800000	922650000	936090000	434210000	476360000	472520000	867740000	891960000	950520000
Q8A0D0	Sialic acid-specific 9-O-acetylesterase	BT_4091	Q8A0D0	Q8A0D0_BACTN Sialic acid-specific 9-O-acetylesterase OS=Bacteroides thetaiotaomicron (strain ATCC 29148 / DSM 2079 / NCTC 10582 / E50 / VPI-5482) OX=226186 GN=BT_4091 PE=3 SV=1	1	13	13	13	19.2	73.988					181860000					120400000
Q8A0D2	SusD homolog	BT_4089	Q8A0D2	Q8A0D2_BACTN SusD homolog OS=Bacteroides thetaiotaomicron (strain ATCC 29148 / DSM 2079 / NCTC 10582 / E50 / VPI-5482) OX=226186 GN=BT_4089 PE=4 SV=1	1	8	8	8	17.6	68.225				36806000	52715000	40166000				48714000	40185000
Q8A0D6	SusD homolog	BT_4085	Q8A0D6	Q8A0D6_BACTN SusD homolog OS=Bacteroides thetaiotaomicron (strain ATCC 29148 / DSM 2079 / NCTC 10582 / E50 / VPI-5482) OX=226186 GN=BT_4085 PE=4 SV=1	1	9	9	9	16.5	70.66	86423000	75312000								68128000
Q8A0D9	SusD homolog	BT_4082	Q8A0D9	Q8A0D9_BACTN SusD homolog OS=Bacteroides thetaiotaomicron (strain ATCC 29148 / DSM 2079 / NCTC 10582 / E50 / VPI-5482) OX=226186 GN=BT_4082 PE=4 SV=1	1	8	8	8	13.3	77.871		24041000		33141000	31748000
Q8A0E2	Uncharacterized protein	BT_4079	Q8A0E2	Q8A0E2_BACTN Uncharacterized protein OS=Bacteroides thetaiotaomicron (strain ATCC 29148 / DSM 2079 / NCTC 10582 / E50 / VPI-5482) OX=226186 GN=BT_4079 PE=4 SV=1	1	5	5	5	7.8	68.998						14168000						15462000
Q8A0E3	Lipolytic enzyme, G-D-S-L family	BT_4078	Q8A0E3	Q8A0E3_BACTN Lipolytic enzyme, G-D-S-L family OS=Bacteroides thetaiotaomicron (strain ATCC 29148 / DSM 2079 / NCTC 10582 / E50 / VPI-5482) OX=226186 GN=BT_4078 PE=4 SV=1	1	5	5	5	26.5	26.207	33449000		41825000		26620000	26538000				23090000	31093000	24107000
Q8A0E5	Alpha-rhamnosidase	BT_4076	Q8A0E5	Q8A0E5_BACTN Alpha-rhamnosidase OS=Bacteroides thetaiotaomicron (strain ATCC 29148 / DSM 2079 / NCTC 10582 / E50 / VPI-5482) OX=226186 GN=BT_4076 PE=4 SV=1	1	5	5	5	5.7	101.42											14580000
Q8A0E6	Putative lipolytic enzyme, G-D-S-L family	BT_4075	Q8A0E6	Q8A0E6_BACTN Putative lipolytic enzyme, G-D-S-L family OS=Bacteroides thetaiotaomicron (strain ATCC 29148 / DSM 2079 / NCTC 10582 / E50 / VPI-5482) OX=226186 GN=BT_4075 PE=4 SV=1	1	10	10	10	19.7	54.446	115580000	102960000	97923000	151260000	205400000	182370000	87307000	122610000	103290000	214970000	190130000	178000000
Q8A0E7	Beta-mannosidase	BT_4074	Q8A0E7	Q8A0E7_BACTN Beta-mannosidase OS=Bacteroides thetaiotaomicron (strain ATCC 29148 / DSM 2079 / NCTC 10582 / E50 / VPI-5482) OX=226186 GN=BT_4074 PE=4 SV=1	1	6	6	6	6.4	115.99										19684000	27577000
Q8A0E8	Alpha-1,2-mannosidase, putative	BT_4073	Q8A0E8	Q8A0E8_BACTN Alpha-1,2-mannosidase, putative OS=Bacteroides thetaiotaomicron (strain ATCC 29148 / DSM 2079 / NCTC 10582 / E50 / VPI-5482) OX=226186 GN=BT_4073 PE=4 SV=1	1	11	11	11	14.3	87.758	122330000	115670000	124330000	99432000	110900000	104370000	87214000	82911000	97371000	117380000	111770000	129230000
Q8A0E9	Alpha-mannosidase	BT_4072	Q8A0E9	Q8A0E9_BACTN Alpha-mannosidase OS=Bacteroides thetaiotaomicron (strain ATCC 29148 / DSM 2079 / NCTC 10582 / E50 / VPI-5482) OX=226186 GN=BT_4072 PE=4 SV=1	1	24	24	24	26.7	97.046	231080000	240030000	234650000	200750000	217530000	189740000	129730000	128540000	120510000	255490000	258100000	228050000
Q8A0F2	Uncharacterized protein	BT_4069	Q8A0F2	Q8A0F2_BACTN Uncharacterized protein OS=Bacteroides thetaiotaomicron (strain ATCC 29148 / DSM 2079 / NCTC 10582 / E50 / VPI-5482) OX=226186 GN=BT_4069 PE=4 SV=1	1	22	22	22	39.5	62.603	3335800000	3531900000	3464800000	3988300000	4204800000	4021700000	2196500000	2198900000	2168600000	4105900000	4587100000	4518600000
Q8A0F6	NADH-quinone oxidoreductase subunit C/D	nuoC	Q8A0F6	NUOCD_BACTN NADH-quinone oxidoreductase subunit C/D OS=Bacteroides thetaiotaomicron (strain ATCC 29148 / DSM 2079 / NCTC 10582 / E50 / VPI-5482) OX=226186 GN=nuoC PE=3 SV=2	1	7	7	7	18.7	60.594		33337000							52879000	24252000
Q8A0G1	NADH dehydrogenase I, chain L	BT_4060	Q8A0G1	Q8A0G1_BACTN NADH dehydrogenase I, chain L OS=Bacteroides thetaiotaomicron (strain ATCC 29148 / DSM 2079 / NCTC 10582 / E50 / VPI-5482) OX=226186 GN=BT_4060 PE=4 SV=1	1	3	3	3	5.1	70.66							38316000	36733000		30075000		32724000
Q8A0G8	Putative membrane transport protein	BT_4053	Q8A0G8	Q8A0G8_BACTN Putative membrane transport protein OS=Bacteroides thetaiotaomicron (strain ATCC 29148 / DSM 2079 / NCTC 10582 / E50 / VPI-5482) OX=226186 GN=BT_4053 PE=4 SV=1	1	15	15	15	30.2	50.03	562130000	506390000	499180000	509070000	507590000	479660000	368500000	440070000	528470000	625530000	583790000	627720000
Q8A0G9	Putative ABC transporter ATP-binding protein	BT_4052	Q8A0G9	Q8A0G9_BACTN Putative ABC transporter ATP-binding protein OS=Bacteroides thetaiotaomicron (strain ATCC 29148 / DSM 2079 / NCTC 10582 / E50 / VPI-5482) OX=226186 GN=BT_4052 PE=4 SV=1	1	11	11	11	18.4	73.892	157250000	112530000	149640000	156890000	137600000	169220000	148650000	131930000	117670000	122950000	104060000	125850000
Q8A0H1	Beta-galactosidase	BT_4050	Q8A0H1	Q8A0H1_BACTN Beta-galactosidase OS=Bacteroides thetaiotaomicron (strain ATCC 29148 / DSM 2079 / NCTC 10582 / E50 / VPI-5482) OX=226186 GN=BT_4050 PE=3 SV=1	1	3	3	3	3.1	151.29												6939900
Q8A0H2	Putative ArgK protein with ATPase and kinase domains	BT_4049	Q8A0H2	Q8A0H2_BACTN Putative ArgK protein with ATPase and kinase domains OS=Bacteroides thetaiotaomicron (strain ATCC 29148 / DSM 2079 / NCTC 10582 / E50 / VPI-5482) OX=226186 GN=BT_4049 PE=4 SV=1	1	14	14	14	49.5	40.438	376180000	355680000	321540000	374220000	333030000	320210000	378150000	355900000	423580000	330790000	338950000	364220000
Q8A0H3	Uncharacterized protein	BT_4048	Q8A0H3	Q8A0H3_BACTN Uncharacterized protein OS=Bacteroides thetaiotaomicron (strain ATCC 29148 / DSM 2079 / NCTC 10582 / E50 / VPI-5482) OX=226186 GN=BT_4048 PE=4 SV=1	1	16	16	16	52.5	41.6	2557500000	2422900000	2353300000	4293700000	4148000000	4417100000	3734200000	3543900000	3457400000	5356100000	5217100000	4830500000
Q8A0H4	Alpha-2-macroglobulin-like protein	BT_4047	Q8A0H4	Q8A0H4_BACTN Alpha-2-macroglobulin-like protein OS=Bacteroides thetaiotaomicron (strain ATCC 29148 / DSM 2079 / NCTC 10582 / E50 / VPI-5482) OX=226186 GN=BT_4047 PE=4 SV=1	1	94	94	94	57	215.43	40656000000	40695000000	40138000000	37136000000	36600000000	37819000000	38416000000	37189000000	38692000000	39357000000	38200000000	37610000000
Q8A0H5	AAA-ATPase_like domain-containing protein	BT_4046	Q8A0H5	Q8A0H5_BACTN AAA-ATPase_like domain-containing protein OS=Bacteroides thetaiotaomicron (strain ATCC 29148 / DSM 2079 / NCTC 10582 / E50 / VPI-5482) OX=226186 GN=BT_4046 PE=4 SV=1	1	15	15	15	36.5	60.209	145940000	157240000	156110000	131280000	151440000	136720000	171660000	154700000	185880000	124730000	133080000	138090000
Q8A0H6	Aminoacyl-histidine dipeptidase	BT_4045	Q8A0H6	Q8A0H6_BACTN Aminoacyl-histidine dipeptidase OS=Bacteroides thetaiotaomicron (strain ATCC 29148 / DSM 2079 / NCTC 10582 / E50 / VPI-5482) OX=226186 GN=BT_4045 PE=4 SV=1	1	20	20	20	52	52.461	4120600000	4200800000	4248200000	4242300000	4398000000	4559800000	4302300000	4686300000	4953500000	4474700000	4424800000	3954600000
Q8A0H8	Ribosomal RNA small subunit methyltransferase A	rsmA	Q8A0H8	RSMA_BACTN Ribosomal RNA small subunit methyltransferase A OS=Bacteroides thetaiotaomicron (strain ATCC 29148 / DSM 2079 / NCTC 10582 / E50 / VPI-5482) OX=226186 GN=rsmA PE=3 SV=1	1	3	3	3	12.7	30.363	29360000					29621000	40745000				40331000	36495000
Q8A0H9	Magnesium transporter MgtE	BT_4042	Q8A0H9	Q8A0H9_BACTN Magnesium transporter MgtE OS=Bacteroides thetaiotaomicron (strain ATCC 29148 / DSM 2079 / NCTC 10582 / E50 / VPI-5482) OX=226186 GN=BT_4042 PE=3 SV=1	1	4	4	4	11.7	49.64									41610000
Q8A0I0	Uncharacterized protein	BT_4041	Q8A0I0	Q8A0I0_BACTN Uncharacterized protein OS=Bacteroides thetaiotaomicron (strain ATCC 29148 / DSM 2079 / NCTC 10582 / E50 / VPI-5482) OX=226186 GN=BT_4041 PE=4 SV=1	1	50	50	50	69.7	72.538	8857600000	8570800000	8584200000	7827400000	7655600000	8238900000	8327400000	8536600000	8348600000	7501000000	7841600000	7726400000
Q8A0I1	Putative galactose oxidase	BT_4040	Q8A0I1	Q8A0I1_BACTN Putative galactose oxidase OS=Bacteroides thetaiotaomicron (strain ATCC 29148 / DSM 2079 / NCTC 10582 / E50 / VPI-5482) OX=226186 GN=BT_4040 PE=4 SV=1	1	4	4	4	8.3	48.378										8976700
Q8A0I3	SusD homolog	BT_4038	Q8A0I3;Q8A3Q0;Q8A3U6	Q8A0I3_BACTN SusD homolog OS=Bacteroides thetaiotaomicron (strain ATCC 29148 / DSM 2079 / NCTC 10582 / E50 / VPI-5482) OX=226186 GN=BT_4038 PE=4 SV=1	3	18	17	18	32.5	69.987	353310000	360020000	344320000	463000000	406460000	416470000	234490000	248360000	240500000	286310000	274570000	278530000
Q8A0I5	Uncharacterized protein	BT_4036	Q8A0I5	Q8A0I5_BACTN Uncharacterized protein OS=Bacteroides thetaiotaomicron (strain ATCC 29148 / DSM 2079 / NCTC 10582 / E50 / VPI-5482) OX=226186 GN=BT_4036 PE=4 SV=1	1	6	6	6	35.2	21.465	27730000				28939000	26123000			31684000		25453000
Q8A0I6	HTH cro/C1-type domain-containing protein	BT_4035	Q8A0I6	Q8A0I6_BACTN HTH cro/C1-type domain-containing protein OS=Bacteroides thetaiotaomicron (strain ATCC 29148 / DSM 2079 / NCTC 10582 / E50 / VPI-5482) OX=226186 GN=BT_4035 PE=4 SV=1	1	4	4	4	39.6	12.541				25552000		24119000			33156000
Q8A0K6	Transposase	BT_4015	Q8A0K6	Q8A0K6_BACTN Transposase OS=Bacteroides thetaiotaomicron (strain ATCC 29148 / DSM 2079 / NCTC 10582 / E50 / VPI-5482) OX=226186 GN=BT_4015 PE=3 SV=1	1	2	2	2	9	47.015											23864000
Q8A0K9	Putative ABC oligo/dipeptide transport, ATP-binding protein	BT_4012	Q8A0K9	Q8A0K9_BACTN Putative ABC oligo/dipeptide transport, ATP-binding protein OS=Bacteroides thetaiotaomicron (strain ATCC 29148 / DSM 2079 / NCTC 10582 / E50 / VPI-5482) OX=226186 GN=BT_4012 PE=4 SV=1	1	11	11	11	31.5	48.748	100930000	94040000	104970000	81046000	86988000	105870000	130500000	112490000	118840000	112430000	83524000	81023000
Q8A0L0	DNA-methyltransferase	BT_4011	Q8A0L0	Q8A0L0_BACTN DNA-methyltransferase OS=Bacteroides thetaiotaomicron (strain ATCC 29148 / DSM 2079 / NCTC 10582 / E50 / VPI-5482) OX=226186 GN=BT_4011 PE=4 SV=1	1	6	6	6	21.7	32.757	88173000	112130000	104900000		75112000	93484000	100890000	94077000	120200000	80772000	70892000	87288000
Q8A0L1	Uncharacterized protein	BT_4010	Q8A0L1	Q8A0L1_BACTN Uncharacterized protein OS=Bacteroides thetaiotaomicron (strain ATCC 29148 / DSM 2079 / NCTC 10582 / E50 / VPI-5482) OX=226186 GN=BT_4010 PE=4 SV=1	1	18	18	18	40.7	52.596	436580000	455200000	487730000	371900000	505140000	428420000	468390000	408220000	450520000	455280000	441710000	463360000
Q8A0L3	Ribosomal silencing factor RsfS	rsfS	Q8A0L3	Q8A0L3_BACTN Ribosomal silencing factor RsfS OS=Bacteroides thetaiotaomicron (strain ATCC 29148 / DSM 2079 / NCTC 10582 / E50 / VPI-5482) OX=226186 GN=rsfS PE=3 SV=1	1	5	5	5	36.1	13.396	77088000	77811000	80157000	103420000	84433000	69863000	99879000	76577000	59442000	45978000	55130000	64000000
Q8A0L4	ATP-dependent zinc metalloprotease FtsH	ftsH	Q8A0L4	Q8A0L4_BACTN ATP-dependent zinc metalloprotease FtsH OS=Bacteroides thetaiotaomicron (strain ATCC 29148 / DSM 2079 / NCTC 10582 / E50 / VPI-5482) OX=226186 GN=ftsH PE=3 SV=1	1	44	44	44	56	76.611	19351000000	19434000000	19501000000	20776000000	20105000000	21918000000	17057000000	18560000000	18135000000	22674000000	22480000000	21789000000
Q8A0L5	Phosphatidate cytidylyltransferase	BT_4006	Q8A0L5	Q8A0L5_BACTN Phosphatidate cytidylyltransferase OS=Bacteroides thetaiotaomicron (strain ATCC 29148 / DSM 2079 / NCTC 10582 / E50 / VPI-5482) OX=226186 GN=BT_4006 PE=3 SV=1	1	2	2	2	8.2	30.99		77588000	84491000			100000000
Q8A0L6	Uncharacterized protein	BT_4005	Q8A0L6	Q8A0L6_BACTN Uncharacterized protein OS=Bacteroides thetaiotaomicron (strain ATCC 29148 / DSM 2079 / NCTC 10582 / E50 / VPI-5482) OX=226186 GN=BT_4005 PE=4 SV=1	1	6	6	6	25.2	29.115				21944000
Q8A0L7	Lipid-A-disaccharide synthase	BT_4004	Q8A0L7	Q8A0L7_BACTN Lipid-A-disaccharide synthase OS=Bacteroides thetaiotaomicron (strain ATCC 29148 / DSM 2079 / NCTC 10582 / E50 / VPI-5482) OX=226186 GN=BT_4004 PE=3 SV=1	1	13	13	13	45.5	43.054	132130000	135690000	126280000	177730000	168280000	168710000	127390000	126480000	117620000	114910000	118970000	113190000
Q8A0L8	5-nucleotidase SurE	surE	Q8A0L8	SURE_BACTN 5-nucleotidase SurE OS=Bacteroides thetaiotaomicron (strain ATCC 29148 / DSM 2079 / NCTC 10582 / E50 / VPI-5482) OX=226186 GN=surE PE=3 SV=1	1	7	7	7	32.4	28.365	348050000	356080000	363240000	387920000	367750000	383310000	455170000	481820000	465600000	270540000	266680000	308490000
Q8A0L9	ATPase, ParA family	BT_4002	Q8A0L9	Q8A0L9_BACTN ATPase, ParA family OS=Bacteroides thetaiotaomicron (strain ATCC 29148 / DSM 2079 / NCTC 10582 / E50 / VPI-5482) OX=226186 GN=BT_4002 PE=4 SV=1	1	11	11	11	44.1	35.115	716890000	687400000	787070000	973950000	1004100000	1027100000	629150000	567310000	510140000	838270000	877650000	902200000
Q8A0M0	Putative chromosome partitioning protein parB	BT_4001	Q8A0M0	Q8A0M0_BACTN Putative chromosome partitioning protein parB OS=Bacteroides thetaiotaomicron (strain ATCC 29148 / DSM 2079 / NCTC 10582 / E50 / VPI-5482) OX=226186 GN=BT_4001 PE=3 SV=1	1	21	21	21	65.2	33.586	671640000	654980000	641850000	765890000	902950000	846240000	814520000	729760000	727310000	809780000	796740000	746850000
Q8A0M1	Uncharacterized protein	BT_4000	Q8A0M1	Q8A0M1_BACTN Uncharacterized protein OS=Bacteroides thetaiotaomicron (strain ATCC 29148 / DSM 2079 / NCTC 10582 / E50 / VPI-5482) OX=226186 GN=BT_4000 PE=4 SV=1	1	9	9	9	32.9	33.584	502970000	541720000	499700000	677120000	736040000	756290000	421010000	418060000	377050000	732810000	703470000	654230000
Q8A0M2	Membrane-bound lytic murein transglycosylase D presursor	BT_3999	Q8A0M2	Q8A0M2_BACTN Membrane-bound lytic murein transglycosylase D presursor OS=Bacteroides thetaiotaomicron (strain ATCC 29148 / DSM 2079 / NCTC 10582 / E50 / VPI-5482) OX=226186 GN=BT_3999 PE=4 SV=1	1	23	23	23	41.3	48.753	7762200000	7463500000	7625800000	9242700000	10909000000	10033000000	10135000000	9698000000	9724900000	14167000000	14066000000	13585000000
Q8A0M3	GTP pyrophosphokinase	BT_3998	Q8A0M3	Q8A0M3_BACTN GTP pyrophosphokinase OS=Bacteroides thetaiotaomicron (strain ATCC 29148 / DSM 2079 / NCTC 10582 / E50 / VPI-5482) OX=226186 GN=BT_3998 PE=3 SV=1	1	40	40	40	46.5	85.784	1099000000	1060500000	1031200000	1016000000	987490000	930290000	1047900000	1136200000	1134900000	859350000	787370000	888620000
Q8A0M5	Putative peptidase	BT_3996	Q8A0M5	Q8A0M5_BACTN Putative peptidase OS=Bacteroides thetaiotaomicron (strain ATCC 29148 / DSM 2079 / NCTC 10582 / E50 / VPI-5482) OX=226186 GN=BT_3996 PE=4 SV=1	1	13	13	13	36.3	36.238	195610000	195970000	237090000	222840000	220110000	240090000	218670000	241470000	143050000	166920000	216010000	196640000
Q8A0M6	Alanine--tRNA ligase	alaS	Q8A0M6	SYA_BACTN Alanine--tRNA ligase OS=Bacteroides thetaiotaomicron (strain ATCC 29148 / DSM 2079 / NCTC 10582 / E50 / VPI-5482) OX=226186 GN=alaS PE=3 SV=1	1	53	53	53	55.7	97.553	10362000000	10335000000	10488000000	9167700000	10459000000	10571000000	10653000000	11137000000	10887000000	8295100000	8489700000	8328400000
Q8A0M7	Putative alpha-1,2-mannosidase	BT_3994	Q8A0M7	Q8A0M7_BACTN Putative alpha-1,2-mannosidase OS=Bacteroides thetaiotaomicron (strain ATCC 29148 / DSM 2079 / NCTC 10582 / E50 / VPI-5482) OX=226186 GN=BT_3994 PE=4 SV=1	1	27	27	27	36.9	84.334	2777300000	2757800000	2752800000	2919900000	2634400000	2708000000	1467400000	1525400000	1605600000	2780200000	3069000000	3237600000
Q8A0M8	RNA polymerase ECF-type sigma factor	BT_3993	Q8A0M8	Q8A0M8_BACTN RNA polymerase ECF-type sigma factor OS=Bacteroides thetaiotaomicron (strain ATCC 29148 / DSM 2079 / NCTC 10582 / E50 / VPI-5482) OX=226186 GN=BT_3993 PE=3 SV=1	1	2	2	2	11.4	22.054		6089600
Q8A0N0	Putative alpha-1,2-mannosidase	BT_3991	Q8A0N0	Q8A0N0_BACTN Putative alpha-1,2-mannosidase OS=Bacteroides thetaiotaomicron (strain ATCC 29148 / DSM 2079 / NCTC 10582 / E50 / VPI-5482) OX=226186 GN=BT_3991 PE=4 SV=1	1	26	26	26	34.4	85.675	3695000000	3643600000	3577100000	3077500000	3334400000	3039200000	1449000000	1610500000	1461400000	3006000000	3055900000	3010300000
Q8A0N1	Putative alpha-1,2-mannosidase	BT_3990	Q8A0N1	Q8A0N1_BACTN Putative alpha-1,2-mannosidase OS=Bacteroides thetaiotaomicron (strain ATCC 29148 / DSM 2079 / NCTC 10582 / E50 / VPI-5482) OX=226186 GN=BT_3990 PE=1 SV=1	1	31	26	28	46.2	86.632	1567000000	1564400000	1585300000	1263700000	1427700000	1308200000	613530000	635510000	692730000	1296700000	1251300000	1280900000
Q8A0N3	Putative peptidoglycan bound protein	BT_3988	Q8A0N3	Q8A0N3_BACTN Putative peptidoglycan bound protein OS=Bacteroides thetaiotaomicron (strain ATCC 29148 / DSM 2079 / NCTC 10582 / E50 / VPI-5482) OX=226186 GN=BT_3988 PE=4 SV=1	1	3	3	3	9	48.58						25640000
Q8A0N4	Endo-beta-N-acetylglucosaminidase F1	BT_3987	Q8A0N4	Q8A0N4_BACTN Endo-beta-N-acetylglucosaminidase F1 OS=Bacteroides thetaiotaomicron (strain ATCC 29148 / DSM 2079 / NCTC 10582 / E50 / VPI-5482) OX=226186 GN=BT_3987 PE=1 SV=1	1	3	3	3	9.7	51.835		43731000	43407000		32267000	40981000
Q8A0N5	Putative patatin-like protein	BT_3986	Q8A0N5	Q8A0N5_BACTN Putative patatin-like protein OS=Bacteroides thetaiotaomicron (strain ATCC 29148 / DSM 2079 / NCTC 10582 / E50 / VPI-5482) OX=226186 GN=BT_3986 PE=4 SV=1	1	4	4	4	13.5	42.334	25009000	37576000		34972000
Q8A0N6	Uncharacterized protein	BT_3985	Q8A0N6	Q8A0N6_BACTN Uncharacterized protein OS=Bacteroides thetaiotaomicron (strain ATCC 29148 / DSM 2079 / NCTC 10582 / E50 / VPI-5482) OX=226186 GN=BT_3985 PE=4 SV=1	1	9	9	9	32.7	40.637	213010000	172080000	230180000	185440000	248410000	233850000	44488000			211830000	210250000	225150000
Q8A0N8	SusC homolog	BT_3983	Q8A0N8	Q8A0N8_BACTN SusC homolog OS=Bacteroides thetaiotaomicron (strain ATCC 29148 / DSM 2079 / NCTC 10582 / E50 / VPI-5482) OX=226186 GN=BT_3983 PE=3 SV=1	1	9	8	9	8.3	126.21	259760000		182150000	250020000	281340000	244640000				225900000	213190000	243880000
Q8A0P0	Uncharacterized protein	BT_3981	Q8A0P0	Q8A0P0_BACTN Uncharacterized protein OS=Bacteroides thetaiotaomicron (strain ATCC 29148 / DSM 2079 / NCTC 10582 / E50 / VPI-5482) OX=226186 GN=BT_3981 PE=4 SV=1	1	26	26	26	75.9	25.842	118730000000	115400000000	120490000000	133070000000	110310000000	124810000000	119610000000	118340000000	122350000000	127450000000	124350000000	125090000000
Q8A0P1	Uncharacterized protein	BT_3980	Q8A0P1	Q8A0P1_BACTN Uncharacterized protein OS=Bacteroides thetaiotaomicron (strain ATCC 29148 / DSM 2079 / NCTC 10582 / E50 / VPI-5482) OX=226186 GN=BT_3980 PE=1 SV=1	1	3	3	3	18	30.314								5154800
Q8A0P2	Putative methyltransferase	BT_3979	Q8A0P2	Q8A0P2_BACTN Putative methyltransferase OS=Bacteroides thetaiotaomicron (strain ATCC 29148 / DSM 2079 / NCTC 10582 / E50 / VPI-5482) OX=226186 GN=BT_3979 PE=4 SV=1	1	5	5	5	33.3	20.482	32738000	30160000	28053000					34032000	33203000	18674000		21768000
Q8A0P3	Cardiolipin synthase	BT_3978	Q8A0P3	Q8A0P3_BACTN Cardiolipin synthase OS=Bacteroides thetaiotaomicron (strain ATCC 29148 / DSM 2079 / NCTC 10582 / E50 / VPI-5482) OX=226186 GN=BT_3978 PE=3 SV=1	1	2	2	2	6.1	55.6												10403000
Q8A0P4	TonB-dependent receptor domain protein	BT_3977	Q8A0P4	Q8A0P4_BACTN TonB-dependent receptor domain protein OS=Bacteroides thetaiotaomicron (strain ATCC 29148 / DSM 2079 / NCTC 10582 / E50 / VPI-5482) OX=226186 GN=BT_3977 PE=4 SV=1	1	39	39	39	47	104.7	1490400000	1528900000	1491300000	2123500000	1888000000	1866000000	1205400000	1174100000	1108800000	2327200000	2360600000	2439500000
Q8A0P6	3-dehydroquinate synthase	BT_3975	Q8A0P6	Q8A0P6_BACTN 3-dehydroquinate synthase OS=Bacteroides thetaiotaomicron (strain ATCC 29148 / DSM 2079 / NCTC 10582 / E50 / VPI-5482) OX=226186 GN=BT_3975 PE=3 SV=1	1	13	13	13	43.1	39.367	361640000	384820000	381280000	340400000	391300000	307500000	332530000	383090000	395370000	361290000	349160000	373000000
Q8A0P7	Putative AraC-family regulatory protein	BT_3974	Q8A0P7	Q8A0P7_BACTN Putative AraC-family regulatory protein OS=Bacteroides thetaiotaomicron (strain ATCC 29148 / DSM 2079 / NCTC 10582 / E50 / VPI-5482) OX=226186 GN=BT_3974 PE=4 SV=1	1	14	14	14	43.9	30.883	605570000	572050000	666320000	554960000	637360000	633080000	505430000	517330000	512220000	610810000	623060000	618580000
Q8A0P8	S-adenosylmethionine:tRNA ribosyltransferase-isomerase	queA	Q8A0P8	Q8A0P8_BACTN S-adenosylmethionine:tRNA ribosyltransferase-isomerase OS=Bacteroides thetaiotaomicron (strain ATCC 29148 / DSM 2079 / NCTC 10582 / E50 / VPI-5482) OX=226186 GN=queA PE=3 SV=1	1	11	11	11	35.7	46.103	154780000	157020000	173840000	135230000	170840000	154100000	177590000	175230000	195030000	133690000	137970000	126760000
Q8A0Q0	Glutathione peroxidase	BT_3971	Q8A0Q0	Q8A0Q0_BACTN Glutathione peroxidase OS=Bacteroides thetaiotaomicron (strain ATCC 29148 / DSM 2079 / NCTC 10582 / E50 / VPI-5482) OX=226186 GN=BT_3971 PE=3 SV=1	1	9	9	9	50	20.506	145470000	155630000	157040000	130800000	109370000	115950000	101400000		133190000	144110000	130390000	130500000
Q8A0Q2	Cation efflux system protein, AcrB/AcrD/AcrF family protein	BT_3969	Q8A0Q2	Q8A0Q2_BACTN Cation efflux system protein, AcrB/AcrD/AcrF family protein OS=Bacteroides thetaiotaomicron (strain ATCC 29148 / DSM 2079 / NCTC 10582 / E50 / VPI-5482) OX=226186 GN=BT_3969 PE=3 SV=1	1	1	1	1	0.9	160.73												8651500
Q8A0Q6	Putative alpha-1,2-mannosidase	BT_3965	Q8A0Q6	Q8A0Q6_BACTN Putative alpha-1,2-mannosidase OS=Bacteroides thetaiotaomicron (strain ATCC 29148 / DSM 2079 / NCTC 10582 / E50 / VPI-5482) OX=226186 GN=BT_3965 PE=1 SV=1	1	12	12	12	19.6	86.396	173680000	160710000	174730000	112490000	84193000	110660000	79362000	77077000	95157000	117130000	101760000	109270000
Q8A0Q7	Putative secretory protein	BT_3964	Q8A0Q7	Q8A0Q7_BACTN Putative secretory protein OS=Bacteroides thetaiotaomicron (strain ATCC 29148 / DSM 2079 / NCTC 10582 / E50 / VPI-5482) OX=226186 GN=BT_3964 PE=4 SV=1	1	12	12	12	51.9	29.574	693180000	731000000	806700000	558260000	512830000	503390000	268010000	281750000	289110000	517670000	544930000	596300000
Q8A0Q8	Glycoside hydrolase family 92	BT_3963	Q8A0Q8	Q8A0Q8_BACTN Glycoside hydrolase family 92 OS=Bacteroides thetaiotaomicron (strain ATCC 29148 / DSM 2079 / NCTC 10582 / E50 / VPI-5482) OX=226186 GN=BT_3963 PE=4 SV=1	1	23	23	23	30	88.252	531330000	589510000	493500000	297300000	294750000	216000000	55433000	43715000	141470000	230820000	345390000	360180000
Q8A0Q9	Glycoside hydrolase family 92	BT_3962	Q8A0Q9	Q8A0Q9_BACTN Glycoside hydrolase family 92 OS=Bacteroides thetaiotaomicron (strain ATCC 29148 / DSM 2079 / NCTC 10582 / E50 / VPI-5482) OX=226186 GN=BT_3962 PE=4 SV=1	1	29	22	22	38.9	87.425	527660000	506180000	482800000	230560000	317670000	285770000	60773000	73385000	70655000	323300000	311500000	312070000
Q8A0R0	Uncharacterized protein	BT_3961	Q8A0R0	Q8A0R0_BACTN Uncharacterized protein OS=Bacteroides thetaiotaomicron (strain ATCC 29148 / DSM 2079 / NCTC 10582 / E50 / VPI-5482) OX=226186 GN=BT_3961 PE=4 SV=1	1	2	2	2	6.3	46.442			9026200
Q8A0R2	SusD homolog	BT_3959	Q8A0R2	Q8A0R2_BACTN SusD homolog OS=Bacteroides thetaiotaomicron (strain ATCC 29148 / DSM 2079 / NCTC 10582 / E50 / VPI-5482) OX=226186 GN=BT_3959 PE=4 SV=1	1	4	4	4	7.2	74.904		277990000
Q8A0R4	Transcriptional regulator	BT_3957	Q8A0R4	Q8A0R4_BACTN Transcriptional regulator OS=Bacteroides thetaiotaomicron (strain ATCC 29148 / DSM 2079 / NCTC 10582 / E50 / VPI-5482) OX=226186 GN=BT_3957 PE=4 SV=1	1	47	45	47	36	151.31	3517200000	3557000000	3524400000	3333400000	3466200000	3329500000	2980800000	3102900000	2809100000	3334800000	3462300000	3495300000
Q8A0R5	Alpha-L-fucosidase-like	BT_3956	Q8A0R5	Q8A0R5_BACTN Alpha-L-fucosidase-like OS=Bacteroides thetaiotaomicron (strain ATCC 29148 / DSM 2079 / NCTC 10582 / E50 / VPI-5482) OX=226186 GN=BT_3956 PE=4 SV=1	1	8	8	8	23.3	53.027				30171000
Q8A0S0	Transcriptional regulator	BT_3951	Q8A0S0	Q8A0S0_BACTN Transcriptional regulator OS=Bacteroides thetaiotaomicron (strain ATCC 29148 / DSM 2079 / NCTC 10582 / E50 / VPI-5482) OX=226186 GN=BT_3951 PE=4 SV=1	1	45	43	43	34.5	153.3	1603500000	1541200000	1516300000	1274900000	1324900000	1274500000	666950000	666940000	699160000	1065600000	1214700000	1126500000
Q8A0S1	Phosphoglucomutase/phosphomannomutase	BT_3950	Q8A0S1	Q8A0S1_BACTN Phosphoglucomutase/phosphomannomutase OS=Bacteroides thetaiotaomicron (strain ATCC 29148 / DSM 2079 / NCTC 10582 / E50 / VPI-5482) OX=226186 GN=BT_3950 PE=3 SV=1	1	24	24	24	59.1	50.336	2182900000	2204300000	2126200000	1962100000	1885400000	1939000000	2925100000	2725700000	3008200000	1949600000	2057000000	1958900000
Q8A0S2	Uncharacterized protein	BT_3949	Q8A0S2	Q8A0S2_BACTN Uncharacterized protein OS=Bacteroides thetaiotaomicron (strain ATCC 29148 / DSM 2079 / NCTC 10582 / E50 / VPI-5482) OX=226186 GN=BT_3949 PE=4 SV=1	1	6	6	6	33.6	24.691	891930000	835470000	853220000	1553500000	1555600000	1541300000	886680000	879480000	1018900000	1533400000	1447600000	1429100000
Q8A0S3	DHH domain-containing protein	BT_3948	Q8A0S3	Q8A0S3_BACTN DHH domain-containing protein OS=Bacteroides thetaiotaomicron (strain ATCC 29148 / DSM 2079 / NCTC 10582 / E50 / VPI-5482) OX=226186 GN=BT_3948 PE=4 SV=1	1	18	18	18	49.3	39.089	839340000	786110000	791900000	671650000	662430000	736950000	820750000	872580000	930040000	768020000	694200000	711390000
Q8A0S5	Ribulose-phosphate 3-epimerase	BT_3946	Q8A0S5	Q8A0S5_BACTN Ribulose-phosphate 3-epimerase OS=Bacteroides thetaiotaomicron (strain ATCC 29148 / DSM 2079 / NCTC 10582 / E50 / VPI-5482) OX=226186 GN=BT_3946 PE=3 SV=1	1	3	3	3	14.8	23.752	57531000	75860000	81348000		52572000		75684000	75133000	66330000
Q8A0S6	Methionyl-tRNA formyltransferase	fmt	Q8A0S6	FMT_BACTN Methionyl-tRNA formyltransferase OS=Bacteroides thetaiotaomicron (strain ATCC 29148 / DSM 2079 / NCTC 10582 / E50 / VPI-5482) OX=226186 GN=fmt PE=3 SV=1	1	19	19	19	82	36.108	714490000	702360000	701870000	553150000	648770000	637200000	764920000	760720000	804110000	678130000	614190000	633840000
Q8A0S7	Putative chloride channel protein	BT_3944	Q8A0S7	Q8A0S7_BACTN Putative chloride channel protein OS=Bacteroides thetaiotaomicron (strain ATCC 29148 / DSM 2079 / NCTC 10582 / E50 / VPI-5482) OX=226186 GN=BT_3944 PE=4 SV=1	1	10	10	10	17.6	66.201	55958000	50101000	53987000	55752000	56198000	59382000	49602000	60542000	48777000	52848000	59148000
Q8A0S8	YrdC-like domain-containing protein	BT_3943	Q8A0S8	Q8A0S8_BACTN YrdC-like domain-containing protein OS=Bacteroides thetaiotaomicron (strain ATCC 29148 / DSM 2079 / NCTC 10582 / E50 / VPI-5482) OX=226186 GN=BT_3943 PE=3 SV=1	1	3	3	3	15.5	20.662		61393000			51558000		79670000	66996000		46152000
Q8A0S9	Thioesterase superfamily protein	BT_3942	Q8A0S9	Q8A0S9_BACTN Thioesterase superfamily protein OS=Bacteroides thetaiotaomicron (strain ATCC 29148 / DSM 2079 / NCTC 10582 / E50 / VPI-5482) OX=226186 GN=BT_3942 PE=4 SV=1	1	5	5	5	42.8	16.709	53551000	59128000	67272000	55661000	154920000	53507000	75948000	75244000		61934000	70756000	34686000
Q8A0T0	NAGPA domain-containing protein	BT_3941	Q8A0T0	Q8A0T0_BACTN NAGPA domain-containing protein OS=Bacteroides thetaiotaomicron (strain ATCC 29148 / DSM 2079 / NCTC 10582 / E50 / VPI-5482) OX=226186 GN=BT_3941 PE=4 SV=1	1	12	12	12	43.2	34.135	167920000	178520000	182180000	199550000	236370000	216440000	202780000	202070000	196100000	291090000	293680000	289190000
Q8A0T2	Single-stranded-DNA-specific exonuclease recJ	BT_3939	Q8A0T2	Q8A0T2_BACTN Single-stranded-DNA-specific exonuclease recJ OS=Bacteroides thetaiotaomicron (strain ATCC 29148 / DSM 2079 / NCTC 10582 / E50 / VPI-5482) OX=226186 GN=BT_3939 PE=4 SV=1	1	17	17	17	30.9	64.304	186100000	160240000	167100000	152080000	146680000	165400000	235430000	207470000	227180000	143210000	144070000	142180000
Q8A0T4	TPR domain-containing protein	BT_3937	Q8A0T4	Q8A0T4_BACTN TPR domain-containing protein OS=Bacteroides thetaiotaomicron (strain ATCC 29148 / DSM 2079 / NCTC 10582 / E50 / VPI-5482) OX=226186 GN=BT_3937 PE=4 SV=1	1	16	16	16	45.3	36.294	437690000	380210000	387320000	350330000	333250000	423500000	496840000	480640000	540650000	438300000	409280000	457860000
Q8A0T5	Prephenate dehydratase	BT_3936	Q8A0T5	Q8A0T5_BACTN Prephenate dehydratase OS=Bacteroides thetaiotaomicron (strain ATCC 29148 / DSM 2079 / NCTC 10582 / E50 / VPI-5482) OX=226186 GN=BT_3936 PE=4 SV=1	1	9	9	9	35.5	31.99	657320000	731640000	668060000	515020000	434140000	457310000	644800000	566880000	592950000	494180000	433090000	449660000
Q8A0T6	Aminotransferase	BT_3935	Q8A0T6	Q8A0T6_BACTN Aminotransferase OS=Bacteroides thetaiotaomicron (strain ATCC 29148 / DSM 2079 / NCTC 10582 / E50 / VPI-5482) OX=226186 GN=BT_3935 PE=3 SV=1	1	15	15	15	45.5	44.16	350980000	375020000	329290000	282450000	259960000	309990000	387730000	375390000	381560000	320430000	312300000	306080000
Q8A0T7	Putative phospho-2-dehydro-3-deoxyheptonate aldolase/chorismate mutase	BT_3934	Q8A0T7	Q8A0T7_BACTN Putative phospho-2-dehydro-3-deoxyheptonate aldolase/chorismate mutase OS=Bacteroides thetaiotaomicron (strain ATCC 29148 / DSM 2079 / NCTC 10582 / E50 / VPI-5482) OX=226186 GN=BT_3934 PE=4 SV=1	1	19	19	19	60.9	39.554	1777500000	1845700000	1894200000	1722400000	1602500000	1764300000	2065500000	2198900000	2237200000	1619600000	1527300000	1389900000
Q8A0T8	Chorismate mutase/prephenate dehydratase (TyrA)	BT_3933	Q8A0T8	Q8A0T8_BACTN Chorismate mutase/prephenate dehydratase (TyrA) OS=Bacteroides thetaiotaomicron (strain ATCC 29148 / DSM 2079 / NCTC 10582 / E50 / VPI-5482) OX=226186 GN=BT_3933 PE=4 SV=1	1	10	10	10	43.6	29.388	435990000	445940000	459820000	345290000	389000000	395580000	390250000	428560000	410160000	452400000	421840000	438340000
Q8A0T9	DNA primase	dnaG	Q8A0T9	Q8A0T9_BACTN DNA primase OS=Bacteroides thetaiotaomicron (strain ATCC 29148 / DSM 2079 / NCTC 10582 / E50 / VPI-5482) OX=226186 GN=dnaG PE=3 SV=1	1	13	13	13	17.8	82.402	49860000	41791000	49295000	33638000	49128000	42720000	53933000	49872000	50942000	43178000	38816000	44805000
Q8A0U0	GTP cyclohydrolase 1	folE	Q8A0U0	GCH1_BACTN GTP cyclohydrolase 1 OS=Bacteroides thetaiotaomicron (strain ATCC 29148 / DSM 2079 / NCTC 10582 / E50 / VPI-5482) OX=226186 GN=folE PE=3 SV=1	1	6	6	6	41.8	22.452	37616000	27946000	33505000		26753000			25991000	32793000			22673000
Q8A0U1	SPOR domain-containing protein	BT_3930	Q8A0U1	Q8A0U1_BACTN SPOR domain-containing protein OS=Bacteroides thetaiotaomicron (strain ATCC 29148 / DSM 2079 / NCTC 10582 / E50 / VPI-5482) OX=226186 GN=BT_3930 PE=4 SV=1	1	4	4	4	29.5	16.78	185530000	186320000	190330000	179110000	218520000	191240000	146250000	143990000	181860000	197130000	216700000	193810000
Q8A0U2	Triosephosphate isomerase	tpiA	Q8A0U2	TPIS_BACTN Triosephosphate isomerase OS=Bacteroides thetaiotaomicron (strain ATCC 29148 / DSM 2079 / NCTC 10582 / E50 / VPI-5482) OX=226186 GN=tpiA PE=3 SV=1	1	16	16	16	72.2	26.801	4911400000	5169200000	5397900000	6038800000	4733300000	4815600000	8221600000	7905300000	7512300000	6208000000	6649300000	6599900000
Q8A0U3	Uncharacterized protein	BT_3928	Q8A0U3	Q8A0U3_BACTN Uncharacterized protein OS=Bacteroides thetaiotaomicron (strain ATCC 29148 / DSM 2079 / NCTC 10582 / E50 / VPI-5482) OX=226186 GN=BT_3928 PE=4 SV=1	1	11	11	11	28.3	40.158	155270000	143790000	130500000	172220000	169830000	163860000	165360000	153410000	153520000	198190000	199380000	190160000
Q8A0U4	Uncharacterized protein	BT_3927	Q8A0U4	Q8A0U4_BACTN Uncharacterized protein OS=Bacteroides thetaiotaomicron (strain ATCC 29148 / DSM 2079 / NCTC 10582 / E50 / VPI-5482) OX=226186 GN=BT_3927 PE=4 SV=1	1	7	7	7	35	20.557	130290000	166460000	135520000	99121000	136760000	137220000	129640000	141220000	122350000	120250000	146490000	145330000
Q8A0U5	Putative peptidase	BT_3926	Q8A0U5	Q8A0U5_BACTN Putative peptidase OS=Bacteroides thetaiotaomicron (strain ATCC 29148 / DSM 2079 / NCTC 10582 / E50 / VPI-5482) OX=226186 GN=BT_3926 PE=4 SV=1	1	10	10	10	36.9	32.224	131760000	176220000	139460000	283280000	232290000	213040000	114270000	100960000	147830000	238700000	257180000	210480000
Q8A0U6	Nucleoside diphosphate kinase	BT_3925	Q8A0U6	Q8A0U6_BACTN Nucleoside diphosphate kinase OS=Bacteroides thetaiotaomicron (strain ATCC 29148 / DSM 2079 / NCTC 10582 / E50 / VPI-5482) OX=226186 GN=BT_3925 PE=3 SV=1	1	7	7	7	59.1	17.435	435310000	494050000	515840000	515330000	429560000	520210000	404010000	404650000	459920000	776050000	767070000	738250000
Q8A0U7	ATP-dependent DNA helicase RecG	recG	Q8A0U7	Q8A0U7_BACTN ATP-dependent DNA helicase RecG OS=Bacteroides thetaiotaomicron (strain ATCC 29148 / DSM 2079 / NCTC 10582 / E50 / VPI-5482) OX=226186 GN=recG PE=3 SV=1	1	6	6	6	10.6	79.612				20726000	23588000	25029000
Q8A0U8	2-C-methyl-D-erythritol 4-phosphate cytidylyltransferase	ispD	Q8A0U8	ISPD_BACTN 2-C-methyl-D-erythritol 4-phosphate cytidylyltransferase OS=Bacteroides thetaiotaomicron (strain ATCC 29148 / DSM 2079 / NCTC 10582 / E50 / VPI-5482) OX=226186 GN=ispD PE=3 SV=1	1	3	3	3	14.2	24.381		16175000
Q8A0U9	Putative ThiJ family intracellular protease/amidase	BT_3922	Q8A0U9	Q8A0U9_BACTN Putative ThiJ family intracellular protease/amidase OS=Bacteroides thetaiotaomicron (strain ATCC 29148 / DSM 2079 / NCTC 10582 / E50 / VPI-5482) OX=226186 GN=BT_3922 PE=4 SV=1	1	2	2	2	4.9	19.517				116000000	163460000	127650000	143270000	121370000	125710000	188200000	168200000	178530000
Q8A0V0	Putative TonB exported protein	BT_3921	Q8A0V0	Q8A0V0_BACTN Putative TonB exported protein OS=Bacteroides thetaiotaomicron (strain ATCC 29148 / DSM 2079 / NCTC 10582 / E50 / VPI-5482) OX=226186 GN=BT_3921 PE=4 SV=1	1	2	2	2	8.2	30.719										21793000		26207000
Q8A0V1	Putative tansport related protein	BT_3920	Q8A0V1	Q8A0V1_BACTN Putative tansport related protein OS=Bacteroides thetaiotaomicron (strain ATCC 29148 / DSM 2079 / NCTC 10582 / E50 / VPI-5482) OX=226186 GN=BT_3920 PE=3 SV=1	1	3	3	3	26.6	12.263	128570000	180970000	159050000		211520000	173410000	174390000	178740000	247030000	128160000	153380000	183110000
Q8A0V2	Putative biopolymer transport protein	BT_3919	Q8A0V2	Q8A0V2_BACTN Putative biopolymer transport protein OS=Bacteroides thetaiotaomicron (strain ATCC 29148 / DSM 2079 / NCTC 10582 / E50 / VPI-5482) OX=226186 GN=BT_3919 PE=3 SV=1	1	8	8	8	27.6	26.095	3042000000	3085900000	3230500000	4448100000	2860600000	2813500000	3061900000	2724500000	3018300000	3556700000	3265600000	3363700000
Q8A0V3	Pyridoxine 5-phosphate synthase	pdxJ	Q8A0V3	PDXJ_BACTN Pyridoxine 5-phosphate synthase OS=Bacteroides thetaiotaomicron (strain ATCC 29148 / DSM 2079 / NCTC 10582 / E50 / VPI-5482) OX=226186 GN=pdxJ PE=3 SV=1	1	11	11	11	52.3	26.229	423380000	422990000	434320000	328360000	299170000	292220000	421750000	394050000	451120000	370120000	421180000	406100000
Q8A0V4	NAD kinase	nadK	Q8A0V4	NADK_BACTN NAD kinase OS=Bacteroides thetaiotaomicron (strain ATCC 29148 / DSM 2079 / NCTC 10582 / E50 / VPI-5482) OX=226186 GN=nadK PE=3 SV=1	1	7	7	7	22.5	33.777	41711000	35016000	45864000	41353000	56238000	42814000	38816000	30468000		61995000	65039000	65090000
Q8A0V9	Uncharacterized protein	BT_3912	Q8A0V9	Q8A0V9_BACTN Uncharacterized protein OS=Bacteroides thetaiotaomicron (strain ATCC 29148 / DSM 2079 / NCTC 10582 / E50 / VPI-5482) OX=226186 GN=BT_3912 PE=4 SV=1	1	15	15	15	45.2	33.418	4337700000	4358400000	4394700000	7949600000	6936500000	7322600000	4864600000	4602500000	4068400000	6543700000	6870900000	7228800000
Q8A0W0	Malate dehydrogenase	mdh	Q8A0W0	MDH_BACTN Malate dehydrogenase OS=Bacteroides thetaiotaomicron (strain ATCC 29148 / DSM 2079 / NCTC 10582 / E50 / VPI-5482) OX=226186 GN=mdh PE=3 SV=1	1	11	11	11	45	32.763	6553200000	6830900000	6936900000	5773700000	5812100000	6015600000	6501500000	7376800000	7623100000	7678400000	7635300000	7194200000
Q8A0W1	VWA containing CoxE family protein	BT_3910	Q8A0W1	Q8A0W1_BACTN VWA containing CoxE family protein OS=Bacteroides thetaiotaomicron (strain ATCC 29148 / DSM 2079 / NCTC 10582 / E50 / VPI-5482) OX=226186 GN=BT_3910 PE=4 SV=1	1	2	2	2	7.2	41.715
Q8A0W2	Uncharacterized protein	BT_3909	Q8A0W2	Q8A0W2_BACTN Uncharacterized protein OS=Bacteroides thetaiotaomicron (strain ATCC 29148 / DSM 2079 / NCTC 10582 / E50 / VPI-5482) OX=226186 GN=BT_3909 PE=4 SV=1	1	14	14	14	19.8	84.02	87822000	85600000	74549000		85489000	87065000	83272000	78351000	50363000	69636000	80243000	66051000
Q8A0W3	AAA_5 domain-containing protein	BT_3908	Q8A0W3	Q8A0W3_BACTN AAA_5 domain-containing protein OS=Bacteroides thetaiotaomicron (strain ATCC 29148 / DSM 2079 / NCTC 10582 / E50 / VPI-5482) OX=226186 GN=BT_3908 PE=4 SV=1	1	4	4	4	13.1	39.615	46051000				34353000	58201000		44702000		28451000	32298000	30504000
Q8A0W5	SWIM-type domain-containing protein	BT_3906	Q8A0W5	Q8A0W5_BACTN SWIM-type domain-containing protein OS=Bacteroides thetaiotaomicron (strain ATCC 29148 / DSM 2079 / NCTC 10582 / E50 / VPI-5482) OX=226186 GN=BT_3906 PE=4 SV=1	1	10	10	10	29.9	50.099					45264000	39577000	32306000	39017000	32449000
Q8A0W6	Putative alkaline protease aprF	BT_3905	Q8A0W6	Q8A0W6_BACTN Putative alkaline protease aprF OS=Bacteroides thetaiotaomicron (strain ATCC 29148 / DSM 2079 / NCTC 10582 / E50 / VPI-5482) OX=226186 GN=BT_3905 PE=4 SV=1	1	24	24	24	51.7	53.961	976950000	977200000	1010500000	1136300000	1381500000	1387600000	834960000	820400000	805850000	1413600000	1322400000	1437300000
Q8A0W7	Putative multidrug resistance protein	BT_3904	Q8A0W7	Q8A0W7_BACTN Putative multidrug resistance protein OS=Bacteroides thetaiotaomicron (strain ATCC 29148 / DSM 2079 / NCTC 10582 / E50 / VPI-5482) OX=226186 GN=BT_3904 PE=4 SV=1	1	15	15	15	52.4	36.038	2254100000	2407800000	2523100000	2529000000	2588000000	2589100000	2365300000	2319100000	2282300000	2843600000	2777400000	2756200000
Q8A0W8	Transporter, putative	BT_3903	Q8A0W8	Q8A0W8_BACTN Transporter, putative OS=Bacteroides thetaiotaomicron (strain ATCC 29148 / DSM 2079 / NCTC 10582 / E50 / VPI-5482) OX=226186 GN=BT_3903 PE=4 SV=1	1	3	3	3	10.2	44.598									6864800
Q8A0W9	Putative transport-related membrane protein	BT_3902	Q8A0W9	Q8A0W9_BACTN Putative transport-related membrane protein OS=Bacteroides thetaiotaomicron (strain ATCC 29148 / DSM 2079 / NCTC 10582 / E50 / VPI-5482) OX=226186 GN=BT_3902 PE=4 SV=1	1	2	2	2	6.9	47.738						22396000
Q8A0X2	Transcriptional regulator	BT_3899	Q8A0X2	Q8A0X2_BACTN Transcriptional regulator OS=Bacteroides thetaiotaomicron (strain ATCC 29148 / DSM 2079 / NCTC 10582 / E50 / VPI-5482) OX=226186 GN=BT_3899 PE=4 SV=1	1	6	6	6	50.4	14.355				42768000	33787000			34987000		28938000
Q8A0X3	TonB	BT_3898	Q8A0X3	Q8A0X3_BACTN TonB OS=Bacteroides thetaiotaomicron (strain ATCC 29148 / DSM 2079 / NCTC 10582 / E50 / VPI-5482) OX=226186 GN=BT_3898 PE=4 SV=1	1	20	19	20	29.7	68.802	1019800000	961150000	1005900000	746220000	808780000	856390000	1033600000	976990000	954210000	1107600000	1079300000	1218100000
Q8A0X4	Putative thiol:disulfide interchange protein DsbE	BT_3897	Q8A0X4	Q8A0X4_BACTN Putative thiol:disulfide interchange protein DsbE OS=Bacteroides thetaiotaomicron (strain ATCC 29148 / DSM 2079 / NCTC 10582 / E50 / VPI-5482) OX=226186 GN=BT_3897 PE=4 SV=1	1	23	23	23	35.8	72.465	1214900000	1227000000	1227000000	1150000000	1154100000	1191500000	1012300000	997340000	971730000	1381900000	1433600000	1487500000
Q8A0X5	TonB	BT_3896	Q8A0X5	Q8A0X5_BACTN TonB OS=Bacteroides thetaiotaomicron (strain ATCC 29148 / DSM 2079 / NCTC 10582 / E50 / VPI-5482) OX=226186 GN=BT_3896 PE=4 SV=1	1	15	15	15	56.8	31.973	554200000	513070000	535850000	446990000	416620000	398200000	418830000	431200000	419970000	609010000	558390000	536000000
Q8A0X6	Iron-sulfur cluster carrier protein	BT_3895	Q8A0X6	Q8A0X6_BACTN Iron-sulfur cluster carrier protein OS=Bacteroides thetaiotaomicron (strain ATCC 29148 / DSM 2079 / NCTC 10582 / E50 / VPI-5482) OX=226186 GN=BT_3895 PE=3 SV=1	1	14	14	14	38.1	39.349	975270000	881800000	964180000	851900000	934690000	882650000	945740000	1000500000	854190000	869740000	812100000	877420000
Q8A0X7	tRNA (guanine-N(7)-)-methyltransferase	trmB	Q8A0X7	TRMB_BACTN tRNA (guanine-N(7)-)-methyltransferase OS=Bacteroides thetaiotaomicron (strain ATCC 29148 / DSM 2079 / NCTC 10582 / E50 / VPI-5482) OX=226186 GN=trmB PE=3 SV=2	1	11	11	11	53.6	29.493	403290000	422030000	523030000	422590000	481560000	455130000	464630000	486470000	489820000	440790000	459460000	513110000
Q8A0X8	Uncharacterized protein	BT_3893	Q8A0X8	Q8A0X8_BACTN Uncharacterized protein OS=Bacteroides thetaiotaomicron (strain ATCC 29148 / DSM 2079 / NCTC 10582 / E50 / VPI-5482) OX=226186 GN=BT_3893 PE=4 SV=1	1	3	3	3	16.4	22.918	492260000	439170000	471810000	143040000	460970000	393200000	191880000	290830000	286800000	486300000	531080000	473950000
Q8A0X9	Branched-chain amino acid aminotransferase	BT_3892	Q8A0X9	Q8A0X9_BACTN Branched-chain amino acid aminotransferase OS=Bacteroides thetaiotaomicron (strain ATCC 29148 / DSM 2079 / NCTC 10582 / E50 / VPI-5482) OX=226186 GN=BT_3892 PE=4 SV=1	1	14	14	14	44	37.909	1454400000	1477500000	1390400000	1546800000	1204300000	1203800000	2259900000	2203300000	2194400000	1297800000	1293800000	1282300000
Q8A0Y0	Exodeoxyribonuclease 7 small subunit	BT_3891	Q8A0Y0	Q8A0Y0_BACTN Exodeoxyribonuclease 7 small subunit OS=Bacteroides thetaiotaomicron (strain ATCC 29148 / DSM 2079 / NCTC 10582 / E50 / VPI-5482) OX=226186 GN=BT_3891 PE=3 SV=1	1	3	3	3	36.8	8.013										39587000		29951000
Q8A0Y1	Exodeoxyribonuclease 7 large subunit	BT_3890	Q8A0Y1	Q8A0Y1_BACTN Exodeoxyribonuclease 7 large subunit OS=Bacteroides thetaiotaomicron (strain ATCC 29148 / DSM 2079 / NCTC 10582 / E50 / VPI-5482) OX=226186 GN=BT_3890 PE=3 SV=1	1	12	12	12	35.3	46.603	121990000	127690000	113450000	78692000	102810000	113440000	108070000	96938000	97966000	72666000	86888000	87242000
Q8A0Y2	Subtilisin-like serine protease	BT_3889	Q8A0Y2	Q8A0Y2_BACTN Subtilisin-like serine protease OS=Bacteroides thetaiotaomicron (strain ATCC 29148 / DSM 2079 / NCTC 10582 / E50 / VPI-5482) OX=226186 GN=BT_3889 PE=3 SV=1	1	21	21	21	40.6	49.381	9561200000	9253100000	9810700000	6735100000	7941200000	7778000000	10684000000	10638000000	11135000000	10351000000	10108000000	10603000000
Q8A0Y3	tRNA-specific 2-thiouridylase MnmA 3	mnmA3	Q8A0Y3	MNMA3_BACTN tRNA-specific 2-thiouridylase MnmA 3 OS=Bacteroides thetaiotaomicron (strain ATCC 29148 / DSM 2079 / NCTC 10582 / E50 / VPI-5482) OX=226186 GN=mnmA3 PE=3 SV=2	1	10	10	10	24.9	41.308	114310000	118200000	100950000	98212000	88809000	112630000	125670000	151460000	100480000	92024000	98328000	108340000
Q8A0Y6	Putative phosphohydrolase, Icc family	BT_3885	Q8A0Y6	Q8A0Y6_BACTN Putative phosphohydrolase, Icc family OS=Bacteroides thetaiotaomicron (strain ATCC 29148 / DSM 2079 / NCTC 10582 / E50 / VPI-5482) OX=226186 GN=BT_3885 PE=4 SV=1	1	6	6	6	18.5	37.789	46140000								48169000		41396000	35528000
Q8A0Y7	2-C-methyl-D-erythritol 2,4-cyclodiphosphate synthase	ispF	Q8A0Y7	ISPF_BACTN 2-C-methyl-D-erythritol 2,4-cyclodiphosphate synthase OS=Bacteroides thetaiotaomicron (strain ATCC 29148 / DSM 2079 / NCTC 10582 / E50 / VPI-5482) OX=226186 GN=ispF PE=3 SV=1	1	4	4	4	27.7	17.394	69371000	72721000	79227000	66284000	55651000	56868000		77992000	76975000	49667000	48918000	48070000
Q8A0Y8	2-hydroxyhepta-2,4-diene-1,7-dioate isomerase	BT_3883	Q8A0Y8	Q8A0Y8_BACTN 2-hydroxyhepta-2,4-diene-1,7-dioate isomerase OS=Bacteroides thetaiotaomicron (strain ATCC 29148 / DSM 2079 / NCTC 10582 / E50 / VPI-5482) OX=226186 GN=BT_3883 PE=4 SV=1	1	5	5	5	45.1	22.962	72883000	68499000	73593000	101720000	78886000	75312000	114420000	129500000	154750000	100660000	78887000	72212000
Q8A0Y9	Redox-sensing transcriptional repressor Rex	rex	Q8A0Y9	REX_BACTN Redox-sensing transcriptional repressor Rex OS=Bacteroides thetaiotaomicron (strain ATCC 29148 / DSM 2079 / NCTC 10582 / E50 / VPI-5482) OX=226186 GN=rex PE=3 SV=1	1	5	5	5	20.9	24.758	59799000		71244000	107730000	87735000	96081000	113040000	107210000	90302000	79961000	82397000	71611000
Q8A0Z2	Putative translation initiation factor SUI1	BT_3879	Q8A0Z2	Q8A0Z2_BACTN Putative translation initiation factor SUI1 OS=Bacteroides thetaiotaomicron (strain ATCC 29148 / DSM 2079 / NCTC 10582 / E50 / VPI-5482) OX=226186 GN=BT_3879 PE=4 SV=1	1	3	3	3	23.3	12.915				62693000		89292000	78349000	89741000	94775000		66812000
Q8A0Z3	Elongation factor Ts	tsf	Q8A0Z3	EFTS_BACTN Elongation factor Ts OS=Bacteroides thetaiotaomicron (strain ATCC 29148 / DSM 2079 / NCTC 10582 / E50 / VPI-5482) OX=226186 GN=tsf PE=3 SV=1	1	32	32	32	88.5	35.897	16513000000	17528000000	17246000000	14602000000	14380000000	14148000000	20337000000	20678000000	20054000000	15877000000	17124000000	16263000000
Q8A0Z4	30S ribosomal protein S2	rpsB	Q8A0Z4	RS2_BACTN 30S ribosomal protein S2 OS=Bacteroides thetaiotaomicron (strain ATCC 29148 / DSM 2079 / NCTC 10582 / E50 / VPI-5482) OX=226186 GN=rpsB PE=3 SV=1	1	19	19	19	70.9	30.595	8938700000	8730700000	8888400000	10019000000	9263800000	9651400000	13118000000	12851000000	12542000000	8901400000	9297800000	9272100000
Q8A0Z5	30S ribosomal protein S9	rpsI	Q8A0Z5	RS9_BACTN 30S ribosomal protein S9 OS=Bacteroides thetaiotaomicron (strain ATCC 29148 / DSM 2079 / NCTC 10582 / E50 / VPI-5482) OX=226186 GN=rpsI PE=3 SV=1	1	5	5	5	32	14.38	1527500000	1359800000	1497700000	2174600000	2355300000	2155300000	1734400000	1732900000	1965300000	1877600000	1825500000	2014800000
Q8A0Z6	50S ribosomal protein L13	rplM	Q8A0Z6	Q8A0Z6_BACTN 50S ribosomal protein L13 OS=Bacteroides thetaiotaomicron (strain ATCC 29148 / DSM 2079 / NCTC 10582 / E50 / VPI-5482) OX=226186 GN=rplM PE=3 SV=1	1	8	8	8	62.1	17.049	3387200000	3254600000	3800100000	3703200000	3377500000	3768800000	3754800000	3463100000	3516000000	3299600000	3022200000	2999900000
Q8A0Z8	Asparagine--tRNA ligase	asnS	Q8A0Z8	SYN_BACTN Asparagine--tRNA ligase OS=Bacteroides thetaiotaomicron (strain ATCC 29148 / DSM 2079 / NCTC 10582 / E50 / VPI-5482) OX=226186 GN=asnS PE=3 SV=1	1	24	24	24	48.2	53.295	5711000000	5758100000	5677900000	4691400000	5238200000	4838400000	6246900000	6419400000	6495900000	4599400000	4368400000	4605100000
Q8A0Z9	Pseudouridine synthase	BT_3872	Q8A0Z9	Q8A0Z9_BACTN Pseudouridine synthase OS=Bacteroides thetaiotaomicron (strain ATCC 29148 / DSM 2079 / NCTC 10582 / E50 / VPI-5482) OX=226186 GN=BT_3872 PE=3 SV=1	1	23	23	23	54.2	57.242	1049800000	1056100000	1043100000	1250500000	997460000	1184800000	1331800000	1441300000	1340500000	684070000	802720000	692660000
Q8A100	Adenylosuccinate lyase	BT_3871	Q8A100	Q8A100_BACTN Adenylosuccinate lyase OS=Bacteroides thetaiotaomicron (strain ATCC 29148 / DSM 2079 / NCTC 10582 / E50 / VPI-5482) OX=226186 GN=BT_3871 PE=3 SV=1	1	28	28	28	72.3	51.018	3599300000	3727700000	3709800000	3241200000	3085100000	3053000000	4282300000	4527100000	4220900000	3472500000	3240200000	3466800000
Q8A101	Putative maltose O-acetyltransferase	BT_3870	Q8A101	Q8A101_BACTN Putative maltose O-acetyltransferase OS=Bacteroides thetaiotaomicron (strain ATCC 29148 / DSM 2079 / NCTC 10582 / E50 / VPI-5482) OX=226186 GN=BT_3870 PE=4 SV=1	1	3	3	3	19.7	19.868									14440000
Q8A102	UPF0246 protein BT_3869	BT_3869	Q8A102	Y3869_BACTN UPF0246 protein BT_3869 OS=Bacteroides thetaiotaomicron (strain ATCC 29148 / DSM 2079 / NCTC 10582 / E50 / VPI-5482) OX=226186 GN=BT_3869 PE=3 SV=1	1	4	4	4	16.3	29.431	23202000
Q8A103	Beta-N-hexosaminidase, glycosyl hyrolase family 20	BT_3868	Q8A103	Q8A103_BACTN Beta-N-hexosaminidase, glycosyl hyrolase family 20 OS=Bacteroides thetaiotaomicron (strain ATCC 29148 / DSM 2079 / NCTC 10582 / E50 / VPI-5482) OX=226186 GN=BT_3868 PE=4 SV=1	1	31	31	31	55.7	74.689	850700000	800420000	857710000	691940000	777720000	726660000	857790000	864780000	903950000	956070000	908710000	939760000
Q8A105	Carbamoyl-phosphate synthase (glutamine-hydrolyzing)	BT_3866	Q8A105	Q8A105_BACTN Carbamoyl-phosphate synthase (glutamine-hydrolyzing) OS=Bacteroides thetaiotaomicron (strain ATCC 29148 / DSM 2079 / NCTC 10582 / E50 / VPI-5482) OX=226186 GN=BT_3866 PE=3 SV=1	1	50	46	46	47.3	119.23	7533300000	7699900000	7607400000	6624500000	6872500000	7004600000	7105600000	7095900000	7053600000	5908400000	6111100000	6056600000
Q8A107	Tryptophanyl-tRNA synthetase	BT_3864	Q8A107	Q8A107_BACTN Tryptophanyl-tRNA synthetase OS=Bacteroides thetaiotaomicron (strain ATCC 29148 / DSM 2079 / NCTC 10582 / E50 / VPI-5482) OX=226186 GN=BT_3864 PE=3 SV=1	1	20	20	20	51.4	41.658	2967600000	2964900000	3174300000	2968800000	3159900000	2991200000	3864100000	3660700000	3773500000	2972200000	3275500000	3010700000
Q8A115	Uncharacterized protein	BT_3856	Q8A115	Q8A115_BACTN Uncharacterized protein OS=Bacteroides thetaiotaomicron (strain ATCC 29148 / DSM 2079 / NCTC 10582 / E50 / VPI-5482) OX=226186 GN=BT_3856 PE=4 SV=1	1	1	1	1	4.8	26.235												3904100
Q8A118	Uncharacterized protein	BT_3853	Q8A118	Q8A118_BACTN Uncharacterized protein OS=Bacteroides thetaiotaomicron (strain ATCC 29148 / DSM 2079 / NCTC 10582 / E50 / VPI-5482) OX=226186 GN=BT_3853 PE=4 SV=1	1	40	40	40	42.9	97.976	2679400000	2671800000	2615700000	2890000000	3031000000	2909000000	2187400000	2197300000	2298700000	3509900000	3426800000	3350700000
Q8A119	Major outer membrane protein OmpA	BT_3852	Q8A119	Q8A119_BACTN Major outer membrane protein OmpA OS=Bacteroides thetaiotaomicron (strain ATCC 29148 / DSM 2079 / NCTC 10582 / E50 / VPI-5482) OX=226186 GN=BT_3852 PE=4 SV=1	1	13	13	13	32	43.294	162880000	161580000	139060000	305390000	340680000	312260000	172820000	215990000	176700000	195430000	218290000	188540000
Q8A120	DNA mismatch repair protein MutL	mutL	Q8A120	MUTL_BACTN DNA mismatch repair protein MutL OS=Bacteroides thetaiotaomicron (strain ATCC 29148 / DSM 2079 / NCTC 10582 / E50 / VPI-5482) OX=226186 GN=mutL PE=3 SV=1	1	20	20	20	29.8	70.503	560010000	574300000	559120000	639620000	670840000	687050000	588770000	538580000	525570000	500800000	520060000	474250000
Q8A121	Uncharacterized protein	BT_3850	Q8A121	Q8A121_BACTN Uncharacterized protein OS=Bacteroides thetaiotaomicron (strain ATCC 29148 / DSM 2079 / NCTC 10582 / E50 / VPI-5482) OX=226186 GN=BT_3850 PE=4 SV=1	1	4	4	4	43	11.873											31632000
Q8A122	OstA-like_N domain-containing protein	BT_3849	Q8A122	Q8A122_BACTN OstA-like_N domain-containing protein OS=Bacteroides thetaiotaomicron (strain ATCC 29148 / DSM 2079 / NCTC 10582 / E50 / VPI-5482) OX=226186 GN=BT_3849 PE=4 SV=1	1	21	21	21	30.7	66.215	4764600000	5057900000	5085400000	7119100000	6984400000	6475900000	5412700000	5786200000	5842000000	6102600000	6566300000	6646000000
Q8A123	Peptidylprolyl isomerase	BT_3848	Q8A123	Q8A123_BACTN Peptidylprolyl isomerase OS=Bacteroides thetaiotaomicron (strain ATCC 29148 / DSM 2079 / NCTC 10582 / E50 / VPI-5482) OX=226186 GN=BT_3848 PE=4 SV=1	1	34	34	34	62.4	53.073	25227000000	25607000000	25807000000	25417000000	24810000000	24741000000	28558000000	29351000000	28906000000	29108000000	30089000000	30864000000
Q8A124	Uncharacterized protein	BT_3847	Q8A124	Q8A124_BACTN Uncharacterized protein OS=Bacteroides thetaiotaomicron (strain ATCC 29148 / DSM 2079 / NCTC 10582 / E50 / VPI-5482) OX=226186 GN=BT_3847 PE=4 SV=1	1	22	22	22	65.5	33.121	1611000000	1562200000	1633700000	1528300000	1652500000	1795600000	1482200000	1620400000	1613100000	1893100000	2160200000	1992200000
Q8A125	Peptidyl-prolyl cis-trans isomerase	BT_3846	Q8A125	Q8A125_BACTN Peptidyl-prolyl cis-trans isomerase OS=Bacteroides thetaiotaomicron (strain ATCC 29148 / DSM 2079 / NCTC 10582 / E50 / VPI-5482) OX=226186 GN=BT_3846 PE=4 SV=1	1	35	35	35	57.6	59.855	3262100000	3268400000	3379200000	5254000000	5408800000	5304900000	5434600000	5783500000	5541100000	6362400000	6341700000	6188900000
Q8A126	Inosine-5-monophosphate dehydrogenase	guaB	Q8A126	Q8A126_BACTN Inosine-5-monophosphate dehydrogenase OS=Bacteroides thetaiotaomicron (strain ATCC 29148 / DSM 2079 / NCTC 10582 / E50 / VPI-5482) OX=226186 GN=guaB PE=3 SV=1	1	33	33	33	76.4	52.527	5582400000	5828400000	5816400000	5883500000	6018300000	5938700000	6015300000	5722000000	5889200000	5274900000	5171400000	4980300000
Q8A127	ATP-dependent DNA helicase recQ	BT_3844	Q8A127	Q8A127_BACTN ATP-dependent DNA helicase recQ OS=Bacteroides thetaiotaomicron (strain ATCC 29148 / DSM 2079 / NCTC 10582 / E50 / VPI-5482) OX=226186 GN=BT_3844 PE=4 SV=1	1	44	44	44	56.2	82.024	4214600000	4235300000	4400200000	4143300000	4439400000	4105300000	4832600000	4841200000	4816600000	4105200000	3993300000	3891900000
Q8A128	ATP-dependent Clp protease ATP-binding subunit ClpX	clpX	Q8A128	CLPX_BACTN ATP-dependent Clp protease ATP-binding subunit ClpX OS=Bacteroides thetaiotaomicron (strain ATCC 29148 / DSM 2079 / NCTC 10582 / E50 / VPI-5482) OX=226186 GN=clpX PE=3 SV=1	1	21	21	21	55.8	46.08	717760000	640820000	649630000	1147400000	1075100000	1054800000	992220000	924270000	1100500000	958710000	977260000	856530000
Q8A129	ATP-dependent Clp protease proteolytic subunit	clpP	Q8A129	CLPP_BACTN ATP-dependent Clp protease proteolytic subunit OS=Bacteroides thetaiotaomicron (strain ATCC 29148 / DSM 2079 / NCTC 10582 / E50 / VPI-5482) OX=226186 GN=clpP PE=3 SV=1	1	9	9	9	39.1	24.487	496640000	561950000	539150000	606950000	552720000	575390000	758900000	706120000	721470000	455930000	509090000	470870000
Q8A130	FKBP-type peptidyl-prolyl cis-transisomerase (Trigger factor)	BT_3841	Q8A130	Q8A130_BACTN FKBP-type peptidyl-prolyl cis-transisomerase (Trigger factor) OS=Bacteroides thetaiotaomicron (strain ATCC 29148 / DSM 2079 / NCTC 10582 / E50 / VPI-5482) OX=226186 GN=BT_3841 PE=4 SV=1	1	34	34	34	69	51.626	7938400000	8202600000	8123600000	6897100000	7167300000	6962600000	9266200000	9545700000	9736600000	6406400000	6433300000	6635800000
Q8A131	Putative RNA-binding protein rbpA	BT_3840	Q8A131	Q8A131_BACTN Putative RNA-binding protein rbpA OS=Bacteroides thetaiotaomicron (strain ATCC 29148 / DSM 2079 / NCTC 10582 / E50 / VPI-5482) OX=226186 GN=BT_3840 PE=4 SV=1	1	5	5	5	72.8	8.9361	128700000	138510000	134030000	140990000	121880000	124040000	146440000			109450000	117250000	115110000
Q8A132	ABC transporter ATP-binding protein	BT_3839	Q8A132	Q8A132_BACTN ABC transporter ATP-binding protein OS=Bacteroides thetaiotaomicron (strain ATCC 29148 / DSM 2079 / NCTC 10582 / E50 / VPI-5482) OX=226186 GN=BT_3839 PE=4 SV=1	1	8	8	8	33.2	28.946	122380000	113300000	133100000	89635000	117630000	88574000	94257000	106190000	107940000		152680000	125550000
Q8A133	Putative ABC transporter	BT_3838	Q8A133	Q8A133_BACTN Putative ABC transporter OS=Bacteroides thetaiotaomicron (strain ATCC 29148 / DSM 2079 / NCTC 10582 / E50 / VPI-5482) OX=226186 GN=BT_3838 PE=4 SV=1	1	5	5	5	18.2	27.344	113100000	121570000	113240000	121860000	130710000	115560000		116300000	116040000	153910000	143950000	141740000
Q8A134	ABC transporter ATP-binding protein	BT_3837	Q8A134	Q8A134_BACTN ABC transporter ATP-binding protein OS=Bacteroides thetaiotaomicron (strain ATCC 29148 / DSM 2079 / NCTC 10582 / E50 / VPI-5482) OX=226186 GN=BT_3837 PE=4 SV=1	1	10	10	10	43.5	29.059	164450000	174150000	163660000	141550000	141230000	141050000	140210000	135210000	120460000	162280000	175440000	173950000
Q8A135	GTPase Der	der	Q8A135	DER_BACTN GTPase Der OS=Bacteroides thetaiotaomicron (strain ATCC 29148 / DSM 2079 / NCTC 10582 / E50 / VPI-5482) OX=226186 GN=der PE=3 SV=1	1	19	19	19	49	49.722	745270000	718680000	748150000	594390000	591390000	708600000	999290000	1015700000	995780000	641230000	604120000	611840000
Q8A136	GTPase Era	era	Q8A136	Q8A136_BACTN GTPase Era OS=Bacteroides thetaiotaomicron (strain ATCC 29148 / DSM 2079 / NCTC 10582 / E50 / VPI-5482) OX=226186 GN=era PE=3 SV=1	1	11	11	11	38.9	33.82	132580000	133930000	135130000	98296000	93743000	89623000	154800000	159850000	147400000	95471000	95241000	89368000
Q8A137	3-oxoacyl-[acyl-carrier-protein] synthase 3 protein 2	fabH2	Q8A137	FABH2_BACTN 3-oxoacyl-[acyl-carrier-protein] synthase 3 protein 2 OS=Bacteroides thetaiotaomicron (strain ATCC 29148 / DSM 2079 / NCTC 10582 / E50 / VPI-5482) OX=226186 GN=fabH2 PE=3 SV=1	1	13	11	13	44.2	36.978	2478300000	2410500000	2370600000	2041700000	2583700000	2060200000	2263900000	2119200000	2354100000	2059800000	2133400000	2209200000
Q8A139	Uncharacterized protein	BT_3832	Q8A139	Q8A139_BACTN Uncharacterized protein OS=Bacteroides thetaiotaomicron (strain ATCC 29148 / DSM 2079 / NCTC 10582 / E50 / VPI-5482) OX=226186 GN=BT_3832 PE=4 SV=1	1	1	1	1	11.2	20.389											18435000
Q8A144	Putative bacterioferritin-related protein	BT_3823	Q8A144	Q8A144_BACTN Putative bacterioferritin-related protein OS=Bacteroides thetaiotaomicron (strain ATCC 29148 / DSM 2079 / NCTC 10582 / E50 / VPI-5482) OX=226186 GN=BT_3823 PE=4 SV=1	1	7	7	7	53.5	19.555	80107000	53500000	56218000	215420000	130410000	168940000	92760000	91473000		129630000	127850000	109460000
Q8A146	Methylenetetrahydrofolate reductase	BT_3821	Q8A146	Q8A146_BACTN Methylenetetrahydrofolate reductase OS=Bacteroides thetaiotaomicron (strain ATCC 29148 / DSM 2079 / NCTC 10582 / E50 / VPI-5482) OX=226186 GN=BT_3821 PE=3 SV=1	1	19	19	19	59	36.041	648390000	611860000	579850000	635070000	592480000	613420000	682310000	638990000	679340000	585830000	581020000	511860000
Q8A147	Putative DNA polymerase III, delta subunit	BT_3820	Q8A147	Q8A147_BACTN Putative DNA polymerase III, delta subunit OS=Bacteroides thetaiotaomicron (strain ATCC 29148 / DSM 2079 / NCTC 10582 / E50 / VPI-5482) OX=226186 GN=BT_3820 PE=4 SV=1	1	18	18	18	47.1	43.431	328490000	335760000	288180000	280920000	313030000	314620000	246280000	236760000	290310000	328200000	253290000	280110000
Q8A148	PSP1 C-terminal domain-containing protein	BT_3819	Q8A148	Q8A148_BACTN PSP1 C-terminal domain-containing protein OS=Bacteroides thetaiotaomicron (strain ATCC 29148 / DSM 2079 / NCTC 10582 / E50 / VPI-5482) OX=226186 GN=BT_3819 PE=4 SV=1	1	20	20	20	39.4	61.218	365080000	416650000	409550000	390200000	356450000	359470000	589560000	584960000	646780000	287070000	270850000	310350000
Q8A149	Uncharacterized protein	BT_3818	Q8A149	Q8A149_BACTN Uncharacterized protein OS=Bacteroides thetaiotaomicron (strain ATCC 29148 / DSM 2079 / NCTC 10582 / E50 / VPI-5482) OX=226186 GN=BT_3818 PE=4 SV=1	1	4	4	4	20.1	17.938	615780000	652070000	639210000	596120000	703710000	664570000	617780000	529960000	669750000	818670000	811340000	752130000
Q8A151	Penicillin-binding protein 2 (PBP-2)	BT_3816	Q8A151	Q8A151_BACTN Penicillin-binding protein 2 (PBP-2) OS=Bacteroides thetaiotaomicron (strain ATCC 29148 / DSM 2079 / NCTC 10582 / E50 / VPI-5482) OX=226186 GN=BT_3816 PE=4 SV=1	1	22	22	22	36.6	69.746	649840000	713930000	674230000	881040000	1003100000	976720000	629930000	683920000	712750000	1076200000	1002100000	1008300000
Q8A153	Cell shape-determining protein MreC	BT_3814	Q8A153	Q8A153_BACTN Cell shape-determining protein MreC OS=Bacteroides thetaiotaomicron (strain ATCC 29148 / DSM 2079 / NCTC 10582 / E50 / VPI-5482) OX=226186 GN=BT_3814 PE=3 SV=1	1	6	6	6	19.6	31.392	262090000	256720000	262860000	373240000	305380000	343340000	292130000	331660000	279250000	345250000	343340000	355720000
Q8A154	Rod shape-determining protein MreB	BT_3813	Q8A154	Q8A154_BACTN Rod shape-determining protein MreB OS=Bacteroides thetaiotaomicron (strain ATCC 29148 / DSM 2079 / NCTC 10582 / E50 / VPI-5482) OX=226186 GN=BT_3813 PE=4 SV=1	1	9	9	9	32.4	36.933	1680200000	1647400000	1746500000	3041100000	2297400000	2431800000	1693100000	1735900000	1597200000	2579500000	2489100000	2157600000
Q8A155	Bifunctional purine biosynthesis protein PurH	purH	Q8A155	PUR9_BACTN Bifunctional purine biosynthesis protein PurH OS=Bacteroides thetaiotaomicron (strain ATCC 29148 / DSM 2079 / NCTC 10582 / E50 / VPI-5482) OX=226186 GN=purH PE=3 SV=1	1	24	24	24	50.5	55.879	3913800000	4002000000	3887500000	3413200000	3645400000	3526400000	4985200000	5081300000	5087500000	3373000000	3496300000	3558100000
Q8A156	Putative endothelin-converting enzyme	BT_3811	Q8A156	Q8A156_BACTN Putative endothelin-converting enzyme OS=Bacteroides thetaiotaomicron (strain ATCC 29148 / DSM 2079 / NCTC 10582 / E50 / VPI-5482) OX=226186 GN=BT_3811 PE=4 SV=1	1	31	31	31	58	51.608	14356000000	13942000000	13911000000	13524000000	13450000000	12434000000	14540000000	14319000000	13284000000	14728000000	14410000000	14783000000
Q8A157	Putative endothelin-converting enzyme	BT_3810	Q8A157	Q8A157_BACTN Putative endothelin-converting enzyme OS=Bacteroides thetaiotaomicron (strain ATCC 29148 / DSM 2079 / NCTC 10582 / E50 / VPI-5482) OX=226186 GN=BT_3810 PE=4 SV=1	1	17	17	17	45.3	23.908	3197400000	3233800000	3133100000	3376800000	2998100000	3667700000	3143400000	3414100000	3161800000	3916600000	3922300000	4048600000
Q8A158	ABC transporter ATP-binding protein	BT_3809	Q8A158	Q8A158_BACTN ABC transporter ATP-binding protein OS=Bacteroides thetaiotaomicron (strain ATCC 29148 / DSM 2079 / NCTC 10582 / E50 / VPI-5482) OX=226186 GN=BT_3809 PE=4 SV=1	1	21	21	21	35.2	74.129	220480000	218820000	231220000	217280000	224800000	209600000	269190000	329120000	318230000	238400000	262910000	216370000
Q8A159	Nucleotidyltransferase family protein	BT_3808	Q8A159	Q8A159_BACTN Nucleotidyltransferase family protein OS=Bacteroides thetaiotaomicron (strain ATCC 29148 / DSM 2079 / NCTC 10582 / E50 / VPI-5482) OX=226186 GN=BT_3808 PE=4 SV=1	1	12	12	12	40.6	33.854	3933900000	3770700000	3639300000	2935500000	3497200000	3126600000	3560500000	3436300000	3659300000	3231500000	3343200000	3542400000
Q8A160	Putative outer membrane protein	BT_3807	Q8A160	Q8A160_BACTN Putative outer membrane protein OS=Bacteroides thetaiotaomicron (strain ATCC 29148 / DSM 2079 / NCTC 10582 / E50 / VPI-5482) OX=226186 GN=BT_3807 PE=4 SV=1	1	51	51	51	67.9	89.936	5821500000	5742900000	5711300000	10589000000	11089000000	10463000000	4867100000	5009200000	4751900000	8864100000	9259200000	8944300000
Q8A161	Uncharacterized protein	BT_3806	Q8A161	Q8A161_BACTN Uncharacterized protein OS=Bacteroides thetaiotaomicron (strain ATCC 29148 / DSM 2079 / NCTC 10582 / E50 / VPI-5482) OX=226186 GN=BT_3806 PE=4 SV=1	1	90	90	90	71.7	163.3	19852000000	19030000000	19108000000	28757000000	28447000000	28618000000	18355000000	18740000000	19025000000	23711000000	22593000000	23063000000
Q8A162	Two-component system sensor histidine kinase	BT_3805	Q8A162	Q8A162_BACTN Two-component system sensor histidine kinase OS=Bacteroides thetaiotaomicron (strain ATCC 29148 / DSM 2079 / NCTC 10582 / E50 / VPI-5482) OX=226186 GN=BT_3805 PE=4 SV=1	1	41	41	41	48.2	88.166	6363900000	6622500000	6754000000	7353800000	6622500000	7080600000	6299700000	6401100000	6545400000	7762200000	7931700000	7810700000
Q8A164	Putative zinc protease	BT_3803	Q8A164	Q8A164_BACTN Putative zinc protease OS=Bacteroides thetaiotaomicron (strain ATCC 29148 / DSM 2079 / NCTC 10582 / E50 / VPI-5482) OX=226186 GN=BT_3803 PE=4 SV=1	1	9	9	9	25.5	47.217	33348000	31516000	36672000	45799000	25850000	36629000	41718000	49429000	55685000	33655000		29898000
Q8A165	Peptidyl-prolyl cis-trans isomerase	BT_3802	Q8A165	Q8A165_BACTN Peptidyl-prolyl cis-trans isomerase OS=Bacteroides thetaiotaomicron (strain ATCC 29148 / DSM 2079 / NCTC 10582 / E50 / VPI-5482) OX=226186 GN=BT_3802 PE=3 SV=1	1	18	18	18	61.3	31.339	7045900000	7027600000	7290500000	9823300000	6303300000	8512400000	5806200000	5833200000	5986400000	7356100000	6982400000	6988000000
Q8A166	RteB, two-component system response regulator	BT_3801	Q8A166	Q8A166_BACTN RteB, two-component system response regulator OS=Bacteroides thetaiotaomicron (strain ATCC 29148 / DSM 2079 / NCTC 10582 / E50 / VPI-5482) OX=226186 GN=BT_3801 PE=4 SV=1	1	15	15	15	42	50.678	200040000	204830000	214810000	209330000	176120000	227160000	247740000	251780000	257300000	204500000	206990000	190870000
Q8A170	Possible alpha-galactosidase	BT_3797	Q8A170	Q8A170_BACTN Possible alpha-galactosidase OS=Bacteroides thetaiotaomicron (strain ATCC 29148 / DSM 2079 / NCTC 10582 / E50 / VPI-5482) OX=226186 GN=BT_3797 PE=4 SV=1	1	3	3	3	4.8	78.817												1817500
Q8A175	Concanavalin A-like lectin/glucanase	BT_3791	Q8A175	Q8A175_BACTN Concanavalin A-like lectin/glucanase OS=Bacteroides thetaiotaomicron (strain ATCC 29148 / DSM 2079 / NCTC 10582 / E50 / VPI-5482) OX=226186 GN=BT_3791 PE=4 SV=1	1	6	6	6	12.5	60.667	24747000		21855000	21186000
Q8A176	Uncharacterized protein	BT_3790	Q8A176	Q8A176_BACTN Uncharacterized protein OS=Bacteroides thetaiotaomicron (strain ATCC 29148 / DSM 2079 / NCTC 10582 / E50 / VPI-5482) OX=226186 GN=BT_3790 PE=4 SV=1	1	5	5	5	14.2	37.296	60118000	59925000		54004000	58885000	65269000				40974000	50410000	47121000
Q8A177	SusD homolog	BT_3789	Q8A177	Q8A177_BACTN SusD homolog OS=Bacteroides thetaiotaomicron (strain ATCC 29148 / DSM 2079 / NCTC 10582 / E50 / VPI-5482) OX=226186 GN=BT_3789 PE=4 SV=1	1	28	28	28	44.2	75.823	517800000	515920000	505100000	663610000	783310000	761040000				450880000	447490000	420590000
Q8A178	SusC homolog	BT_3788	Q8A178	Q8A178_BACTN SusC homolog OS=Bacteroides thetaiotaomicron (strain ATCC 29148 / DSM 2079 / NCTC 10582 / E50 / VPI-5482) OX=226186 GN=BT_3788 PE=3 SV=1	1	6	6	6	6.2	117.07	11938000
Q8A179	IPT/TIG domain-containing protein	BT_3787	Q8A179	Q8A179_BACTN IPT/TIG domain-containing protein OS=Bacteroides thetaiotaomicron (strain ATCC 29148 / DSM 2079 / NCTC 10582 / E50 / VPI-5482) OX=226186 GN=BT_3787 PE=4 SV=1	1	18	18	18	41.6	50.362	655160000	643110000	647550000	749590000	772600000	850290000				550700000	572200000	594940000
Q8A180	Two-component system sensor histidine kinase/response regulator, hybrid (One-component system)	BT_3786	Q8A180	Q8A180_BACTN Two-component system sensor histidine kinase/response regulator, hybrid (One-component system) OS=Bacteroides thetaiotaomicron (strain ATCC 29148 / DSM 2079 / NCTC 10582 / E50 / VPI-5482) OX=226186 GN=BT_3786 PE=4 SV=1	1	24	16	24	17.2	155.27	100990000	125860000	151010000	140070000	133200000	109320000				179150000	103760000	99962000
Q8A182	Putative alpha-1,2-mannosidase	BT_3784	Q8A182	Q8A182_BACTN Putative alpha-1,2-mannosidase OS=Bacteroides thetaiotaomicron (strain ATCC 29148 / DSM 2079 / NCTC 10582 / E50 / VPI-5482) OX=226186 GN=BT_3784 PE=4 SV=1	1	36	24	24	53.7	86.509	2016700000	2057100000	2061200000	1841300000	1883900000	1864900000	646670000	673930000	601640000	1721500000	1730200000	1780400000
Q8A183	Putative endonuclease/exonuclease/phosphatase family protein	BT_3783	Q8A183	Q8A183_BACTN Putative endonuclease/exonuclease/phosphatase family protein OS=Bacteroides thetaiotaomicron (strain ATCC 29148 / DSM 2079 / NCTC 10582 / E50 / VPI-5482) OX=226186 GN=BT_3783 PE=1 SV=1	1	19	9	9	67.9	36.253	1364600000	1302300000	1222300000	1311300000	1248800000	1157000000	955880000	897970000	842600000	1631400000	1435800000	1306200000
Q8A184	Glycoside hydrolase family 73	BT_3782	Q8A184	Q8A184_BACTN Glycoside hydrolase family 73 OS=Bacteroides thetaiotaomicron (strain ATCC 29148 / DSM 2079 / NCTC 10582 / E50 / VPI-5482) OX=226186 GN=BT_3782 PE=1 SV=1	1	10	9	9	33.1	44.551	421780000	432220000	441000000	373250000	449290000	443910000	170980000	173790000	203330000	427520000	487330000	413030000
Q8A185	Uncharacterized protein	BT_3781	Q8A185	Q8A185_BACTN Uncharacterized protein OS=Bacteroides thetaiotaomicron (strain ATCC 29148 / DSM 2079 / NCTC 10582 / E50 / VPI-5482) OX=226186 GN=BT_3781 PE=1 SV=1	1	10	6	6	20.6	54.714	146200000	146140000	160390000	127120000	108440000	147950000	61968000	68272000		105950000	95048000	84403000
Q8A186	Putative glycosidase, PH117-related	BT_3780	Q8A186	Q8A186_BACTN Putative glycosidase, PH117-related OS=Bacteroides thetaiotaomicron (strain ATCC 29148 / DSM 2079 / NCTC 10582 / E50 / VPI-5482) OX=226186 GN=BT_3780 PE=1 SV=1	1	6	6	6	17.8	43.011						62110000					35627000
Q8A189	Uncharacterized protein	BT_3777	Q8A189	Q8A189_BACTN Uncharacterized protein OS=Bacteroides thetaiotaomicron (strain ATCC 29148 / DSM 2079 / NCTC 10582 / E50 / VPI-5482) OX=226186 GN=BT_3777 PE=4 SV=1	1	4	4	4	14.7	31.339											14631000
Q8A192	Alpha-mannosidase	BT_3774	Q8A192	Q8A192_BACTN Alpha-mannosidase OS=Bacteroides thetaiotaomicron (strain ATCC 29148 / DSM 2079 / NCTC 10582 / E50 / VPI-5482) OX=226186 GN=BT_3774 PE=4 SV=1	1	36	36	36	34.6	133.95	655980000	654440000	695360000	765740000	643350000	634830000	328840000	381510000	319730000	585510000	669000000	689600000
Q8A193	Alpha-1,2-mannosidase, putative	BT_3773	Q8A193	Q8A193_BACTN Alpha-1,2-mannosidase, putative OS=Bacteroides thetaiotaomicron (strain ATCC 29148 / DSM 2079 / NCTC 10582 / E50 / VPI-5482) OX=226186 GN=BT_3773 PE=4 SV=1	1	27	27	27	32.9	84.871	3030100000	3008900000	3185900000	2489800000	3096100000	2916400000	1242100000	1355800000	1277300000	2805400000	2795500000	2845300000
Q8A194	Ribosomal large subunit pseudouridine synthase D	BT_3772	Q8A194	Q8A194_BACTN Ribosomal large subunit pseudouridine synthase D OS=Bacteroides thetaiotaomicron (strain ATCC 29148 / DSM 2079 / NCTC 10582 / E50 / VPI-5482) OX=226186 GN=BT_3772 PE=4 SV=1	1	5	5	5	23.8	25.415				17763000		23356000	25416000				40338000	35456000
Q8A195	3-oxoacyl-[acyl-carrier protein] reductase	BT_3771	Q8A195	Q8A195_BACTN 3-oxoacyl-[acyl-carrier protein] reductase OS=Bacteroides thetaiotaomicron (strain ATCC 29148 / DSM 2079 / NCTC 10582 / E50 / VPI-5482) OX=226186 GN=BT_3771 PE=4 SV=1	1	15	15	15	83.9	26.223	9131200000	8869200000	9332500000	9472400000	9601000000	10813000000	9064700000	9852600000	9029800000	10345000000	10799000000	10781000000
Q8A196	Transcriptional regulator	BT_3770	Q8A196	Q8A196_BACTN Transcriptional regulator OS=Bacteroides thetaiotaomicron (strain ATCC 29148 / DSM 2079 / NCTC 10582 / E50 / VPI-5482) OX=226186 GN=BT_3770 PE=4 SV=1	1	8	8	8	36.7	22.653	448190000	444670000	448180000	724330000	796580000	682410000	591970000	672540000	732630000	740270000	639060000	604240000
Q8A197	Uncharacterized protein	BT_3769	Q8A197	Q8A197_BACTN Uncharacterized protein OS=Bacteroides thetaiotaomicron (strain ATCC 29148 / DSM 2079 / NCTC 10582 / E50 / VPI-5482) OX=226186 GN=BT_3769 PE=4 SV=1	1	2	2	2	15.4	16.953										14645000
Q8A198	Transcriptional regulator	BT_3768	Q8A198	Q8A198_BACTN Transcriptional regulator OS=Bacteroides thetaiotaomicron (strain ATCC 29148 / DSM 2079 / NCTC 10582 / E50 / VPI-5482) OX=226186 GN=BT_3768 PE=4 SV=1	1	6	6	6	23.1	34.653	24550000		26388000
Q8A199	Lactaldehyde reductase	BT_3767	Q8A199	Q8A199_BACTN Lactaldehyde reductase OS=Bacteroides thetaiotaomicron (strain ATCC 29148 / DSM 2079 / NCTC 10582 / E50 / VPI-5482) OX=226186 GN=BT_3767 PE=4 SV=1	1	9	9	9	28.4	40.731	208890000	212790000	229390000	134800000	220930000	184480000	90980000	121020000	140640000	160120000	156360000	142530000
Q8A1A4	Arginine repressor	argR	Q8A1A4	ARGR_BACTN Arginine repressor OS=Bacteroides thetaiotaomicron (strain ATCC 29148 / DSM 2079 / NCTC 10582 / E50 / VPI-5482) OX=226186 GN=argR PE=3 SV=1	1	2	2	2	15.9	17.477												11547000
Q8A1A5	Uncharacterized protein	BT_3761	Q8A1A5	Q8A1A5_BACTN Uncharacterized protein OS=Bacteroides thetaiotaomicron (strain ATCC 29148 / DSM 2079 / NCTC 10582 / E50 / VPI-5482) OX=226186 GN=BT_3761 PE=4 SV=1	1	4	4	4	22.4	21.444		73787000	76570000	64412000	71210000	62748000	54839000	50014000	67450000	69855000	68323000	61914000
Q8A1A6	Argininosuccinate synthase	BT_3760	Q8A1A6	Q8A1A6_BACTN Argininosuccinate synthase OS=Bacteroides thetaiotaomicron (strain ATCC 29148 / DSM 2079 / NCTC 10582 / E50 / VPI-5482) OX=226186 GN=BT_3760 PE=4 SV=1	1	17	17	17	50.7	45.155	1234000000	1155200000	1136600000	1220900000	1240100000	1241100000	1257300000	1207700000	1252700000	1133000000	1059200000	1126600000
Q8A1A7	N-acetyl-gamma-glutamyl-phosphate reductase	argC	Q8A1A7	ARGC_BACTN N-acetyl-gamma-glutamyl-phosphate reductase OS=Bacteroides thetaiotaomicron (strain ATCC 29148 / DSM 2079 / NCTC 10582 / E50 / VPI-5482) OX=226186 GN=argC PE=3 SV=1	1	12	12	12	44.1	35.838	461510000	460350000	490290000	354200000	339700000	377920000	426890000	419910000	414450000	383170000	391440000	363580000
Q8A1A8	Acetylornithine aminotransferase	BT_3758	Q8A1A8	Q8A1A8_BACTN Acetylornithine aminotransferase OS=Bacteroides thetaiotaomicron (strain ATCC 29148 / DSM 2079 / NCTC 10582 / E50 / VPI-5482) OX=226186 GN=BT_3758 PE=3 SV=1	1	7	7	7	22.3	41.095	661150000	607220000	537900000	586530000	451560000	454700000	521750000	541830000	503980000	646430000	560000000	550190000
Q8A1A9	Pyrroline-5-carboxylate reductase	proC	Q8A1A9	Q8A1A9_BACTN Pyrroline-5-carboxylate reductase OS=Bacteroides thetaiotaomicron (strain ATCC 29148 / DSM 2079 / NCTC 10582 / E50 / VPI-5482) OX=226186 GN=proC PE=3 SV=1	1	8	8	8	40.9	27.323	98714000		108890000	88479000	82893000	99729000	91212000	125280000	116190000	61725000	89147000	84256000
Q8A1B0	Transcriptional regulator	BT_3756	Q8A1B0	Q8A1B0_BACTN Transcriptional regulator OS=Bacteroides thetaiotaomicron (strain ATCC 29148 / DSM 2079 / NCTC 10582 / E50 / VPI-5482) OX=226186 GN=BT_3756 PE=4 SV=1	1	8	8	8	51.1	20.9	159950000	165240000		124210000	144030000	140120000	218690000	212140000	220840000	150860000	149680000	148300000
Q8A1B1	Acetyl-coenzyme A synthetase	BT_3755	Q8A1B1	Q8A1B1_BACTN Acetyl-coenzyme A synthetase OS=Bacteroides thetaiotaomicron (strain ATCC 29148 / DSM 2079 / NCTC 10582 / E50 / VPI-5482) OX=226186 GN=BT_3755 PE=4 SV=1	1	17	17	17	37.6	62.169	520520000	512200000	497110000	495000000	474200000	471450000	597850000	619760000	590090000	538110000	562000000	551790000
Q8A1B3	Endo-beta-N-acetylglucosaminidase F2 (Mannosyl-glycoprotein endo-beta-N-acetyl-glucosaminidase F2)	BT_3753	Q8A1B3	Q8A1B3_BACTN Endo-beta-N-acetylglucosaminidase F2 (Mannosyl-glycoprotein endo-beta-N-acetyl-glucosaminidase F2) OS=Bacteroides thetaiotaomicron (strain ATCC 29148 / DSM 2079 / NCTC 10582 / E50 / VPI-5482) OX=226186 GN=BT_3753 PE=4 SV=1	1	12	12	12	35.4	41.863	241330000	216490000	223350000	319500000	366240000	383970000	159070000	113570000	130150000	348650000	316440000	333750000
Q8A1C1	PCMD domain-containing protein	BT_3745	Q8A1C1	Q8A1C1_BACTN PCMD domain-containing protein OS=Bacteroides thetaiotaomicron (strain ATCC 29148 / DSM 2079 / NCTC 10582 / E50 / VPI-5482) OX=226186 GN=BT_3745 PE=1 SV=1	1	14	14	14	41.2	41.221	759940000	792640000	870800000	1075500000	1148000000	1111700000	549870000	491970000	517720000	972160000	1039100000	1140100000
Q8A1C2	OMP_b-brl_2 domain-containing protein	BT_3744	Q8A1C2	Q8A1C2_BACTN OMP_b-brl_2 domain-containing protein OS=Bacteroides thetaiotaomicron (strain ATCC 29148 / DSM 2079 / NCTC 10582 / E50 / VPI-5482) OX=226186 GN=BT_3744 PE=4 SV=1	1	3	3	3	12.6	29.44						21292000
Q8A1C3	Uncharacterized protein	BT_3743	Q8A1C3	Q8A1C3_BACTN Uncharacterized protein OS=Bacteroides thetaiotaomicron (strain ATCC 29148 / DSM 2079 / NCTC 10582 / E50 / VPI-5482) OX=226186 GN=BT_3743 PE=4 SV=1	1	15	15	15	38.3	54.641	1361400000	1332800000	1271000000	1318400000	1159600000	1261600000	1446600000	1322700000	1269800000	1320700000	1211500000	1246500000
Q8A1C4	Uncharacterized protein	BT_3742	Q8A1C4	Q8A1C4_BACTN Uncharacterized protein OS=Bacteroides thetaiotaomicron (strain ATCC 29148 / DSM 2079 / NCTC 10582 / E50 / VPI-5482) OX=226186 GN=BT_3742 PE=4 SV=1	1	27	27	27	61.2	54.177	11842000000	11938000000	12399000000	12320000000	12966000000	12011000000	8550900000	8645500000	8652600000	12553000000	12519000000	12527000000
Q8A1C5	Uncharacterized protein	BT_3741	Q8A1C5	Q8A1C5_BACTN Uncharacterized protein OS=Bacteroides thetaiotaomicron (strain ATCC 29148 / DSM 2079 / NCTC 10582 / E50 / VPI-5482) OX=226186 GN=BT_3741 PE=4 SV=1	1	18	18	18	34.6	68.229	268220000	268020000	273460000	343030000	297800000	282160000	245890000	230860000	249000000	255760000	259760000	275940000
Q8A1C7	Na+/dicarboxylate or sulfate symporter	BT_3739	Q8A1C7	Q8A1C7_BACTN Na+/dicarboxylate or sulfate symporter OS=Bacteroides thetaiotaomicron (strain ATCC 29148 / DSM 2079 / NCTC 10582 / E50 / VPI-5482) OX=226186 GN=BT_3739 PE=4 SV=1	1	3	3	3	5	54.864	31142000	34849000		14480000	27431000			9140100
Q8A1C8	Two-component system sensor histidine kinase/response regulator, hybrid (One-component system)	BT_3738	Q8A1C8	Q8A1C8_BACTN Two-component system sensor histidine kinase/response regulator, hybrid (One-component system) OS=Bacteroides thetaiotaomicron (strain ATCC 29148 / DSM 2079 / NCTC 10582 / E50 / VPI-5482) OX=226186 GN=BT_3738 PE=4 SV=1	1	38	37	37	31.9	151.83	1106700000	1021100000	1058000000	1038000000	1158300000	1211600000	1140900000	1084000000	1095600000	1045800000	1022900000	1043200000
Q8A1C9	Uncharacterized protein	BT_3737	Q8A1C9	Q8A1C9_BACTN Uncharacterized protein OS=Bacteroides thetaiotaomicron (strain ATCC 29148 / DSM 2079 / NCTC 10582 / E50 / VPI-5482) OX=226186 GN=BT_3737 PE=4 SV=1	1	5	5	5	44.9	10.668	112420000	148000000	139320000	233640000	227960000	304400000		151410000	112540000	152150000	149900000	175550000
Q8A1D0	Uncharacterized protein	BT_3736	Q8A1D0	Q8A1D0_BACTN Uncharacterized protein OS=Bacteroides thetaiotaomicron (strain ATCC 29148 / DSM 2079 / NCTC 10582 / E50 / VPI-5482) OX=226186 GN=BT_3736 PE=4 SV=1	1	3	3	3	32.3	10.949	49865000
Q8A1D2	Oxidoreductase	BT_3734	Q8A1D2	Q8A1D2_BACTN Oxidoreductase OS=Bacteroides thetaiotaomicron (strain ATCC 29148 / DSM 2079 / NCTC 10582 / E50 / VPI-5482) OX=226186 GN=BT_3734 PE=4 SV=1	1	12	12	12	29.5	45.984	150310000	187220000	175950000	169540000	170470000	177170000	200740000	178850000	218030000	147050000	150950000	174670000
Q8A1D3	Argininosuccinate lyase	argH	Q8A1D3	ARLY_BACTN Argininosuccinate lyase OS=Bacteroides thetaiotaomicron (strain ATCC 29148 / DSM 2079 / NCTC 10582 / E50 / VPI-5482) OX=226186 GN=argH PE=3 SV=1	1	12	12	12	25.8	50.628	345480000	316040000	322440000	297730000	338910000	318330000	331720000	348080000	366870000	259000000	270450000	288400000
Q8A1D4	Uncharacterized protein	BT_3732	Q8A1D4	Q8A1D4_BACTN Uncharacterized protein OS=Bacteroides thetaiotaomicron (strain ATCC 29148 / DSM 2079 / NCTC 10582 / E50 / VPI-5482) OX=226186 GN=BT_3732 PE=4 SV=1	1	5	5	5	34.6	15.398	279920000	306060000	354640000	224240000	266940000	308990000	238260000	245500000	282130000	498230000	352500000	290290000
Q8A1D5	Orotate phosphoribosyltransferase	pyrE	Q8A1D5	PYRE_BACTN Orotate phosphoribosyltransferase OS=Bacteroides thetaiotaomicron (strain ATCC 29148 / DSM 2079 / NCTC 10582 / E50 / VPI-5482) OX=226186 GN=pyrE PE=3 SV=1	1	11	11	11	50.9	23.453	2288100000	2442300000	2394600000	2276800000	1776700000	2156700000	3306400000	2993200000	3101000000	2096600000	2152000000	2013300000
Q8A1D7	Release factor glutamine methyltransferase	prmC	Q8A1D7	PRMC_BACTN Release factor glutamine methyltransferase OS=Bacteroides thetaiotaomicron (strain ATCC 29148 / DSM 2079 / NCTC 10582 / E50 / VPI-5482) OX=226186 GN=prmC PE=3 SV=1	1	5	5	5	25.2	31.843								91349000
Q8A1D8	Riboflavin biosynthesis protein RibD	BT_3728	Q8A1D8	Q8A1D8_BACTN Riboflavin biosynthesis protein RibD OS=Bacteroides thetaiotaomicron (strain ATCC 29148 / DSM 2079 / NCTC 10582 / E50 / VPI-5482) OX=226186 GN=BT_3728 PE=3 SV=1	1	9	9	9	33.6	38.461				512490000						1036600000	2317600000	1524000000
Q8A1D9	Uncharacterized protein	BT_3727	Q8A1D9	Q8A1D9_BACTN Uncharacterized protein OS=Bacteroides thetaiotaomicron (strain ATCC 29148 / DSM 2079 / NCTC 10582 / E50 / VPI-5482) OX=226186 GN=BT_3727 PE=4 SV=1	1	33	33	33	58.6	55.054	38592000000	39254000000	38470000000	52622000000	47415000000	50882000000	40682000000	39688000000	39002000000	48296000000	47542000000	48381000000
Q8A1E0	Isoprenyl transferase	uppS	Q8A1E0	ISPT_BACTN Isoprenyl transferase OS=Bacteroides thetaiotaomicron (strain ATCC 29148 / DSM 2079 / NCTC 10582 / E50 / VPI-5482) OX=226186 GN=uppS PE=3 SV=1	1	7	7	7	25.4	28.276	282480000	259780000	262700000	179590000	190580000	213400000	228130000	203510000	265800000	192450000	270180000	276450000
Q8A1E1	Putative outer membrane protein	BT_3725	Q8A1E1	Q8A1E1_BACTN Putative outer membrane protein OS=Bacteroides thetaiotaomicron (strain ATCC 29148 / DSM 2079 / NCTC 10582 / E50 / VPI-5482) OX=226186 GN=BT_3725 PE=4 SV=1	1	43	43	43	46.4	101.41	5800600000	6013500000	5773400000	7776600000	8262800000	7980200000	5097200000	5455800000	5398300000	9314400000	8292900000	8389500000
Q8A1E2	Cationic outer membrane protein	BT_3724	Q8A1E2	Q8A1E2_BACTN Cationic outer membrane protein OS=Bacteroides thetaiotaomicron (strain ATCC 29148 / DSM 2079 / NCTC 10582 / E50 / VPI-5482) OX=226186 GN=BT_3724 PE=4 SV=1	1	7	7	7	47.4	19.17	43109000		33149000	21331000	48617000	30404000				30236000	34551000	35417000
Q8A1E3	Putative outer membrane protein OmpH	BT_3723	Q8A1E3	Q8A1E3_BACTN Putative outer membrane protein OmpH OS=Bacteroides thetaiotaomicron (strain ATCC 29148 / DSM 2079 / NCTC 10582 / E50 / VPI-5482) OX=226186 GN=BT_3723 PE=4 SV=1	1	16	16	16	87.3	17.793	5088100000	4909400000	4870800000	2864400000	2681100000	2988900000	2036000000	2061500000	2135200000	6588200000	6130900000	6607100000
Q8A1E4	Glutamate racemase	murI	Q8A1E4	Q8A1E4_BACTN Glutamate racemase OS=Bacteroides thetaiotaomicron (strain ATCC 29148 / DSM 2079 / NCTC 10582 / E50 / VPI-5482) OX=226186 GN=murI PE=3 SV=1	1	10	10	10	33.6	31.466	221880000	229250000	199510000	208740000	167200000	190260000	294650000	265000000	306180000	226290000	200510000	200840000
Q8A1E5	DUF2007 domain-containing protein	BT_3721	Q8A1E5	Q8A1E5_BACTN DUF2007 domain-containing protein OS=Bacteroides thetaiotaomicron (strain ATCC 29148 / DSM 2079 / NCTC 10582 / E50 / VPI-5482) OX=226186 GN=BT_3721 PE=4 SV=1	1	2	2	2	32.5	8.5806											78344000	70381000
Q8A1E6	Aminotransferase	BT_3720	Q8A1E6	Q8A1E6_BACTN Aminotransferase OS=Bacteroides thetaiotaomicron (strain ATCC 29148 / DSM 2079 / NCTC 10582 / E50 / VPI-5482) OX=226186 GN=BT_3720 PE=3 SV=1	1	8	8	8	21.7	42.822	90895000	95173000	102910000	46726000	75739000	50254000	65640000	64743000	62015000	103880000	102020000	84386000
Q8A1E7	Glutamate 5-kinase	proB	Q8A1E7	PROB_BACTN Glutamate 5-kinase OS=Bacteroides thetaiotaomicron (strain ATCC 29148 / DSM 2079 / NCTC 10582 / E50 / VPI-5482) OX=226186 GN=proB PE=3 SV=1	1	12	12	12	38.9	39.453	2816600000	2961600000	3002100000	2528700000	2757600000	2711100000	3289800000	3862600000	3489500000	2798100000	2792200000	2797800000
Q8A1E8	Gamma-glutamyl phosphate reductase	proA	Q8A1E8	PROA_BACTN Gamma-glutamyl phosphate reductase OS=Bacteroides thetaiotaomicron (strain ATCC 29148 / DSM 2079 / NCTC 10582 / E50 / VPI-5482) OX=226186 GN=proA PE=3 SV=1	1	8	8	8	18.7	45.644	110540000	116140000	111850000	97185000	74993000	78819000	140460000	104250000	103790000	108540000	89869000	117700000
Q8A1E9	N-succinylornithine carbamoyltransferase	argF	Q8A1E9	SOTC_BACTN N-succinylornithine carbamoyltransferase OS=Bacteroides thetaiotaomicron (strain ATCC 29148 / DSM 2079 / NCTC 10582 / E50 / VPI-5482) OX=226186 GN=argF PE=3 SV=1	1	12	12	12	46.2	36.382	720840000	727270000	712380000	565520000	565960000	692830000	905320000	952570000	878460000	623860000	634370000	610380000
Q8A1F0	Rhodanese-like protein	BT_3716	Q8A1F0	Q8A1F0_BACTN Rhodanese-like protein OS=Bacteroides thetaiotaomicron (strain ATCC 29148 / DSM 2079 / NCTC 10582 / E50 / VPI-5482) OX=226186 GN=BT_3716 PE=4 SV=1	1	5	5	5	37.7	14.553	627290000	685160000	676580000	645260000	578920000	693230000	482600000	524380000	476080000	672250000	696650000	729610000
Q8A1F1	Uncharacterized protein	BT_3715	Q8A1F1	Q8A1F1_BACTN Uncharacterized protein OS=Bacteroides thetaiotaomicron (strain ATCC 29148 / DSM 2079 / NCTC 10582 / E50 / VPI-5482) OX=226186 GN=BT_3715 PE=4 SV=1	1	4	4	4	18.6	26.44							66937000
Q8A1F2	Phospholipid/glycerol acyltransferase	BT_3714	Q8A1F2	Q8A1F2_BACTN Phospholipid/glycerol acyltransferase OS=Bacteroides thetaiotaomicron (strain ATCC 29148 / DSM 2079 / NCTC 10582 / E50 / VPI-5482) OX=226186 GN=BT_3714 PE=4 SV=1	1	16	16	16	46.3	43.889	1148200000	1171600000	1152300000	1013200000	1214800000	954380000	1218800000	1260400000	1254200000	1086200000	1126400000	1110300000
Q8A1F3	D-alanine--D-alanine ligase	ddl	Q8A1F3	DDL_BACTN D-alanine--D-alanine ligase OS=Bacteroides thetaiotaomicron (strain ATCC 29148 / DSM 2079 / NCTC 10582 / E50 / VPI-5482) OX=226186 GN=ddl PE=3 SV=1	1	17	17	17	56.8	36.106	271910000	264180000	271580000	269780000	218500000	208160000	286860000	295580000	316620000	270250000	289480000	289210000
Q8A1F4	Pseudouridine synthase	BT_3712	Q8A1F4	Q8A1F4_BACTN Pseudouridine synthase OS=Bacteroides thetaiotaomicron (strain ATCC 29148 / DSM 2079 / NCTC 10582 / E50 / VPI-5482) OX=226186 GN=BT_3712 PE=3 SV=1	1	6	6	6	21.6	40.969	29191000	35823000	38925000				44178000	42134000	35510000
Q8A1F5	Uncharacterized protein	BT_3711	Q8A1F5	Q8A1F5_BACTN Uncharacterized protein OS=Bacteroides thetaiotaomicron (strain ATCC 29148 / DSM 2079 / NCTC 10582 / E50 / VPI-5482) OX=226186 GN=BT_3711 PE=4 SV=1	1	10	10	10	44	23.696	1549000000	1547300000	1560300000	1506800000	1433200000	1552900000	1433100000	1371500000	1330000000	1764300000	1650700000	1521500000
Q8A1F6	50S ribosomal protein L34	rpmH	Q8A1F6	RL34_BACTN 50S ribosomal protein L34 OS=Bacteroides thetaiotaomicron (strain ATCC 29148 / DSM 2079 / NCTC 10582 / E50 / VPI-5482) OX=226186 GN=rpmH PE=3 SV=1	1	2	2	2	34	6.3032												10882000
Q8A1F7	Elongation factor P	efp	Q8A1F7	EFP_BACTN Elongation factor P OS=Bacteroides thetaiotaomicron (strain ATCC 29148 / DSM 2079 / NCTC 10582 / E50 / VPI-5482) OX=226186 GN=efp PE=3 SV=1	1	12	12	12	50.5	21.227	2887300000	3308300000	3250500000	2207400000	2281800000	2015700000	3276100000	3329000000	3441500000	2523700000	2417100000	2639800000
Q8A1F8	Alkaline phosphatase III	BT_3708	Q8A1F8	Q8A1F8_BACTN Alkaline phosphatase III OS=Bacteroides thetaiotaomicron (strain ATCC 29148 / DSM 2079 / NCTC 10582 / E50 / VPI-5482) OX=226186 GN=BT_3708 PE=3 SV=1	1	19	19	19	38.5	51.399	1117000000	1141000000	1158400000	937290000	1023700000	1132000000	966730000	864060000	947120000	954580000	843520000	874600000
Q8A1F9	Regulatory protein SusR	susR	Q8A1F9	Q8A1F9_BACTN Regulatory protein SusR OS=Bacteroides thetaiotaomicron (strain ATCC 29148 / DSM 2079 / NCTC 10582 / E50 / VPI-5482) OX=226186 GN=susR PE=4 SV=1	1	27	27	27	44.7	68.655	1689400000	1662300000	1690300000	1829500000	1617600000	1777600000	1415200000	1397100000	1270900000	1470300000	1479800000	1513700000
Q8A1G0	Neopullulanase SusA	susA	Q8A1G0	SUSA_BACTN Neopullulanase SusA OS=Bacteroides thetaiotaomicron (strain ATCC 29148 / DSM 2079 / NCTC 10582 / E50 / VPI-5482) OX=226186 GN=susA PE=3 SV=1	1	13	13	13	23.8	71.183								66878000	58853000	128360000	122240000	131180000
Q8A1G1	TonB-dependent receptor SusC	susC	Q8A1G1;Q8A365;Q8A2K8	SUSC_BACTN TonB-dependent receptor SusC OS=Bacteroides thetaiotaomicron (strain ATCC 29148 / DSM 2079 / NCTC 10582 / E50 / VPI-5482) OX=226186 GN=susC PE=1 SV=1	3	31	30	31	36.7	111.14					14473000	14911000		19035000		1154200000	461770000	770950000
Q8A1G2	Starch-binding protein SusD	susD	Q8A1G2	SUSD_BACTN Starch-binding protein SusD OS=Bacteroides thetaiotaomicron (strain ATCC 29148 / DSM 2079 / NCTC 10582 / E50 / VPI-5482) OX=226186 GN=susD PE=1 SV=1	1	23	23	23	44.6	62.308	87755000	108070000	97424000	122000000	92263000	110030000	168050000	167250000	163970000	1122600000	1341300000	1309700000
Q8A1G3	Alpha-amylase SusG	susG	Q8A1G3	SUSG_BACTN Alpha-amylase SusG OS=Bacteroides thetaiotaomicron (strain ATCC 29148 / DSM 2079 / NCTC 10582 / E50 / VPI-5482) OX=226186 GN=susG PE=1 SV=1	1	22	22	22	38.4	77.958		31882000	36090000	27902000	25449000	40088000	111030000	107830000	103190000	803920000	816770000	561720000
Q8A1G4	UDP-2,3-diacylglucosamine hydrolase	BT_3697	Q8A1G4	Q8A1G4_BACTN UDP-2,3-diacylglucosamine hydrolase OS=Bacteroides thetaiotaomicron (strain ATCC 29148 / DSM 2079 / NCTC 10582 / E50 / VPI-5482) OX=226186 GN=BT_3697 PE=4 SV=1	1	7	7	7	32.3	29.776	80331000	79094000	75076000	62238000	97192000	72232000	75558000	73505000	76699000	74863000	70949000	65550000
Q8A1G5	FeS_assembly_P domain-containing protein	BT_3696	Q8A1G5	Q8A1G5_BACTN FeS_assembly_P domain-containing protein OS=Bacteroides thetaiotaomicron (strain ATCC 29148 / DSM 2079 / NCTC 10582 / E50 / VPI-5482) OX=226186 GN=BT_3696 PE=4 SV=1	1	1	1	1	18.4	11.647		24138000								25900000	27712000	17919000
Q8A1G7	Glycoside transferase family 2	BT_3694	Q8A1G7	Q8A1G7_BACTN Glycoside transferase family 2 OS=Bacteroides thetaiotaomicron (strain ATCC 29148 / DSM 2079 / NCTC 10582 / E50 / VPI-5482) OX=226186 GN=BT_3694 PE=4 SV=1	1	10	10	10	25.7	46.312	202320000	196630000	189430000	176720000	232990000	170580000	140050000	125310000	126200000	220250000	192530000	217450000
Q8A1G8	Acetate kinase	ackA	Q8A1G8	ACKA_BACTN Acetate kinase OS=Bacteroides thetaiotaomicron (strain ATCC 29148 / DSM 2079 / NCTC 10582 / E50 / VPI-5482) OX=226186 GN=ackA PE=3 SV=1	1	17	17	17	43.1	43.34	2214200000	2095800000	2259300000	1761800000	1923500000	2017100000	2609200000	2776800000	2622600000	1977800000	1889000000	1896200000
Q8A1G9	Phosphate acetyltransferase	BT_3692	Q8A1G9	Q8A1G9_BACTN Phosphate acetyltransferase OS=Bacteroides thetaiotaomicron (strain ATCC 29148 / DSM 2079 / NCTC 10582 / E50 / VPI-5482) OX=226186 GN=BT_3692 PE=4 SV=1	1	22	22	22	64	35.857	2345900000	2581300000	2430800000	2520300000	2349700000	2230700000	3797400000	3599200000	3653000000	2254000000	2195900000	2220400000
Q8A1H2	DUF2156 domain-containing protein	BT_3689	Q8A1H2	Q8A1H2_BACTN DUF2156 domain-containing protein OS=Bacteroides thetaiotaomicron (strain ATCC 29148 / DSM 2079 / NCTC 10582 / E50 / VPI-5482) OX=226186 GN=BT_3689 PE=1 SV=1	1	17	17	17	53.8	35.439	838870000	860790000	828720000	666910000	806570000	673580000	735370000	754810000	763390000	672080000	678910000	722630000
Q8A1H3	Putative acetyltransferase	BT_3688	Q8A1H3	Q8A1H3_BACTN Putative acetyltransferase OS=Bacteroides thetaiotaomicron (strain ATCC 29148 / DSM 2079 / NCTC 10582 / E50 / VPI-5482) OX=226186 GN=BT_3688 PE=4 SV=1	1	7	7	7	24.5	38.965	63296000	64266000	60285000	62232000	65170000	65447000	90151000	77909000	71736000	64668000	51083000	58507000
Q8A1H4	Glycosyl hydrolase, family 88	BT_3687	Q8A1H4	Q8A1H4_BACTN Glycosyl hydrolase, family 88 OS=Bacteroides thetaiotaomicron (strain ATCC 29148 / DSM 2079 / NCTC 10582 / E50 / VPI-5482) OX=226186 GN=BT_3687 PE=1 SV=1	1	12	12	12	36	43.622	964980000	996520000	889760000	765800000	797530000	887790000	589560000	638560000	861500000	1046500000	1083700000	1000800000
Q8A1H6	Beta-glucanase	BT_3685	Q8A1H6	Q8A1H6_BACTN Beta-glucanase OS=Bacteroides thetaiotaomicron (strain ATCC 29148 / DSM 2079 / NCTC 10582 / E50 / VPI-5482) OX=226186 GN=BT_3685 PE=3 SV=1	1	13	13	13	46.2	40.575	597660000	552180000	566010000	492660000	502970000	515180000	484720000	530030000	501880000	592590000	603610000	612090000
Q8A1I3	Two-component system sensor histidine kinase/response regulator, hybrid (One-component system)	BT_3678	Q8A1I3	Q8A1I3_BACTN Two-component system sensor histidine kinase/response regulator, hybrid (One-component system) OS=Bacteroides thetaiotaomicron (strain ATCC 29148 / DSM 2079 / NCTC 10582 / E50 / VPI-5482) OX=226186 GN=BT_3678 PE=4 SV=1	1	7	7	7	6.9	158.04						160180000
Q8A1I4	Uncharacterized protein	BT_3677	Q8A1I4	Q8A1I4_BACTN Uncharacterized protein OS=Bacteroides thetaiotaomicron (strain ATCC 29148 / DSM 2079 / NCTC 10582 / E50 / VPI-5482) OX=226186 GN=BT_3677 PE=4 SV=1	1	24	24	24	43.2	76.532	937310000	929210000	903290000	951780000	889330000	881990000	980630000	919670000	892180000	1075000000	1007500000	1040800000
Q8A1I5	Uncharacterized protein	BT_3676	Q8A1I5	Q8A1I5_BACTN Uncharacterized protein OS=Bacteroides thetaiotaomicron (strain ATCC 29148 / DSM 2079 / NCTC 10582 / E50 / VPI-5482) OX=226186 GN=BT_3676 PE=4 SV=1	1	4	4	4	8.2	67.273										6680000
Q8A1I7	Six-hairpin glycosidase	BT_3674	Q8A1I7	Q8A1I7_BACTN Six-hairpin glycosidase OS=Bacteroides thetaiotaomicron (strain ATCC 29148 / DSM 2079 / NCTC 10582 / E50 / VPI-5482) OX=226186 GN=BT_3674 PE=1 SV=1	1	10	10	10	18	75.082	94466000	92021000	96132000		75049000	101240000				95891000	103180000
Q8A1J6	Alpha-L-fucosidase	BT_3665	Q8A1J6	Q8A1J6_BACTN Alpha-L-fucosidase OS=Bacteroides thetaiotaomicron (strain ATCC 29148 / DSM 2079 / NCTC 10582 / E50 / VPI-5482) OX=226186 GN=BT_3665 PE=4 SV=1	1	13	13	13	23.9	62.869	103270000	107950000	107630000	64095000	80364000	93810000	89054000	84932000	113270000	79583000	81886000	99016000
Q8A1J7	Putative alpha-glucosidase	BT_3664	Q8A1J7	Q8A1J7_BACTN Putative alpha-glucosidase OS=Bacteroides thetaiotaomicron (strain ATCC 29148 / DSM 2079 / NCTC 10582 / E50 / VPI-5482) OX=226186 GN=BT_3664 PE=4 SV=1	1	11	11	11	18.5	72.647	35485000	39719000		31056000	37501000	40207000					36590000
Q8A1J9	Putative endo-1,4-beta-xylanase	BT_3662	Q8A1J9	Q8A1J9_BACTN Putative endo-1,4-beta-xylanase OS=Bacteroides thetaiotaomicron (strain ATCC 29148 / DSM 2079 / NCTC 10582 / E50 / VPI-5482) OX=226186 GN=BT_3662 PE=1 SV=1	1	7	7	7	19.5	52.496										48214000	48516000	42021000
Q8A1K0	Alpha-glucosidase	BT_3661	Q8A1K0	Q8A1K0_BACTN Alpha-glucosidase OS=Bacteroides thetaiotaomicron (strain ATCC 29148 / DSM 2079 / NCTC 10582 / E50 / VPI-5482) OX=226186 GN=BT_3661 PE=1 SV=1	1	24	24	24	35.2	73.261	1438900000	1488000000	1413300000	1629200000	1443000000	1426900000	1244800000	1077900000	1175000000	1515500000	1561100000	1612100000
Q8A1K1	Transcriptional regulator	BT_3660	Q8A1K1	Q8A1K1_BACTN Transcriptional regulator OS=Bacteroides thetaiotaomicron (strain ATCC 29148 / DSM 2079 / NCTC 10582 / E50 / VPI-5482) OX=226186 GN=BT_3660 PE=4 SV=1	1	15	15	15	19.5	103.38	423880000	328890000	393450000	416190000	334480000	366530000	284490000				271980000	305450000
Q8A1K2	Alpha-xylosidase	BT_3659	Q8A1K2	Q8A1K2_BACTN Alpha-xylosidase OS=Bacteroides thetaiotaomicron (strain ATCC 29148 / DSM 2079 / NCTC 10582 / E50 / VPI-5482) OX=226186 GN=BT_3659 PE=3 SV=1	1	8	8	8	11.9	95.166			43640000		34632000	49871000				47293000	45700000	38674000
Q8A1K4	Alpha-L-arabinofuranosidase A	BT_3657	Q8A1K4	Q8A1K4_BACTN Alpha-L-arabinofuranosidase A OS=Bacteroides thetaiotaomicron (strain ATCC 29148 / DSM 2079 / NCTC 10582 / E50 / VPI-5482) OX=226186 GN=BT_3657 PE=4 SV=1	1	16	16	16	20.5	92.347	120330000	123840000	99352000	81556000	84087000	68141000				92398000	81519000	81633000
Q8A1K5	Putative beta-xylosidase	BT_3656	Q8A1K5	Q8A1K5_BACTN Putative beta-xylosidase OS=Bacteroides thetaiotaomicron (strain ATCC 29148 / DSM 2079 / NCTC 10582 / E50 / VPI-5482) OX=226186 GN=BT_3656 PE=4 SV=1	1	10	10	10	12.1	92.736	53606000	48999000	41707000
Q8A1K7	Beta-galactosidase	BT_3654	Q8A1K7	Q8A1K7_BACTN Beta-galactosidase OS=Bacteroides thetaiotaomicron (strain ATCC 29148 / DSM 2079 / NCTC 10582 / E50 / VPI-5482) OX=226186 GN=BT_3654 PE=3 SV=1	1	9	9	9	11.6	88.857	25694000				22498000							27581000
Q8A1L2	Putative modulator of DNA gyrase	BT_3649	Q8A1L2	Q8A1L2_BACTN Putative modulator of DNA gyrase OS=Bacteroides thetaiotaomicron (strain ATCC 29148 / DSM 2079 / NCTC 10582 / E50 / VPI-5482) OX=226186 GN=BT_3649 PE=1 SV=1	1	16	16	16	34.2	48.328	843420000	797790000	788140000	646720000	720710000	713300000	846170000	874170000	871190000	760550000	775860000	751940000
Q8A1L3	Putative modulator of DNA gyrase	BT_3648	Q8A1L3	Q8A1L3_BACTN Putative modulator of DNA gyrase OS=Bacteroides thetaiotaomicron (strain ATCC 29148 / DSM 2079 / NCTC 10582 / E50 / VPI-5482) OX=226186 GN=BT_3648 PE=4 SV=1	1	22	22	22	48.9	55.588	482610000	449930000	458390000	416760000	399920000	416920000	610710000	584820000	572010000	375240000	389600000	387180000
Q8A1L4	Diadenylate cyclase	dacA	Q8A1L4	Q8A1L4_BACTN Diadenylate cyclase OS=Bacteroides thetaiotaomicron (strain ATCC 29148 / DSM 2079 / NCTC 10582 / E50 / VPI-5482) OX=226186 GN=dacA PE=3 SV=1	1	6	6	6	31.6	25.149	93907000	81226000	98375000	83254000	86645000	91177000		99930000	90220000	110010000	103770000	93607000
Q8A1L5	Dihydropteroate synthase	BT_3646	Q8A1L5	Q8A1L5_BACTN Dihydropteroate synthase OS=Bacteroides thetaiotaomicron (strain ATCC 29148 / DSM 2079 / NCTC 10582 / E50 / VPI-5482) OX=226186 GN=BT_3646 PE=4 SV=1	1	4	4	4	14.6	32.266							50621000		50603000
Q8A1L6	Two-component system sensor histidine kinase	BT_3645	Q8A1L6	Q8A1L6_BACTN Two-component system sensor histidine kinase OS=Bacteroides thetaiotaomicron (strain ATCC 29148 / DSM 2079 / NCTC 10582 / E50 / VPI-5482) OX=226186 GN=BT_3645 PE=4 SV=1	1	36	36	36	52	78.12	3064300000	3074500000	2982300000	3611200000	3662200000	3011900000	2476200000	2387900000	2409500000	3837200000	3847600000	3914400000
Q8A1L7	UDP-N-acetylmuramoyl-tripeptide--D-alanyl-D-alanine ligase	murF	Q8A1L7	Q8A1L7_BACTN UDP-N-acetylmuramoyl-tripeptide--D-alanyl-D-alanine ligase OS=Bacteroides thetaiotaomicron (strain ATCC 29148 / DSM 2079 / NCTC 10582 / E50 / VPI-5482) OX=226186 GN=murF PE=3 SV=1	1	14	14	14	36.1	47.729	480830000	476320000	472460000	445860000	432700000	498590000	554810000	521960000	560290000	401530000	448790000	430920000
Q8A1L8	Putative transmembrane protein	BT_3643	Q8A1L8	Q8A1L8_BACTN Putative transmembrane protein OS=Bacteroides thetaiotaomicron (strain ATCC 29148 / DSM 2079 / NCTC 10582 / E50 / VPI-5482) OX=226186 GN=BT_3643 PE=4 SV=1	1	1	1	1	8.5	15.135												15364000
Q8A1M1	Lipoprotein-releasing system ATP-binding protein LolD	lolD	Q8A1M1	LOLD_BACTN Lipoprotein-releasing system ATP-binding protein LolD OS=Bacteroides thetaiotaomicron (strain ATCC 29148 / DSM 2079 / NCTC 10582 / E50 / VPI-5482) OX=226186 GN=lolD PE=3 SV=1	1	4	4	4	22	23.762		68727000								53284000
Q8A1M2	ThiF family protein, putative dinucleotide-utilizing enzyme involved in molybdopterin and thiamine biosynthesis	BT_3639	Q8A1M2	Q8A1M2_BACTN ThiF family protein, putative dinucleotide-utilizing enzyme involved in molybdopterin and thiamine biosynthesis OS=Bacteroides thetaiotaomicron (strain ATCC 29148 / DSM 2079 / NCTC 10582 / E50 / VPI-5482) OX=226186 GN=BT_3639 PE=4 SV=1	1	7	7	7	34.9	26.559				44736000	40497000		44166000		43661000
Q8A1M3	Na+/H+ anti-porter	BT_3638	Q8A1M3	Q8A1M3_BACTN Na+/H+ anti-porter OS=Bacteroides thetaiotaomicron (strain ATCC 29148 / DSM 2079 / NCTC 10582 / E50 / VPI-5482) OX=226186 GN=BT_3638 PE=4 SV=1	1	14	14	14	19.8	79.647	121910000	141340000	134560000	108670000	114270000	111920000	88069000	118320000	100940000	143840000	145530000	130930000
Q8A1M4	AAA-ATPase_like domain-containing protein	BT_3637	Q8A1M4	Q8A1M4_BACTN AAA-ATPase_like domain-containing protein OS=Bacteroides thetaiotaomicron (strain ATCC 29148 / DSM 2079 / NCTC 10582 / E50 / VPI-5482) OX=226186 GN=BT_3637 PE=4 SV=1	1	24	24	24	40.8	68.261	758320000	784550000	822910000	671630000	774660000	740710000	869550000	886480000	875470000	765340000	761240000	782690000
Q8A1M5	Aspartate-semialdehyde dehydrogenase	asd	Q8A1M5	Q8A1M5_BACTN Aspartate-semialdehyde dehydrogenase OS=Bacteroides thetaiotaomicron (strain ATCC 29148 / DSM 2079 / NCTC 10582 / E50 / VPI-5482) OX=226186 GN=asd PE=3 SV=1	1	22	22	22	74.3	37.043	2722200000	2667300000	2608700000	2806900000	2479800000	2570200000	3667800000	4047900000	4207100000	2955200000	2675000000	2613300000
Q8A1M8	Uncharacterized protein	BT_3631	Q8A1M8	Q8A1M8_BACTN Uncharacterized protein OS=Bacteroides thetaiotaomicron (strain ATCC 29148 / DSM 2079 / NCTC 10582 / E50 / VPI-5482) OX=226186 GN=BT_3631 PE=4 SV=1	1	3	3	3	7.8	55.866												17987000
Q8A1M9	Putative lipoprotein	BT_3630	Q8A1M9	Q8A1M9_BACTN Putative lipoprotein OS=Bacteroides thetaiotaomicron (strain ATCC 29148 / DSM 2079 / NCTC 10582 / E50 / VPI-5482) OX=226186 GN=BT_3630 PE=4 SV=1	1	6	6	6	13.3	59.057			35532000	34358000	34586000	33163000			35118000			29722000
Q8A1N0	Uncharacterized protein	BT_3629	Q8A1N0	Q8A1N0_BACTN Uncharacterized protein OS=Bacteroides thetaiotaomicron (strain ATCC 29148 / DSM 2079 / NCTC 10582 / E50 / VPI-5482) OX=226186 GN=BT_3629 PE=4 SV=1	1	6	6	6	26.7	21.013	1219200000	1257500000	1204900000	470370000	631220000	593150000	846950000	883560000	874540000	1055700000	1041900000	870730000
Q8A1N2	ABC transporter, ATP-binding protein	BT_3627	Q8A1N2	Q8A1N2_BACTN ABC transporter, ATP-binding protein OS=Bacteroides thetaiotaomicron (strain ATCC 29148 / DSM 2079 / NCTC 10582 / E50 / VPI-5482) OX=226186 GN=BT_3627 PE=4 SV=1	1	9	9	9	30.2	33.817	52452000	51425000	53851000	54866000	69973000	56142000	54151000	51742000	40573000	36530000	40356000	41596000
Q8A1N3	Uncharacterized protein	BT_3626	Q8A1N3	Q8A1N3_BACTN Uncharacterized protein OS=Bacteroides thetaiotaomicron (strain ATCC 29148 / DSM 2079 / NCTC 10582 / E50 / VPI-5482) OX=226186 GN=BT_3626 PE=4 SV=1	1	2	2	2	10.4	25.773	21060000	21978000	19614000	20274000	27574000	22947000	17621000	19836000	22523000	19814000		15358000
Q8A1N4	Uncharacterized protein	BT_3625	Q8A1N4	Q8A1N4_BACTN Uncharacterized protein OS=Bacteroides thetaiotaomicron (strain ATCC 29148 / DSM 2079 / NCTC 10582 / E50 / VPI-5482) OX=226186 GN=BT_3625 PE=4 SV=1	1	12	12	12	46.5	39.405	694970000	646300000	616340000	342350000	446050000	405020000	570200000	566540000	518490000	567050000	619640000	595910000
Q8A1N6	Sodium/iodide co-transporter	BT_3623	Q8A1N6	Q8A1N6_BACTN Sodium/iodide co-transporter OS=Bacteroides thetaiotaomicron (strain ATCC 29148 / DSM 2079 / NCTC 10582 / E50 / VPI-5482) OX=226186 GN=BT_3623 PE=3 SV=1	1	4	4	4	7.1	55.322						37394000	37153000
Q8A1N7	Glycoside transferase family 2	BT_3622	Q8A1N7	Q8A1N7_BACTN Glycoside transferase family 2 OS=Bacteroides thetaiotaomicron (strain ATCC 29148 / DSM 2079 / NCTC 10582 / E50 / VPI-5482) OX=226186 GN=BT_3622 PE=4 SV=1	1	24	24	24	31.3	93.5	903400000	912970000	911730000	939620000	1092000000	1059400000	951100000	1017800000	955060000	912350000	873600000	904870000
Q8A1N8	Amidase enhancer	BT_3621	Q8A1N8	Q8A1N8_BACTN Amidase enhancer OS=Bacteroides thetaiotaomicron (strain ATCC 29148 / DSM 2079 / NCTC 10582 / E50 / VPI-5482) OX=226186 GN=BT_3621 PE=4 SV=1	1	1	1	1	3.3	52.055								20120000
Q8A1P1	Uncharacterized protein	BT_3618	Q8A1P1	Q8A1P1_BACTN Uncharacterized protein OS=Bacteroides thetaiotaomicron (strain ATCC 29148 / DSM 2079 / NCTC 10582 / E50 / VPI-5482) OX=226186 GN=BT_3618 PE=1 SV=1	1	5	5	5	21.6	31.156	29215000			33087000	33041000		31393000		25122000	29101000	30825000	29395000
Q8A1P2	Sorbitol dehydrogenase	BT_3617	Q8A1P2	Q8A1P2_BACTN Sorbitol dehydrogenase OS=Bacteroides thetaiotaomicron (strain ATCC 29148 / DSM 2079 / NCTC 10582 / E50 / VPI-5482) OX=226186 GN=BT_3617 PE=4 SV=1	1	11	11	11	40.5	36.521	253740000	249930000	259850000	177770000	207690000	168420000				135290000	158390000	174460000
Q8A1P3	Fucose permease	BT_3616	Q8A1P3	Q8A1P3_BACTN Fucose permease OS=Bacteroides thetaiotaomicron (strain ATCC 29148 / DSM 2079 / NCTC 10582 / E50 / VPI-5482) OX=226186 GN=BT_3616 PE=4 SV=1	1	4	4	4	7.4	46.737			20959000		26010000
Q8A1P4	Amidohydro-rel domain-containing protein	BT_3615	Q8A1P4	Q8A1P4_BACTN Amidohydro-rel domain-containing protein OS=Bacteroides thetaiotaomicron (strain ATCC 29148 / DSM 2079 / NCTC 10582 / E50 / VPI-5482) OX=226186 GN=BT_3615 PE=4 SV=1	1	4	4	4	12.1	35.218	22031000		23681000		18673000
Q8A1P5	Putative oxidoreductase	BT_3614	Q8A1P5	Q8A1P5_BACTN Putative oxidoreductase OS=Bacteroides thetaiotaomicron (strain ATCC 29148 / DSM 2079 / NCTC 10582 / E50 / VPI-5482) OX=226186 GN=BT_3614 PE=4 SV=1	1	10	10	10	43.5	34.831	105600000	105460000	79764000	72208000	77660000	66794000				51361000	54023000	53704000
Q8A1P7	Peptidyl-prolyl cis-trans isomerase	BT_3612	Q8A1P7	Q8A1P7_BACTN Peptidyl-prolyl cis-trans isomerase OS=Bacteroides thetaiotaomicron (strain ATCC 29148 / DSM 2079 / NCTC 10582 / E50 / VPI-5482) OX=226186 GN=BT_3612 PE=3 SV=1	1	4	4	4	29.1	21.865	358810000	377910000	463030000	259430000	461050000	450160000	247040000	274520000	210040000	375750000	383430000	451670000
Q8A1P8	Glycine--tRNA ligase	glyQS	Q8A1P8	Q8A1P8_BACTN Glycine--tRNA ligase OS=Bacteroides thetaiotaomicron (strain ATCC 29148 / DSM 2079 / NCTC 10582 / E50 / VPI-5482) OX=226186 GN=glyQS PE=3 SV=1	1	29	29	29	48.1	59.255	3452900000	3483900000	3321200000	2920100000	2863000000	2897800000	3289700000	3340000000	3455400000	3056800000	2770100000	2847500000
Q8A1Q0	Transcriptional regulator	BT_3609	Q8A1Q0	Q8A1Q0_BACTN Transcriptional regulator OS=Bacteroides thetaiotaomicron (strain ATCC 29148 / DSM 2079 / NCTC 10582 / E50 / VPI-5482) OX=226186 GN=BT_3609 PE=4 SV=1	1	4	4	4	11.8	44.387												10098000
Q8A1Q1	Probable sialidase	BT_3608	Q8A1Q1	Q8A1Q1_BACTN Probable sialidase OS=Bacteroides thetaiotaomicron (strain ATCC 29148 / DSM 2079 / NCTC 10582 / E50 / VPI-5482) OX=226186 GN=BT_3608 PE=4 SV=1	1	10	10	10	31.9	45.219	29289000	35878000	25606000								31799000	39070000
Q8A1Q5	SusC homolog	BT_3604	Q8A1Q5	Q8A1Q5_BACTN SusC homolog OS=Bacteroides thetaiotaomicron (strain ATCC 29148 / DSM 2079 / NCTC 10582 / E50 / VPI-5482) OX=226186 GN=BT_3604 PE=3 SV=1	1	3	3	3	3.4	116.79												10817000
Q8A1Q6	SusD homolog	BT_3603	Q8A1Q6	Q8A1Q6_BACTN SusD homolog OS=Bacteroides thetaiotaomicron (strain ATCC 29148 / DSM 2079 / NCTC 10582 / E50 / VPI-5482) OX=226186 GN=BT_3603 PE=4 SV=1	1	4	4	4	7.3	64.316				7407100
Q8A1Q7	DUF5018 domain-containing protein	BT_3602	Q8A1Q7	Q8A1Q7_BACTN DUF5018 domain-containing protein OS=Bacteroides thetaiotaomicron (strain ATCC 29148 / DSM 2079 / NCTC 10582 / E50 / VPI-5482) OX=226186 GN=BT_3602 PE=4 SV=1	1	7	7	7	12.8	65.924		38754000			38229000
Q8A1R0	Beta-mannosidase	BT_3599	Q8A1R0	Q8A1R0_BACTN Beta-mannosidase OS=Bacteroides thetaiotaomicron (strain ATCC 29148 / DSM 2079 / NCTC 10582 / E50 / VPI-5482) OX=226186 GN=BT_3599 PE=3 SV=1	1	19	19	19	25	106.82	99340000	111570000	90264000	119450000	132870000	125480000	99771000	73045000	66578000	164850000	162550000	159380000
Q8A1R1	Beta-hexosaminidase	BT_3598	Q8A1R1	Q8A1R1_BACTN Beta-hexosaminidase OS=Bacteroides thetaiotaomicron (strain ATCC 29148 / DSM 2079 / NCTC 10582 / E50 / VPI-5482) OX=226186 GN=BT_3598 PE=4 SV=1	1	7	7	7	15.3	62.207	41675000		43711000		35273000			30176000	33605000	34895000	38623000	40406000
Q8A1R4	Putative glycoside hydrolase BT_3595	BT_3595	Q8A1R4	GHL3_BACTN Putative glycoside hydrolase BT_3595 OS=Bacteroides thetaiotaomicron (strain ATCC 29148 / DSM 2079 / NCTC 10582 / E50 / VPI-5482) OX=226186 GN=BT_3595 PE=3 SV=1	1	4	4	4	6.6	76.442											4694500
Q8A1R6	Putative hydrolase lipoprotein	BT_3593	Q8A1R6	Q8A1R6_BACTN Putative hydrolase lipoprotein OS=Bacteroides thetaiotaomicron (strain ATCC 29148 / DSM 2079 / NCTC 10582 / E50 / VPI-5482) OX=226186 GN=BT_3593 PE=4 SV=1	1	4	4	4	16.8	40.423	18539000				20891000						21610000
Q8A1R8	Uncharacterized protein	BT_3591	Q8A1R8	Q8A1R8_BACTN Uncharacterized protein OS=Bacteroides thetaiotaomicron (strain ATCC 29148 / DSM 2079 / NCTC 10582 / E50 / VPI-5482) OX=226186 GN=BT_3591 PE=4 SV=1	1	2	2	2	6.6	45.399	12976000
Q8A1R9	Alpha-N-acetylglucosaminidase	BT_3590	Q8A1R9;REV__Q8A6X1	Q8A1R9_BACTN Alpha-N-acetylglucosaminidase OS=Bacteroides thetaiotaomicron (strain ATCC 29148 / DSM 2079 / NCTC 10582 / E50 / VPI-5482) OX=226186 GN=BT_3590 PE=4 SV=1	2	25	24	25	39.9	86.339	704410000	756940000	779330000	778560000	711830000	730360000	336600000	352140000	392570000	674420000	719970000	727440000
Q8A1S1	N-acetylglucosamine-6-phosphate deacetylase	BT_3588	Q8A1S1	Q8A1S1_BACTN N-acetylglucosamine-6-phosphate deacetylase OS=Bacteroides thetaiotaomicron (strain ATCC 29148 / DSM 2079 / NCTC 10582 / E50 / VPI-5482) OX=226186 GN=BT_3588 PE=3 SV=1	1	1	1	1	2	42.997										6678000
Q8A1S3	Putative dehydrogenase	BT_3586	Q8A1S3	Q8A1S3_BACTN Putative dehydrogenase OS=Bacteroides thetaiotaomicron (strain ATCC 29148 / DSM 2079 / NCTC 10582 / E50 / VPI-5482) OX=226186 GN=BT_3586 PE=4 SV=1	1	4	4	4	14.1	37.045					13550000					19585000	21182000	16251000
Q8A1S4	Putative oxidoreductase	BT_3585	Q8A1S4	Q8A1S4_BACTN Putative oxidoreductase OS=Bacteroides thetaiotaomicron (strain ATCC 29148 / DSM 2079 / NCTC 10582 / E50 / VPI-5482) OX=226186 GN=BT_3585 PE=4 SV=1	1	26	26	26	61.3	53.341	748030000	792290000	792590000	613830000	790790000	670550000	430970000	423660000	485750000	866510000	910150000	846940000
Q8A1S6	Putative dehydrogenase	BT_3583	Q8A1S6	Q8A1S6_BACTN Putative dehydrogenase OS=Bacteroides thetaiotaomicron (strain ATCC 29148 / DSM 2079 / NCTC 10582 / E50 / VPI-5482) OX=226186 GN=BT_3583 PE=4 SV=1	1	4	4	4	11.1	49.781												24827000
Q8A1S8	Putative dehydrogenase	BT_3581	Q8A1S8	Q8A1S8_BACTN Putative dehydrogenase OS=Bacteroides thetaiotaomicron (strain ATCC 29148 / DSM 2079 / NCTC 10582 / E50 / VPI-5482) OX=226186 GN=BT_3581 PE=4 SV=1	1	5	5	5	11.9	49.984		32360000	42822000					19770000
Q8A1S9	DNA topoisomerase (ATP-hydrolyzing)	BT_3579	Q8A1S9	Q8A1S9_BACTN DNA topoisomerase (ATP-hydrolyzing) OS=Bacteroides thetaiotaomicron (strain ATCC 29148 / DSM 2079 / NCTC 10582 / E50 / VPI-5482) OX=226186 GN=BT_3579 PE=4 SV=1	1	29	29	29	38	96.799	804250000	853250000	862080000	830840000	929020000	848600000	1011500000	1147000000	1037500000	657860000	683500000	692540000
Q8A1T0	Uncharacterized protein	BT_3578	Q8A1T0	Q8A1T0_BACTN Uncharacterized protein OS=Bacteroides thetaiotaomicron (strain ATCC 29148 / DSM 2079 / NCTC 10582 / E50 / VPI-5482) OX=226186 GN=BT_3578 PE=4 SV=1	1	3	3	3	12.6	32.693											25067000
Q8A1T1	Putative protease	BT_3577	Q8A1T1	Q8A1T1_BACTN Putative protease OS=Bacteroides thetaiotaomicron (strain ATCC 29148 / DSM 2079 / NCTC 10582 / E50 / VPI-5482) OX=226186 GN=BT_3577 PE=4 SV=1	1	5	5	5	17.6	38.622						20720000		17775000
Q8A1T2	Putative ribokinase	BT_3576	Q8A1T2	Q8A1T2_BACTN Putative ribokinase OS=Bacteroides thetaiotaomicron (strain ATCC 29148 / DSM 2079 / NCTC 10582 / E50 / VPI-5482) OX=226186 GN=BT_3576 PE=4 SV=1	1	8	8	8	33.4	33.042	105770000	108010000	107660000	84733000	126540000		87013000	71520000	91786000	111500000	109800000	95504000
Q8A1T8	TPR-repeat-containing protein	BT_3570	Q8A1T8	Q8A1T8_BACTN TPR-repeat-containing protein OS=Bacteroides thetaiotaomicron (strain ATCC 29148 / DSM 2079 / NCTC 10582 / E50 / VPI-5482) OX=226186 GN=BT_3570 PE=4 SV=1	1	17	17	17	25.1	65.458	451470000	482160000	490120000	411100000	430970000	453700000	419420000	416150000	464250000	596570000	606040000	599090000
Q8A1T9	SusC homolog	BT_3569	Q8A1T9	Q8A1T9_BACTN SusC homolog OS=Bacteroides thetaiotaomicron (strain ATCC 29148 / DSM 2079 / NCTC 10582 / E50 / VPI-5482) OX=226186 GN=BT_3569 PE=3 SV=1	1	6	6	6	5.4	113.04				33146000
Q8A1U0	SusD homolog	BT_3568	Q8A1U0	Q8A1U0_BACTN SusD homolog OS=Bacteroides thetaiotaomicron (strain ATCC 29148 / DSM 2079 / NCTC 10582 / E50 / VPI-5482) OX=226186 GN=BT_3568 PE=4 SV=1	1	10	10	10	22.6	57.149				58951000	44008000	42885000				31041000	30568000	37119000
Q8A1U1	Periplasmic beta-glucosidase	BT_3567	Q8A1U1	Q8A1U1_BACTN Periplasmic beta-glucosidase OS=Bacteroides thetaiotaomicron (strain ATCC 29148 / DSM 2079 / NCTC 10582 / E50 / VPI-5482) OX=226186 GN=BT_3567 PE=1 SV=1	1	20	20	20	28	84.91	156450000	159290000	175990000	215050000	188690000	161530000	136290000	145310000	88390000	174700000	150140000	195010000
Q8A1U2	Glycoamylase domain-containing protein	BT_3566	Q8A1U2	Q8A1U2_BACTN Glycoamylase domain-containing protein OS=Bacteroides thetaiotaomicron (strain ATCC 29148 / DSM 2079 / NCTC 10582 / E50 / VPI-5482) OX=226186 GN=BT_3566 PE=4 SV=1	1	11	11	11	28.6	51.235	619070000	587190000	614700000	672860000	645340000	682680000	176550000	175870000	267740000	592000000	564090000	677870000
Q8A1U3	Putative TonB-dependent receptor	BT_3565	Q8A1U3	Q8A1U3_BACTN Putative TonB-dependent receptor OS=Bacteroides thetaiotaomicron (strain ATCC 29148 / DSM 2079 / NCTC 10582 / E50 / VPI-5482) OX=226186 GN=BT_3565 PE=4 SV=1	1	19	19	19	26.4	94.508	157950000	149380000	131140000	148880000	215210000	179820000	174980000	120100000	161190000	229600000	236920000	251130000
Q8A1U5	Putative endonuclease	BT_3563	Q8A1U5	Q8A1U5_BACTN Putative endonuclease OS=Bacteroides thetaiotaomicron (strain ATCC 29148 / DSM 2079 / NCTC 10582 / E50 / VPI-5482) OX=226186 GN=BT_3563 PE=4 SV=1	1	9	9	9	35.5	33.713	146650000	134500000	146290000	128930000	126730000	136650000	138840000	142180000	139540000	141190000	149540000	147040000
Q8A1U6	Uncharacterized protein	BT_3562	Q8A1U6	Q8A1U6_BACTN Uncharacterized protein OS=Bacteroides thetaiotaomicron (strain ATCC 29148 / DSM 2079 / NCTC 10582 / E50 / VPI-5482) OX=226186 GN=BT_3562 PE=4 SV=1	1	31	31	31	57.6	70.121	7101100000	7070100000	7263500000	8658600000	8473000000	9114300000	6515000000	6949600000	6715500000	7529300000	7428100000	7480000000
Q8A1U7	Uncharacterized protein	BT_3561	Q8A1U7	Q8A1U7_BACTN Uncharacterized protein OS=Bacteroides thetaiotaomicron (strain ATCC 29148 / DSM 2079 / NCTC 10582 / E50 / VPI-5482) OX=226186 GN=BT_3561 PE=4 SV=1	1	13	13	13	57.8	30.23	188970000	221190000	208680000	268710000	288230000	270270000	215550000	198710000	213250000	275830000	257880000	280670000
Q8A1U8	TonB-dependent receptor	BT_3560	Q8A1U8	Q8A1U8_BACTN TonB-dependent receptor OS=Bacteroides thetaiotaomicron (strain ATCC 29148 / DSM 2079 / NCTC 10582 / E50 / VPI-5482) OX=226186 GN=BT_3560 PE=4 SV=1	1	34	34	34	41	95.374	909700000	913510000	964940000	1243500000	1322000000	1249100000	833930000	842500000	808550000	1096000000	1079500000	1154800000
Q8A1U9	Endonuclease/exonuclease/phosphatase family	BT_3559	Q8A1U9	Q8A1U9_BACTN Endonuclease/exonuclease/phosphatase family OS=Bacteroides thetaiotaomicron (strain ATCC 29148 / DSM 2079 / NCTC 10582 / E50 / VPI-5482) OX=226186 GN=BT_3559 PE=4 SV=1	1	29	29	29	74.6	39.546	25856000000	26051000000	25349000000	27730000000	23848000000	27753000000	24420000000	22816000000	23688000000	30564000000	30803000000	28972000000
Q8A1V0	Putative endonuclease	BT_3558	Q8A1V0	Q8A1V0_BACTN Putative endonuclease OS=Bacteroides thetaiotaomicron (strain ATCC 29148 / DSM 2079 / NCTC 10582 / E50 / VPI-5482) OX=226186 GN=BT_3558 PE=4 SV=1	1	15	15	15	42	41.859	983460000	984880000	924320000	486600000	502420000	562240000	316440000	295920000	314140000	437550000	440520000	446010000
Q8A1V3	Putative membrane protein	BT_3555	Q8A1V3	Q8A1V3_BACTN Putative membrane protein OS=Bacteroides thetaiotaomicron (strain ATCC 29148 / DSM 2079 / NCTC 10582 / E50 / VPI-5482) OX=226186 GN=BT_3555 PE=4 SV=1	1	3	3	3	8.1	48.06		15529000
Q8A1V6	Peptide chain release factor RF-2	BT_3552	Q8A1V6	Q8A1V6_BACTN Peptide chain release factor RF-2 OS=Bacteroides thetaiotaomicron (strain ATCC 29148 / DSM 2079 / NCTC 10582 / E50 / VPI-5482) OX=226186 GN=BT_3552 PE=4 SV=1	1	14	14	14	42.6	36.274	386790000	352220000	369460000	366880000	358980000	361090000	601100000	632400000	618690000	354360000	370210000	374800000
Q8A1V7	Putative zinc protease	BT_3551	Q8A1V7	Q8A1V7_BACTN Putative zinc protease OS=Bacteroides thetaiotaomicron (strain ATCC 29148 / DSM 2079 / NCTC 10582 / E50 / VPI-5482) OX=226186 GN=BT_3551 PE=4 SV=1	1	61	61	61	61.3	117.2	6489600000	6477800000	6528600000	7170300000	6745300000	6653100000	5706400000	5695500000	5732700000	7358500000	6865000000	6967600000
Q8A1V8	Putative long-chain-fatty-acid--CoA ligase	BT_3550	Q8A1V8	Q8A1V8_BACTN Putative long-chain-fatty-acid--CoA ligase OS=Bacteroides thetaiotaomicron (strain ATCC 29148 / DSM 2079 / NCTC 10582 / E50 / VPI-5482) OX=226186 GN=BT_3550 PE=4 SV=1	1	32	32	32	50.7	68.446	2637100000	2550100000	2714600000	2737800000	2622700000	2706400000	2483800000	2526800000	2444700000	2251700000	2299100000	2255100000
Q8A1V9	Acetylornithine deacetylase	BT_3549	Q8A1V9	Q8A1V9_BACTN Acetylornithine deacetylase OS=Bacteroides thetaiotaomicron (strain ATCC 29148 / DSM 2079 / NCTC 10582 / E50 / VPI-5482) OX=226186 GN=BT_3549 PE=1 SV=1	1	13	13	13	46.5	39.217	363960000	359800000	334760000	296640000	331210000	331070000	337960000	339040000	366670000	369130000	323150000	382330000
Q8A1W0	ATPase	BT_3548	Q8A1W0	Q8A1W0_BACTN ATPase OS=Bacteroides thetaiotaomicron (strain ATCC 29148 / DSM 2079 / NCTC 10582 / E50 / VPI-5482) OX=226186 GN=BT_3548 PE=4 SV=1	1	6	6	6	16.1	47.648										2884200
Q8A1X2	DUF2059 domain-containing protein	BT_3536	Q8A1X2	Q8A1X2_BACTN DUF2059 domain-containing protein OS=Bacteroides thetaiotaomicron (strain ATCC 29148 / DSM 2079 / NCTC 10582 / E50 / VPI-5482) OX=226186 GN=BT_3536 PE=4 SV=1	1	14	14	14	49.5	37.837	553860000	593940000	565920000	545250000	566390000	579660000	764550000	707940000	688060000	853970000	769380000	767900000
Q8A1X4	Uncharacterized protein	BT_3534	Q8A1X4	Q8A1X4_BACTN Uncharacterized protein OS=Bacteroides thetaiotaomicron (strain ATCC 29148 / DSM 2079 / NCTC 10582 / E50 / VPI-5482) OX=226186 GN=BT_3534 PE=4 SV=1	1	10	10	10	36.3	26.439	535250000	601290000	585880000	703790000	471970000	630370000	373170000	374340000	400610000	608040000	598420000	607530000
Q8A1X6	Aldose 1-epimerase	BT_3532	Q8A1X6	Q8A1X6_BACTN Aldose 1-epimerase OS=Bacteroides thetaiotaomicron (strain ATCC 29148 / DSM 2079 / NCTC 10582 / E50 / VPI-5482) OX=226186 GN=BT_3532 PE=3 SV=1	1	14	4	4	37.7	41.755	199110000	187720000	199660000	211720000	224620000	204350000	87343000	87642000	74638000	272310000	250800000	184790000
Q8A1X7	Uncharacterized protein	BT_3531	Q8A1X7	Q8A1X7_BACTN Uncharacterized protein OS=Bacteroides thetaiotaomicron (strain ATCC 29148 / DSM 2079 / NCTC 10582 / E50 / VPI-5482) OX=226186 GN=BT_3531 PE=4 SV=1	1	16	16	16	29.4	77.992	544360000	557350000	521830000	607260000	535010000	544910000	410270000	405810000	439760000	568790000	478850000	557930000
Q8A1X8	Putative alpha-1,2-mannosidase	BT_3530	Q8A1X8	Q8A1X8_BACTN Putative alpha-1,2-mannosidase OS=Bacteroides thetaiotaomicron (strain ATCC 29148 / DSM 2079 / NCTC 10582 / E50 / VPI-5482) OX=226186 GN=BT_3530 PE=4 SV=1	1	19	19	19	30	74.07	28727000			55511000	115950000	120210000			49042000	100090000	104520000	117730000
Q8A1X9	Aldose 1-epimerase	BT_3529	Q8A1X9	Q8A1X9_BACTN Aldose 1-epimerase OS=Bacteroides thetaiotaomicron (strain ATCC 29148 / DSM 2079 / NCTC 10582 / E50 / VPI-5482) OX=226186 GN=BT_3529 PE=3 SV=1	1	14	3	14	47.5	41.944	1985600000	2004500000	2009000000	1849700000	2032200000	1957100000	912400000	934100000	863810000	1913700000	1955400000	1780500000
Q8A1Y1	Alpha-1,2-mannosidase	BT_3527	Q8A1Y1	Q8A1Y1_BACTN Alpha-1,2-mannosidase OS=Bacteroides thetaiotaomicron (strain ATCC 29148 / DSM 2079 / NCTC 10582 / E50 / VPI-5482) OX=226186 GN=BT_3527 PE=4 SV=1	1	40	30	40	55.4	86.734	2988700000	2885100000	3008100000	2561200000	2733300000	2538300000	1440300000	1699300000	1547100000	3116700000	2951300000	3107700000
Q8A1Y2	Glutaminase	BT_3526	Q8A1Y2	Q8A1Y2_BACTN Glutaminase OS=Bacteroides thetaiotaomicron (strain ATCC 29148 / DSM 2079 / NCTC 10582 / E50 / VPI-5482) OX=226186 GN=BT_3526 PE=4 SV=1	1	7	7	7	9.6	93.2			5883800
Q8A1Y4	Alpha-1,6-mannanase	BT_3524	Q8A1Y4	Q8A1Y4_BACTN Alpha-1,6-mannanase OS=Bacteroides thetaiotaomicron (strain ATCC 29148 / DSM 2079 / NCTC 10582 / E50 / VPI-5482) OX=226186 GN=BT_3524 PE=4 SV=1	1	5	4	4	10	47.811			5021100
Q8A1Y5	Concanavalin A-like lectin/glucanase	BT_3523	Q8A1Y5	Q8A1Y5_BACTN Concanavalin A-like lectin/glucanase OS=Bacteroides thetaiotaomicron (strain ATCC 29148 / DSM 2079 / NCTC 10582 / E50 / VPI-5482) OX=226186 GN=BT_3523 PE=4 SV=1	1	4	4	4	9.6	55.427						23666000
Q8A1Y7	Alpha-1,6-mannanase	BT_3521	Q8A1Y7	Q8A1Y7_BACTN Alpha-1,6-mannanase OS=Bacteroides thetaiotaomicron (strain ATCC 29148 / DSM 2079 / NCTC 10582 / E50 / VPI-5482) OX=226186 GN=BT_3521 PE=4 SV=1	1	5	4	5	12.6	48.437	39289000										36735000
Q8A1Y8	SusD homolog	BT_3520	Q8A1Y8	Q8A1Y8_BACTN SusD homolog OS=Bacteroides thetaiotaomicron (strain ATCC 29148 / DSM 2079 / NCTC 10582 / E50 / VPI-5482) OX=226186 GN=BT_3520 PE=4 SV=1	1	9	9	9	17.6	73.079			22022000	33960000	36742000	27594000				23225000	24408000	22530000
Q8A1Y9	SusC homolog	BT_3519	Q8A1Y9;Q8A4R6;Q8A0R9	Q8A1Y9_BACTN SusC homolog OS=Bacteroides thetaiotaomicron (strain ATCC 29148 / DSM 2079 / NCTC 10582 / E50 / VPI-5482) OX=226186 GN=BT_3519 PE=4 SV=1	3	13	12	13	11.6	130					50096000					38019000
Q8A1Z0	Putative anti-sigma factor	BT_3518	Q8A1Z0	Q8A1Z0_BACTN Putative anti-sigma factor OS=Bacteroides thetaiotaomicron (strain ATCC 29148 / DSM 2079 / NCTC 10582 / E50 / VPI-5482) OX=226186 GN=BT_3518 PE=4 SV=1	1	9	9	9	27.2	45.458	260420000	169980000	212130000	188160000	258860000	201650000	154560000	157370000	168390000	280760000	314120000	290110000
Q8A1Z1	RNA polymerase ECF-type sigma factor	BT_3517	Q8A1Z1	Q8A1Z1_BACTN RNA polymerase ECF-type sigma factor OS=Bacteroides thetaiotaomicron (strain ATCC 29148 / DSM 2079 / NCTC 10582 / E50 / VPI-5482) OX=226186 GN=BT_3517 PE=3 SV=1	1	1	1	1	7.9	22.309										8978100
Q8A1Z2	Arabinan endo-1,5-alpha-L-arabinosidase A	BT_3516	Q8A1Z2	Q8A1Z2_BACTN Arabinan endo-1,5-alpha-L-arabinosidase A OS=Bacteroides thetaiotaomicron (strain ATCC 29148 / DSM 2079 / NCTC 10582 / E50 / VPI-5482) OX=226186 GN=BT_3516 PE=4 SV=1	1	21	21	21	43.3	71.622	586540000	633050000	686820000	478000000	451230000	534180000	365330000	382420000	383270000	543550000	550530000	526460000
Q8A1Z3	Putatuve glycosylhydrolase	BT_3515	Q8A1Z3	Q8A1Z3_BACTN Putatuve glycosylhydrolase OS=Bacteroides thetaiotaomicron (strain ATCC 29148 / DSM 2079 / NCTC 10582 / E50 / VPI-5482) OX=226186 GN=BT_3515 PE=3 SV=1	1	14	14	14	52.2	44.821	197710000	204070000	213910000	167250000	188790000	179050000	107600000	150910000	144670000	188460000	178220000	186910000
Q8A1Z7	DUF3828 domain-containing protein	BT_3511	Q8A1Z7	Q8A1Z7_BACTN DUF3828 domain-containing protein OS=Bacteroides thetaiotaomicron (strain ATCC 29148 / DSM 2079 / NCTC 10582 / E50 / VPI-5482) OX=226186 GN=BT_3511 PE=1 SV=1	1	5	5	5	36.5	18.717	375870000	453130000	402120000	532940000	867960000	512190000	548960000	593270000	489230000	1132900000	1201800000	1280300000
Q8A1Z9	TPR_REGION domain-containing protein	BT_3509	Q8A1Z9	Q8A1Z9_BACTN TPR_REGION domain-containing protein OS=Bacteroides thetaiotaomicron (strain ATCC 29148 / DSM 2079 / NCTC 10582 / E50 / VPI-5482) OX=226186 GN=BT_3509 PE=4 SV=1	1	4	4	4	14.7	22.523												8540000
Q8A200	Uncharacterized protein	BT_3508	Q8A200	Q8A200_BACTN Uncharacterized protein OS=Bacteroides thetaiotaomicron (strain ATCC 29148 / DSM 2079 / NCTC 10582 / E50 / VPI-5482) OX=226186 GN=BT_3508 PE=4 SV=1	1	34	34	34	49.2	96.445	1275000000	1209600000	1217000000	1328300000	1278600000	1275600000	1048200000	1039100000	1016100000	1551800000	1532300000	1519600000
Q8A201	Uncharacterized protein	BT_3507	Q8A201	Q8A201_BACTN Uncharacterized protein OS=Bacteroides thetaiotaomicron (strain ATCC 29148 / DSM 2079 / NCTC 10582 / E50 / VPI-5482) OX=226186 GN=BT_3507 PE=1 SV=1	1	1	1	1	5.7	39.921
Q8A202	SusD homolog	BT_3506	Q8A202	Q8A202_BACTN SusD homolog OS=Bacteroides thetaiotaomicron (strain ATCC 29148 / DSM 2079 / NCTC 10582 / E50 / VPI-5482) OX=226186 GN=BT_3506 PE=4 SV=1	1	3	3	3	4.3	81.475											10220000
Q8A218	Putative ATPase	BT_3490	Q8A218	Q8A218_BACTN Putative ATPase OS=Bacteroides thetaiotaomicron (strain ATCC 29148 / DSM 2079 / NCTC 10582 / E50 / VPI-5482) OX=226186 GN=BT_3490 PE=4 SV=1	1	11	11	11	25.4	51.855	64311000	69312000	57130000	49741000	65462000	67339000	69685000	81248000	76409000	56381000	63636000	74102000
Q8A221	Arylsulfatase (Aryl-sulfate sulphohydrolase)	BT_3487	Q8A221	Q8A221_BACTN Arylsulfatase (Aryl-sulfate sulphohydrolase) OS=Bacteroides thetaiotaomicron (strain ATCC 29148 / DSM 2079 / NCTC 10582 / E50 / VPI-5482) OX=226186 GN=BT_3487 PE=4 SV=1	1	5	5	5	11.9	63.761										27381000
Q8A222	N-acetylgalactosamine-6-sulfatase	BT_3486	Q8A222	Q8A222_BACTN N-acetylgalactosamine-6-sulfatase OS=Bacteroides thetaiotaomicron (strain ATCC 29148 / DSM 2079 / NCTC 10582 / E50 / VPI-5482) OX=226186 GN=BT_3486 PE=4 SV=1	1	10	10	10	23.8	51.109	144730000	136600000	133500000	101040000	117700000	110940000	112540000	106060000	151650000	139020000	137520000	157250000
Q8A233	Uncharacterized protein	BT_3473	Q8A233	Q8A233_BACTN Uncharacterized protein OS=Bacteroides thetaiotaomicron (strain ATCC 29148 / DSM 2079 / NCTC 10582 / E50 / VPI-5482) OX=226186 GN=BT_3473 PE=4 SV=1	1	1	1	1	4.2	38.775												7128800
Q8A234	Putative hydrogenase	BT_3472	Q8A234	Q8A234_BACTN Putative hydrogenase OS=Bacteroides thetaiotaomicron (strain ATCC 29148 / DSM 2079 / NCTC 10582 / E50 / VPI-5482) OX=226186 GN=BT_3472 PE=4 SV=1	1	9	9	9	22.1	48.872		96990000	96754000	41639000	57886000	50386000	47279000	49505000	54127000	82316000	71012000	74688000
Q8A236	Putative dehydrogenase	BT_3470	Q8A236	Q8A236_BACTN Putative dehydrogenase OS=Bacteroides thetaiotaomicron (strain ATCC 29148 / DSM 2079 / NCTC 10582 / E50 / VPI-5482) OX=226186 GN=BT_3470 PE=4 SV=1	1	18	18	18	44.3	51.598	863900000	933570000	897100000	808950000	719930000	794600000	735300000	804450000	821850000	710610000	775840000	833270000
Q8A237	Probable secreted glycosyl hydrolase	BT_3469	Q8A237	Q8A237_BACTN Probable secreted glycosyl hydrolase OS=Bacteroides thetaiotaomicron (strain ATCC 29148 / DSM 2079 / NCTC 10582 / E50 / VPI-5482) OX=226186 GN=BT_3469 PE=1 SV=1	1	21	21	21	57.5	50.511	872350000	846290000	882310000	697790000	773290000	748870000	819070000	773110000	755770000	748430000	727630000	736750000
Q8A239	Putatuve glycosylhydrolase	BT_3467	Q8A239	Q8A239_BACTN Putatuve glycosylhydrolase OS=Bacteroides thetaiotaomicron (strain ATCC 29148 / DSM 2079 / NCTC 10582 / E50 / VPI-5482) OX=226186 GN=BT_3467 PE=3 SV=1	1	6	6	6	24.1	41.724			64225000		63662000					43780000		39309000
Q8A241	Two-component system sensor histidine kinase/response regulator, hybrid (One-component system)	BT_3465	Q8A241	Q8A241_BACTN Two-component system sensor histidine kinase/response regulator, hybrid (One-component system) OS=Bacteroides thetaiotaomicron (strain ATCC 29148 / DSM 2079 / NCTC 10582 / E50 / VPI-5482) OX=226186 GN=BT_3465 PE=4 SV=1	1	25	25	25	20.8	152.1	345710000	388800000	338790000	372030000	313220000	303940000	269580000	215150000	261990000	309260000	270880000	323750000
Q8A242	Putative peptidase	BT_3464	Q8A242	Q8A242_BACTN Putative peptidase OS=Bacteroides thetaiotaomicron (strain ATCC 29148 / DSM 2079 / NCTC 10582 / E50 / VPI-5482) OX=226186 GN=BT_3464 PE=4 SV=1	1	2	2	2	4.8	49.378												9525800
Q8A244	TPR domain protein	BT_3462	Q8A244	Q8A244_BACTN TPR domain protein OS=Bacteroides thetaiotaomicron (strain ATCC 29148 / DSM 2079 / NCTC 10582 / E50 / VPI-5482) OX=226186 GN=BT_3462 PE=4 SV=1	1	28	28	28	53.8	67.247	3944000000	3936400000	3776300000	4687700000	4272900000	4689600000	4219300000	4133100000	3889900000	4291200000	4315700000	4223600000
Q8A245	Deoxyuridine 5-triphosphate nucleotidohydrolase	dut	Q8A245	DUT_BACTN Deoxyuridine 5-triphosphate nucleotidohydrolase OS=Bacteroides thetaiotaomicron (strain ATCC 29148 / DSM 2079 / NCTC 10582 / E50 / VPI-5482) OX=226186 GN=dut PE=3 SV=1	1	7	7	7	51.4	15.59	241920000	238660000	231080000	219040000	238180000	195040000	331310000	279330000	231320000	246300000	265320000	231740000
Q8A246	dGTP triphosphohydrolase	BT_3460	Q8A246	Q8A246_BACTN dGTP triphosphohydrolase OS=Bacteroides thetaiotaomicron (strain ATCC 29148 / DSM 2079 / NCTC 10582 / E50 / VPI-5482) OX=226186 GN=BT_3460 PE=4 SV=1	1	17	17	17	41.6	51.197	234880000	230440000	228820000	246570000	198860000	222870000	246160000	250720000	242020000	211940000	230040000	231100000
Q8A247	Hemolysin A	BT_3459	Q8A247	Q8A247_BACTN Hemolysin A OS=Bacteroides thetaiotaomicron (strain ATCC 29148 / DSM 2079 / NCTC 10582 / E50 / VPI-5482) OX=226186 GN=BT_3459 PE=4 SV=1	1	18	18	18	66.2	38.775	1140400000	1110500000	1200300000	850650000	859530000	802640000	1393400000	1384800000	1392800000	817750000	852740000	874080000
Q8A248	Phospholipid/glycerol acyltransferase	BT_3458	Q8A248	Q8A248_BACTN Phospholipid/glycerol acyltransferase OS=Bacteroides thetaiotaomicron (strain ATCC 29148 / DSM 2079 / NCTC 10582 / E50 / VPI-5482) OX=226186 GN=BT_3458 PE=4 SV=1	1	10	10	10	30.5	31.12	252370000	233070000	249070000	261410000	204000000	257980000	258220000	236710000	296640000	201420000	232500000	202650000
Q8A251	Ribosomal RNA small subunit methyltransferase H	rsmH	Q8A251	RSMH_BACTN Ribosomal RNA small subunit methyltransferase H OS=Bacteroides thetaiotaomicron (strain ATCC 29148 / DSM 2079 / NCTC 10582 / E50 / VPI-5482) OX=226186 GN=rsmH PE=3 SV=1	1	8	8	8	36.5	34.609	61838000	53293000		29390000	50694000	32913000	38791000	50977000	39803000	36562000	43434000	48866000
Q8A252	Uncharacterized protein	BT_3454	Q8A252	Q8A252_BACTN Uncharacterized protein OS=Bacteroides thetaiotaomicron (strain ATCC 29148 / DSM 2079 / NCTC 10582 / E50 / VPI-5482) OX=226186 GN=BT_3454 PE=4 SV=1	1	1	1	1	10.2	13.915
Q8A253	Penicillin-binding protein	BT_3453	Q8A253	Q8A253_BACTN Penicillin-binding protein OS=Bacteroides thetaiotaomicron (strain ATCC 29148 / DSM 2079 / NCTC 10582 / E50 / VPI-5482) OX=226186 GN=BT_3453 PE=4 SV=1	1	37	37	37	53.1	78.088	7123700000	7340600000	7030300000	7806200000	7599200000	7954600000	7223900000	7241800000	7428200000	7879500000	7811900000	7937800000
Q8A254	UDP-N-acetylmuramoyl-L-alanyl-D-glutamate--2,6-diaminopimelate ligase	murE	Q8A254	MURE_BACTN UDP-N-acetylmuramoyl-L-alanyl-D-glutamate--2,6-diaminopimelate ligase OS=Bacteroides thetaiotaomicron (strain ATCC 29148 / DSM 2079 / NCTC 10582 / E50 / VPI-5482) OX=226186 GN=murE PE=3 SV=1	1	23	23	23	45.4	52.931	1368200000	1303900000	1313300000	1241600000	1243200000	1235200000	1521900000	1634400000	1642400000	1085600000	1084100000	1133600000
Q8A255	Phospho-N-acetylmuramoyl-pentapeptide-transferase	mraY	Q8A255	MRAY_BACTN Phospho-N-acetylmuramoyl-pentapeptide-transferase OS=Bacteroides thetaiotaomicron (strain ATCC 29148 / DSM 2079 / NCTC 10582 / E50 / VPI-5482) OX=226186 GN=mraY PE=3 SV=1	1	6	6	6	15.9	46.832	309140000	316570000	285630000	261610000	357090000	297330000	239190000	288790000	324640000	437180000	355240000	408740000
Q8A256	UDP-N-acetylmuramoylalanine--D-glutamate ligase	murD	Q8A256	MURD_BACTN UDP-N-acetylmuramoylalanine--D-glutamate ligase OS=Bacteroides thetaiotaomicron (strain ATCC 29148 / DSM 2079 / NCTC 10582 / E50 / VPI-5482) OX=226186 GN=murD PE=3 SV=2	1	19	19	19	50.5	49.492	496070000	508600000	521830000	511890000	478030000	501060000	735080000	648410000	631720000	426220000	402180000	366880000
Q8A257	Rod shape-determining protein rodA	BT_3449	Q8A257	Q8A257_BACTN Rod shape-determining protein rodA OS=Bacteroides thetaiotaomicron (strain ATCC 29148 / DSM 2079 / NCTC 10582 / E50 / VPI-5482) OX=226186 GN=BT_3449 PE=3 SV=1	1	7	7	7	16	47.835	147600000	148830000	166850000	108720000	186440000	151400000	125640000	122590000	115590000	155530000	193390000	198000000
Q8A258	UDP-N-acetylglucosamine--N-acetylmuramyl-(pentapeptide) pyrophosphoryl-undecaprenol N-acetylglucosamine transferase	murG	Q8A258	MURG_BACTN UDP-N-acetylglucosamine--N-acetylmuramyl-(pentapeptide) pyrophosphoryl-undecaprenol N-acetylglucosamine transferase OS=Bacteroides thetaiotaomicron (strain ATCC 29148 / DSM 2079 / NCTC 10582 / E50 / VPI-5482) OX=226186 GN=murG PE=3 SV=1	1	15	15	15	38.4	40.242	243440000	241570000	245080000	230150000	252720000	230270000	213890000	218210000	237950000	225180000	236400000	224910000
Q8A259	UDP-N-acetylmuramate--L-alanine ligase	murC	Q8A259	Q8A259_BACTN UDP-N-acetylmuramate--L-alanine ligase OS=Bacteroides thetaiotaomicron (strain ATCC 29148 / DSM 2079 / NCTC 10582 / E50 / VPI-5482) OX=226186 GN=murC PE=3 SV=1	1	19	19	19	42.4	52.552	549260000	538280000	549170000	486200000	586450000	442230000	753430000	647020000	675720000	600440000	509520000	505660000
Q8A260	Cell division protein FtsQ	BT_3446	Q8A260	Q8A260_BACTN Cell division protein FtsQ OS=Bacteroides thetaiotaomicron (strain ATCC 29148 / DSM 2079 / NCTC 10582 / E50 / VPI-5482) OX=226186 GN=BT_3446 PE=4 SV=1	1	12	12	12	46.8	28.483	899450000	912650000	916290000	893090000	835090000	831070000	807350000	831180000	842100000	1065000000	1016300000	1093000000
Q8A261	Cell division protein FtsA	ftsA	Q8A261	Q8A261_BACTN Cell division protein FtsA OS=Bacteroides thetaiotaomicron (strain ATCC 29148 / DSM 2079 / NCTC 10582 / E50 / VPI-5482) OX=226186 GN=ftsA PE=3 SV=1	1	19	19	19	40.8	53.846	1973000000	1906400000	1875900000	1624400000	1901000000	1825800000	1788900000	1825400000	1855600000	1826800000	1852700000	1860900000
Q8A262	Cell division protein FtsZ	ftsZ	Q8A262	Q8A262_BACTN Cell division protein FtsZ OS=Bacteroides thetaiotaomicron (strain ATCC 29148 / DSM 2079 / NCTC 10582 / E50 / VPI-5482) OX=226186 GN=ftsZ PE=3 SV=1	1	18	18	18	43.4	47.799	973770000	1027500000	1039000000	1232000000	1070100000	1101700000	1671800000	1364300000	1513500000	935830000	852530000	925720000
Q8A263	YqeY-like protein	BT_3443	Q8A263	Q8A263_BACTN YqeY-like protein OS=Bacteroides thetaiotaomicron (strain ATCC 29148 / DSM 2079 / NCTC 10582 / E50 / VPI-5482) OX=226186 GN=BT_3443 PE=4 SV=1	1	9	9	9	70.4	14.347	257070000	248470000	265030000	180500000	205760000	179640000	302670000	292960000	287080000	244820000	276340000	212200000
Q8A264	TPR_REGION domain-containing protein	BT_3442	Q8A264	Q8A264_BACTN TPR_REGION domain-containing protein OS=Bacteroides thetaiotaomicron (strain ATCC 29148 / DSM 2079 / NCTC 10582 / E50 / VPI-5482) OX=226186 GN=BT_3442 PE=4 SV=1	1	13	13	13	26.5	65.479	67311000	70607000	76491000	74392000	75377000	81903000	72942000	64097000	70895000	83085000	73752000	76798000
Q8A272	Uncharacterized protein	BT_3434	Q8A272	Q8A272_BACTN Uncharacterized protein OS=Bacteroides thetaiotaomicron (strain ATCC 29148 / DSM 2079 / NCTC 10582 / E50 / VPI-5482) OX=226186 GN=BT_3434 PE=4 SV=1	1	8	8	8	23.6	46.372			71021000	67887000	110050000	75442000				97422000	95174000	89483000
Q8A274	AAA-ATPase_like domain-containing protein	BT_3432	Q8A274	Q8A274_BACTN AAA-ATPase_like domain-containing protein OS=Bacteroides thetaiotaomicron (strain ATCC 29148 / DSM 2079 / NCTC 10582 / E50 / VPI-5482) OX=226186 GN=BT_3432 PE=4 SV=1	1	15	15	15	28.2	67.34	86578000	83821000	93388000	93128000	125410000	84824000	77026000	89547000	83403000	85785000	72065000	78585000
Q8A276	30S ribosomal protein S20	rpsT	Q8A276	RS20_BACTN 30S ribosomal protein S20 OS=Bacteroides thetaiotaomicron (strain ATCC 29148 / DSM 2079 / NCTC 10582 / E50 / VPI-5482) OX=226186 GN=rpsT PE=3 SV=1	1	2	2	2	21.4	9.7965		140240000	146770000					96703000	105340000	103370000	98626000	94264000
Q8A277	DNA gyrase subunit B	gyrB	Q8A277	Q8A277_BACTN DNA gyrase subunit B OS=Bacteroides thetaiotaomicron (strain ATCC 29148 / DSM 2079 / NCTC 10582 / E50 / VPI-5482) OX=226186 GN=gyrB PE=3 SV=1	1	25	25	25	39.1	73.247	2782500000	2865100000	2868000000	1882700000	2303900000	2053900000	2603100000	2472800000	2355600000	2003000000	1977600000	1963000000
Q8A284	Uncharacterized protein	BT_3422	Q8A284;Q8A282	Q8A284_BACTN Uncharacterized protein OS=Bacteroides thetaiotaomicron (strain ATCC 29148 / DSM 2079 / NCTC 10582 / E50 / VPI-5482) OX=226186 GN=BT_3422 PE=4 SV=1;Q8A282_BACTN Uncharacterized protein OS=Bacteroides thetaiotaomicron (strain ATCC 29148 / DSM 2	2	4	4	4	5.9	102.61								5717000
Q8A287	2,3-bisphosphoglycerate-independent phosphoglycerate mutase	gpmI	Q8A287	GPMI_BACTN 2,3-bisphosphoglycerate-independent phosphoglycerate mutase OS=Bacteroides thetaiotaomicron (strain ATCC 29148 / DSM 2079 / NCTC 10582 / E50 / VPI-5482) OX=226186 GN=gpmI PE=3 SV=1	1	30	30	30	62.7	55.645	4589500000	4631700000	4605300000	3705300000	4498800000	4099200000	5084400000	5461000000	5237900000	4728600000	4865200000	4849100000
Q8A288	Putative thiol:disulfide interchange protein	BT_3418	Q8A288	Q8A288_BACTN Putative thiol:disulfide interchange protein OS=Bacteroides thetaiotaomicron (strain ATCC 29148 / DSM 2079 / NCTC 10582 / E50 / VPI-5482) OX=226186 GN=BT_3418 PE=4 SV=1	1	39	39	39	43.1	94.703	3811300000	3876800000	3797100000	2924400000	2803500000	2800200000	1535700000	1484200000	1537800000	2939900000	2848600000	2969500000
Q8A291	Mg2+/Co2+ transporter	BT_3414	Q8A291	Q8A291_BACTN Mg2+/Co2+ transporter OS=Bacteroides thetaiotaomicron (strain ATCC 29148 / DSM 2079 / NCTC 10582 / E50 / VPI-5482) OX=226186 GN=BT_3414 PE=3 SV=1	1	5	5	5	19.4	35.67					38402000
Q8A292	Uncharacterized protein	BT_3413	Q8A292	Q8A292_BACTN Uncharacterized protein OS=Bacteroides thetaiotaomicron (strain ATCC 29148 / DSM 2079 / NCTC 10582 / E50 / VPI-5482) OX=226186 GN=BT_3413 PE=4 SV=1	1	9	9	9	21.9	53.369	71276000	62587000	57930000	34923000	31633000	63817000	61800000	66673000	61109000	53276000		59129000
Q8A293	Ribonuclease HII	rnhB	Q8A293	RNH2_BACTN Ribonuclease HII OS=Bacteroides thetaiotaomicron (strain ATCC 29148 / DSM 2079 / NCTC 10582 / E50 / VPI-5482) OX=226186 GN=rnhB PE=3 SV=1	1	4	4	4	23	22.708	24794000				36035000	25939000	18839000	21495000	24528000		21666000	21008000
Q8A294	Putative K(+)-stimulated pyrophosphate-energized sodium pump	hppA	Q8A294	HPPA_BACTN Putative K(+)-stimulated pyrophosphate-energized sodium pump OS=Bacteroides thetaiotaomicron (strain ATCC 29148 / DSM 2079 / NCTC 10582 / E50 / VPI-5482) OX=226186 GN=hppA PE=3 SV=1	1	7	7	7	11	76.537	42586000	48904000	53599000	48492000	51807000	65576000			42188000	41234000		47525000
Q8A295	UPF0145 protein BT_3410	BT_3410	Q8A295	Y3410_BACTN UPF0145 protein BT_3410 OS=Bacteroides thetaiotaomicron (strain ATCC 29148 / DSM 2079 / NCTC 10582 / E50 / VPI-5482) OX=226186 GN=BT_3410 PE=3 SV=1	1	4	4	4	38.3	11.287		29179000	35910000									24646000
Q8A296	Cysteine desulfurase	BT_3409	Q8A296	Q8A296_BACTN Cysteine desulfurase OS=Bacteroides thetaiotaomicron (strain ATCC 29148 / DSM 2079 / NCTC 10582 / E50 / VPI-5482) OX=226186 GN=BT_3409 PE=3 SV=1	1	20	20	20	67.7	44.757	574420000	525590000	484920000	482070000	472640000	504160000	572430000	495140000	501470000	438930000	422930000	432900000
Q8A297	Uncharacterized protein	BT_3408	Q8A297	Q8A297_BACTN Uncharacterized protein OS=Bacteroides thetaiotaomicron (strain ATCC 29148 / DSM 2079 / NCTC 10582 / E50 / VPI-5482) OX=226186 GN=BT_3408 PE=4 SV=1	1	15	15	15	40.9	50.279	954130000	944880000	1011100000	956810000	949970000	872340000	978890000	925540000	930710000	836330000	894080000	890390000
Q8A298	ABC transporter ATP-binding protein	BT_3407	Q8A298	Q8A298_BACTN ABC transporter ATP-binding protein OS=Bacteroides thetaiotaomicron (strain ATCC 29148 / DSM 2079 / NCTC 10582 / E50 / VPI-5482) OX=226186 GN=BT_3407 PE=4 SV=1	1	15	15	15	64.4	27.768	450970000	469800000	437350000	411250000	358120000	403220000	361790000	440570000	436500000	422920000	370110000	383910000
Q8A299	ABC transporter permease	BT_3406	Q8A299	Q8A299_BACTN ABC transporter permease OS=Bacteroides thetaiotaomicron (strain ATCC 29148 / DSM 2079 / NCTC 10582 / E50 / VPI-5482) OX=226186 GN=BT_3406 PE=4 SV=1	1	21	21	21	52.9	54.413	1474000000	1532700000	1534400000	1655700000	1583600000	1593600000	1520200000	1594500000	1580100000	1222700000	1241400000	1109300000
Q8A2A0	Colicin V production protein	BT_3405	Q8A2A0	Q8A2A0_BACTN Colicin V production protein OS=Bacteroides thetaiotaomicron (strain ATCC 29148 / DSM 2079 / NCTC 10582 / E50 / VPI-5482) OX=226186 GN=BT_3405 PE=4 SV=1	1	2	2	2	13.1	19.071												8744000
Q8A2A1	Translation initiation factor IF-2	infB	Q8A2A1	IF2_BACTN Translation initiation factor IF-2 OS=Bacteroides thetaiotaomicron (strain ATCC 29148 / DSM 2079 / NCTC 10582 / E50 / VPI-5482) OX=226186 GN=infB PE=3 SV=1	1	62	62	62	56.5	114.86	3648500000	3816000000	3691200000	3973800000	3960700000	3996700000	4106300000	4071800000	4188500000	3585900000	3621100000	3708800000
Q8A2A2	Transcription termination/antitermination protein NusA	nusA	Q8A2A2	Q8A2A2_BACTN Transcription termination/antitermination protein NusA OS=Bacteroides thetaiotaomicron (strain ATCC 29148 / DSM 2079 / NCTC 10582 / E50 / VPI-5482) OX=226186 GN=nusA PE=3 SV=1	1	19	19	19	50.1	49.959	1341900000	1312100000	1283900000	1324100000	1297900000	1371800000	1879700000	1814800000	1810900000	1146900000	1180700000	1123500000
Q8A2A3	Ribosome maturation factor RimP	rimP	Q8A2A3	RIMP_BACTN Ribosome maturation factor RimP OS=Bacteroides thetaiotaomicron (strain ATCC 29148 / DSM 2079 / NCTC 10582 / E50 / VPI-5482) OX=226186 GN=rimP PE=3 SV=1	1	4	4	4	31.6	18.025	70631000	77226000	65223000	71362000	69745000	77860000	98482000	91329000	104530000	63908000	65326000	81717000
Q8A2A4	Toll-Interleukin receptor	BT_3401	Q8A2A4	Q8A2A4_BACTN Toll-Interleukin receptor OS=Bacteroides thetaiotaomicron (strain ATCC 29148 / DSM 2079 / NCTC 10582 / E50 / VPI-5482) OX=226186 GN=BT_3401 PE=4 SV=1	1	7	7	7	20.2	42.292	159220000	158180000	158410000	149100000	188710000	177550000	191060000	202030000	207740000	176100000	154060000	207910000
Q8A2A5	Putative transmembrane protein	BT_3400	Q8A2A5	Q8A2A5_BACTN Putative transmembrane protein OS=Bacteroides thetaiotaomicron (strain ATCC 29148 / DSM 2079 / NCTC 10582 / E50 / VPI-5482) OX=226186 GN=BT_3400 PE=4 SV=1	1	5	4	5	41.2	14.76	741170000	692490000	644360000	690080000	735200000	717750000	525460000	530370000	551210000	926730000	949260000	925440000
Q8A2A7	Putative lipoprotein	BT_3398	Q8A2A7	Q8A2A7_BACTN Putative lipoprotein OS=Bacteroides thetaiotaomicron (strain ATCC 29148 / DSM 2079 / NCTC 10582 / E50 / VPI-5482) OX=226186 GN=BT_3398 PE=4 SV=1	1	7	7	7	29.1	27.471	563050000	609820000	650500000	869040000	842800000	1006300000	251350000	283440000	258930000	809730000	861660000	864680000
Q8A2A8	Uncharacterized protein	BT_3397	Q8A2A8	Q8A2A8_BACTN Uncharacterized protein OS=Bacteroides thetaiotaomicron (strain ATCC 29148 / DSM 2079 / NCTC 10582 / E50 / VPI-5482) OX=226186 GN=BT_3397 PE=4 SV=1	1	5	5	5	29.1	17.726	160950000	191720000	186640000	180820000	332010000	212930000	106150000	107920000	116720000	250110000	294140000	310750000
Q8A2A9	RNA polymerase ECF-type sigma factor	BT_3396	Q8A2A9	Q8A2A9_BACTN RNA polymerase ECF-type sigma factor OS=Bacteroides thetaiotaomicron (strain ATCC 29148 / DSM 2079 / NCTC 10582 / E50 / VPI-5482) OX=226186 GN=BT_3396 PE=3 SV=1	1	6	6	6	34.9	20.081						21207000		20211000
Q8A2B0	Acetylglutamate kinase	argB	Q8A2B0	ARGB_BACTN Acetylglutamate kinase OS=Bacteroides thetaiotaomicron (strain ATCC 29148 / DSM 2079 / NCTC 10582 / E50 / VPI-5482) OX=226186 GN=argB PE=3 SV=1	1	14	14	14	70	27.398	206950000	259010000	253840000	271520000	219820000	220040000	333310000	334510000	362790000	256420000	244360000	239520000
Q8A2B1	Biosynthetic arginine decarboxylase	speA	Q8A2B1	SPEA_BACTN Biosynthetic arginine decarboxylase OS=Bacteroides thetaiotaomicron (strain ATCC 29148 / DSM 2079 / NCTC 10582 / E50 / VPI-5482) OX=226186 GN=speA PE=3 SV=1	1	26	26	26	38.9	71.245	1636000000	1722500000	1660700000	1575100000	1675400000	1396300000	1771000000	1695500000	1609300000	1492800000	1416100000	1504800000
Q8A2B2	Shikimate kinase	aroK	Q8A2B2	AROK_BACTN Shikimate kinase OS=Bacteroides thetaiotaomicron (strain ATCC 29148 / DSM 2079 / NCTC 10582 / E50 / VPI-5482) OX=226186 GN=aroK PE=1 SV=1	1	3	3	3	17.7	20.504					23522000						23705000	20551000
Q8A2B3	Nitroreductase	BT_3392	Q8A2B3	Q8A2B3_BACTN Nitroreductase OS=Bacteroides thetaiotaomicron (strain ATCC 29148 / DSM 2079 / NCTC 10582 / E50 / VPI-5482) OX=226186 GN=BT_3392 PE=4 SV=1	1	7	7	7	35	22.947	962750000	1038000000	976420000	810820000	1034000000	959660000	1212900000	1232700000	1070300000	1093800000	1079100000	1115400000
Q8A2B4	Ribonuclease H	BT_3391	Q8A2B4	Q8A2B4_BACTN Ribonuclease H OS=Bacteroides thetaiotaomicron (strain ATCC 29148 / DSM 2079 / NCTC 10582 / E50 / VPI-5482) OX=226186 GN=BT_3391 PE=3 SV=1	1	5	5	5	23.2	23.823		23921000	22576000		28485000	22556000						28056000
Q8A2B6	Uncharacterized protein	BT_3389	Q8A2B6	Q8A2B6_BACTN Uncharacterized protein OS=Bacteroides thetaiotaomicron (strain ATCC 29148 / DSM 2079 / NCTC 10582 / E50 / VPI-5482) OX=226186 GN=BT_3389 PE=4 SV=1	1	1	1	1	3.9	44.069				10022000
Q8A2B7	Glycoside transferase family 2	BT_3388	Q8A2B7	Q8A2B7_BACTN Glycoside transferase family 2 OS=Bacteroides thetaiotaomicron (strain ATCC 29148 / DSM 2079 / NCTC 10582 / E50 / VPI-5482) OX=226186 GN=BT_3388 PE=4 SV=1	1	14	14	14	24.6	73.107	155160000	151220000	128090000	170260000	166990000	175420000	140290000	142660000	130400000	160650000	142300000	182600000
Q8A2B8	Putative polysaccharide deacetylase	BT_3387	Q8A2B8	Q8A2B8_BACTN Putative polysaccharide deacetylase OS=Bacteroides thetaiotaomicron (strain ATCC 29148 / DSM 2079 / NCTC 10582 / E50 / VPI-5482) OX=226186 GN=BT_3387 PE=4 SV=1	1	3	3	3	9.5	31.109	41177000			58845000		64466000	54512000
Q8A2B9	ABC transporter, ATP-binding protein	BT_3386	Q8A2B9	Q8A2B9_BACTN ABC transporter, ATP-binding protein OS=Bacteroides thetaiotaomicron (strain ATCC 29148 / DSM 2079 / NCTC 10582 / E50 / VPI-5482) OX=226186 GN=BT_3386 PE=4 SV=1	1	23	23	23	35.7	68.638	956340000	829610000	884670000	1008500000	899910000	898560000	1058000000	1045200000	1004500000	902930000	793900000	759740000
Q8A2C2	Homeodomain-like protein	BT_3383	Q8A2C2	Q8A2C2_BACTN Homeodomain-like protein OS=Bacteroides thetaiotaomicron (strain ATCC 29148 / DSM 2079 / NCTC 10582 / E50 / VPI-5482) OX=226186 GN=BT_3383 PE=4 SV=1	1	4	4	4	24.8	16.201	38383000	44786000	43756000									38522000
Q8A2C3	Uncharacterized protein	BT_3382	Q8A2C3	Q8A2C3_BACTN Uncharacterized protein OS=Bacteroides thetaiotaomicron (strain ATCC 29148 / DSM 2079 / NCTC 10582 / E50 / VPI-5482) OX=226186 GN=BT_3382 PE=4 SV=1	1	15	15	15	24.6	65.937	400710000	408980000	386400000	283640000	228860000	283100000	414970000	407230000	400100000	333900000	302480000	290670000
Q8A2C4	Uncharacterized protein	BT_3381	Q8A2C4	Q8A2C4_BACTN Uncharacterized protein OS=Bacteroides thetaiotaomicron (strain ATCC 29148 / DSM 2079 / NCTC 10582 / E50 / VPI-5482) OX=226186 GN=BT_3381 PE=4 SV=1	1	10	10	10	15.8	65.896	121850000	119770000	132050000	142820000	101230000	104860000	133540000	109750000	124430000	94254000	96598000	105780000
Q8A2C6	Glycoside transferase family 2	BT_3379	Q8A2C6	Q8A2C6_BACTN Glycoside transferase family 2 OS=Bacteroides thetaiotaomicron (strain ATCC 29148 / DSM 2079 / NCTC 10582 / E50 / VPI-5482) OX=226186 GN=BT_3379 PE=4 SV=1	1	3	3	3	10	35.965	28020000	27288000	33005000	30717000	33819000	34865000	24855000	30966000	36532000	31252000	24575000	29284000
Q8A2C8	Glycoside transferase family 14	BT_3377	Q8A2C8	Q8A2C8_BACTN Glycoside transferase family 14 OS=Bacteroides thetaiotaomicron (strain ATCC 29148 / DSM 2079 / NCTC 10582 / E50 / VPI-5482) OX=226186 GN=BT_3377 PE=4 SV=1	1	7	7	7	27.3	38.431				27253000
Q8A2C9	Nucleotide sugar transaminase	BT_3376	Q8A2C9	Q8A2C9_BACTN Nucleotide sugar transaminase OS=Bacteroides thetaiotaomicron (strain ATCC 29148 / DSM 2079 / NCTC 10582 / E50 / VPI-5482) OX=226186 GN=BT_3376 PE=3 SV=1	1	11	10	11	32	41.949	187290000	180990000	174980000	179650000	170090000	164100000	148070000	177200000	207400000	146390000	141890000	124150000
Q8A2D0	Aspartate aminotransferase	BT_3375	Q8A2D0	Q8A2D0_BACTN Aspartate aminotransferase OS=Bacteroides thetaiotaomicron (strain ATCC 29148 / DSM 2079 / NCTC 10582 / E50 / VPI-5482) OX=226186 GN=BT_3375 PE=4 SV=1	1	9	9	9	23.3	43.309	231930000	174290000	163220000	176360000	214690000	200520000	245500000	252450000	262920000	221020000	207480000	235030000
Q8A2D1	Putative carbamoyl-phosphate-synthetase	BT_3374	Q8A2D1	Q8A2D1_BACTN Putative carbamoyl-phosphate-synthetase OS=Bacteroides thetaiotaomicron (strain ATCC 29148 / DSM 2079 / NCTC 10582 / E50 / VPI-5482) OX=226186 GN=BT_3374 PE=4 SV=1	1	13	13	13	36.3	44.188	137400000	152530000	129250000	186840000	151810000	130780000	197100000	188790000	233740000	156860000	148320000	148170000
Q8A2D3	Glycoside transferase family 2	BT_3372	Q8A2D3	Q8A2D3_BACTN Glycoside transferase family 2 OS=Bacteroides thetaiotaomicron (strain ATCC 29148 / DSM 2079 / NCTC 10582 / E50 / VPI-5482) OX=226186 GN=BT_3372 PE=4 SV=1	1	8	8	8	21.8	38.956					41101000							41012000
Q8A2D4	Glycoside transferase family 2	BT_3371	Q8A2D4	Q8A2D4_BACTN Glycoside transferase family 2 OS=Bacteroides thetaiotaomicron (strain ATCC 29148 / DSM 2079 / NCTC 10582 / E50 / VPI-5482) OX=226186 GN=BT_3371 PE=4 SV=1	1	3	3	3	12.8	38.75			31434000	38089000		35729000			34065000
Q8A2D5	Glycoside transferase family 2	BT_3370	Q8A2D5	Q8A2D5_BACTN Glycoside transferase family 2 OS=Bacteroides thetaiotaomicron (strain ATCC 29148 / DSM 2079 / NCTC 10582 / E50 / VPI-5482) OX=226186 GN=BT_3370 PE=4 SV=1	1	8	8	8	27.4	38.55	165900000	174200000	177630000	164820000	169620000	174280000	173920000	170450000	152270000	161830000	184010000	178640000
Q8A2D6	Glycoside transferase family 4	BT_3369	Q8A2D6	Q8A2D6_BACTN Glycoside transferase family 4 OS=Bacteroides thetaiotaomicron (strain ATCC 29148 / DSM 2079 / NCTC 10582 / E50 / VPI-5482) OX=226186 GN=BT_3369 PE=4 SV=1	1	7	7	7	17.9	48.179				479480000			835060000	591830000	648230000
Q8A2D7	Glycoside transferase family 4	BT_3368	Q8A2D7	Q8A2D7_BACTN Glycoside transferase family 4 OS=Bacteroides thetaiotaomicron (strain ATCC 29148 / DSM 2079 / NCTC 10582 / E50 / VPI-5482) OX=226186 GN=BT_3368 PE=4 SV=1	1	8	8	8	21.2	44.894	34636000	30556000	34307000	37809000	38822000	33004000		36773000	29772000	40040000
Q8A2D8	Glycoside transferase family 4	BT_3367	Q8A2D8	Q8A2D8_BACTN Glycoside transferase family 4 OS=Bacteroides thetaiotaomicron (strain ATCC 29148 / DSM 2079 / NCTC 10582 / E50 / VPI-5482) OX=226186 GN=BT_3367 PE=4 SV=1	1	9	9	9	22.7	44.92		1017200000	1185000000									849110000
Q8A2D9	Glycoside transferase family 2	BT_3366	Q8A2D9	Q8A2D9_BACTN Glycoside transferase family 2 OS=Bacteroides thetaiotaomicron (strain ATCC 29148 / DSM 2079 / NCTC 10582 / E50 / VPI-5482) OX=226186 GN=BT_3366 PE=4 SV=1	1	8	8	8	26.2	38.939	93599000	101360000			83351000	112720000				86236000	78550000	75323000
Q8A2E0	Glycoside transferase family 2	BT_3365	Q8A2E0	Q8A2E0_BACTN Glycoside transferase family 2 OS=Bacteroides thetaiotaomicron (strain ATCC 29148 / DSM 2079 / NCTC 10582 / E50 / VPI-5482) OX=226186 GN=BT_3365 PE=4 SV=1	1	29	29	29	36.7	79.191	678230000	643260000	725600000	423890000	519850000	499700000	484270000	470700000	516690000	445130000	471840000	463770000
Q8A2E1	Tyrosine protein kinase, active site	BT_3364	Q8A2E1	Q8A2E1_BACTN Tyrosine protein kinase, active site OS=Bacteroides thetaiotaomicron (strain ATCC 29148 / DSM 2079 / NCTC 10582 / E50 / VPI-5482) OX=226186 GN=BT_3364 PE=4 SV=1	1	8	8	8	34.4	29.205	92922000	87647000	68478000	110560000	103370000	110140000	78906000	80414000	96757000	93475000	92056000	104480000
Q8A2E2	Lipopolysaccharide core biosynthesis protein LpsA	BT_3363	Q8A2E2	Q8A2E2_BACTN Lipopolysaccharide core biosynthesis protein LpsA OS=Bacteroides thetaiotaomicron (strain ATCC 29148 / DSM 2079 / NCTC 10582 / E50 / VPI-5482) OX=226186 GN=BT_3363 PE=4 SV=1	1	5	5	5	21.6	38.426	24068000		24350000	25336000	26097000	22770000		25949000	27838000			25865000
Q8A2E3	Heptosyltransferase	BT_3362	Q8A2E3	Q8A2E3_BACTN Heptosyltransferase OS=Bacteroides thetaiotaomicron (strain ATCC 29148 / DSM 2079 / NCTC 10582 / E50 / VPI-5482) OX=226186 GN=BT_3362 PE=4 SV=1	1	7	7	7	23.3	38.617	55767000	60793000	71366000	65575000	67858000	54789000	40105000	42559000	43559000	52319000	48007000	49057000
Q8A2E4	Erythronate-4-phosphate dehydrogenase	pdxB	Q8A2E4	PDXB_BACTN Erythronate-4-phosphate dehydrogenase OS=Bacteroides thetaiotaomicron (strain ATCC 29148 / DSM 2079 / NCTC 10582 / E50 / VPI-5482) OX=226186 GN=pdxB PE=3 SV=1	1	12	12	12	35.9	39.076	110740000	117960000	130380000	193060000	108980000	108530000	144710000	164210000	158170000	93016000	97952000	101630000
Q8A2E5	Phosphoribosylglycinamide formyltransferase	purN	Q8A2E5	Q8A2E5_BACTN Phosphoribosylglycinamide formyltransferase OS=Bacteroides thetaiotaomicron (strain ATCC 29148 / DSM 2079 / NCTC 10582 / E50 / VPI-5482) OX=226186 GN=purN PE=3 SV=1	1	4	4	4	20.2	23.314	54108000	54783000	54302000	48479000	28937000	44797000	59819000	55353000	48312000	43988000		55270000
Q8A2E6	Acyl carrier protein	acpP	Q8A2E6	ACP_BACTN Acyl carrier protein OS=Bacteroides thetaiotaomicron (strain ATCC 29148 / DSM 2079 / NCTC 10582 / E50 / VPI-5482) OX=226186 GN=acpP PE=3 SV=1	1	3	3	3	46.2	8.4763	8795900000	9069700000	9194700000	6890200000	5625100000	7572800000	10884000000	11115000000	8720800000	5983800000	6179500000	6788500000
Q8A2E7	3-oxoacyl-[acyl-carrier-protein] synthase 2	BT_3358	Q8A2E7	Q8A2E7_BACTN 3-oxoacyl-[acyl-carrier-protein] synthase 2 OS=Bacteroides thetaiotaomicron (strain ATCC 29148 / DSM 2079 / NCTC 10582 / E50 / VPI-5482) OX=226186 GN=BT_3358 PE=3 SV=1	1	15	15	15	70.2	44.804	7635500000	7649000000	7431200000	7871700000	7457100000	7873000000	7086700000	7296000000	7364700000	7638400000	7539400000	7907200000
Q8A2E8	Ribonuclease 3	rnc	Q8A2E8	RNC_BACTN Ribonuclease 3 OS=Bacteroides thetaiotaomicron (strain ATCC 29148 / DSM 2079 / NCTC 10582 / E50 / VPI-5482) OX=226186 GN=rnc PE=3 SV=2	1	5	5	5	19	35.972				24935000				20825000
Q8A2E9	ATP-dependent 6-phosphofructokinase 3	pfkA3	Q8A2E9	PFKA3_BACTN ATP-dependent 6-phosphofructokinase 3 OS=Bacteroides thetaiotaomicron (strain ATCC 29148 / DSM 2079 / NCTC 10582 / E50 / VPI-5482) OX=226186 GN=pfkA3 PE=3 SV=1	1	9	9	9	33.6	35.853	65145000	54771000	55284000	55391000	62401000	64918000	88761000	64921000	72883000	63816000	64144000	75076000
Q8A2F0	Putative auxin-regulated protein	BT_3355	Q8A2F0	Q8A2F0_BACTN Putative auxin-regulated protein OS=Bacteroides thetaiotaomicron (strain ATCC 29148 / DSM 2079 / NCTC 10582 / E50 / VPI-5482) OX=226186 GN=BT_3355 PE=4 SV=1	1	19	19	19	36	57.478	755140000	748670000	800340000	622030000	641110000	675480000	725950000	745100000	804040000	606610000	592720000	543000000
Q8A2F2	Snf2 family helicase	BT_3353	Q8A2F2	Q8A2F2_BACTN Snf2 family helicase OS=Bacteroides thetaiotaomicron (strain ATCC 29148 / DSM 2079 / NCTC 10582 / E50 / VPI-5482) OX=226186 GN=BT_3353 PE=4 SV=1	1	3	3	3	3.4	118.83												249490000
Q8A2F3	Haloacid dehalogenase-like hydrolase	BT_3352	Q8A2F3	Q8A2F3_BACTN Haloacid dehalogenase-like hydrolase OS=Bacteroides thetaiotaomicron (strain ATCC 29148 / DSM 2079 / NCTC 10582 / E50 / VPI-5482) OX=226186 GN=BT_3352 PE=1 SV=1	1	5	5	5	21.9	30.055	149940000	214990000	166620000	128550000	220700000	157260000		75344000	143080000	164170000	159770000	168430000
Q8A2F4	Cysteine--tRNA ligase	cysS	Q8A2F4	SYC_BACTN Cysteine--tRNA ligase OS=Bacteroides thetaiotaomicron (strain ATCC 29148 / DSM 2079 / NCTC 10582 / E50 / VPI-5482) OX=226186 GN=cysS PE=3 SV=1	1	27	27	27	57.8	55.996	1929000000	2076600000	2130500000	1651200000	1929500000	1812400000	2048800000	1979100000	2203700000	1945500000	1964500000	1927600000
Q8A2F5	Chondroitin sulfate ABC lyase	BT_3350	Q8A2F5	Q8A2F5_BACTN Chondroitin sulfate ABC lyase OS=Bacteroides thetaiotaomicron (strain ATCC 29148 / DSM 2079 / NCTC 10582 / E50 / VPI-5482) OX=226186 GN=BT_3350 PE=3 SV=1	1	31	31	31	37	108.28	8854800		9293500	12305000	12064000		1660200000	1865100000	1640200000	9347500	18096000	12888000
Q8A2F6	Endo-4-O-sulfatase	BT_3349	Q8A2F6	ENDSF_BACTN Endo-4-O-sulfatase OS=Bacteroides thetaiotaomicron (strain ATCC 29148 / DSM 2079 / NCTC 10582 / E50 / VPI-5482) OX=226186 GN=BT_3349 PE=1 SV=1	1	26	26	26	56.1	57.856	311540000	281880000	267640000	304890000	278870000	286950000	1701500000	1994800000	1709200000	312450000	321040000	289310000
Q8A2F7	Putative unsaturated glucuronyl hydrolase	BT_3348	Q8A2F7	Q8A2F7_BACTN Putative unsaturated glucuronyl hydrolase OS=Bacteroides thetaiotaomicron (strain ATCC 29148 / DSM 2079 / NCTC 10582 / E50 / VPI-5482) OX=226186 GN=BT_3348 PE=4 SV=1	1	16	16	16	49.8	45.258	1282600000	1192000000	1079500000	1453400000	1376700000	1685700000	6664900000	7295000000	7512900000	1423100000	1605000000	1581100000
Q8A2F8	Quinoprotein amine dehydrogenase	BT_3347	Q8A2F8	Q8A2F8_BACTN Quinoprotein amine dehydrogenase OS=Bacteroides thetaiotaomicron (strain ATCC 29148 / DSM 2079 / NCTC 10582 / E50 / VPI-5482) OX=226186 GN=BT_3347 PE=4 SV=1	1	4	4	4	11.9	52.77										5571500
Q8A2G1	Uncharacterized protein	BT_3344	Q8A2G1	Q8A2G1_BACTN Uncharacterized protein OS=Bacteroides thetaiotaomicron (strain ATCC 29148 / DSM 2079 / NCTC 10582 / E50 / VPI-5482) OX=226186 GN=BT_3344 PE=4 SV=1	1	1	1	1	4.2	38.885					6331100
Q8A2G2	Putative phenylacetic acid degradation protein	BT_3343	Q8A2G2	Q8A2G2_BACTN Putative phenylacetic acid degradation protein OS=Bacteroides thetaiotaomicron (strain ATCC 29148 / DSM 2079 / NCTC 10582 / E50 / VPI-5482) OX=226186 GN=BT_3343 PE=4 SV=1	1	3	3	3	25.4	14.536					54767000	67919000	57551000	76074000	86400000
Q8A2G3	Uncharacterized protein	BT_3342	Q8A2G3	Q8A2G3_BACTN Uncharacterized protein OS=Bacteroides thetaiotaomicron (strain ATCC 29148 / DSM 2079 / NCTC 10582 / E50 / VPI-5482) OX=226186 GN=BT_3342 PE=4 SV=1	1	19	19	19	73	29.85	3607000000	3573000000	3366600000	3166500000	2993400000	2946600000	3284600000	3240100000	3205100000	4066900000	4292700000	3988500000
Q8A2G4	Big_5 domain-containing protein	BT_3341	Q8A2G4	Q8A2G4_BACTN Big_5 domain-containing protein OS=Bacteroides thetaiotaomicron (strain ATCC 29148 / DSM 2079 / NCTC 10582 / E50 / VPI-5482) OX=226186 GN=BT_3341 PE=4 SV=1	1	22	22	22	30.8	74.001	10262000000	10136000000	9703900000	11558000000	13597000000	12102000000	9921400000	9152600000	9655200000	13225000000	13094000000	12898000000
Q8A2G5	Beta-galactosidase	BT_3340	Q8A2G5	Q8A2G5_BACTN Beta-galactosidase OS=Bacteroides thetaiotaomicron (strain ATCC 29148 / DSM 2079 / NCTC 10582 / E50 / VPI-5482) OX=226186 GN=BT_3340 PE=3 SV=1	1	32	32	32	38.9	117.94	1025900000	1023800000	1125200000	773710000	909450000	822630000	490340000	495050000	511060000	646710000	660750000	681480000
Q8A2G6	AcrA/AcrE family multidrug resistance protein	BT_3339	Q8A2G6	Q8A2G6_BACTN AcrA/AcrE family multidrug resistance protein OS=Bacteroides thetaiotaomicron (strain ATCC 29148 / DSM 2079 / NCTC 10582 / E50 / VPI-5482) OX=226186 GN=BT_3339 PE=3 SV=1	1	23	23	23	65.5	42.649	1205300000	1200600000	1102900000	905420000	1320600000	1124100000	1075800000	1135500000	1107700000	1132100000	1178300000	1187300000
Q8A2G7	AcrB/AcrD family multidrug resistance protein	BT_3338	Q8A2G7;Q8A3L3	Q8A2G7_BACTN AcrB/AcrD family multidrug resistance protein OS=Bacteroides thetaiotaomicron (strain ATCC 29148 / DSM 2079 / NCTC 10582 / E50 / VPI-5482) OX=226186 GN=BT_3338 PE=3 SV=1	2	30	29	30	36.2	116.76	6497000000	6284600000	6230900000	6841400000	7343900000	7216400000	6462600000	6748100000	6824400000	7530300000	7284100000	7282800000
Q8A2G8	Outer membrane protein oprM, multidrug resistance protein	BT_3337	Q8A2G8	Q8A2G8_BACTN Outer membrane protein oprM, multidrug resistance protein OS=Bacteroides thetaiotaomicron (strain ATCC 29148 / DSM 2079 / NCTC 10582 / E50 / VPI-5482) OX=226186 GN=BT_3337 PE=3 SV=1	1	18	18	18	48.8	49.993	2481400000	2359400000	2314400000	3969900000	3670700000	3568500000	2514300000	2410900000	2531000000	3461300000	3425300000	3318600000
Q8A2G9	Acyl-[acyl-carrier-protein]--UDP-N-acetylglucosamine O-acyltransferase	BT_3336	Q8A2G9	Q8A2G9_BACTN Acyl-[acyl-carrier-protein]--UDP-N-acetylglucosamine O-acyltransferase OS=Bacteroides thetaiotaomicron (strain ATCC 29148 / DSM 2079 / NCTC 10582 / E50 / VPI-5482) OX=226186 GN=BT_3336 PE=3 SV=1	1	9	9	9	53.5	27.974	219500000	198330000	206790000	194260000	225910000	244260000	192380000	209530000	226040000	163000000	158530000	142610000
Q8A2H0	Carb-bd_dom_fam9 domain-containing protein	BT_3335	Q8A2H0	Q8A2H0_BACTN Carb-bd_dom_fam9 domain-containing protein OS=Bacteroides thetaiotaomicron (strain ATCC 29148 / DSM 2079 / NCTC 10582 / E50 / VPI-5482) OX=226186 GN=BT_3335 PE=4 SV=1	1	5	5	5	25.8	24.401	699240000	656060000	764510000	419900000	700540000	590710000	652430000	699820000	621960000	611220000	634160000	602280000
Q8A2H1	Two-component system sensor histidine kinase/response regulator, hybrid (One-component system)	BT_3334	Q8A2H1	Q8A2H1_BACTN Two-component system sensor histidine kinase/response regulator, hybrid (One-component system) OS=Bacteroides thetaiotaomicron (strain ATCC 29148 / DSM 2079 / NCTC 10582 / E50 / VPI-5482) OX=226186 GN=BT_3334 PE=4 SV=1	1	31	29	30	25	155.08	201180000	204450000	224330000	169810000	205510000	196760000	145520000	149880000	127380000	151010000	146970000	160270000
Q8A2H2	N-acetylgalactosamine-6-O-sulfatase	BT_3333	Q8A2H2	GALSF_BACTN N-acetylgalactosamine-6-O-sulfatase OS=Bacteroides thetaiotaomicron (strain ATCC 29148 / DSM 2079 / NCTC 10582 / E50 / VPI-5482) OX=226186 GN=BT_3333 PE=1 SV=1	1	20	20	20	42.5	56.323	196040000	198650000	149730000	236650000	229520000	249620000	3584100000	3218700000	2521600000	214540000	182670000	176670000
Q8A2H3	SusC homolog	BT_3332	Q8A2H3	Q8A2H3_BACTN SusC homolog OS=Bacteroides thetaiotaomicron (strain ATCC 29148 / DSM 2079 / NCTC 10582 / E50 / VPI-5482) OX=226186 GN=BT_3332 PE=3 SV=1	1	10	10	10	11.4	116.83							88538000		117520000
Q8A2H4	SusD homolog	BT_3331	Q8A2H4	Q8A2H4_BACTN SusD homolog OS=Bacteroides thetaiotaomicron (strain ATCC 29148 / DSM 2079 / NCTC 10582 / E50 / VPI-5482) OX=226186 GN=BT_3331 PE=4 SV=1	1	11	11	11	23.1	64.635							137530000	116160000	144190000
Q8A2H5	DUF5017 domain-containing protein	BT_3330	Q8A2H5	Q8A2H5_BACTN DUF5017 domain-containing protein OS=Bacteroides thetaiotaomicron (strain ATCC 29148 / DSM 2079 / NCTC 10582 / E50 / VPI-5482) OX=226186 GN=BT_3330 PE=4 SV=1	1	6	6	6	30	38.905							546590000	521110000	564380000
Q8A2H6	DUF4988 domain-containing protein	BT_3329	Q8A2H6	Q8A2H6_BACTN DUF4988 domain-containing protein OS=Bacteroides thetaiotaomicron (strain ATCC 29148 / DSM 2079 / NCTC 10582 / E50 / VPI-5482) OX=226186 GN=BT_3329 PE=4 SV=1	1	6	6	6	10.4	69.781							101380000	93151000	87878000
Q8A2H8	ATP-dependent DNA helicase recG	BT_3327	Q8A2H8	Q8A2H8_BACTN ATP-dependent DNA helicase recG OS=Bacteroides thetaiotaomicron (strain ATCC 29148 / DSM 2079 / NCTC 10582 / E50 / VPI-5482) OX=226186 GN=BT_3327 PE=4 SV=1	1	12	12	12	26.6	55.598	57520000	50905000		51717000	64189000	58581000	65903000	85780000		50441000	39197000	48770000
Q8A2H9	tRNA-dihydrouridine synthase	BT_3326	Q8A2H9	Q8A2H9_BACTN tRNA-dihydrouridine synthase OS=Bacteroides thetaiotaomicron (strain ATCC 29148 / DSM 2079 / NCTC 10582 / E50 / VPI-5482) OX=226186 GN=BT_3326 PE=3 SV=1	1	2	2	2	6.4	35.7			7692200
Q8A2I0	Uncharacterized protein	BT_3325	Q8A2I0	Q8A2I0_BACTN Uncharacterized protein OS=Bacteroides thetaiotaomicron (strain ATCC 29148 / DSM 2079 / NCTC 10582 / E50 / VPI-5482) OX=226186 GN=BT_3325 PE=4 SV=1	1	3	3	3	9	45.767												196890000
Q8A2I1	Chondroitin sulfate ABC exolyase	chonabc	Q8A2I1	CABC2_BACTN Chondroitin sulfate ABC exolyase OS=Bacteroides thetaiotaomicron (strain ATCC 29148 / DSM 2079 / NCTC 10582 / E50 / VPI-5482) OX=226186 GN=chonabc PE=1 SV=1	1	40	40	40	41.7	114.84				12709000	80961000	5806200	3796000000	2891100000	3131600000	3356100	11334000	2932200
Q8A2I2	Uncharacterized protein	BT_3323	Q8A2I2	Q8A2I2_BACTN Uncharacterized protein OS=Bacteroides thetaiotaomicron (strain ATCC 29148 / DSM 2079 / NCTC 10582 / E50 / VPI-5482) OX=226186 GN=BT_3323 PE=4 SV=1	1	8	8	8	50.3	19.681	104740000	112960000	110200000	100600000	96476000	111490000	111930000	108420000	117840000	85918000	83242000	106950000
Q8A2I3	Putative thioredoxin family protein	BT_3322	Q8A2I3	Q8A2I3_BACTN Putative thioredoxin family protein OS=Bacteroides thetaiotaomicron (strain ATCC 29148 / DSM 2079 / NCTC 10582 / E50 / VPI-5482) OX=226186 GN=BT_3322 PE=4 SV=1	1	21	21	21	25.5	101.03	216380000	224230000	194710000	57520000	157980000	119260000				132740000	114250000	151530000
Q8A2I5	Dihydrodipicolinate reductase	BT_3320	Q8A2I5	Q8A2I5_BACTN Dihydrodipicolinate reductase OS=Bacteroides thetaiotaomicron (strain ATCC 29148 / DSM 2079 / NCTC 10582 / E50 / VPI-5482) OX=226186 GN=BT_3320 PE=3 SV=1	1	8	8	8	44.5	27.766	654340000	694850000	639270000	577920000	743460000	647500000	621780000	729280000	590820000	684910000	608630000	579400000
Q8A2I6	Signal peptidase I	BT_3319	Q8A2I6	Q8A2I6_BACTN Signal peptidase I OS=Bacteroides thetaiotaomicron (strain ATCC 29148 / DSM 2079 / NCTC 10582 / E50 / VPI-5482) OX=226186 GN=BT_3319 PE=3 SV=1	1	26	26	26	55.2	57.768	8354200000	8507800000	8782100000	10022000000	8167000000	7760100000	8110900000	7907700000	8034900000	11550000000	12380000000	12224000000
Q8A2I7	Signal peptidase I	BT_3318	Q8A2I7	Q8A2I7_BACTN Signal peptidase I OS=Bacteroides thetaiotaomicron (strain ATCC 29148 / DSM 2079 / NCTC 10582 / E50 / VPI-5482) OX=226186 GN=BT_3318 PE=3 SV=1	1	11	11	11	32.4	35.842	371720000	346140000	367920000	395590000	439960000	433490000	305580000	297010000	331270000	464730000	468900000	492080000
Q8A2I8	Uncharacterized protein	BT_3317	Q8A2I8	Q8A2I8_BACTN Uncharacterized protein OS=Bacteroides thetaiotaomicron (strain ATCC 29148 / DSM 2079 / NCTC 10582 / E50 / VPI-5482) OX=226186 GN=BT_3317 PE=4 SV=1	1	3	3	3	13.4	24.813						19439000	33576000
Q8A2J1	Thermostable beta-glucosidase B	BT_3314	Q8A2J1	Q8A2J1_BACTN Thermostable beta-glucosidase B OS=Bacteroides thetaiotaomicron (strain ATCC 29148 / DSM 2079 / NCTC 10582 / E50 / VPI-5482) OX=226186 GN=BT_3314 PE=3 SV=1	1	31	31	31	42.9	84.557	660720000	596790000	657880000	367040000	552310000	459890000	175040000	157220000	151840000	511030000	532760000	455450000
Q8A2J2	Uncharacterized protein	BT_3313	Q8A2J2	Q8A2J2_BACTN Uncharacterized protein OS=Bacteroides thetaiotaomicron (strain ATCC 29148 / DSM 2079 / NCTC 10582 / E50 / VPI-5482) OX=226186 GN=BT_3313 PE=4 SV=1	1	9	9	9	12.7	74.438										27951000
Q8A2J3	Glucosylceramidase	BT_3312	Q8A2J3	Q8A2J3_BACTN Glucosylceramidase OS=Bacteroides thetaiotaomicron (strain ATCC 29148 / DSM 2079 / NCTC 10582 / E50 / VPI-5482) OX=226186 GN=BT_3312 PE=1 SV=1	1	5	5	5	14.9	55.468												6771000
Q8A2J4	SusD homolog	BT_3311	Q8A2J4	Q8A2J4_BACTN SusD homolog OS=Bacteroides thetaiotaomicron (strain ATCC 29148 / DSM 2079 / NCTC 10582 / E50 / VPI-5482) OX=226186 GN=BT_3311 PE=4 SV=1	1	2	2	2	6.1	57.83			15215000
Q8A2J6	Transcriptional regulator	BT_3309	Q8A2J6	Q8A2J6_BACTN Transcriptional regulator OS=Bacteroides thetaiotaomicron (strain ATCC 29148 / DSM 2079 / NCTC 10582 / E50 / VPI-5482) OX=226186 GN=BT_3309 PE=4 SV=1	1	23	23	23	36.6	63.984	2118300000	2072600000	2072200000	1781000000	2576600000	2051300000	1575700000	1601400000	1857100000	2098400000	2181200000	2279000000
Q8A2J7	Putative zinc protease ymxG	BT_3308	Q8A2J7	Q8A2J7_BACTN Putative zinc protease ymxG OS=Bacteroides thetaiotaomicron (strain ATCC 29148 / DSM 2079 / NCTC 10582 / E50 / VPI-5482) OX=226186 GN=BT_3308 PE=3 SV=1	1	8	8	8	20.2	46.665		38754000			42368000				37714000	40422000		42179000
Q8A2J8	Cytokinin riboside 5-monophosphate phosphoribohydrolase	BT_3307	Q8A2J8	Q8A2J8_BACTN Cytokinin riboside 5-monophosphate phosphoribohydrolase OS=Bacteroides thetaiotaomicron (strain ATCC 29148 / DSM 2079 / NCTC 10582 / E50 / VPI-5482) OX=226186 GN=BT_3307 PE=3 SV=1	1	4	4	4	26.1	17.741	32669000		38341000	40305000		36431000			41525000	33578000	32486000	33515000
Q8A2J9	Putative sugar isomerase	BT_3306	Q8A2J9	Q8A2J9_BACTN Putative sugar isomerase OS=Bacteroides thetaiotaomicron (strain ATCC 29148 / DSM 2079 / NCTC 10582 / E50 / VPI-5482) OX=226186 GN=BT_3306 PE=4 SV=1	1	9	9	9	44.8	21.744	1198200000	1354900000	1215300000	1374100000	1189500000	1404600000	2054400000	2017800000	2162200000	1181900000	1142400000	1115900000
Q8A2K0	Fructokinase	BT_3305	Q8A2K0	Q8A2K0_BACTN Fructokinase OS=Bacteroides thetaiotaomicron (strain ATCC 29148 / DSM 2079 / NCTC 10582 / E50 / VPI-5482) OX=226186 GN=BT_3305 PE=4 SV=1	1	7	7	7	21.8	34.793	93980000	77017000	80044000	61996000	72305000	67845000	79328000		86032000	62719000	59776000	59071000
Q8A2K1	Possible protein-tyrosine-phosphatase	BT_3304	Q8A2K1	Q8A2K1_BACTN Possible protein-tyrosine-phosphatase OS=Bacteroides thetaiotaomicron (strain ATCC 29148 / DSM 2079 / NCTC 10582 / E50 / VPI-5482) OX=226186 GN=BT_3304 PE=4 SV=1	1	16	16	16	55.9	40.718	631580000	627980000	648220000	589930000	599020000	639750000	435400000	467160000	463150000	626650000	641220000	695430000
Q8A2K2	ATP-dependent RNA helicase	BT_3303	Q8A2K2	Q8A2K2_BACTN ATP-dependent RNA helicase OS=Bacteroides thetaiotaomicron (strain ATCC 29148 / DSM 2079 / NCTC 10582 / E50 / VPI-5482) OX=226186 GN=BT_3303 PE=3 SV=1	1	15	15	15	25.3	73.482	127300000	119790000	114170000	149050000	151870000	143640000	103570000	113050000	114150000	142960000	124810000	128240000
Q8A2K3	Two-component system sensor histidine kinase/response regulator, hybrid (One-component system)	BT_3302	Q8A2K3	Q8A2K3_BACTN Two-component system sensor histidine kinase/response regulator, hybrid (One-component system) OS=Bacteroides thetaiotaomicron (strain ATCC 29148 / DSM 2079 / NCTC 10582 / E50 / VPI-5482) OX=226186 GN=BT_3302 PE=4 SV=1	1	26	26	26	20.4	157.3	672270000	674040000	701730000	644610000	664340000	629510000	407740000	410680000	382780000	604850000	603080000	662570000
Q8A2K4	Putative alpha-1,6-mannanase	BT_3301	Q8A2K4	Q8A2K4_BACTN Putative alpha-1,6-mannanase OS=Bacteroides thetaiotaomicron (strain ATCC 29148 / DSM 2079 / NCTC 10582 / E50 / VPI-5482) OX=226186 GN=BT_3301 PE=4 SV=1	1	2	2	2	6.1	45.607												12909000
Q8A2K6	Alpha-glucosidase II	BT_3299	Q8A2K6	Q8A2K6_BACTN Alpha-glucosidase II OS=Bacteroides thetaiotaomicron (strain ATCC 29148 / DSM 2079 / NCTC 10582 / E50 / VPI-5482) OX=226186 GN=BT_3299 PE=1 SV=1	1	19	19	19	27.7	76.153		186490000	161640000	148570000	189040000	210090000	163450000		156190000	168310000	185280000	163940000
Q8A2K7	IPT/TIG domain-containing protein	BT_3298	Q8A2K7	Q8A2K7_BACTN IPT/TIG domain-containing protein OS=Bacteroides thetaiotaomicron (strain ATCC 29148 / DSM 2079 / NCTC 10582 / E50 / VPI-5482) OX=226186 GN=BT_3298 PE=4 SV=1	1	4	4	4	9.1	53.189										20388000
Q8A2K9	SusD homolog	BT_3296	Q8A2K9	Q8A2K9_BACTN SusD homolog OS=Bacteroides thetaiotaomicron (strain ATCC 29148 / DSM 2079 / NCTC 10582 / E50 / VPI-5482) OX=226186 GN=BT_3296 PE=4 SV=1	1	10	10	10	15.3	78.285	27283000	33428000		30807000	32963000	30729000				27434000	30951000	28594000
Q8A2L1	Putative alpha-glucosidase	BT_3294	Q8A2L1	Q8A2L1_BACTN Putative alpha-glucosidase OS=Bacteroides thetaiotaomicron (strain ATCC 29148 / DSM 2079 / NCTC 10582 / E50 / VPI-5482) OX=226186 GN=BT_3294 PE=4 SV=1	1	21	19	21	36.3	74.853	447050000	490470000	442210000	331960000	400770000	378010000	493640000	540940000	527190000	390540000	388460000	400410000
Q8A2L2	Beta-galactosidase	BT_3293	Q8A2L2	Q8A2L2_BACTN Beta-galactosidase OS=Bacteroides thetaiotaomicron (strain ATCC 29148 / DSM 2079 / NCTC 10582 / E50 / VPI-5482) OX=226186 GN=BT_3293 PE=3 SV=1	1	45	45	45	33.1	161.94	330130000	336670000	322510000	258100000	285810000	278440000	342230000	355610000	382760000	242790000	219680000	226890000
Q8A2L6	Uncharacterized protein	BT_3289	Q8A2L6	Q8A2L6_BACTN Uncharacterized protein OS=Bacteroides thetaiotaomicron (strain ATCC 29148 / DSM 2079 / NCTC 10582 / E50 / VPI-5482) OX=226186 GN=BT_3289 PE=4 SV=1	1	26	25	25	39.8	81.322	5983200000	6207200000	6318700000	5701500000	5618100000	5891100000	6369400000	6799700000	6689200000	6787300000	6489800000	6248500000
Q8A2L7	Putative integral membrane protein	BT_3288	Q8A2L7	Q8A2L7_BACTN Putative integral membrane protein OS=Bacteroides thetaiotaomicron (strain ATCC 29148 / DSM 2079 / NCTC 10582 / E50 / VPI-5482) OX=226186 GN=BT_3288 PE=4 SV=1	1	17	17	17	33.7	50.432	2462700000	2659600000	2596900000	2539300000	2637100000	2711000000	2137800000	2200300000	2122700000	2988400000	2874500000	2761200000
Q8A2L8	Polysaccharide biosynthesis protein	BT_3287	Q8A2L8	Q8A2L8_BACTN Polysaccharide biosynthesis protein OS=Bacteroides thetaiotaomicron (strain ATCC 29148 / DSM 2079 / NCTC 10582 / E50 / VPI-5482) OX=226186 GN=BT_3287 PE=4 SV=1	1	5	5	5	11.8	54.744	54085000	56943000	53577000	59219000	53973000	65669000	53789000	54468000	44384000	68075000	52663000	51901000
Q8A2L9	Phospholipase/Carboxylesterase	BT_3286	Q8A2L9	Q8A2L9_BACTN Phospholipase/Carboxylesterase OS=Bacteroides thetaiotaomicron (strain ATCC 29148 / DSM 2079 / NCTC 10582 / E50 / VPI-5482) OX=226186 GN=BT_3286 PE=4 SV=1	1	9	9	9	36.1	28.565	161950000	153930000	151680000	252170000	247510000	272550000	258980000	274440000	277830000	352660000	406520000	427350000
Q8A2M0	Holliday junction ATP-dependent DNA helicase RuvB	ruvB	Q8A2M0	RUVB_BACTN Holliday junction ATP-dependent DNA helicase RuvB OS=Bacteroides thetaiotaomicron (strain ATCC 29148 / DSM 2079 / NCTC 10582 / E50 / VPI-5482) OX=226186 GN=ruvB PE=3 SV=1	1	13	13	13	40.8	38.065	91962000	115650000	116260000	73137000	89106000	92390000	109750000	120710000	166510000	109400000	126080000	58171000
Q8A2M1	Putative spore maturation protein A/B	BT_3284	Q8A2M1	Q8A2M1_BACTN Putative spore maturation protein A/B OS=Bacteroides thetaiotaomicron (strain ATCC 29148 / DSM 2079 / NCTC 10582 / E50 / VPI-5482) OX=226186 GN=BT_3284 PE=4 SV=1	1	4	4	4	11.2	44.137						26184000
Q8A2M2	Endoribonuclease YbeY	ybeY	Q8A2M2	YBEY_BACTN Endoribonuclease YbeY OS=Bacteroides thetaiotaomicron (strain ATCC 29148 / DSM 2079 / NCTC 10582 / E50 / VPI-5482) OX=226186 GN=ybeY PE=3 SV=1	1	4	4	4	30.7	15.756										58971000
Q8A2M3	Uncharacterized protein	BT_3282	Q8A2M3	Q8A2M3_BACTN Uncharacterized protein OS=Bacteroides thetaiotaomicron (strain ATCC 29148 / DSM 2079 / NCTC 10582 / E50 / VPI-5482) OX=226186 GN=BT_3282 PE=4 SV=1	1	52	52	52	52.7	97.71	2904100000	2803600000	2887800000	2652800000	2509200000	2683800000	2915100000	2589900000	2684800000	3974400000	3883700000	3869200000
Q8A2M5	SusD homolog	BT_3280	Q8A2M5	Q8A2M5_BACTN SusD homolog OS=Bacteroides thetaiotaomicron (strain ATCC 29148 / DSM 2079 / NCTC 10582 / E50 / VPI-5482) OX=226186 GN=BT_3280 PE=4 SV=1	1	15	15	15	33.7	56.734	243860000	221400000	206760000	57149000	89082000	103720000	140600000	182900000	167810000	268590000	285010000	289230000
Q8A2M7	Putative anti-sigma factor	BT_3278	Q8A2M7	Q8A2M7_BACTN Putative anti-sigma factor OS=Bacteroides thetaiotaomicron (strain ATCC 29148 / DSM 2079 / NCTC 10582 / E50 / VPI-5482) OX=226186 GN=BT_3278 PE=4 SV=1	1	6	6	6	19	45.292	92776000	73393000	67776000	58363000	75439000	51390000	81055000	73090000	70671000	103680000	75609000	103130000
Q8A2M8	RNA polymerase ECF-type sigma factor	BT_3277	Q8A2M8	Q8A2M8_BACTN RNA polymerase ECF-type sigma factor OS=Bacteroides thetaiotaomicron (strain ATCC 29148 / DSM 2079 / NCTC 10582 / E50 / VPI-5482) OX=226186 GN=BT_3277 PE=3 SV=1	1	6	6	6	31.7	22.277	23885000	25266000	23302000		27845000						16202000
Q8A2M9	Uncharacterized protein	BT_3276	Q8A2M9	Q8A2M9_BACTN Uncharacterized protein OS=Bacteroides thetaiotaomicron (strain ATCC 29148 / DSM 2079 / NCTC 10582 / E50 / VPI-5482) OX=226186 GN=BT_3276 PE=4 SV=1	1	46	46	46	55.1	97.354	3328600000	3425500000	3479100000	4265800000	4584700000	4777700000	3038600000	3000500000	2709300000	4474200000	4523100000	4354600000
Q8A2N0	Uncharacterized protein	BT_3275	Q8A2N0	Q8A2N0_BACTN Uncharacterized protein OS=Bacteroides thetaiotaomicron (strain ATCC 29148 / DSM 2079 / NCTC 10582 / E50 / VPI-5482) OX=226186 GN=BT_3275 PE=4 SV=1	1	44	44	44	49.4	98.271	1898600000	1950100000	1866600000	2303800000	2353900000	2313400000	1535500000	1447200000	1600200000	2391800000	2379600000	2440900000
Q8A2N1	Uncharacterized protein	BT_3274	Q8A2N1	Q8A2N1_BACTN Uncharacterized protein OS=Bacteroides thetaiotaomicron (strain ATCC 29148 / DSM 2079 / NCTC 10582 / E50 / VPI-5482) OX=226186 GN=BT_3274 PE=4 SV=1	1	15	15	15	31.1	60.343	115000000	111370000	111910000	167040000	118570000	151590000	134750000	146570000	149950000	180010000	121720000	135860000
Q8A2N2	Uncharacterized protein	BT_3273	Q8A2N2	Q8A2N2_BACTN Uncharacterized protein OS=Bacteroides thetaiotaomicron (strain ATCC 29148 / DSM 2079 / NCTC 10582 / E50 / VPI-5482) OX=226186 GN=BT_3273 PE=4 SV=1	1	7	7	7	25.8	27.278	86113000		96923000	83531000		73485000			56016000	88850000	105370000	92860000
Q8A2N4	SusC homolog	BT_3271	Q8A2N4	Q8A2N4_BACTN SusC homolog OS=Bacteroides thetaiotaomicron (strain ATCC 29148 / DSM 2079 / NCTC 10582 / E50 / VPI-5482) OX=226186 GN=BT_3271 PE=3 SV=1	1	5	5	5	5	124.73				6834300
Q8A2N7	tRNA uridine 5-carboxymethylaminomethyl modification enzyme MnmG	mnmG	Q8A2N7	MNMG_BACTN tRNA uridine 5-carboxymethylaminomethyl modification enzyme MnmG OS=Bacteroides thetaiotaomicron (strain ATCC 29148 / DSM 2079 / NCTC 10582 / E50 / VPI-5482) OX=226186 GN=mnmG PE=3 SV=1	1	17	17	17	29	70.256	369050000	378780000	350680000	320510000	349390000	338400000	381870000	364720000	357880000	291270000	272910000	290180000
Q8A2N8	Adenine phosphoribosyltransferase	apt	Q8A2N8	APT_BACTN Adenine phosphoribosyltransferase OS=Bacteroides thetaiotaomicron (strain ATCC 29148 / DSM 2079 / NCTC 10582 / E50 / VPI-5482) OX=226186 GN=apt PE=3 SV=1	1	5	5	5	48.3	19.781	229230000	216580000	229040000	210940000	235050000		229230000	262810000		268040000	218150000	254400000
Q8A2N9	UvrABC system protein C	uvrC	Q8A2N9	UVRC_BACTN UvrABC system protein C OS=Bacteroides thetaiotaomicron (strain ATCC 29148 / DSM 2079 / NCTC 10582 / E50 / VPI-5482) OX=226186 GN=uvrC PE=3 SV=1	1	6	6	6	9.7	70.185	32253000		32376000	41524000	32988000	44780000	47101000	35392000	42385000	25752000	32248000	29431000
Q8A2P0	D-aminoacyl-tRNA deacylase	dtd	Q8A2P0	DTD_BACTN D-aminoacyl-tRNA deacylase OS=Bacteroides thetaiotaomicron (strain ATCC 29148 / DSM 2079 / NCTC 10582 / E50 / VPI-5482) OX=226186 GN=dtd PE=3 SV=1	1	4	4	4	36	16.489	130910000	142830000		150340000	138100000	151260000	161490000	161210000	166730000	169890000		137510000
Q8A2P1	Putative pyrophosphatase	BT_3264	Q8A2P1	Q8A2P1_BACTN Putative pyrophosphatase OS=Bacteroides thetaiotaomicron (strain ATCC 29148 / DSM 2079 / NCTC 10582 / E50 / VPI-5482) OX=226186 GN=BT_3264 PE=4 SV=1	1	2	2	2	10.7	13.046	46458000			69400000
Q8A2P2	Deoxyribose-phosphate aldolase	BT_3263	Q8A2P2	Q8A2P2_BACTN Deoxyribose-phosphate aldolase OS=Bacteroides thetaiotaomicron (strain ATCC 29148 / DSM 2079 / NCTC 10582 / E50 / VPI-5482) OX=226186 GN=BT_3263 PE=4 SV=1	1	17	17	17	45.3	33.26	1966900000	2007000000	1998200000	1892400000	1770600000	1648000000	2510900000	2540200000	2483500000	2015900000	2102300000	1963300000
Q8A2P4	Octaprenyl-diphosphate synthase	BT_3261	Q8A2P4	Q8A2P4_BACTN Octaprenyl-diphosphate synthase OS=Bacteroides thetaiotaomicron (strain ATCC 29148 / DSM 2079 / NCTC 10582 / E50 / VPI-5482) OX=226186 GN=BT_3261 PE=1 SV=1	1	13	13	13	58.3	35.811	144000000	156470000	131380000	166670000	131350000	135740000	167640000	224370000	157600000	157800000	111040000	110760000
Q8A2P5	DNA polymerase I	polA	Q8A2P5	Q8A2P5_BACTN DNA polymerase I OS=Bacteroides thetaiotaomicron (strain ATCC 29148 / DSM 2079 / NCTC 10582 / E50 / VPI-5482) OX=226186 GN=polA PE=3 SV=1	1	37	37	37	43.7	107.34	1541300000	1579600000	1585700000	1530400000	1553500000	1662300000	1677400000	1687800000	1778800000	1440000000	1305200000	1303100000
Q8A2P8	Putative two-component system sensor histidine kinase	BT_3257	Q8A2P8	Q8A2P8_BACTN Putative two-component system sensor histidine kinase OS=Bacteroides thetaiotaomicron (strain ATCC 29148 / DSM 2079 / NCTC 10582 / E50 / VPI-5482) OX=226186 GN=BT_3257 PE=4 SV=1	1	22	22	22	35	80.5	705360000	715970000	644700000	627190000	606190000	592850000	509780000	527190000	570090000	824130000	772360000	775600000
Q8A2P9	Serine acetyltransferase	BT_3256	Q8A2P9	Q8A2P9_BACTN Serine acetyltransferase OS=Bacteroides thetaiotaomicron (strain ATCC 29148 / DSM 2079 / NCTC 10582 / E50 / VPI-5482) OX=226186 GN=BT_3256 PE=4 SV=1	1	12	12	12	53.7	32.471	156690000	154860000	143130000	155050000	132120000	155090000	239950000	222300000	185460000	115230000	140310000	132340000
Q8A2Q0	Putative N6-adenine-specific DNA methylase	BT_3255	Q8A2Q0	Q8A2Q0_BACTN Putative N6-adenine-specific DNA methylase OS=Bacteroides thetaiotaomicron (strain ATCC 29148 / DSM 2079 / NCTC 10582 / E50 / VPI-5482) OX=226186 GN=BT_3255 PE=3 SV=1	1	23	23	23	37.6	56.79	772540000	741600000	751070000	688020000	618230000	709660000	717740000	738960000	769100000	553450000	597450000	571320000
Q8A2Q1	Dipeptidyl peptidase IV	BT_3254	Q8A2Q1	Q8A2Q1_BACTN Dipeptidyl peptidase IV OS=Bacteroides thetaiotaomicron (strain ATCC 29148 / DSM 2079 / NCTC 10582 / E50 / VPI-5482) OX=226186 GN=BT_3254 PE=4 SV=1	1	46	46	46	58.5	82.593	8248000000	8112800000	8171700000	7241200000	7489700000	7140100000	9155500000	8904100000	8527200000	8937500000	8235500000	8462500000
Q8A2Q2	Phosphoribosylamine--glycine ligase	purD	Q8A2Q2	Q8A2Q2_BACTN Phosphoribosylamine--glycine ligase OS=Bacteroides thetaiotaomicron (strain ATCC 29148 / DSM 2079 / NCTC 10582 / E50 / VPI-5482) OX=226186 GN=purD PE=3 SV=1	1	21	21	21	54	46.011	1525400000	1547900000	1577700000	1312500000	1466400000	1291800000	1679400000	1721800000	1770100000	1471300000	1493100000	1556600000
Q8A2Q6	Putative zinc ABC transporter, zinc-binding protein	BT_3249	Q8A2Q6	Q8A2Q6_BACTN Putative zinc ABC transporter, zinc-binding protein OS=Bacteroides thetaiotaomicron (strain ATCC 29148 / DSM 2079 / NCTC 10582 / E50 / VPI-5482) OX=226186 GN=BT_3249 PE=3 SV=1	1	11	11	11	49	34.308	581860000	537910000	481870000	496220000	600480000	512600000	474690000	465040000	533450000	608290000	504850000	546420000
Q8A2Q7	Putative metal ABC transporter, ATP-binding protein	BT_3248	Q8A2Q7	Q8A2Q7_BACTN Putative metal ABC transporter, ATP-binding protein OS=Bacteroides thetaiotaomicron (strain ATCC 29148 / DSM 2079 / NCTC 10582 / E50 / VPI-5482) OX=226186 GN=BT_3248 PE=4 SV=1	1	6	6	6	27.8	30.25	23321000
Q8A2Q8	Uncharacterized protein	BT_3247	Q8A2Q8	Q8A2Q8_BACTN Uncharacterized protein OS=Bacteroides thetaiotaomicron (strain ATCC 29148 / DSM 2079 / NCTC 10582 / E50 / VPI-5482) OX=226186 GN=BT_3247 PE=4 SV=1	1	31	31	31	28.3	128.33	9832300000	10385000000	9974600000	9730900000	9285900000	9554200000	7912100000	7238500000	7209900000	10293000000	10299000000	9742800000
Q8A2R1	BACON domain-containing protein	BT_3244	Q8A2R1	Q8A2R1_BACTN BACON domain-containing protein OS=Bacteroides thetaiotaomicron (strain ATCC 29148 / DSM 2079 / NCTC 10582 / E50 / VPI-5482) OX=226186 GN=BT_3244 PE=4 SV=1	1	3	3	3	11	38.136									97735000
Q8A2R2	DUF4987 domain-containing protein	BT_3243	Q8A2R2	Q8A2R2_BACTN DUF4987 domain-containing protein OS=Bacteroides thetaiotaomicron (strain ATCC 29148 / DSM 2079 / NCTC 10582 / E50 / VPI-5482) OX=226186 GN=BT_3243 PE=4 SV=1	1	11	11	11	31.4	50.113	382950000	376570000	388480000	272180000	222650000	254210000	529990000	496690000	491270000	315980000	306030000	298320000
Q8A2R3	Uncharacterized protein	BT_3242	Q8A2R3	Q8A2R3_BACTN Uncharacterized protein OS=Bacteroides thetaiotaomicron (strain ATCC 29148 / DSM 2079 / NCTC 10582 / E50 / VPI-5482) OX=226186 GN=BT_3242 PE=4 SV=1	1	4	4	4	15.1	35.299	70339000		54611000			44426000	48750000	61930000	61300000	52082000		44284000
Q8A2R4	SusD homolog	BT_3241	Q8A2R4	Q8A2R4_BACTN SusD homolog OS=Bacteroides thetaiotaomicron (strain ATCC 29148 / DSM 2079 / NCTC 10582 / E50 / VPI-5482) OX=226186 GN=BT_3241 PE=4 SV=1	1	23	23	23	44.1	59.34	5980600000	5964900000	6101500000	4167100000	4279800000	4445000000	7247200000	8115000000	7875900000	5671700000	5993800000	6102900000
Q8A2R5	SusC homolog	BT_3240	Q8A2R5	Q8A2R5_BACTN SusC homolog OS=Bacteroides thetaiotaomicron (strain ATCC 29148 / DSM 2079 / NCTC 10582 / E50 / VPI-5482) OX=226186 GN=BT_3240 PE=3 SV=1	1	42	34	42	49.4	118.68	513530000	586760000	595100000	214170000	107310000	62702000	495520000	400970000	494380000	432820000	455030000	407750000
Q8A2R6	SusC homolog	BT_3239	Q8A2R6	Q8A2R6_BACTN SusC homolog OS=Bacteroides thetaiotaomicron (strain ATCC 29148 / DSM 2079 / NCTC 10582 / E50 / VPI-5482) OX=226186 GN=BT_3239 PE=3 SV=1	1	41	33	33	46.2	118.49	481210000	485860000	462130000	193060000	175090000	193750000	465840000	542590000	480730000	312120000	341700000	376190000
Q8A2R7	SusD homolog	BT_3238	Q8A2R7	Q8A2R7_BACTN SusD homolog OS=Bacteroides thetaiotaomicron (strain ATCC 29148 / DSM 2079 / NCTC 10582 / E50 / VPI-5482) OX=226186 GN=BT_3238 PE=4 SV=1	1	18	18	18	31.8	57.838	1994200000	1887400000	1991000000	1051100000	931640000	947970000	2018800000	2019400000	2045100000	1366600000	1327700000	1476800000
Q8A2R8	Uncharacterized protein	BT_3237	Q8A2R8	Q8A2R8_BACTN Uncharacterized protein OS=Bacteroides thetaiotaomicron (strain ATCC 29148 / DSM 2079 / NCTC 10582 / E50 / VPI-5482) OX=226186 GN=BT_3237 PE=4 SV=1	1	9	9	9	39.7	34.021	96032000	96227000	101120000		87999000	62286000	118010000	116200000	135820000	91769000	87333000	95113000
Q8A2R9	Uncharacterized protein	BT_3236	Q8A2R9	Q8A2R9_BACTN Uncharacterized protein OS=Bacteroides thetaiotaomicron (strain ATCC 29148 / DSM 2079 / NCTC 10582 / E50 / VPI-5482) OX=226186 GN=BT_3236 PE=4 SV=1	1	8	8	8	25.6	47.078	1224200000	1284400000	1314000000	647700000	639360000	633700000	1702400000	1622700000	1520500000	1023300000	998550000	983510000
Q8A2S0	Uncharacterized protein	BT_3235	Q8A2S0	Q8A2S0_BACTN Uncharacterized protein OS=Bacteroides thetaiotaomicron (strain ATCC 29148 / DSM 2079 / NCTC 10582 / E50 / VPI-5482) OX=226186 GN=BT_3235 PE=4 SV=1	1	4	4	4	9.9	36.695	322650000	301020000	350730000	151660000	291800000	332810000	337480000	388100000	327150000	394850000	379350000	369300000
Q8A2S1	Uncharacterized protein	BT_3234	Q8A2S1	Q8A2S1_BACTN Uncharacterized protein OS=Bacteroides thetaiotaomicron (strain ATCC 29148 / DSM 2079 / NCTC 10582 / E50 / VPI-5482) OX=226186 GN=BT_3234 PE=4 SV=1	1	4	4	4	9.3	45.361	172690000	164410000		113440000	127060000	140240000		115530000	115030000	177580000	186720000	185010000
Q8A2S2	Galactose mutarotase-like protein	BT_3233	Q8A2S2	Q8A2S2_BACTN Galactose mutarotase-like protein OS=Bacteroides thetaiotaomicron (strain ATCC 29148 / DSM 2079 / NCTC 10582 / E50 / VPI-5482) OX=226186 GN=BT_3233 PE=4 SV=1	1	21	21	21	58.2	45.411	2729000000	2776500000	2805200000	2679000000	2852300000	2968500000	5372900000	5370900000	5179700000	3286000000	3158800000	3269100000
Q8A2S3	Gluconate 5-dehydrogenase	BT_3232	Q8A2S3	Q8A2S3_BACTN Gluconate 5-dehydrogenase OS=Bacteroides thetaiotaomicron (strain ATCC 29148 / DSM 2079 / NCTC 10582 / E50 / VPI-5482) OX=226186 GN=BT_3232 PE=4 SV=1	1	11	11	11	33.7	28.644	1510500000	1621300000	1511800000	1283700000	1316500000	1262800000	2166200000	2344700000	2707400000	1348000000	1283500000	1344300000
Q8A2S4	4-deoxy-L-threo-5-hexosulose-uronate ketol-isomerase 1	kduI1	Q8A2S4	KDUI1_BACTN 4-deoxy-L-threo-5-hexosulose-uronate ketol-isomerase 1 OS=Bacteroides thetaiotaomicron (strain ATCC 29148 / DSM 2079 / NCTC 10582 / E50 / VPI-5482) OX=226186 GN=kduI1 PE=3 SV=1	1	7	7	7	24.6	31.666	173100000	177830000	160560000	134200000	151360000	137350000	252170000	234530000	242900000	196720000	218090000	179130000
Q8A2S5	Tyrosine--tRNA ligase	tyrS	Q8A2S5	SYY_BACTN Tyrosine--tRNA ligase OS=Bacteroides thetaiotaomicron (strain ATCC 29148 / DSM 2079 / NCTC 10582 / E50 / VPI-5482) OX=226186 GN=tyrS PE=3 SV=1	1	24	24	24	61.6	48.38	7950400000	7951600000	7847300000	7564900000	8447300000	8437700000	7498400000	7505700000	7331300000	7444100000	7375800000	7063900000
Q8A2S9	Uroporphyrinogen-III synthase HemD, putative	BT_3226	Q8A2S9	Q8A2S9_BACTN Uroporphyrinogen-III synthase HemD, putative OS=Bacteroides thetaiotaomicron (strain ATCC 29148 / DSM 2079 / NCTC 10582 / E50 / VPI-5482) OX=226186 GN=BT_3226 PE=4 SV=1	1	8	8	8	43.6	18.621	657950000	670550000	705280000	430910000	627580000	446050000	490840000	508570000	541000000	720530000	692050000	682810000
Q8A2T1	Cytokinin riboside 5-monophosphate phosphoribohydrolase	BT_3224	Q8A2T1	Q8A2T1_BACTN Cytokinin riboside 5-monophosphate phosphoribohydrolase OS=Bacteroides thetaiotaomicron (strain ATCC 29148 / DSM 2079 / NCTC 10582 / E50 / VPI-5482) OX=226186 GN=BT_3224 PE=3 SV=1	1	5	5	5	31.8	21.747										36571000
Q8A2T5	TPR-repeat-containing protein	BT_3220	Q8A2T5	Q8A2T5_BACTN TPR-repeat-containing protein OS=Bacteroides thetaiotaomicron (strain ATCC 29148 / DSM 2079 / NCTC 10582 / E50 / VPI-5482) OX=226186 GN=BT_3220 PE=4 SV=1	1	24	24	24	36.2	68.175	545110000	537210000	582280000	453450000	522870000	448310000	471500000	465370000	571110000	612040000	643440000	602430000
Q8A2T6	S-adenosylmethionine synthase	metK	Q8A2T6	METK_BACTN S-adenosylmethionine synthase OS=Bacteroides thetaiotaomicron (strain ATCC 29148 / DSM 2079 / NCTC 10582 / E50 / VPI-5482) OX=226186 GN=metK PE=3 SV=1	1	18	18	18	47.9	47.564	283410000	318720000	358100000	235620000	251980000	221470000	362280000	356570000	370900000	329060000	301090000	294920000
Q8A2U0	Uncharacterized protein	BT_3215	Q8A2U0	Q8A2U0_BACTN Uncharacterized protein OS=Bacteroides thetaiotaomicron (strain ATCC 29148 / DSM 2079 / NCTC 10582 / E50 / VPI-5482) OX=226186 GN=BT_3215 PE=4 SV=1	1	2	2	2	21.6	13.091			12406000
Q8A2U1	S-adenosylmethionine:tRNA ribosyltransferase-isomerase	queA	Q8A2U1	Q8A2U1_BACTN S-adenosylmethionine:tRNA ribosyltransferase-isomerase OS=Bacteroides thetaiotaomicron (strain ATCC 29148 / DSM 2079 / NCTC 10582 / E50 / VPI-5482) OX=226186 GN=queA PE=3 SV=1	1	16	16	16	53.4	40.294	1226000000	1205200000	1193500000	982360000	1143800000	1172000000	1294900000	1309500000	1262000000	1081900000	1164400000	1193700000
Q8A2U2	tRNA pseudouridine synthase B	truB	Q8A2U2	TRUB_BACTN tRNA pseudouridine synthase B OS=Bacteroides thetaiotaomicron (strain ATCC 29148 / DSM 2079 / NCTC 10582 / E50 / VPI-5482) OX=226186 GN=truB PE=3 SV=1	1	8	8	8	37.9	27.29	76429000	100530000	95166000	82561000	85992000	73985000	116980000	119740000	103400000	83916000	77026000	70854000
Q8A2U3	Undecaprenyl-diphosphatase	uppP	Q8A2U3	UPPP_BACTN Undecaprenyl-diphosphatase OS=Bacteroides thetaiotaomicron (strain ATCC 29148 / DSM 2079 / NCTC 10582 / E50 / VPI-5482) OX=226186 GN=uppP PE=3 SV=1	1	3	3	3	11.4	28.563		50570000			54429000				55930000
Q8A2U5	Cell division protein FtsX	BT_3210	Q8A2U5	Q8A2U5_BACTN Cell division protein FtsX OS=Bacteroides thetaiotaomicron (strain ATCC 29148 / DSM 2079 / NCTC 10582 / E50 / VPI-5482) OX=226186 GN=BT_3210 PE=3 SV=1	1	6	6	6	13	33.319		118890000			134820000				159640000	142190000	157350000	185440000
Q8A2U6	SAM dependent methyltransferase-like protein	BT_3209	Q8A2U6	Q8A2U6_BACTN SAM dependent methyltransferase-like protein OS=Bacteroides thetaiotaomicron (strain ATCC 29148 / DSM 2079 / NCTC 10582 / E50 / VPI-5482) OX=226186 GN=BT_3209 PE=4 SV=1	1	7	7	7	30.1	32.115	104420000	98422000	106440000	99089000	109770000	121440000	101600000	80603000	84388000	117020000	93258000	95178000
Q8A2U9	Uncharacterized protein	BT_3206	Q8A2U9	Q8A2U9_BACTN Uncharacterized protein OS=Bacteroides thetaiotaomicron (strain ATCC 29148 / DSM 2079 / NCTC 10582 / E50 / VPI-5482) OX=226186 GN=BT_3206 PE=4 SV=1	1	11	11	11	29	40.704	1231200000	1230600000	1262300000	1069200000	1025000000	1219900000	1437200000	1394200000	1283000000	1542300000	1456600000	1555600000
Q8A2V3	Cell well associated RhsD protein	BT_3202	Q8A2V3;Q8A2U8	Q8A2V3_BACTN Cell well associated RhsD protein OS=Bacteroides thetaiotaomicron (strain ATCC 29148 / DSM 2079 / NCTC 10582 / E50 / VPI-5482) OX=226186 GN=BT_3202 PE=4 SV=1	2	8	7	8	7	150.5			25518000	22258000	31269000					28697000	40247000	37357000
Q8A2V9	Putative transcriptional regulator	BT_3196	Q8A2V9	Q8A2V9_BACTN Putative transcriptional regulator OS=Bacteroides thetaiotaomicron (strain ATCC 29148 / DSM 2079 / NCTC 10582 / E50 / VPI-5482) OX=226186 GN=BT_3196 PE=4 SV=1	1	4	3	3	18.2	26.594							87388000
Q8A2W0	tRNA-2-methylthio-N(6)-dimethylallyladenosine synthase	miaB	Q8A2W0	MIAB_BACTN tRNA-2-methylthio-N(6)-dimethylallyladenosine synthase OS=Bacteroides thetaiotaomicron (strain ATCC 29148 / DSM 2079 / NCTC 10582 / E50 / VPI-5482) OX=226186 GN=miaB PE=3 SV=1	1	18	18	18	45.3	51.075	823410000	786250000	627270000	799710000	704710000	771900000	993240000	1040400000	1024700000	724880000	659840000	704000000
Q8A2W2	Putative coenzyme A transferase	BT_3193	Q8A2W2	Q8A2W2_BACTN Putative coenzyme A transferase OS=Bacteroides thetaiotaomicron (strain ATCC 29148 / DSM 2079 / NCTC 10582 / E50 / VPI-5482) OX=226186 GN=BT_3193 PE=4 SV=1	1	23	23	23	45.1	54.021	2073200000	2021300000	2138400000	1809700000	1986700000	1837300000	2692400000	2837400000	2883400000	2033400000	1953600000	1879600000
Q8A2W3	TonB	BT_3192	Q8A2W3	Q8A2W3_BACTN TonB OS=Bacteroides thetaiotaomicron (strain ATCC 29148 / DSM 2079 / NCTC 10582 / E50 / VPI-5482) OX=226186 GN=BT_3192 PE=4 SV=1	1	6	6	6	25.7	28.182	57754000	57556000	49988000		51935000	46747000	53209000	71061000	53889000	71068000	66058000	64210000
Q8A2W4	Uncharacterized protein	BT_3191	Q8A2W4	Q8A2W4_BACTN Uncharacterized protein OS=Bacteroides thetaiotaomicron (strain ATCC 29148 / DSM 2079 / NCTC 10582 / E50 / VPI-5482) OX=226186 GN=BT_3191 PE=4 SV=1	1	4	4	4	23.6	23.656	47022000	53736000	53474000	71248000	98346000	103980000		34526000		84006000	94056000	87322000
Q8A2W6	Uncharacterized protein	BT_3189	Q8A2W6	Q8A2W6_BACTN Uncharacterized protein OS=Bacteroides thetaiotaomicron (strain ATCC 29148 / DSM 2079 / NCTC 10582 / E50 / VPI-5482) OX=226186 GN=BT_3189 PE=4 SV=1	1	27	27	27	50.9	51.55	1123200000	1112100000	1122000000	1607400000	1598200000	1512500000	710550000	688680000	691490000	1502000000	1576300000	1581900000
Q8A2W7	Uncharacterized protein	BT_3188	Q8A2W7	Q8A2W7_BACTN Uncharacterized protein OS=Bacteroides thetaiotaomicron (strain ATCC 29148 / DSM 2079 / NCTC 10582 / E50 / VPI-5482) OX=226186 GN=BT_3188 PE=4 SV=1	1	25	25	25	48.1	46.029	1197400000	1112600000	1200200000	1636500000	1616100000	1676300000	1049100000	1064500000	1098700000	1646300000	1670200000	1657900000
Q8A2W8	Penicillin-binding protein, D-alanyl-D-alanine carboxypeptidase	BT_3187	Q8A2W8	Q8A2W8_BACTN Penicillin-binding protein, D-alanyl-D-alanine carboxypeptidase OS=Bacteroides thetaiotaomicron (strain ATCC 29148 / DSM 2079 / NCTC 10582 / E50 / VPI-5482) OX=226186 GN=BT_3187 PE=4 SV=1	1	14	14	14	39.1	51.944	1464900000	1556000000	1482500000	1279000000	1187100000	1319600000	1732700000	1607000000	1598600000	1600400000	1732000000	1557900000
Q8A2W9	Dihydrolipoyl dehydrogenase	BT_3186	Q8A2W9	Q8A2W9_BACTN Dihydrolipoyl dehydrogenase OS=Bacteroides thetaiotaomicron (strain ATCC 29148 / DSM 2079 / NCTC 10582 / E50 / VPI-5482) OX=226186 GN=BT_3186 PE=3 SV=1	1	6	5	5	12.1	47.508		59764000	59070000		35587000				33761000	50958000	50961000	49970000
Q8A2X0	Uncharacterized protein	BT_3185	Q8A2X0	Q8A2X0_BACTN Uncharacterized protein OS=Bacteroides thetaiotaomicron (strain ATCC 29148 / DSM 2079 / NCTC 10582 / E50 / VPI-5482) OX=226186 GN=BT_3185 PE=4 SV=1	1	4	4	4	20.6	15.215	88644000	84364000		72716000	100220000		65726000	75542000		82549000	85856000
Q8A2X1	L-aspartate oxidase	BT_3184	Q8A2X1	Q8A2X1_BACTN L-aspartate oxidase OS=Bacteroides thetaiotaomicron (strain ATCC 29148 / DSM 2079 / NCTC 10582 / E50 / VPI-5482) OX=226186 GN=BT_3184 PE=3 SV=1	1	17	17	17	45.1	58.531	502030000	484500000	486900000	584790000	530060000	543100000	687250000	621690000	681350000	447020000	466620000	479860000
Q8A2X2	Uncharacterized protein	BT_3183	Q8A2X2	Q8A2X2_BACTN Uncharacterized protein OS=Bacteroides thetaiotaomicron (strain ATCC 29148 / DSM 2079 / NCTC 10582 / E50 / VPI-5482) OX=226186 GN=BT_3183 PE=4 SV=1	1	3	3	3	37.8	10.456	87767000			159280000	67892000	64819000				80350000	95644000	118990000
Q8A2X3	Rubrerythrin	BT_3182	Q8A2X3	Q8A2X3_BACTN Rubrerythrin OS=Bacteroides thetaiotaomicron (strain ATCC 29148 / DSM 2079 / NCTC 10582 / E50 / VPI-5482) OX=226186 GN=BT_3182 PE=4 SV=1	1	15	15	15	87.5	21.736	3767400000	3547600000	3537400000	3106600000	3379400000	3253400000	3171700000	2836100000	3341400000	3517900000	3377200000	3337900000
Q8A2X4	Putative sulfate transporter, permease	BT_3181	Q8A2X4	Q8A2X4_BACTN Putative sulfate transporter, permease OS=Bacteroides thetaiotaomicron (strain ATCC 29148 / DSM 2079 / NCTC 10582 / E50 / VPI-5482) OX=226186 GN=BT_3181 PE=3 SV=1	1	10	10	10	23.4	60.417	654880000	675470000	761900000	484960000	445070000	479290000	765710000	754060000	824050000	643200000	646450000	658520000
Q8A2X6	Beta-galactosidase	BT_3179	Q8A2X6	Q8A2X6_BACTN Beta-galactosidase OS=Bacteroides thetaiotaomicron (strain ATCC 29148 / DSM 2079 / NCTC 10582 / E50 / VPI-5482) OX=226186 GN=BT_3179 PE=1 SV=1	1	30	27	27	33.3	116.74	622740000	595070000	569820000	506680000	519880000	574510000	652510000	674680000	660010000	638350000	644210000	678700000
Q8A2X8	Mucin-desulfating sulfatase	BT_3177	Q8A2X8	Q8A2X8_BACTN Mucin-desulfating sulfatase OS=Bacteroides thetaiotaomicron (strain ATCC 29148 / DSM 2079 / NCTC 10582 / E50 / VPI-5482) OX=226186 GN=BT_3177 PE=4 SV=1	1	7	1	1	12.5	61.274							50023000
Q8A2Y2	Glycoside hydrolase family 95	BT_3173	Q8A2Y2	Q8A2Y2_BACTN Glycoside hydrolase family 95 OS=Bacteroides thetaiotaomicron (strain ATCC 29148 / DSM 2079 / NCTC 10582 / E50 / VPI-5482) OX=226186 GN=BT_3173 PE=4 SV=1	1	12	9	9	16.4	91.632			142740000		110370000	92400000	101060000			110190000		107940000
Q8A2Y3	Two-component system sensor histidine kinase/response regulator, hybrid (One-component system)	BT_3172	Q8A2Y3	Q8A2Y3_BACTN Two-component system sensor histidine kinase/response regulator, hybrid (One-component system) OS=Bacteroides thetaiotaomicron (strain ATCC 29148 / DSM 2079 / NCTC 10582 / E50 / VPI-5482) OX=226186 GN=BT_3172 PE=1 SV=1	1	19	16	16	16.6	149.39	64403000	59270000	63709000	51882000	62245000	48345000				44235000	53961000	51126000
Q8A2Y5	Uncharacterized protein	BT_3170	Q8A2Y5	Q8A2Y5_BACTN Uncharacterized protein OS=Bacteroides thetaiotaomicron (strain ATCC 29148 / DSM 2079 / NCTC 10582 / E50 / VPI-5482) OX=226186 GN=BT_3170 PE=4 SV=1	1	6	6	6	31.6	29.072						23729000		42221000		44551000	29081000
Q8A2Y6	Alpha-xylosidase	BT_3169	Q8A2Y6	Q8A2Y6_BACTN Alpha-xylosidase OS=Bacteroides thetaiotaomicron (strain ATCC 29148 / DSM 2079 / NCTC 10582 / E50 / VPI-5482) OX=226186 GN=BT_3169 PE=4 SV=1	1	16	16	16	13.7	145.64	55129000		50854000		58795000					42840000	45221000	55068000
Q8A2Y7	Putative Fe-S oxidoreductase	BT_3168	Q8A2Y7	Q8A2Y7_BACTN Putative Fe-S oxidoreductase OS=Bacteroides thetaiotaomicron (strain ATCC 29148 / DSM 2079 / NCTC 10582 / E50 / VPI-5482) OX=226186 GN=BT_3168 PE=4 SV=1	1	7	7	7	33.5	29.134	72873000	64897000	81469000	88433000	80159000	61320000	114230000	77474000	59218000	53411000	65014000	79893000
Q8A2Z0	tRNA/rRNA methyltransferase	BT_3165	Q8A2Z0	Q8A2Z0_BACTN tRNA/rRNA methyltransferase OS=Bacteroides thetaiotaomicron (strain ATCC 29148 / DSM 2079 / NCTC 10582 / E50 / VPI-5482) OX=226186 GN=BT_3165 PE=4 SV=1	1	5	5	5	25.7	19.838	57670000	53316000	53322000	40948000	57138000	48023000	58372000	55398000	70812000	41760000	47723000	63715000
Q8A2Z1	Quinolinate synthase A	nadA	Q8A2Z1	Q8A2Z1_BACTN Quinolinate synthase A OS=Bacteroides thetaiotaomicron (strain ATCC 29148 / DSM 2079 / NCTC 10582 / E50 / VPI-5482) OX=226186 GN=nadA PE=3 SV=1	1	11	11	11	44.6	34.308	849180000	861140000	876030000	1111400000	825410000	952580000	1103900000	1089300000	1083700000	679420000	810430000	875140000
Q8A2Z2	Alpha-glucosidase, putative	BT_3163	Q8A2Z2	Q8A2Z2_BACTN Alpha-glucosidase, putative OS=Bacteroides thetaiotaomicron (strain ATCC 29148 / DSM 2079 / NCTC 10582 / E50 / VPI-5482) OX=226186 GN=BT_3163 PE=4 SV=1	1	31	31	31	47	77.744	872100000	932470000	997180000	857810000	973810000	921270000	636760000	650580000	664470000	954870000	961930000	909300000
Q8A2Z3	Glycerophosphoryl diester phosphodiesterase	BT_3162	Q8A2Z3	Q8A2Z3_BACTN Glycerophosphoryl diester phosphodiesterase OS=Bacteroides thetaiotaomicron (strain ATCC 29148 / DSM 2079 / NCTC 10582 / E50 / VPI-5482) OX=226186 GN=BT_3162 PE=1 SV=1	1	15	15	15	53.8	34.167	300060000	290050000	293980000	225740000	220240000	219510000	211750000	239910000	218410000	362720000	294430000	294890000
Q8A2Z5	Alpha-1,3-galactosidase A	glaA	Q8A2Z5	GLAA_BACTN Alpha-1,3-galactosidase A OS=Bacteroides thetaiotaomicron (strain ATCC 29148 / DSM 2079 / NCTC 10582 / E50 / VPI-5482) OX=226186 GN=glaA PE=3 SV=1	1	7	7	7	13.7	65.147		26875000		28868000	33826000							24495000
Q8A300	Glycoside hydrolase family 95	BT_3155	Q8A300	Q8A300_BACTN Glycoside hydrolase family 95 OS=Bacteroides thetaiotaomicron (strain ATCC 29148 / DSM 2079 / NCTC 10582 / E50 / VPI-5482) OX=226186 GN=BT_3155 PE=4 SV=1	1	9	8	8	11.4	90.774		43327000	40119000		38493000					40177000	39559000
Q8A302	Putative DNA-binding protein	BT_3153	Q8A302	Q8A302_BACTN Putative DNA-binding protein OS=Bacteroides thetaiotaomicron (strain ATCC 29148 / DSM 2079 / NCTC 10582 / E50 / VPI-5482) OX=226186 GN=BT_3153 PE=4 SV=1	1	3	3	3	21.1	13.497	44061000			36811000	59066000	49606000		51090000	54594000	74310000	65219000	77707000
Q8A303	ATP-dependent DNA helicase	BT_3152	Q8A303	Q8A303_BACTN ATP-dependent DNA helicase OS=Bacteroides thetaiotaomicron (strain ATCC 29148 / DSM 2079 / NCTC 10582 / E50 / VPI-5482) OX=226186 GN=BT_3152 PE=4 SV=1	1	12	12	12	26.4	56.983	340800000	321990000	357630000	312480000	310190000	308340000	377910000	351420000	383270000	263770000	276880000	258670000
Q8A307	Uncharacterized protein	BT_3148	Q8A307	Q8A307_BACTN Uncharacterized protein OS=Bacteroides thetaiotaomicron (strain ATCC 29148 / DSM 2079 / NCTC 10582 / E50 / VPI-5482) OX=226186 GN=BT_3148 PE=4 SV=1	1	11	11	11	25.1	47.104	56136000	61910000	62334000		58356000	56928000	58705000	53312000	48200000	63299000	64502000	56376000
Q8A308	Uncharacterized protein	BT_3147	Q8A308	Q8A308_BACTN Uncharacterized protein OS=Bacteroides thetaiotaomicron (strain ATCC 29148 / DSM 2079 / NCTC 10582 / E50 / VPI-5482) OX=226186 GN=BT_3147 PE=4 SV=1	1	15	15	15	52.8	42.797	1195100000	1346900000	1290000000	1163700000	1367000000	1201900000	1469900000	1490900000	1588000000	1372800000	1210700000	1329700000
Q8A309	TenA family transcriptional activator-like protein	BT_3146	Q8A309	Q8A309_BACTN TenA family transcriptional activator-like protein OS=Bacteroides thetaiotaomicron (strain ATCC 29148 / DSM 2079 / NCTC 10582 / E50 / VPI-5482) OX=226186 GN=BT_3146 PE=1 SV=1	1	9	9	9	49.2	28.145	712850000	715850000	747770000	675370000	796180000	723080000	1041400000	898330000	1012200000	659050000	670650000	674150000
Q8A310	Uncharacterized protein	BT_3145	Q8A310	Q8A310_BACTN Uncharacterized protein OS=Bacteroides thetaiotaomicron (strain ATCC 29148 / DSM 2079 / NCTC 10582 / E50 / VPI-5482) OX=226186 GN=BT_3145 PE=4 SV=1	1	6	6	6	62	15.784	1126800000	1193000000	1118500000	1233600000	1125400000	1032100000	1734400000	1711300000	1605400000	1015200000	1125300000	929850000
Q8A322	Alpha-galactosidase	BT_3133	Q8A322	Q8A322_BACTN Alpha-galactosidase OS=Bacteroides thetaiotaomicron (strain ATCC 29148 / DSM 2079 / NCTC 10582 / E50 / VPI-5482) OX=226186 GN=BT_3133 PE=4 SV=1	1	10	10	10	14.8	74.264	167800000	194650000	162640000	194590000	207980000	243510000				217210000	199510000	223260000
Q8A324	Alpha-galactosidase	BT_3131	Q8A324	Q8A324_BACTN Alpha-galactosidase OS=Bacteroides thetaiotaomicron (strain ATCC 29148 / DSM 2079 / NCTC 10582 / E50 / VPI-5482) OX=226186 GN=BT_3131 PE=3 SV=1	1	4	4	4	6.7	82.705			27845000
Q8A325	Alpha-1,2-mannosidase, putative	BT_3130	Q8A325	Q8A325_BACTN Alpha-1,2-mannosidase, putative OS=Bacteroides thetaiotaomicron (strain ATCC 29148 / DSM 2079 / NCTC 10582 / E50 / VPI-5482) OX=226186 GN=BT_3130 PE=1 SV=1	1	13	13	13	20.3	83.375	210680000	210090000	217170000	221410000	233810000	224150000	102210000	74858000	80876000	199730000	185410000	207780000
Q8A326	Putative flagellar motor protein MotB	BT_3129	Q8A326	Q8A326_BACTN Putative flagellar motor protein MotB OS=Bacteroides thetaiotaomicron (strain ATCC 29148 / DSM 2079 / NCTC 10582 / E50 / VPI-5482) OX=226186 GN=BT_3129 PE=4 SV=1	1	21	21	21	71.4	31.745	11202000000	11177000000	11103000000	13979000000	13882000000	15184000000	10584000000	11105000000	10726000000	16069000000	15384000000	15284000000
Q8A327	dITP/XTP pyrophosphatase	BT_3128	Q8A327	IXTPA_BACTN dITP/XTP pyrophosphatase OS=Bacteroides thetaiotaomicron (strain ATCC 29148 / DSM 2079 / NCTC 10582 / E50 / VPI-5482) OX=226186 GN=BT_3128 PE=3 SV=1	1	6	6	6	26.9	21.656	65124000	83360000	80319000	69630000	67183000	64837000	116720000	138080000	133400000	87803000	102920000	73688000
Q8A329	Leucine--tRNA ligase	leuS	Q8A329	SYL_BACTN Leucine--tRNA ligase OS=Bacteroides thetaiotaomicron (strain ATCC 29148 / DSM 2079 / NCTC 10582 / E50 / VPI-5482) OX=226186 GN=leuS PE=3 SV=1	1	35	35	35	38.1	108.57	2885200000	2787700000	2946700000	2824500000	2901700000	2961200000	3570600000	3668900000	3522300000	2428200000	2391000000	2346700000
Q8A334	DNA mismatch repair protein MutS	mutS	Q8A334	MUTS_BACTN DNA mismatch repair protein MutS OS=Bacteroides thetaiotaomicron (strain ATCC 29148 / DSM 2079 / NCTC 10582 / E50 / VPI-5482) OX=226186 GN=mutS PE=3 SV=1	1	27	27	27	34.9	97.33	424260000	465260000	408980000	382590000	458120000	442400000	438480000	463800000	470480000	348200000	366660000	380760000
Q8A337	Phosphatidylglycerol--prolipoprotein diacylglyceryl transferase	lgt	Q8A337	LGT_BACTN Phosphatidylglycerol--prolipoprotein diacylglyceryl transferase OS=Bacteroides thetaiotaomicron (strain ATCC 29148 / DSM 2079 / NCTC 10582 / E50 / VPI-5482) OX=226186 GN=lgt PE=3 SV=1	1	3	3	3	8.9	32.986	139310000	110780000	126720000	163420000	119400000	145330000	126130000	128290000		129490000	134720000	125470000
Q8A338	2-dehydropantoate 2-reductase	BT_3117	Q8A338	Q8A338_BACTN 2-dehydropantoate 2-reductase OS=Bacteroides thetaiotaomicron (strain ATCC 29148 / DSM 2079 / NCTC 10582 / E50 / VPI-5482) OX=226186 GN=BT_3117 PE=3 SV=1	1	13	13	13	45.2	32.666	530590000	571400000	549320000	397450000	489290000	482820000	601810000	561680000	517080000	528550000	547010000	585240000
Q8A339	Ribosome-binding ATPase YchF	ychF	Q8A339	Q8A339_BACTN Ribosome-binding ATPase YchF OS=Bacteroides thetaiotaomicron (strain ATCC 29148 / DSM 2079 / NCTC 10582 / E50 / VPI-5482) OX=226186 GN=ychF PE=3 SV=1	1	18	18	18	56.9	40.645	2050000000	2117900000	2078800000	1456900000	1794800000	1707600000	1820300000	1911500000	1807400000	1831600000	1832500000	1969400000
Q8A341	Beta-galactosidase	BT_3114	Q8A341	Q8A341_BACTN Beta-galactosidase OS=Bacteroides thetaiotaomicron (strain ATCC 29148 / DSM 2079 / NCTC 10582 / E50 / VPI-5482) OX=226186 GN=BT_3114 PE=3 SV=1	1	10	10	10	9.3	126.94		44993000									53402000	54228000
Q8A342	Putative transmembrane efflux protein	BT_3113	Q8A342	Q8A342_BACTN Putative transmembrane efflux protein OS=Bacteroides thetaiotaomicron (strain ATCC 29148 / DSM 2079 / NCTC 10582 / E50 / VPI-5482) OX=226186 GN=BT_3113 PE=4 SV=1	1	2	2	2	7.6	40.665							29064000
Q8A343	Putative lipoprotein	BT_3112	Q8A343	Q8A343_BACTN Putative lipoprotein OS=Bacteroides thetaiotaomicron (strain ATCC 29148 / DSM 2079 / NCTC 10582 / E50 / VPI-5482) OX=226186 GN=BT_3112 PE=4 SV=1	1	21	21	21	48.1	51.405	677580000	645850000	693540000	550920000	486550000	485260000	752210000	731350000	709400000	747410000	733580000	758430000
Q8A344	Uncharacterized protein	BT_3111	Q8A344	Q8A344_BACTN Uncharacterized protein OS=Bacteroides thetaiotaomicron (strain ATCC 29148 / DSM 2079 / NCTC 10582 / E50 / VPI-5482) OX=226186 GN=BT_3111 PE=4 SV=1	1	19	19	19	26.7	93.63	116500000	65182000	53752000	57960000	62568000	56696000	48212000	101590000	132330000	202310000	158610000	102190000
Q8A345	Uncharacterized protein	BT_3110	Q8A345	Q8A345_BACTN Uncharacterized protein OS=Bacteroides thetaiotaomicron (strain ATCC 29148 / DSM 2079 / NCTC 10582 / E50 / VPI-5482) OX=226186 GN=BT_3110 PE=4 SV=1	1	5	5	5	11.7	39.116										40164000	35782000	30495000
Q8A346	Arylsulfatase A	BT_3109	Q8A346	Q8A346_BACTN Arylsulfatase A OS=Bacteroides thetaiotaomicron (strain ATCC 29148 / DSM 2079 / NCTC 10582 / E50 / VPI-5482) OX=226186 GN=BT_3109 PE=4 SV=1	1	9	9	9	23.2	56.062	34860000		40691000
Q8A347	Putative beta-xylosidase	BT_3108	Q8A347	Q8A347_BACTN Putative beta-xylosidase OS=Bacteroides thetaiotaomicron (strain ATCC 29148 / DSM 2079 / NCTC 10582 / E50 / VPI-5482) OX=226186 GN=BT_3108 PE=3 SV=1	1	8	8	8	30.1	38.001	353270000	473300000	503750000	14647000	64431000	38780000				71808000	62385000	44738000
Q8A348	Arylsulfatase (Aryl-sulfate sulphohydrolase)	BT_3107	Q8A348	Q8A348_BACTN Arylsulfatase (Aryl-sulfate sulphohydrolase) OS=Bacteroides thetaiotaomicron (strain ATCC 29148 / DSM 2079 / NCTC 10582 / E50 / VPI-5482) OX=226186 GN=BT_3107 PE=4 SV=1	1	6	6	6	12.1	61.503	37626000	36496000	45036000
Q8A349	Arylsulfatase (Aryl-sulfate sulphohydrolase)	BT_3106	Q8A349	Q8A349_BACTN Arylsulfatase (Aryl-sulfate sulphohydrolase) OS=Bacteroides thetaiotaomicron (strain ATCC 29148 / DSM 2079 / NCTC 10582 / E50 / VPI-5482) OX=226186 GN=BT_3106 PE=4 SV=1	1	4	4	4	6.9	62.409		18526000
Q8A357	Uncharacterized protein	BT_3098	Q8A357;Q8A356	Q8A357_BACTN Uncharacterized protein OS=Bacteroides thetaiotaomicron (strain ATCC 29148 / DSM 2079 / NCTC 10582 / E50 / VPI-5482) OX=226186 GN=BT_3098 PE=4 SV=1	2	4	4	4	24.3	21.193										23075000	23240000
Q8A358	Two-component system sensor histidine kinase/response regulator, hybrid (One-component system)	BT_3097	Q8A358	Q8A358_BACTN Two-component system sensor histidine kinase/response regulator, hybrid (One-component system) OS=Bacteroides thetaiotaomicron (strain ATCC 29148 / DSM 2079 / NCTC 10582 / E50 / VPI-5482) OX=226186 GN=BT_3097 PE=4 SV=1	1	37	37	37	30.1	154.73	4557900000	4377100000	4430500000	3786500000	4046100000	4165400000	3455700000	3596400000	3397600000	4252900000	4146300000	4259500000
Q8A363	Beta-galactosidase	BT_3092	Q8A363	Q8A363_BACTN Beta-galactosidase OS=Bacteroides thetaiotaomicron (strain ATCC 29148 / DSM 2079 / NCTC 10582 / E50 / VPI-5482) OX=226186 GN=BT_3092 PE=3 SV=1	1	12	12	12	17.7	83.72	87012000	85565000	96217000	31448000							48149000	40578000
Q8A364	Putative regulatory protein	BT_3091	Q8A364	Q8A364_BACTN Putative regulatory protein OS=Bacteroides thetaiotaomicron (strain ATCC 29148 / DSM 2079 / NCTC 10582 / E50 / VPI-5482) OX=226186 GN=BT_3091 PE=4 SV=1	1	29	29	29	50	63.973	4882400000	4918000000	4909200000	4357100000	4689400000	4381200000	4113700000	4014800000	4179000000	5455500000	5378600000	5209300000
Q8A369	Alpha-glucosidase II	BT_3086	Q8A369	Q8A369_BACTN Alpha-glucosidase II OS=Bacteroides thetaiotaomicron (strain ATCC 29148 / DSM 2079 / NCTC 10582 / E50 / VPI-5482) OX=226186 GN=BT_3086 PE=3 SV=1	1	18	18	18	24.7	95.961	185270000	203340000	229310000	167690000	199120000	200490000	70243000	98509000		201630000	224900000	183050000
Q8A370	Alpha-xylosidase	BT_3085	Q8A370	Q8A370_BACTN Alpha-xylosidase OS=Bacteroides thetaiotaomicron (strain ATCC 29148 / DSM 2079 / NCTC 10582 / E50 / VPI-5482) OX=226186 GN=BT_3085 PE=3 SV=1	1	35	35	35	50	81.77	3932800000	4032100000	4176200000	3193200000	4404900000	3451900000	2455700000	2640500000	2655000000	4513400000	4392900000	4843300000
Q8A371	Lipase, putative	BT_3084	Q8A371	Q8A371_BACTN Lipase, putative OS=Bacteroides thetaiotaomicron (strain ATCC 29148 / DSM 2079 / NCTC 10582 / E50 / VPI-5482) OX=226186 GN=BT_3084 PE=4 SV=1	1	13	13	13	40.7	30.553	371710000	366730000	348660000	310590000	349130000	382300000	263040000	252800000	255700000	416070000	474610000	482080000
Q8A372	Putative ATPase	BT_3083	Q8A372	Q8A372_BACTN Putative ATPase OS=Bacteroides thetaiotaomicron (strain ATCC 29148 / DSM 2079 / NCTC 10582 / E50 / VPI-5482) OX=226186 GN=BT_3083 PE=4 SV=1	1	14	14	14	32.2	50.224	132380000	155110000	136640000	132760000	132100000	126640000	194690000	183820000	180680000	116470000	122840000	124420000
Q8A374	Putative pectin degradation protein	BT_3081	Q8A374	Q8A374_BACTN Putative pectin degradation protein OS=Bacteroides thetaiotaomicron (strain ATCC 29148 / DSM 2079 / NCTC 10582 / E50 / VPI-5482) OX=226186 GN=BT_3081 PE=4 SV=1	1	3	3	3	26.5	12.798	66962000	66343000		65196000	66348000	56219000		95792000	101580000	55250000	60293000	54300000
Q8A375	Cysteine synthase	BT_3080	Q8A375	Q8A375_BACTN Cysteine synthase OS=Bacteroides thetaiotaomicron (strain ATCC 29148 / DSM 2079 / NCTC 10582 / E50 / VPI-5482) OX=226186 GN=BT_3080 PE=3 SV=1	1	17	17	17	81.3	33.094	4700000000	4648500000	4731000000	3229500000	2634000000	2880200000	5597400000	5656700000	5358600000	4141900000	3931400000	3781300000
Q8A377	5-nitroimidazole antibiotic resistance protein	BT_3078	Q8A377	Q8A377_BACTN 5-nitroimidazole antibiotic resistance protein OS=Bacteroides thetaiotaomicron (strain ATCC 29148 / DSM 2079 / NCTC 10582 / E50 / VPI-5482) OX=226186 GN=BT_3078 PE=1 SV=1	1	4	4	4	25.8	18.253	124790000	112680000	124150000	81045000	86711000	96500000	134820000	146200000	136680000	92700000	74747000	93484000
Q8A378	Ribonuclease R	rnr	Q8A378	Q8A378_BACTN Ribonuclease R OS=Bacteroides thetaiotaomicron (strain ATCC 29148 / DSM 2079 / NCTC 10582 / E50 / VPI-5482) OX=226186 GN=rnr PE=3 SV=1	1	42	42	42	51.4	82.044	1918300000	1928100000	1895300000	2264900000	2169600000	2336800000	2259700000	2312200000	2382900000	1947500000	1947800000	1886700000
Q8A380	NAD-dependent epimerase/dehydratase family protein	BT_3075	Q8A380	Q8A380_BACTN NAD-dependent epimerase/dehydratase family protein OS=Bacteroides thetaiotaomicron (strain ATCC 29148 / DSM 2079 / NCTC 10582 / E50 / VPI-5482) OX=226186 GN=BT_3075 PE=4 SV=1	1	7	7	7	21.5	38.492			38548000					25042000				30761000
Q8A382	tRNA-dihydrouridine synthase	BT_3073	Q8A382	Q8A382_BACTN tRNA-dihydrouridine synthase OS=Bacteroides thetaiotaomicron (strain ATCC 29148 / DSM 2079 / NCTC 10582 / E50 / VPI-5482) OX=226186 GN=BT_3073 PE=3 SV=1	1	10	10	10	36.4	37.072	571210000	554010000	502910000	577160000	473360000	562430000	561210000	595520000	524330000	443280000	412410000	442840000
Q8A383	Collagenase	BT_3072	Q8A383	Q8A383_BACTN Collagenase OS=Bacteroides thetaiotaomicron (strain ATCC 29148 / DSM 2079 / NCTC 10582 / E50 / VPI-5482) OX=226186 GN=BT_3072 PE=4 SV=1	1	15	15	15	32.1	48.07	542600000	523680000	549840000	477000000	472980000	487150000	657970000	538700000	541170000	419120000	375480000	392300000
Q8A384	Thioesterase family-like protein	BT_3071	Q8A384	Q8A384_BACTN Thioesterase family-like protein OS=Bacteroides thetaiotaomicron (strain ATCC 29148 / DSM 2079 / NCTC 10582 / E50 / VPI-5482) OX=226186 GN=BT_3071 PE=4 SV=1	1	5	5	5	32.8	15.531	83872000	82971000	83923000	67130000	52346000	60809000			109670000		60572000
Q8A386	Putative disulphide-isomerase	BT_3069	Q8A386	Q8A386_BACTN Putative disulphide-isomerase OS=Bacteroides thetaiotaomicron (strain ATCC 29148 / DSM 2079 / NCTC 10582 / E50 / VPI-5482) OX=226186 GN=BT_3069 PE=1 SV=1	1	9	9	9	22.6	46.995	67264000	76672000	73107000	53271000	82669000	64057000	78654000	83693000	85456000	72504000	71302000	82187000
Q8A387	Quinoprotein amine dehydrogenase	BT_3067	Q8A387	Q8A387_BACTN Quinoprotein amine dehydrogenase OS=Bacteroides thetaiotaomicron (strain ATCC 29148 / DSM 2079 / NCTC 10582 / E50 / VPI-5482) OX=226186 GN=BT_3067 PE=4 SV=1	1	16	16	16	52.4	39.911	669740000	638450000	670330000	488930000	577690000	611690000	545300000	553160000	567350000	699060000	649420000	685910000
Q8A389	Alpha-galactosidase	BT_3065	Q8A389	Q8A389_BACTN Alpha-galactosidase OS=Bacteroides thetaiotaomicron (strain ATCC 29148 / DSM 2079 / NCTC 10582 / E50 / VPI-5482) OX=226186 GN=BT_3065 PE=3 SV=1	1	9	9	9	18.9	55.698		35812000	46538000	54323000	48222000	37530000				40850000	34053000	46748000
Q8A398	Putative lipoprotein	BT_3056	Q8A398	Q8A398_BACTN Putative lipoprotein OS=Bacteroides thetaiotaomicron (strain ATCC 29148 / DSM 2079 / NCTC 10582 / E50 / VPI-5482) OX=226186 GN=BT_3056 PE=4 SV=1	1	10	10	10	34.5	46.193	361000000	295100000	318060000	334320000	307260000	315150000	226350000	253620000	316830000	372760000	350550000	346430000
Q8A399	Succinate dehydrogenase iron-sulfur protein	BT_3055	Q8A399	Q8A399_BACTN Succinate dehydrogenase iron-sulfur protein OS=Bacteroides thetaiotaomicron (strain ATCC 29148 / DSM 2079 / NCTC 10582 / E50 / VPI-5482) OX=226186 GN=BT_3055 PE=4 SV=1	1	15	15	15	61.4	27.404	1797000000	1816100000	1912000000	1672900000	1867800000	1494000000	1509900000	1657600000	1544800000	1867200000	1803000000	1794200000
Q8A3A0	Succinate dehydrogenase flavoprotein subunit	BT_3054	Q8A3A0	Q8A3A0_BACTN Succinate dehydrogenase flavoprotein subunit OS=Bacteroides thetaiotaomicron (strain ATCC 29148 / DSM 2079 / NCTC 10582 / E50 / VPI-5482) OX=226186 GN=BT_3054 PE=4 SV=1	1	37	37	37	58.1	73.25	12543000000	12962000000	13049000000	11804000000	11864000000	11917000000	13790000000	13474000000	14083000000	12833000000	12177000000	12942000000
Q8A3A1	Putative cytochrome B subunit	BT_3053	Q8A3A1	Q8A3A1_BACTN Putative cytochrome B subunit OS=Bacteroides thetaiotaomicron (strain ATCC 29148 / DSM 2079 / NCTC 10582 / E50 / VPI-5482) OX=226186 GN=BT_3053 PE=4 SV=1	1	3	3	3	7.7	26.383	2050600000	2041400000	1767200000	1260000000	1440600000	1156400000	3214000000	3052400000	2750500000	2462600000	1895000000	1831400000
Q8A3A2	Transcriptional regulator	BT_3052	Q8A3A2	Q8A3A2_BACTN Transcriptional regulator OS=Bacteroides thetaiotaomicron (strain ATCC 29148 / DSM 2079 / NCTC 10582 / E50 / VPI-5482) OX=226186 GN=BT_3052 PE=4 SV=1	1	4	4	4	13.6	36.761								10804000
Q8A3A3	Mucin-desulfating sulfatase	BT_3051	Q8A3A3	Q8A3A3_BACTN Mucin-desulfating sulfatase OS=Bacteroides thetaiotaomicron (strain ATCC 29148 / DSM 2079 / NCTC 10582 / E50 / VPI-5482) OX=226186 GN=BT_3051 PE=4 SV=1	1	7	7	7	15.1	60.043	97884000	91275000	88411000	88936000	98668000	68864000	85525000	114980000	79082000	92589000	97997000	104300000
Q8A3B0	Uncharacterized protein	BT_3044	Q8A3B0	Q8A3B0_BACTN Uncharacterized protein OS=Bacteroides thetaiotaomicron (strain ATCC 29148 / DSM 2079 / NCTC 10582 / E50 / VPI-5482) OX=226186 GN=BT_3044 PE=4 SV=1	1	1	1	1	4.7	32.844						10149000
Q8A3B1	Putative xylanase	BT_3043	Q8A3B1	Q8A3B1_BACTN Putative xylanase OS=Bacteroides thetaiotaomicron (strain ATCC 29148 / DSM 2079 / NCTC 10582 / E50 / VPI-5482) OX=226186 GN=BT_3043 PE=4 SV=1	1	6	6	6	11.4	59.841		32485000
Q8A3B3	Histone-like bacterial DNA-binding protein	BT_3041	Q8A3B3	Q8A3B3_BACTN Histone-like bacterial DNA-binding protein OS=Bacteroides thetaiotaomicron (strain ATCC 29148 / DSM 2079 / NCTC 10582 / E50 / VPI-5482) OX=226186 GN=BT_3041 PE=4 SV=1	1	4	4	4	22.2	24.307					21401000							22735000
Q8A3B8	SusC homolog	BT_3036	Q8A3B8	Q8A3B8_BACTN SusC homolog OS=Bacteroides thetaiotaomicron (strain ATCC 29148 / DSM 2079 / NCTC 10582 / E50 / VPI-5482) OX=226186 GN=BT_3036 PE=4 SV=1	1	22	22	22	28.8	97.389	119490000	110960000	118400000	122970000	141370000	142790000	161190000	148960000	130750000	169190000	168410000	171700000
Q8A3B9	Carboxy-terminal processing protease	BT_3035	Q8A3B9	Q8A3B9_BACTN Carboxy-terminal processing protease OS=Bacteroides thetaiotaomicron (strain ATCC 29148 / DSM 2079 / NCTC 10582 / E50 / VPI-5482) OX=226186 GN=BT_3035 PE=3 SV=1	1	36	35	36	56	59.737	13097000000	13437000000	13256000000	12077000000	12584000000	11886000000	13906000000	13670000000	13933000000	16897000000	16539000000	16733000000
Q8A3C0	Phosphopantetheine adenylyltransferase	coaD	Q8A3C0	COAD_BACTN Phosphopantetheine adenylyltransferase OS=Bacteroides thetaiotaomicron (strain ATCC 29148 / DSM 2079 / NCTC 10582 / E50 / VPI-5482) OX=226186 GN=coaD PE=3 SV=1	1	3	3	3	16.6	17.556				60804000
Q8A3C1	DNA topoisomerase (ATP-hydrolyzing)	BT_3033	Q8A3C1	Q8A3C1_BACTN DNA topoisomerase (ATP-hydrolyzing) OS=Bacteroides thetaiotaomicron (strain ATCC 29148 / DSM 2079 / NCTC 10582 / E50 / VPI-5482) OX=226186 GN=BT_3033 PE=4 SV=1	1	20	20	20	36.8	70.753	411360000	462460000	431990000	344830000	368060000	362420000	522580000	488490000	446960000	301680000	346820000	378750000
Q8A3C2	Uncharacterized protein	BT_3032	Q8A3C2	Q8A3C2_BACTN Uncharacterized protein OS=Bacteroides thetaiotaomicron (strain ATCC 29148 / DSM 2079 / NCTC 10582 / E50 / VPI-5482) OX=226186 GN=BT_3032 PE=4 SV=1	1	12	12	12	35.7	44.294	332820000	320590000	341100000	337980000	384910000	363900000	377440000	382800000	415660000	334330000	369530000	340050000
Q8A3C5	Na+/glucose symporter	BT_3029	Q8A3C5	Q8A3C5_BACTN Na+/glucose symporter OS=Bacteroides thetaiotaomicron (strain ATCC 29148 / DSM 2079 / NCTC 10582 / E50 / VPI-5482) OX=226186 GN=BT_3029 PE=3 SV=1	1	2	2	2	4.2	70.449												16588000
Q8A3C7	Uncharacterized protein	BT_3027	Q8A3C7	Q8A3C7_BACTN Uncharacterized protein OS=Bacteroides thetaiotaomicron (strain ATCC 29148 / DSM 2079 / NCTC 10582 / E50 / VPI-5482) OX=226186 GN=BT_3027 PE=4 SV=1	1	4	4	4	11.1	43.267		53073000	86254000		56331000
Q8A3C8	Glycosylhydrolase, putative xylanase	BT_3026	Q8A3C8	Q8A3C8_BACTN Glycosylhydrolase, putative xylanase OS=Bacteroides thetaiotaomicron (strain ATCC 29148 / DSM 2079 / NCTC 10582 / E50 / VPI-5482) OX=226186 GN=BT_3026 PE=4 SV=1	1	10	10	10	22.5	58.549	50606000	55584000	45227000	33468000		49249000					41021000
Q8A3C9	SusD homolog	BT_3025	Q8A3C9	Q8A3C9_BACTN SusD homolog OS=Bacteroides thetaiotaomicron (strain ATCC 29148 / DSM 2079 / NCTC 10582 / E50 / VPI-5482) OX=226186 GN=BT_3025 PE=4 SV=1	1	7	7	7	12.4	60.938		10314000
Q8A3D1	Uncharacterized protein	BT_3023	Q8A3D1	Q8A3D1_BACTN Uncharacterized protein OS=Bacteroides thetaiotaomicron (strain ATCC 29148 / DSM 2079 / NCTC 10582 / E50 / VPI-5482) OX=226186 GN=BT_3023 PE=4 SV=1	1	11	11	11	36.1	34.052	319110000	298150000	307710000	282300000	286770000	263170000	154030000	153770000	152630000	275100000	269130000	274380000
Q8A3D3	Uncharacterized protein	BT_3021	Q8A3D3	Q8A3D3_BACTN Uncharacterized protein OS=Bacteroides thetaiotaomicron (strain ATCC 29148 / DSM 2079 / NCTC 10582 / E50 / VPI-5482) OX=226186 GN=BT_3021 PE=4 SV=1	1	12	12	12	27.8	51.641	54632000	51681000	38905000	48246000	53339000	62704000				51658000	58027000	60195000
Q8A3D4	Uncharacterized protein	BT_3020	Q8A3D4	Q8A3D4_BACTN Uncharacterized protein OS=Bacteroides thetaiotaomicron (strain ATCC 29148 / DSM 2079 / NCTC 10582 / E50 / VPI-5482) OX=226186 GN=BT_3020 PE=4 SV=1	1	15	15	15	29.6	58.455	497220000	562950000	386680000	350520000	319430000	360660000	33843000	85183000	37783000	376830000	383060000	370560000
Q8A3D5	Putative Na+/Ca2+ exchanger protein, cation antiporter	BT_3019	Q8A3D5	Q8A3D5_BACTN Putative Na+/Ca2+ exchanger protein, cation antiporter OS=Bacteroides thetaiotaomicron (strain ATCC 29148 / DSM 2079 / NCTC 10582 / E50 / VPI-5482) OX=226186 GN=BT_3019 PE=4 SV=1	1	1	1	1	6.1	34.577												19822000
Q8A3D6	Putative mechano-sensitive ion channel	BT_3018	Q8A3D6	Q8A3D6_BACTN Putative mechano-sensitive ion channel OS=Bacteroides thetaiotaomicron (strain ATCC 29148 / DSM 2079 / NCTC 10582 / E50 / VPI-5482) OX=226186 GN=BT_3018 PE=4 SV=1	1	26	26	26	40.4	70.136	11444000000	11946000000	11577000000	12067000000	11831000000	12037000000	10387000000	10184000000	10492000000	13462000000	13692000000	12964000000
Q8A3E3	Putative anti-sigma factor	BT_3011	Q8A3E3	Q8A3E3_BACTN Putative anti-sigma factor OS=Bacteroides thetaiotaomicron (strain ATCC 29148 / DSM 2079 / NCTC 10582 / E50 / VPI-5482) OX=226186 GN=BT_3011 PE=4 SV=1	1	9	9	9	34.4	35.381				52336000	50589000	45122000				56258000		54314000
Q8A3E4	RNA polymerase ECF-type sigma factor	BT_3010	Q8A3E4	Q8A3E4_BACTN RNA polymerase ECF-type sigma factor OS=Bacteroides thetaiotaomicron (strain ATCC 29148 / DSM 2079 / NCTC 10582 / E50 / VPI-5482) OX=226186 GN=BT_3010 PE=3 SV=1	1	3	3	3	14.7	22.49					36404000	26536000
Q8A3E5	Beta-glucosidase (Gentiobiase)	BT_3009	Q8A3E5	Q8A3E5_BACTN Beta-glucosidase (Gentiobiase) OS=Bacteroides thetaiotaomicron (strain ATCC 29148 / DSM 2079 / NCTC 10582 / E50 / VPI-5482) OX=226186 GN=BT_3009 PE=4 SV=1	1	32	32	32	35.2	95.756	3699800000	3544300000	3484300000	2500100000	3150100000	3023700000	2542500000	2486300000	2539300000	3468500000	3383500000	3516600000
Q8A3E7	D-alanyl-D-alanine dipeptidase	BT_3007	Q8A3E7	Q8A3E7_BACTN D-alanyl-D-alanine dipeptidase OS=Bacteroides thetaiotaomicron (strain ATCC 29148 / DSM 2079 / NCTC 10582 / E50 / VPI-5482) OX=226186 GN=BT_3007 PE=3 SV=1	1	5	5	5	22.9	32.588	61856000	64416000		81350000	76306000	62372000	70639000	68613000	69854000	68085000	81363000	86559000
Q8A3E8	Regulator of chromosome condensation, RCC1	BT_3006	Q8A3E8	Q8A3E8_BACTN Regulator of chromosome condensation, RCC1 OS=Bacteroides thetaiotaomicron (strain ATCC 29148 / DSM 2079 / NCTC 10582 / E50 / VPI-5482) OX=226186 GN=BT_3006 PE=4 SV=1	1	7	7	7	7	111.67					11685000	13508000			13006000
Q8A3E9	Uncharacterized protein	BT_3005	Q8A3E9	Q8A3E9_BACTN Uncharacterized protein OS=Bacteroides thetaiotaomicron (strain ATCC 29148 / DSM 2079 / NCTC 10582 / E50 / VPI-5482) OX=226186 GN=BT_3005 PE=4 SV=1	1	17	17	17	17.5	110.53	32355000	36621000		31477000	37621000	29941000		22035000		28149000	28804000	26847000
Q8A3F0	SWIM Zn-finger domain protein	BT_3004	Q8A3F0	Q8A3F0_BACTN SWIM Zn-finger domain protein OS=Bacteroides thetaiotaomicron (strain ATCC 29148 / DSM 2079 / NCTC 10582 / E50 / VPI-5482) OX=226186 GN=BT_3004 PE=4 SV=1	1	11	11	11	25.9	50.832	49100000	45763000	46199000	35366000	38906000	41427000	58572000	53393000		44625000	40042000	42006000
Q8A3F1	Toll-Interleukin receptor	BT_3003	Q8A3F1	Q8A3F1_BACTN Toll-Interleukin receptor OS=Bacteroides thetaiotaomicron (strain ATCC 29148 / DSM 2079 / NCTC 10582 / E50 / VPI-5482) OX=226186 GN=BT_3003 PE=4 SV=1	1	35	35	35	43	88.928	3976800000	3938700000	3956400000	3788500000	3756100000	3934600000	4169600000	4088700000	4348600000	3728300000	3468500000	3377700000
Q8A3F3	ATP-dependent DNA helicase	BT_3001	Q8A3F3	Q8A3F3_BACTN ATP-dependent DNA helicase OS=Bacteroides thetaiotaomicron (strain ATCC 29148 / DSM 2079 / NCTC 10582 / E50 / VPI-5482) OX=226186 GN=BT_3001 PE=4 SV=1	1	14	14	14	26.9	58.585	168530000	151360000	146020000	110920000	171640000	144000000	128240000	102100000	135380000	141270000	161830000	149190000
Q8A3F4	T5orf172 domain-containing protein	BT_3000	Q8A3F4	Q8A3F4_BACTN T5orf172 domain-containing protein OS=Bacteroides thetaiotaomicron (strain ATCC 29148 / DSM 2079 / NCTC 10582 / E50 / VPI-5482) OX=226186 GN=BT_3000 PE=4 SV=1	1	3	3	3	18.2	24.113	61290000	56426000	50312000							58810000	71083000	61401000
Q8A3F5	DNA helicase	BT_2999	Q8A3F5	Q8A3F5_BACTN DNA helicase OS=Bacteroides thetaiotaomicron (strain ATCC 29148 / DSM 2079 / NCTC 10582 / E50 / VPI-5482) OX=226186 GN=BT_2999 PE=3 SV=1	1	12	12	12	14.1	101.04	26901000	33161000
Q8A3F7	Uncharacterized protein	BT_2997	Q8A3F7	Q8A3F7_BACTN Uncharacterized protein OS=Bacteroides thetaiotaomicron (strain ATCC 29148 / DSM 2079 / NCTC 10582 / E50 / VPI-5482) OX=226186 GN=BT_2997 PE=4 SV=1	1	3	3	3	18.2	18.046			35298000		39354000
Q8A3G5	Uncharacterized protein	BT_2989	Q8A3G5	Q8A3G5_BACTN Uncharacterized protein OS=Bacteroides thetaiotaomicron (strain ATCC 29148 / DSM 2079 / NCTC 10582 / E50 / VPI-5482) OX=226186 GN=BT_2989 PE=4 SV=1	1	3	3	3	10	46.085		23479000								27020000	20718000	17989000
Q8A3H2	Uncharacterized protein	BT_2982	Q8A3H2	Q8A3H2_BACTN Uncharacterized protein OS=Bacteroides thetaiotaomicron (strain ATCC 29148 / DSM 2079 / NCTC 10582 / E50 / VPI-5482) OX=226186 GN=BT_2982 PE=4 SV=1	1	1	1	1	4	33.837
Q8A3H3	Uncharacterized protein	BT_2981	Q8A3H3	Q8A3H3_BACTN Uncharacterized protein OS=Bacteroides thetaiotaomicron (strain ATCC 29148 / DSM 2079 / NCTC 10582 / E50 / VPI-5482) OX=226186 GN=BT_2981 PE=4 SV=1	1	3	3	3	9.7	33.979	15663000				13472000
Q8A3H6	Transcriptional regulator	BT_2978	Q8A3H6	Q8A3H6_BACTN Transcriptional regulator OS=Bacteroides thetaiotaomicron (strain ATCC 29148 / DSM 2079 / NCTC 10582 / E50 / VPI-5482) OX=226186 GN=BT_2978 PE=4 SV=1	1	10	10	10	64.9	17.344	861680000	798070000	821460000	1738000000	1678600000	1626100000	1816100000	1582100000	1516100000	1176500000	1037900000	1137500000
Q8A3H7	Peptidyl-prolyl cis-trans isomerase	BT_2977	Q8A3H7	Q8A3H7_BACTN Peptidyl-prolyl cis-trans isomerase OS=Bacteroides thetaiotaomicron (strain ATCC 29148 / DSM 2079 / NCTC 10582 / E50 / VPI-5482) OX=226186 GN=BT_2977 PE=3 SV=1	1	27	27	27	76.6	31.749	79816000000	82650000000	80913000000	95774000000	69797000000	82757000000	108320000000	99981000000	103040000000	83435000000	80025000000	80973000000
Q8A3H8	Peptidyl-prolyl cis-trans isomerase	BT_2976	Q8A3H8	Q8A3H8_BACTN Peptidyl-prolyl cis-trans isomerase OS=Bacteroides thetaiotaomicron (strain ATCC 29148 / DSM 2079 / NCTC 10582 / E50 / VPI-5482) OX=226186 GN=BT_2976 PE=3 SV=1	1	12	12	12	60.3	21.014	1700400000	1637400000	1654000000	2187400000	2131500000	2043500000	2512600000	2445600000	2442600000	2080700000	1896000000	1921300000
Q8A3H9	NAD-dependent protein deacylase	cobB	Q8A3H9	NPD_BACTN NAD-dependent protein deacylase OS=Bacteroides thetaiotaomicron (strain ATCC 29148 / DSM 2079 / NCTC 10582 / E50 / VPI-5482) OX=226186 GN=cobB PE=3 SV=1	1	11	11	11	50.4	26.079	132330000	142960000	105790000	103220000	94486000	102060000	131360000	154840000	137340000	104290000	92075000	105230000
Q8A3I2	Putative methyltransferase	BT_2972	Q8A3I2	Q8A3I2_BACTN Putative methyltransferase OS=Bacteroides thetaiotaomicron (strain ATCC 29148 / DSM 2079 / NCTC 10582 / E50 / VPI-5482) OX=226186 GN=BT_2972 PE=1 SV=1	1	2	2	2	7.8	29.459				195020000
Q8A3I3	Two-component system sensor histidine kinase/response regulator, hybrid (One-component system)	BT_2971	Q8A3I3	Q8A3I3_BACTN Two-component system sensor histidine kinase/response regulator, hybrid (One-component system) OS=Bacteroides thetaiotaomicron (strain ATCC 29148 / DSM 2079 / NCTC 10582 / E50 / VPI-5482) OX=226186 GN=BT_2971 PE=4 SV=1	1	35	34	35	26.3	152.86	733690000	775390000	817500000	628030000	731560000	591830000	393870000	453620000	395100000	688980000	742980000	787440000
Q8A3J1	Glycosyl hydrolase, family 88	BT_2963	Q8A3J1	Q8A3J1_BACTN Glycosyl hydrolase, family 88 OS=Bacteroides thetaiotaomicron (strain ATCC 29148 / DSM 2079 / NCTC 10582 / E50 / VPI-5482) OX=226186 GN=BT_2963 PE=4 SV=1	1	11	11	11	13.1	111.17	26295000		24443000	39244000		24588000				31768000	39765000
Q8A3J3	Putative lipase	BT_2961	Q8A3J3	Q8A3J3_BACTN Putative lipase OS=Bacteroides thetaiotaomicron (strain ATCC 29148 / DSM 2079 / NCTC 10582 / E50 / VPI-5482) OX=226186 GN=BT_2961 PE=1 SV=1	1	5	5	5	17.2	32.545				29516000		31478000					36767000	32053000
Q8A3J5	Glycosyl hydrolase family 43 protein	BT_2959	Q8A3J5	Q8A3J5_BACTN Glycosyl hydrolase family 43 protein OS=Bacteroides thetaiotaomicron (strain ATCC 29148 / DSM 2079 / NCTC 10582 / E50 / VPI-5482) OX=226186 GN=BT_2959 PE=1 SV=1	1	7	7	7	18.3	51.988	263450000	241440000	252340000	209890000	219570000	189700000	175710000	182210000	178530000	265510000	258890000	249790000
Q8A3J6	GH115_C domain-containing protein	BT_2958	Q8A3J6	Q8A3J6_BACTN GH115_C domain-containing protein OS=Bacteroides thetaiotaomicron (strain ATCC 29148 / DSM 2079 / NCTC 10582 / E50 / VPI-5482) OX=226186 GN=BT_2958 PE=1 SV=1	1	39	39	39	52.6	89.476	1316300000	1314700000	1251800000	1162200000	1247500000	1136000000	1108400000	1099900000	1130700000	1532100000	1558900000	1517200000
Q8A3J9	Formate acetyltransferase 2	BT_2955	Q8A3J9	Q8A3J9_BACTN Formate acetyltransferase 2 OS=Bacteroides thetaiotaomicron (strain ATCC 29148 / DSM 2079 / NCTC 10582 / E50 / VPI-5482) OX=226186 GN=BT_2955 PE=4 SV=1	1	1	1	1	2.4	81.021	84898000
Q8A3K5	Putative alpha-1,6-mannanase	BT_2949	Q8A3K5	Q8A3K5_BACTN Putative alpha-1,6-mannanase OS=Bacteroides thetaiotaomicron (strain ATCC 29148 / DSM 2079 / NCTC 10582 / E50 / VPI-5482) OX=226186 GN=BT_2949 PE=1 SV=1	1	3	3	3	7.8	45.212												277060000
Q8A3K6	Putative alpha-1,2-mannosidase	BT_2948	Q8A3K6	Q8A3K6_BACTN Putative alpha-1,2-mannosidase OS=Bacteroides thetaiotaomicron (strain ATCC 29148 / DSM 2079 / NCTC 10582 / E50 / VPI-5482) OX=226186 GN=BT_2948 PE=4 SV=1	1	21	21	21	26.5	102.28	245870000	276620000	253270000	290470000	247500000	264500000	129000000	150760000	101340000	366680000	387790000	380560000
Q8A3K7	Glycoside transferase family 2	BT_2947	Q8A3K7	Q8A3K7_BACTN Glycoside transferase family 2 OS=Bacteroides thetaiotaomicron (strain ATCC 29148 / DSM 2079 / NCTC 10582 / E50 / VPI-5482) OX=226186 GN=BT_2947 PE=4 SV=1	1	3	3	3	15.5	28.977						37458000
Q8A3K8	Glycoside transferase family 4	BT_2946	Q8A3K8	Q8A3K8_BACTN Glycoside transferase family 4 OS=Bacteroides thetaiotaomicron (strain ATCC 29148 / DSM 2079 / NCTC 10582 / E50 / VPI-5482) OX=226186 GN=BT_2946 PE=4 SV=1	1	8	8	8	16.9	47.657	54617000	66624000	65278000	51808000	70284000	57526000	46744000	43801000	50755000	56913000	54136000	63016000
Q8A3K9	UDP-N-acetyl-D-mannosamine dehydrogenase	BT_2945	Q8A3K9	Q8A3K9_BACTN UDP-N-acetyl-D-mannosamine dehydrogenase OS=Bacteroides thetaiotaomicron (strain ATCC 29148 / DSM 2079 / NCTC 10582 / E50 / VPI-5482) OX=226186 GN=BT_2945 PE=3 SV=1	1	12	12	12	31.5	44.649	440760000	418180000	499250000	377270000	465290000	434790000	412920000	422470000	445750000	454270000	466210000	441770000
Q8A3L0	Putative UDP-N-acetylglucosamine 2-epimerase	BT_2944	Q8A3L0	Q8A3L0_BACTN Putative UDP-N-acetylglucosamine 2-epimerase OS=Bacteroides thetaiotaomicron (strain ATCC 29148 / DSM 2079 / NCTC 10582 / E50 / VPI-5482) OX=226186 GN=BT_2944 PE=3 SV=1	1	8	8	8	25.8	42.03	130620000	124910000	135110000	124490000	134230000	103070000	174200000	142350000	208580000	126530000	128930000	160450000
Q8A3L6	Glycoside transferase family 4	BT_2938	Q8A3L6	Q8A3L6_BACTN Glycoside transferase family 4 OS=Bacteroides thetaiotaomicron (strain ATCC 29148 / DSM 2079 / NCTC 10582 / E50 / VPI-5482) OX=226186 GN=BT_2938 PE=4 SV=1	1	5	5	5	10.8	46.049			11883000
Q8A3L8	Glycoside transferase family 4	BT_2936	Q8A3L8	Q8A3L8_BACTN Glycoside transferase family 4 OS=Bacteroides thetaiotaomicron (strain ATCC 29148 / DSM 2079 / NCTC 10582 / E50 / VPI-5482) OX=226186 GN=BT_2936 PE=4 SV=1	1	3	3	3	8.5	45.149								6063000
Q8A3L9	Uncharacterized protein	BT_2935	Q8A3L9	Q8A3L9_BACTN Uncharacterized protein OS=Bacteroides thetaiotaomicron (strain ATCC 29148 / DSM 2079 / NCTC 10582 / E50 / VPI-5482) OX=226186 GN=BT_2935 PE=4 SV=1	1	11	11	11	35.7	43.3		38890000	47370000		45501000	47945000	49696000	42248000				40910000
Q8A3M1	Methionine--tRNA ligase	metG	Q8A3M1	SYM_BACTN Methionine--tRNA ligase OS=Bacteroides thetaiotaomicron (strain ATCC 29148 / DSM 2079 / NCTC 10582 / E50 / VPI-5482) OX=226186 GN=metG PE=3 SV=1	1	39	39	39	61.1	77.646	4389400000	4311800000	4062600000	4285700000	3933900000	4378500000	5600500000	5614400000	5365000000	4038500000	3787300000	3572700000
Q8A3M2	Transcriptional regulator	BT_2932	Q8A3M2	Q8A3M2_BACTN Transcriptional regulator OS=Bacteroides thetaiotaomicron (strain ATCC 29148 / DSM 2079 / NCTC 10582 / E50 / VPI-5482) OX=226186 GN=BT_2932 PE=4 SV=1	1	8	7	8	37.3	27.112	172630000	142140000	157350000	139550000	134920000	132290000	164810000	157120000	184520000	126640000	121580000	130720000
Q8A3M8	Uncharacterized protein	BT_2926	Q8A3M8	Q8A3M8_BACTN Uncharacterized protein OS=Bacteroides thetaiotaomicron (strain ATCC 29148 / DSM 2079 / NCTC 10582 / E50 / VPI-5482) OX=226186 GN=BT_2926 PE=4 SV=1	1	14	14	14	41.4	43.102	888990000	897320000	882250000	1048600000	1004200000	1025500000	909410000	945310000	889850000	1139200000	1167400000	1121300000
Q8A3N0	Acetyl-CoA synthetase	BT_2924	Q8A3N0	Q8A3N0_BACTN Acetyl-CoA synthetase OS=Bacteroides thetaiotaomicron (strain ATCC 29148 / DSM 2079 / NCTC 10582 / E50 / VPI-5482) OX=226186 GN=BT_2924 PE=4 SV=1	1	23	23	23	39.4	74.116	570480000	626100000	698340000	540550000	668290000	604230000	590020000	583230000	661260000	615550000	527000000	532870000
Q8A3N1	Two-component system sensor histidine kinase/response regulator, hybrid (One-component system)	BT_2923	Q8A3N1	Q8A3N1_BACTN Two-component system sensor histidine kinase/response regulator, hybrid (One-component system) OS=Bacteroides thetaiotaomicron (strain ATCC 29148 / DSM 2079 / NCTC 10582 / E50 / VPI-5482) OX=226186 GN=BT_2923 PE=4 SV=1	1	3	3	3	3.3	153.29				8404600
Q8A3N3	Glycosyl hydrolase, family 88	BT_2921	Q8A3N3	Q8A3N3_BACTN Glycosyl hydrolase, family 88 OS=Bacteroides thetaiotaomicron (strain ATCC 29148 / DSM 2079 / NCTC 10582 / E50 / VPI-5482) OX=226186 GN=BT_2921 PE=4 SV=1	1	5	5	5	18.3	41.879										23614000
Q8A3N9	Putative secreted protein	BT_2915	Q8A3N9	Q8A3N9_BACTN Putative secreted protein OS=Bacteroides thetaiotaomicron (strain ATCC 29148 / DSM 2079 / NCTC 10582 / E50 / VPI-5482) OX=226186 GN=BT_2915 PE=4 SV=1	1	3	3	3	8.6	37.139				16711000
Q8A3P0	Iduronate 2-sulfatase	BT_2914	Q8A3P0	Q8A3P0_BACTN Iduronate 2-sulfatase OS=Bacteroides thetaiotaomicron (strain ATCC 29148 / DSM 2079 / NCTC 10582 / E50 / VPI-5482) OX=226186 GN=BT_2914 PE=4 SV=1	1	4	4	4	9.7	54.121				14474000
Q8A3P1	Unsaturated glucuronylhydrolase	BT_2913	Q8A3P1	Q8A3P1_BACTN Unsaturated glucuronylhydrolase OS=Bacteroides thetaiotaomicron (strain ATCC 29148 / DSM 2079 / NCTC 10582 / E50 / VPI-5482) OX=226186 GN=BT_2913 PE=4 SV=1	1	10	10	10	22.6	45.945	172320000	154750000	177980000	138400000	171190000	161030000	163940000	140800000	128420000	200830000	156900000	172370000
Q8A3P3	Putative Acetyl-CoA carboxylase, biotin carboxylase	BT_2911	Q8A3P3	Q8A3P3_BACTN Putative Acetyl-CoA carboxylase, biotin carboxylase OS=Bacteroides thetaiotaomicron (strain ATCC 29148 / DSM 2079 / NCTC 10582 / E50 / VPI-5482) OX=226186 GN=BT_2911 PE=4 SV=1	1	7	7	7	11.3	75.337					39903000						27909000
Q8A3P4	Transcriptional regulator	BT_2910	Q8A3P4	Q8A3P4_BACTN Transcriptional regulator OS=Bacteroides thetaiotaomicron (strain ATCC 29148 / DSM 2079 / NCTC 10582 / E50 / VPI-5482) OX=226186 GN=BT_2910 PE=4 SV=1	1	8	8	8	33.1	33.886	52274000	46012000	51809000	40697000	51474000	38578000	38003000	36100000	43951000	41009000	37211000	42880000
Q8A3Q2	DUF5000 domain-containing protein	BT_2902	Q8A3Q2	Q8A3Q2_BACTN DUF5000 domain-containing protein OS=Bacteroides thetaiotaomicron (strain ATCC 29148 / DSM 2079 / NCTC 10582 / E50 / VPI-5482) OX=226186 GN=BT_2902 PE=4 SV=1	1	6	6	6	12.7	45.719			18229000		30572000
Q8A3Q3	Putative glycoside hydrolase	BT_2901	Q8A3Q3	Q8A3Q3_BACTN Putative glycoside hydrolase OS=Bacteroides thetaiotaomicron (strain ATCC 29148 / DSM 2079 / NCTC 10582 / E50 / VPI-5482) OX=226186 GN=BT_2901 PE=4 SV=1	1	4	4	4	13.5	39.059	26684000
Q8A3Q5	Uncharacterized protein	BT_2899	Q8A3Q5	Q8A3Q5_BACTN Uncharacterized protein OS=Bacteroides thetaiotaomicron (strain ATCC 29148 / DSM 2079 / NCTC 10582 / E50 / VPI-5482) OX=226186 GN=BT_2899 PE=4 SV=1	1	10	10	10	17.1	77.563	56695000	63725000	63462000	49419000	60101000	49093000	42261000		50670000	44881000	55788000	47939000
Q8A3U4	Two-component system sensor histidine kinase/response regulator, hybrid (One component system)	BT_2860	Q8A3U4	Q8A3U4_BACTN Two-component system sensor histidine kinase/response regulator, hybrid (One component system) OS=Bacteroides thetaiotaomicron (strain ATCC 29148 / DSM 2079 / NCTC 10582 / E50 / VPI-5482) OX=226186 GN=BT_2860 PE=4 SV=1	1	14	13	14	11.2	152.8	33923000	50828000		44094000	47006000	43908000
Q8A3V0	Periplasmic beta-glucosidase	BT_2854	Q8A3V0	Q8A3V0_BACTN Periplasmic beta-glucosidase OS=Bacteroides thetaiotaomicron (strain ATCC 29148 / DSM 2079 / NCTC 10582 / E50 / VPI-5482) OX=226186 GN=BT_2854 PE=4 SV=1	1	22	22	22	27.9	83.931	222460000	187220000	179260000	170380000	209320000	157080000		42287000	30317000	159200000	180740000	175500000
Q8A3V4	Putative two-component system sensor histidine kinase	BT_2850	Q8A3V4	Q8A3V4_BACTN Putative two-component system sensor histidine kinase OS=Bacteroides thetaiotaomicron (strain ATCC 29148 / DSM 2079 / NCTC 10582 / E50 / VPI-5482) OX=226186 GN=BT_2850 PE=4 SV=1	1	35	35	35	54.2	58.897	18023000000	17739000000	17481000000	19035000000	17462000000	17916000000	17879000000	17623000000	17611000000	20583000000	19347000000	18714000000
Q8A3V6	Putative lipoprotein	BT_2848	Q8A3V6	Q8A3V6_BACTN Putative lipoprotein OS=Bacteroides thetaiotaomicron (strain ATCC 29148 / DSM 2079 / NCTC 10582 / E50 / VPI-5482) OX=226186 GN=BT_2848 PE=4 SV=1	1	15	15	15	44.8	45.657	288830000	348670000	320970000	313000000	333860000	296220000	198490000	177900000	177590000	345790000	354650000	360440000
Q8A3V7	Uncharacterized protein	BT_2847	Q8A3V7	Q8A3V7_BACTN Uncharacterized protein OS=Bacteroides thetaiotaomicron (strain ATCC 29148 / DSM 2079 / NCTC 10582 / E50 / VPI-5482) OX=226186 GN=BT_2847 PE=4 SV=1	1	10	10	10	22.3	59.741	156040000	163360000	179570000	185380000	130790000	156340000		138560000	124620000	153320000		124630000
Q8A3V9	Possible thiol-disulfide oxidoreductase	BT_2845	Q8A3V9	Q8A3V9_BACTN Possible thiol-disulfide oxidoreductase OS=Bacteroides thetaiotaomicron (strain ATCC 29148 / DSM 2079 / NCTC 10582 / E50 / VPI-5482) OX=226186 GN=BT_2845 PE=1 SV=1	1	25	25	25	46.4	42.523	9804600000	10005000000	9940400000	10342000000	10626000000	9970000000	8870100000	8600500000	8470000000	11302000000	10896000000	11509000000
Q8A3W0	TPR domain protein	BT_2844	Q8A3W0	Q8A3W0_BACTN TPR domain protein OS=Bacteroides thetaiotaomicron (strain ATCC 29148 / DSM 2079 / NCTC 10582 / E50 / VPI-5482) OX=226186 GN=BT_2844 PE=4 SV=1	1	41	41	41	72.3	60.316	3367300000	3292700000	3270000000	2350000000	2123400000	2346100000	3142600000	3019700000	3104700000	2559100000	2676300000	2621300000
Q8A3W1	Tyrosine recombinase XerC	xerC	Q8A3W1	Q8A3W1_BACTN Tyrosine recombinase XerC OS=Bacteroides thetaiotaomicron (strain ATCC 29148 / DSM 2079 / NCTC 10582 / E50 / VPI-5482) OX=226186 GN=xerC PE=3 SV=1	1	6	6	6	21	36.731									10830000
Q8A3W2	3-dehydroquinate dehydratase	aroQ	Q8A3W2	Q8A3W2_BACTN 3-dehydroquinate dehydratase OS=Bacteroides thetaiotaomicron (strain ATCC 29148 / DSM 2079 / NCTC 10582 / E50 / VPI-5482) OX=226186 GN=aroQ PE=3 SV=1	1	3	3	3	29.3	15.551												64047000
Q8A3W3	Pyruvate kinase	BT_2841	Q8A3W3	Q8A3W3_BACTN Pyruvate kinase OS=Bacteroides thetaiotaomicron (strain ATCC 29148 / DSM 2079 / NCTC 10582 / E50 / VPI-5482) OX=226186 GN=BT_2841 PE=3 SV=1	1	36	36	36	62.9	53.977	5741900000	5791200000	5560300000	4627000000	5007000000	5207200000	6301400000	6174500000	6585500000	6013400000	5714200000	5883900000
Q8A3W4	O-methyltransferase	BT_2840	Q8A3W4	Q8A3W4_BACTN O-methyltransferase OS=Bacteroides thetaiotaomicron (strain ATCC 29148 / DSM 2079 / NCTC 10582 / E50 / VPI-5482) OX=226186 GN=BT_2840 PE=4 SV=1	1	6	6	6	23.1	24.38				38841000	38482000	44509000	48074000	74015000	58775000	33095000
Q8A3W5	Ribosome-binding factor A	rbfA	Q8A3W5	Q8A3W5_BACTN Ribosome-binding factor A OS=Bacteroides thetaiotaomicron (strain ATCC 29148 / DSM 2079 / NCTC 10582 / E50 / VPI-5482) OX=226186 GN=rbfA PE=3 SV=1	1	6	6	6	56.4	12.784	124080000	127280000	115950000	158590000	108100000	89959000	117990000	131930000	132180000	70053000	76575000	76948000
Q8A3W6	Putative lipoprotein releasing system transmembrane permease	BT_2838	Q8A3W6	Q8A3W6_BACTN Putative lipoprotein releasing system transmembrane permease OS=Bacteroides thetaiotaomicron (strain ATCC 29148 / DSM 2079 / NCTC 10582 / E50 / VPI-5482) OX=226186 GN=BT_2838 PE=4 SV=1	1	10	10	10	25.2	45.572	309760000	318210000	346310000	329490000	331100000	370340000	350750000	329070000	284360000	426650000	422560000	385380000
Q8A3W7	2-oxoglutarate synthase subunit korB	BT_2837	Q8A3W7	Q8A3W7_BACTN 2-oxoglutarate synthase subunit korB OS=Bacteroides thetaiotaomicron (strain ATCC 29148 / DSM 2079 / NCTC 10582 / E50 / VPI-5482) OX=226186 GN=BT_2837 PE=4 SV=1	1	18	18	18	66.4	36.582	1994000000	1905800000	1860800000	1888900000	1810300000	1911200000	3064700000	2655500000	2821000000	1396500000	1450000000	1318900000
Q8A3W8	2-oxoglutarate synthase subunit korA	BT_2836	Q8A3W8	Q8A3W8_BACTN 2-oxoglutarate synthase subunit korA OS=Bacteroides thetaiotaomicron (strain ATCC 29148 / DSM 2079 / NCTC 10582 / E50 / VPI-5482) OX=226186 GN=BT_2836 PE=4 SV=1	1	23	23	23	49.2	66.872	3228300000	3169400000	3066900000	3032200000	2722500000	2993400000	3601000000	3423100000	3611100000	2483300000	2388000000	2404400000
Q8A3W9	Multifunctional fusion protein	secD	Q8A3W9	Q8A3W9_BACTN Multifunctional fusion protein OS=Bacteroides thetaiotaomicron (strain ATCC 29148 / DSM 2079 / NCTC 10582 / E50 / VPI-5482) OX=226186 GN=secD PE=3 SV=1	1	67	67	67	51.9	111.01	116410000000	116440000000	118720000000	117580000000	110990000000	110460000000	147190000000	143750000000	143060000000	132320000000	130750000000	128900000000
Q8A3X0	Peptidyl-dipeptidase	BT_2834	Q8A3X0	Q8A3X0_BACTN Peptidyl-dipeptidase OS=Bacteroides thetaiotaomicron (strain ATCC 29148 / DSM 2079 / NCTC 10582 / E50 / VPI-5482) OX=226186 GN=BT_2834 PE=3 SV=1	1	33	33	33	49.7	79.361	2700500000	2652900000	2567600000	2528400000	2384100000	2388500000	1059000000	1020200000	1180400000	2504800000	2394600000	2456500000
Q8A3X1	Endonuclease/exonuclease/phosphatase-like protein	BT_2833	Q8A3X1	Q8A3X1_BACTN Endonuclease/exonuclease/phosphatase-like protein OS=Bacteroides thetaiotaomicron (strain ATCC 29148 / DSM 2079 / NCTC 10582 / E50 / VPI-5482) OX=226186 GN=BT_2833 PE=4 SV=1	1	12	12	12	34.1	40.833	161460000	155330000	147750000	172150000	149910000	159990000	186550000	225450000	204390000	199070000	196620000	166630000
Q8A3X2	Rhomboid family protein	BT_2832	Q8A3X2	Q8A3X2_BACTN Rhomboid family protein OS=Bacteroides thetaiotaomicron (strain ATCC 29148 / DSM 2079 / NCTC 10582 / E50 / VPI-5482) OX=226186 GN=BT_2832 PE=4 SV=1	1	6	6	6	12	34.156	79492000		57669000	47126000	81172000	69267000	77772000	70867000	65019000	72501000	72730000	76219000
Q8A3X4	DNA-binding protein HU-beta	BT_2830	Q8A3X4	Q8A3X4_BACTN DNA-binding protein HU-beta OS=Bacteroides thetaiotaomicron (strain ATCC 29148 / DSM 2079 / NCTC 10582 / E50 / VPI-5482) OX=226186 GN=BT_2830 PE=3 SV=1	1	5	5	5	51.1	9.1896	332720000	297960000	329620000	366970000	299440000	279380000	586310000	496850000	518140000	289790000
Q8A3X5	Arginine--tRNA ligase	argS	Q8A3X5	SYR_BACTN Arginine--tRNA ligase OS=Bacteroides thetaiotaomicron (strain ATCC 29148 / DSM 2079 / NCTC 10582 / E50 / VPI-5482) OX=226186 GN=argS PE=3 SV=1	1	35	35	35	59.6	66.953	3298200000	3194300000	3267900000	3139500000	2953400000	3030400000	3593300000	3520600000	3609800000	2889700000	2738000000	2777800000
Q8A3X7	DNA topoisomerase 1	topA	Q8A3X7	Q8A3X7_BACTN DNA topoisomerase 1 OS=Bacteroides thetaiotaomicron (strain ATCC 29148 / DSM 2079 / NCTC 10582 / E50 / VPI-5482) OX=226186 GN=topA PE=3 SV=1	1	53	53	53	64.3	88.856	4647900000	4940400000	4898200000	4095200000	4595100000	4325800000	3933300000	4173100000	4114100000	4119900000	4209400000	4231300000
Q8A3X8	Two-component system sensor histidine kinase/response regulator, hybrid (One component system)	BT_2826	Q8A3X8	Q8A3X8_BACTN Two-component system sensor histidine kinase/response regulator, hybrid (One component system) OS=Bacteroides thetaiotaomicron (strain ATCC 29148 / DSM 2079 / NCTC 10582 / E50 / VPI-5482) OX=226186 GN=BT_2826 PE=4 SV=1	1	29	29	29	24.1	149.44	520030000	494190000	506470000	506740000	540260000	528070000	459210000	481970000	452180000	445750000	446450000	431520000
Q8A3Y7	Putative TonB-dependent receptor	BT_2817	Q8A3Y7	Q8A3Y7_BACTN Putative TonB-dependent receptor OS=Bacteroides thetaiotaomicron (strain ATCC 29148 / DSM 2079 / NCTC 10582 / E50 / VPI-5482) OX=226186 GN=BT_2817 PE=4 SV=1	1	27	27	27	52.9	64.637	4965000000	4964500000	4877200000	7090200000	7481800000	7261300000	2899000000	3071000000	2966600000	7247200000	6940400000	7187400000
Q8A3Y8	TPR domain-containing protein	BT_2816	Q8A3Y8	Q8A3Y8_BACTN TPR domain-containing protein OS=Bacteroides thetaiotaomicron (strain ATCC 29148 / DSM 2079 / NCTC 10582 / E50 / VPI-5482) OX=226186 GN=BT_2816 PE=4 SV=1	1	49	49	49	54.5	115.32	6108200000	5995800000	5890900000	8447500000	8775200000	8548000000	4598400000	4544600000	4489500000	8302400000	8352900000	7968900000
Q8A3Z2	Alkyl hydroperoxide reductase C	BT_2812	Q8A3Z2	Q8A3Z2_BACTN Alkyl hydroperoxide reductase C OS=Bacteroides thetaiotaomicron (strain ATCC 29148 / DSM 2079 / NCTC 10582 / E50 / VPI-5482) OX=226186 GN=BT_2812 PE=3 SV=1	1	13	13	13	78.2	20.997	660950000	710930000	593660000	726420000	787520000	858460000	538040000	538360000	723680000	688730000	667730000	597760000
Q8A3Z3	Alkyl hydroperoxide reductase subunit F	BT_2811	Q8A3Z3	Q8A3Z3_BACTN Alkyl hydroperoxide reductase subunit F OS=Bacteroides thetaiotaomicron (strain ATCC 29148 / DSM 2079 / NCTC 10582 / E50 / VPI-5482) OX=226186 GN=BT_2811 PE=4 SV=1	1	10	10	10	17	56.215	87183000	67184000	89335000	86110000	89209000	80531000	52258000	62196000	68356000	60553000	66843000	69313000
Q8A3Z4	Metallophosphoesterase	BT_2810	Q8A3Z4	Q8A3Z4_BACTN Metallophosphoesterase OS=Bacteroides thetaiotaomicron (strain ATCC 29148 / DSM 2079 / NCTC 10582 / E50 / VPI-5482) OX=226186 GN=BT_2810 PE=4 SV=1	1	27	27	27	48.9	69.465	1612300000	1560200000	1594500000	1456000000	1445000000	1556600000	605270000	613560000	687460000	1377600000	1339300000	1383800000
Q8A3Z6	Putative inosine-uridine preferring nucleoside hydrolase	BT_2808	Q8A3Z6	Q8A3Z6_BACTN Putative inosine-uridine preferring nucleoside hydrolase OS=Bacteroides thetaiotaomicron (strain ATCC 29148 / DSM 2079 / NCTC 10582 / E50 / VPI-5482) OX=226186 GN=BT_2808 PE=4 SV=1	1	9	9	9	33.7	38.326	644850000	622780000	623400000	764870000	830300000	650220000	132670000	139120000	145700000	763780000	771320000	836810000
Q8A3Z7	Glycoside hydrolase, family 35	BT_2807	Q8A3Z7	Q8A3Z7_BACTN Glycoside hydrolase, family 35 OS=Bacteroides thetaiotaomicron (strain ATCC 29148 / DSM 2079 / NCTC 10582 / E50 / VPI-5482) OX=226186 GN=BT_2807 PE=4 SV=1	1	9	9	9	18.7	61.335		61399000	58582000	68465000	63103000	67612000				66592000	81136000	64780000
Q8A3Z8	SusD homolog	BT_2806	Q8A3Z8	Q8A3Z8_BACTN SusD homolog OS=Bacteroides thetaiotaomicron (strain ATCC 29148 / DSM 2079 / NCTC 10582 / E50 / VPI-5482) OX=226186 GN=BT_2806 PE=4 SV=1	1	5	5	5	7.4	75.772												10730000
Q8A3Z9	SusC homolog	BT_2805	Q8A3Z9	Q8A3Z9_BACTN SusC homolog OS=Bacteroides thetaiotaomicron (strain ATCC 29148 / DSM 2079 / NCTC 10582 / E50 / VPI-5482) OX=226186 GN=BT_2805 PE=3 SV=1	1	3	3	3	3.2	121.06												10529000
Q8A400	Ribokinase	rbsK	Q8A400	Q8A400_BACTN Ribokinase OS=Bacteroides thetaiotaomicron (strain ATCC 29148 / DSM 2079 / NCTC 10582 / E50 / VPI-5482) OX=226186 GN=rbsK PE=3 SV=1	1	1	1	1	3.2	33.002												24510000
Q8A401	Ribokinase	rbsK	Q8A401	Q8A401_BACTN Ribokinase OS=Bacteroides thetaiotaomicron (strain ATCC 29148 / DSM 2079 / NCTC 10582 / E50 / VPI-5482) OX=226186 GN=rbsK PE=3 SV=1	1	4	4	4	13.4	34.347				78823000
Q8A402	Uncharacterized protein	BT_2802	Q8A402	Q8A402_BACTN Uncharacterized protein OS=Bacteroides thetaiotaomicron (strain ATCC 29148 / DSM 2079 / NCTC 10582 / E50 / VPI-5482) OX=226186 GN=BT_2802 PE=4 SV=1	1	7	7	7	13.3	61.038	25009000		23946000	39538000	36819000	29059000				27135000
Q8A403	Inositol-1-monophosphatase	BT_2801	Q8A403	Q8A403_BACTN Inositol-1-monophosphatase OS=Bacteroides thetaiotaomicron (strain ATCC 29148 / DSM 2079 / NCTC 10582 / E50 / VPI-5482) OX=226186 GN=BT_2801 PE=3 SV=1	1	4	4	4	18	30.188	51150000	51710000	56454000	27183000	67716000		58766000					56654000
Q8A405	Putative PfkB family carbohydrate kinase	BT_2799	Q8A405	Q8A405_BACTN Putative PfkB family carbohydrate kinase OS=Bacteroides thetaiotaomicron (strain ATCC 29148 / DSM 2079 / NCTC 10582 / E50 / VPI-5482) OX=226186 GN=BT_2799 PE=4 SV=1	1	12	12	12	46.8	35.643	407280000	405800000	374840000	328020000	348800000	355440000	436960000	434900000	442470000	368450000	371190000	386920000
Q8A406	Carboxy-terminal processing protease	BT_2798	Q8A406	Q8A406_BACTN Carboxy-terminal processing protease OS=Bacteroides thetaiotaomicron (strain ATCC 29148 / DSM 2079 / NCTC 10582 / E50 / VPI-5482) OX=226186 GN=BT_2798 PE=3 SV=1	1	42	42	42	65.8	63.087	12522000000	12495000000	12361000000	12347000000	12795000000	12252000000	11167000000	12086000000	11504000000	14584000000	14370000000	14921000000
Q8A407	Adenosylhomocysteinase	ahcY	Q8A407	SAHH_BACTN Adenosylhomocysteinase OS=Bacteroides thetaiotaomicron (strain ATCC 29148 / DSM 2079 / NCTC 10582 / E50 / VPI-5482) OX=226186 GN=ahcY PE=3 SV=1	1	22	22	22	41.8	52.739	2818100000	2862900000	2708100000	2647700000	2485600000	2451000000	3691000000	3176600000	3305700000	2548900000	2662600000	2649100000
Q8A408	Uncharacterized protein	BT_2796	Q8A408	Q8A408_BACTN Uncharacterized protein OS=Bacteroides thetaiotaomicron (strain ATCC 29148 / DSM 2079 / NCTC 10582 / E50 / VPI-5482) OX=226186 GN=BT_2796 PE=4 SV=1	1	26	26	26	39	94.665	4798200000	4855400000	5055400000	5545600000	4813000000	5243700000	5926300000	5604600000	5187700000	5743800000	5503700000	5691900000
Q8A410	Putative multidrug resistance protein	BT_2794	Q8A410	Q8A410_BACTN Putative multidrug resistance protein OS=Bacteroides thetaiotaomicron (strain ATCC 29148 / DSM 2079 / NCTC 10582 / E50 / VPI-5482) OX=226186 GN=BT_2794 PE=4 SV=1	1	2	2	2	5.8	40.745					9485100
Q8A413	Uracil phosphoribosyltransferase	BT_2791	Q8A413	Q8A413_BACTN Uracil phosphoribosyltransferase OS=Bacteroides thetaiotaomicron (strain ATCC 29148 / DSM 2079 / NCTC 10582 / E50 / VPI-5482) OX=226186 GN=BT_2791 PE=4 SV=1	1	7	7	7	54.8	24.498	351050000	360850000	349200000	245790000	346930000	347120000	592230000	555150000	370030000	218760000	279840000	288150000
Q8A414	Phosphoenolpyruvate carboxykinase (ATP)	pckA	Q8A414	PCKA_BACTN Phosphoenolpyruvate carboxykinase (ATP) OS=Bacteroides thetaiotaomicron (strain ATCC 29148 / DSM 2079 / NCTC 10582 / E50 / VPI-5482) OX=226186 GN=pckA PE=3 SV=1	1	33	33	33	73.3	59.163	42954000000	42985000000	43249000000	40077000000	34398000000	36699000000	53535000000	51231000000	48697000000	42306000000	40753000000	41653000000
Q8A417	GTP-binding elongation factor family protein TypA/BipA	BT_2787	Q8A417	Q8A417_BACTN GTP-binding elongation factor family protein TypA/BipA OS=Bacteroides thetaiotaomicron (strain ATCC 29148 / DSM 2079 / NCTC 10582 / E50 / VPI-5482) OX=226186 GN=BT_2787 PE=4 SV=1	1	25	25	25	42.2	67.423	2606400000	2708300000	2583200000	2502600000	2580900000	2291900000	3063500000	2992100000	3216700000	2533700000	2219200000	2334100000
Q8A418	30S ribosomal protein S15	rpsO	Q8A418	RS15_BACTN 30S ribosomal protein S15 OS=Bacteroides thetaiotaomicron (strain ATCC 29148 / DSM 2079 / NCTC 10582 / E50 / VPI-5482) OX=226186 GN=rpsO PE=3 SV=1	1	5	5	5	56.2	10.475	994990000	1305800000	1130800000	489540000	743120000	468600000	728490000	673400000	667510000	719130000	339620000	385190000
Q8A419	Uncharacterized protein	BT_2785	Q8A419	Q8A419_BACTN Uncharacterized protein OS=Bacteroides thetaiotaomicron (strain ATCC 29148 / DSM 2079 / NCTC 10582 / E50 / VPI-5482) OX=226186 GN=BT_2785 PE=4 SV=1	1	10	10	10	11.4	99.992										40156000	50355000
Q8A421	Transcriptional regulator	BT_2783	Q8A421	Q8A421_BACTN Transcriptional regulator OS=Bacteroides thetaiotaomicron (strain ATCC 29148 / DSM 2079 / NCTC 10582 / E50 / VPI-5482) OX=226186 GN=BT_2783 PE=4 SV=1	1	6	6	6	45.5	21.501	277470000	283610000	263210000	284510000	249470000	235340000	236700000	222270000	219220000	246820000	215190000	204900000
Q8A422	Long-chain-fatty-acid--CoA ligase	BT_2782	Q8A422	Q8A422_BACTN Long-chain-fatty-acid--CoA ligase OS=Bacteroides thetaiotaomicron (strain ATCC 29148 / DSM 2079 / NCTC 10582 / E50 / VPI-5482) OX=226186 GN=BT_2782 PE=4 SV=1	1	19	19	19	43.9	62.442	295200000	293900000	277040000	273210000	251330000	299200000	283770000	287280000	265110000	239890000	239320000	240540000
Q8A423	Putative mannose-1-phosphate guanylyltransferase	BT_2781	Q8A423	Q8A423_BACTN Putative mannose-1-phosphate guanylyltransferase OS=Bacteroides thetaiotaomicron (strain ATCC 29148 / DSM 2079 / NCTC 10582 / E50 / VPI-5482) OX=226186 GN=BT_2781 PE=4 SV=1	1	19	19	19	48.1	40.666	578920000	609030000	611700000	504710000	604700000	478950000	459660000	511210000	567780000	525530000	592200000	497760000
Q8A427	Uncharacterized protein	BT_2777	Q8A427	Q8A427_BACTN Uncharacterized protein OS=Bacteroides thetaiotaomicron (strain ATCC 29148 / DSM 2079 / NCTC 10582 / E50 / VPI-5482) OX=226186 GN=BT_2777 PE=4 SV=1	1	19	19	19	26.8	73.141	98126000	84339000	103260000	135090000	190530000	153140000		107610000		117630000	128450000	108970000
Q8A428	Uncharacterized protein	BT_2776	Q8A428	Q8A428_BACTN Uncharacterized protein OS=Bacteroides thetaiotaomicron (strain ATCC 29148 / DSM 2079 / NCTC 10582 / E50 / VPI-5482) OX=226186 GN=BT_2776 PE=4 SV=1	1	1	1	1	3.1	42.827									7536400
Q8A429	Putative helicase	BT_2775	Q8A429	Q8A429_BACTN Putative helicase OS=Bacteroides thetaiotaomicron (strain ATCC 29148 / DSM 2079 / NCTC 10582 / E50 / VPI-5482) OX=226186 GN=BT_2775 PE=4 SV=1	1	1	1	1	2.3	82.019
Q8A431	Forkhead-associated protein-like protein	BT_2773	Q8A431	Q8A431_BACTN Forkhead-associated protein-like protein OS=Bacteroides thetaiotaomicron (strain ATCC 29148 / DSM 2079 / NCTC 10582 / E50 / VPI-5482) OX=226186 GN=BT_2773 PE=4 SV=1	1	6	6	6	37.2	20.538						60784000		40761000
Q8A432	PPM-type phosphatase domain-containing protein	BT_2772	Q8A432	Q8A432_BACTN PPM-type phosphatase domain-containing protein OS=Bacteroides thetaiotaomicron (strain ATCC 29148 / DSM 2079 / NCTC 10582 / E50 / VPI-5482) OX=226186 GN=BT_2772 PE=4 SV=1	1	15	15	15	29.5	61.381	429990000	465430000	430850000	407280000	373770000	380500000	428810000	343820000	404150000	488960000	506370000	440000000
Q8A434	FHA domain-containing protein	BT_2770	Q8A434	Q8A434_BACTN FHA domain-containing protein OS=Bacteroides thetaiotaomicron (strain ATCC 29148 / DSM 2079 / NCTC 10582 / E50 / VPI-5482) OX=226186 GN=BT_2770 PE=4 SV=1	1	1	1	1	11.4	19.506
Q8A435	Putative serine/threonine-protein kinase pknB	BT_2769	Q8A435	Q8A435_BACTN Putative serine/threonine-protein kinase pknB OS=Bacteroides thetaiotaomicron (strain ATCC 29148 / DSM 2079 / NCTC 10582 / E50 / VPI-5482) OX=226186 GN=BT_2769 PE=4 SV=1	1	28	28	28	25.7	144.59	100610000	119170000	125580000	107110000	114380000	119230000	105500000	101120000	130310000	84120000	92865000	134520000
Q8A443	Corrinoid adenosyltransferase	BT_2760	Q8A443	Q8A443_BACTN Corrinoid adenosyltransferase OS=Bacteroides thetaiotaomicron (strain ATCC 29148 / DSM 2079 / NCTC 10582 / E50 / VPI-5482) OX=226186 GN=BT_2760 PE=3 SV=1	1	5	5	5	33.7	21.243	280660000	312280000	290100000	289550000	353650000	399210000	314200000	344320000	296820000	298690000	315710000	325860000
Q8A444	Uncharacterized protein	BT_2759	Q8A444	Q8A444_BACTN Uncharacterized protein OS=Bacteroides thetaiotaomicron (strain ATCC 29148 / DSM 2079 / NCTC 10582 / E50 / VPI-5482) OX=226186 GN=BT_2759 PE=4 SV=1	1	2	2	2	26	8.7164	49269000	51117000	54725000		73391000	73567000			44833000	83691000	81975000	77908000
Q8A445	Uncharacterized protein	BT_2758	Q8A445	Q8A445_BACTN Uncharacterized protein OS=Bacteroides thetaiotaomicron (strain ATCC 29148 / DSM 2079 / NCTC 10582 / E50 / VPI-5482) OX=226186 GN=BT_2758 PE=4 SV=1	1	6	6	6	14.9	44.732					31449000	33674000				26641000	30637000	33925000
Q8A446	L-asparaginase II	BT_2757	Q8A446	Q8A446_BACTN L-asparaginase II OS=Bacteroides thetaiotaomicron (strain ATCC 29148 / DSM 2079 / NCTC 10582 / E50 / VPI-5482) OX=226186 GN=BT_2757 PE=3 SV=1	1	14	14	14	49.1	37.752	288810000	272700000	261780000	346930000	341680000	274020000	354490000	328270000	317120000	210050000	254820000	265500000
Q8A447	Anaerobic C4-dicarboxylate transporter dcuB	BT_2756	Q8A447	Q8A447_BACTN Anaerobic C4-dicarboxylate transporter dcuB OS=Bacteroides thetaiotaomicron (strain ATCC 29148 / DSM 2079 / NCTC 10582 / E50 / VPI-5482) OX=226186 GN=BT_2756 PE=4 SV=1	1	4	4	4	6.2	46.411											19806000
Q8A448	Aspartate ammonia-lyase	BT_2755	Q8A448	Q8A448_BACTN Aspartate ammonia-lyase OS=Bacteroides thetaiotaomicron (strain ATCC 29148 / DSM 2079 / NCTC 10582 / E50 / VPI-5482) OX=226186 GN=BT_2755 PE=4 SV=1	1	21	21	21	42	53.469	738740000	764650000	770890000	847640000	908470000	903030000	724800000	682690000	690270000	667580000	667540000	602170000
Q8A450	Putative transmembrane protein	BT_2753	Q8A450	Q8A450_BACTN Putative transmembrane protein OS=Bacteroides thetaiotaomicron (strain ATCC 29148 / DSM 2079 / NCTC 10582 / E50 / VPI-5482) OX=226186 GN=BT_2753 PE=4 SV=1	1	5	5	5	29.6	20.949	66977000	79726000	97122000		96519000	52377000			76484000	69261000	57872000	82477000
Q8A451	Primosomal protein N	priA	Q8A451	Q8A451_BACTN Primosomal protein N OS=Bacteroides thetaiotaomicron (strain ATCC 29148 / DSM 2079 / NCTC 10582 / E50 / VPI-5482) OX=226186 GN=priA PE=3 SV=1	1	17	17	17	21	94.143	98864000	82222000	92731000	60919000	110810000	83648000	78732000	37467000	84554000	78118000	71444000	70314000
Q8A452	Neuramindase-like protein	BT_2751	Q8A452	Q8A452_BACTN Neuramindase-like protein OS=Bacteroides thetaiotaomicron (strain ATCC 29148 / DSM 2079 / NCTC 10582 / E50 / VPI-5482) OX=226186 GN=BT_2751 PE=4 SV=1	1	24	24	24	39	68.605	1335700000	1307300000	1338900000	1124400000	1119100000	1225600000	1002400000	1136400000	1230600000	1389500000	1293600000	1261600000
Q8A453	LMWPc domain-containing protein	BT_2750	Q8A453	Q8A453_BACTN LMWPc domain-containing protein OS=Bacteroides thetaiotaomicron (strain ATCC 29148 / DSM 2079 / NCTC 10582 / E50 / VPI-5482) OX=226186 GN=BT_2750 PE=3 SV=1	1	3	3	3	17.9	17.751	30892000									23986000	21780000
Q8A454	Putative membrane-associated HD superfamily hydrolase	BT_2749	Q8A454	Q8A454_BACTN Putative membrane-associated HD superfamily hydrolase OS=Bacteroides thetaiotaomicron (strain ATCC 29148 / DSM 2079 / NCTC 10582 / E50 / VPI-5482) OX=226186 GN=BT_2749 PE=4 SV=1	1	32	32	32	48.4	79.49	8215200000	8352000000	8254300000	10410000000	9053100000	9254400000	8483000000	7836700000	7878200000	9925200000	9949100000	9751700000
Q8A455	Glutamate--tRNA ligase	gltX	Q8A455	SYE_BACTN Glutamate--tRNA ligase OS=Bacteroides thetaiotaomicron (strain ATCC 29148 / DSM 2079 / NCTC 10582 / E50 / VPI-5482) OX=226186 GN=gltX PE=3 SV=1	1	29	29	29	64.5	57.733	4281100000	4311100000	4344600000	4398100000	3802700000	4164000000	4719800000	4510400000	4226600000	3960400000	3967200000	3827700000
Q8A456	3-deoxy-D-manno-octulosonic acid transferase	BT_2747	Q8A456	Q8A456_BACTN 3-deoxy-D-manno-octulosonic acid transferase OS=Bacteroides thetaiotaomicron (strain ATCC 29148 / DSM 2079 / NCTC 10582 / E50 / VPI-5482) OX=226186 GN=BT_2747 PE=3 SV=1	1	12	12	12	28.5	47.624	377910000	415920000	409210000	369240000	374220000	318550000	286040000	296640000	286170000	333240000	309990000	335320000
Q8A457	Thiol:disulfide interchange protein tlpA	BT_2746	Q8A457	Q8A457_BACTN Thiol:disulfide interchange protein tlpA OS=Bacteroides thetaiotaomicron (strain ATCC 29148 / DSM 2079 / NCTC 10582 / E50 / VPI-5482) OX=226186 GN=BT_2746 PE=4 SV=1	1	12	12	12	25.8	62.449	92910000	94091000	88674000	53903000	62775000	79868000	61895000	62036000	68601000	125430000	126920000	131990000
Q8A458	Thiol:disulfide interchange protein	BT_2745	Q8A458	Q8A458_BACTN Thiol:disulfide interchange protein OS=Bacteroides thetaiotaomicron (strain ATCC 29148 / DSM 2079 / NCTC 10582 / E50 / VPI-5482) OX=226186 GN=BT_2745 PE=4 SV=1	1	5	5	5	13.4	46.158	25513000	27710000	27663000			23198000		19172000		23720000	23242000	27477000
Q8A459	Acetyltransferase	BT_2744	Q8A459	Q8A459_BACTN Acetyltransferase OS=Bacteroides thetaiotaomicron (strain ATCC 29148 / DSM 2079 / NCTC 10582 / E50 / VPI-5482) OX=226186 GN=BT_2744 PE=4 SV=1	1	3	3	3	20	18.269						62468000		85725000	64550000
Q8A460	Putative aminopeptidase	BT_2743	Q8A460	Q8A460_BACTN Putative aminopeptidase OS=Bacteroides thetaiotaomicron (strain ATCC 29148 / DSM 2079 / NCTC 10582 / E50 / VPI-5482) OX=226186 GN=BT_2743 PE=4 SV=1	1	30	30	30	56.3	66.78	1009000000	954290000	1037800000	818990000	1017800000	1013500000	1020100000	1046500000	1063500000	811430000	863840000	853240000
Q8A462	Sigma-54 modulation protein	BT_2741	Q8A462	Q8A462_BACTN Sigma-54 modulation protein OS=Bacteroides thetaiotaomicron (strain ATCC 29148 / DSM 2079 / NCTC 10582 / E50 / VPI-5482) OX=226186 GN=BT_2741 PE=4 SV=1	1	6	6	6	53.5	11.45	6769400000	6486400000	7015100000	7311800000	5902600000	7093400000	7553500000	8019500000	8468700000	6722900000	6311500000	6931600000
Q8A463	Elongation factor Tu	tuf	Q8A463	EFTU_BACTN Elongation factor Tu OS=Bacteroides thetaiotaomicron (strain ATCC 29148 / DSM 2079 / NCTC 10582 / E50 / VPI-5482) OX=226186 GN=tuf PE=3 SV=1	1	29	29	29	65.7	43.635	73577000000	76554000000	77022000000	71172000000	70111000000	70549000000	87121000000	95273000000	90683000000	73696000000	70692000000	75272000000
Q8A464	Transcription termination/antitermination protein NusG	nusG	Q8A464	Q8A464_BACTN Transcription termination/antitermination protein NusG OS=Bacteroides thetaiotaomicron (strain ATCC 29148 / DSM 2079 / NCTC 10582 / E50 / VPI-5482) OX=226186 GN=nusG PE=3 SV=1	1	9	9	9	71.1	20.194	147540000	128510000	136380000	132330000	98293000	98142000	175330000	143910000	140780000	96064000	109320000	101800000
Q8A465	50S ribosomal protein L11	rplK	Q8A465	RL11_BACTN 50S ribosomal protein L11 OS=Bacteroides thetaiotaomicron (strain ATCC 29148 / DSM 2079 / NCTC 10582 / E50 / VPI-5482) OX=226186 GN=rplK PE=3 SV=1	1	12	12	12	71.4	15.835	4642400000	4558400000	4885300000	4580700000	4135000000	3868600000	5759100000	5583900000	5220700000	4371700000	4452000000	4397400000
Q8A466	50S ribosomal protein L1	rplA	Q8A466	RL1_BACTN 50S ribosomal protein L1 OS=Bacteroides thetaiotaomicron (strain ATCC 29148 / DSM 2079 / NCTC 10582 / E50 / VPI-5482) OX=226186 GN=rplA PE=3 SV=1	1	12	12	12	56.9	24.863	9093000000	8268700000	8667500000	7605200000	8725100000	8682900000	9591000000	9325300000	9981400000	8379300000	8099300000	8210700000
Q8A467	Ribosomal protein L10	BT_2736	Q8A467	Q8A467_BACTN Ribosomal protein L10 OS=Bacteroides thetaiotaomicron (strain ATCC 29148 / DSM 2079 / NCTC 10582 / E50 / VPI-5482) OX=226186 GN=BT_2736 PE=4 SV=1	1	10	10	10	78.5	18.6	4216700000	4139400000	4470100000	3932400000	3578000000	3841200000	5287300000	5007300000	5121900000	3407700000	3199000000	3266600000
Q8A468	50S ribosomal protein L7/L12	rplL	Q8A468	RL7_BACTN 50S ribosomal protein L7/L12 OS=Bacteroides thetaiotaomicron (strain ATCC 29148 / DSM 2079 / NCTC 10582 / E50 / VPI-5482) OX=226186 GN=rplL PE=3 SV=1	1	11	11	11	82.3	12.679	3377500000	3492800000	3736100000	4249700000	4162700000	5008000000	5488800000	5907700000	5398400000	3589400000	4086500000	4198100000
Q8A469	DNA-directed RNA polymerase subunit beta	rpoB	Q8A469	RPOB_BACTN DNA-directed RNA polymerase subunit beta OS=Bacteroides thetaiotaomicron (strain ATCC 29148 / DSM 2079 / NCTC 10582 / E50 / VPI-5482) OX=226186 GN=rpoB PE=3 SV=1	1	81	81	81	63.1	142.49	10254000000	10317000000	10263000000	9772400000	9955900000	9474000000	11188000000	10890000000	11358000000	8317900000	8156500000	8250500000
Q8A470	DNA-directed RNA polymerase subunit beta	rpoC	Q8A470	RPOC_BACTN DNA-directed RNA polymerase subunit beta OS=Bacteroides thetaiotaomicron (strain ATCC 29148 / DSM 2079 / NCTC 10582 / E50 / VPI-5482) OX=226186 GN=rpoC PE=3 SV=1	1	94	94	94	67.1	158.44	12514000000	12675000000	12312000000	12141000000	11723000000	11666000000	14000000000	14076000000	13832000000	10159000000	10250000000	9779600000
Q8A471	Uncharacterized protein	BT_2732	Q8A471	Q8A471_BACTN Uncharacterized protein OS=Bacteroides thetaiotaomicron (strain ATCC 29148 / DSM 2079 / NCTC 10582 / E50 / VPI-5482) OX=226186 GN=BT_2732 PE=4 SV=1	1	2	2	2	22.8	11.227					23660000
Q8A472	30S ribosomal protein S12	rpsL	Q8A472	RS12_BACTN 30S ribosomal protein S12 OS=Bacteroides thetaiotaomicron (strain ATCC 29148 / DSM 2079 / NCTC 10582 / E50 / VPI-5482) OX=226186 GN=rpsL PE=3 SV=1	1	7	7	7	51.1	14.747	1079100000	1186900000	1190400000	970520000	1025700000	1104200000	951610000	968930000	948720000	966680000	1145700000	1070300000
Q8A473	30S ribosomal protein S7	rpsG	Q8A473	RS7_BACTN 30S ribosomal protein S7 OS=Bacteroides thetaiotaomicron (strain ATCC 29148 / DSM 2079 / NCTC 10582 / E50 / VPI-5482) OX=226186 GN=rpsG PE=3 SV=1	1	12	12	12	67.7	18.133	1391200000	1402900000	1458300000	952210000	981120000	1088000000	1381700000	1449500000	1349100000	710740000	650570000	743860000
Q8A474	Elongation factor G	fusA	Q8A474	EFG_BACTN Elongation factor G OS=Bacteroides thetaiotaomicron (strain ATCC 29148 / DSM 2079 / NCTC 10582 / E50 / VPI-5482) OX=226186 GN=fusA PE=3 SV=1	1	42	42	42	66.7	77.587	30456000000	29249000000	29433000000	26511000000	27015000000	26932000000	41034000000	39889000000	38933000000	27459000000	26991000000	26594000000
Q8A475	30S ribosomal protein S10	rpsJ	Q8A475	RS10_BACTN 30S ribosomal protein S10 OS=Bacteroides thetaiotaomicron (strain ATCC 29148 / DSM 2079 / NCTC 10582 / E50 / VPI-5482) OX=226186 GN=rpsJ PE=3 SV=1	1	8	8	8	65.3	11.418	1073400000	966410000	1016800000	682120000	767190000	932740000	734770000	816740000	892130000	850090000	898480000	890010000
Q8A476	50S ribosomal protein L3	rplC	Q8A476	RL3_BACTN 50S ribosomal protein L3 OS=Bacteroides thetaiotaomicron (strain ATCC 29148 / DSM 2079 / NCTC 10582 / E50 / VPI-5482) OX=226186 GN=rplC PE=3 SV=1	1	15	15	15	69.8	21.902	4887900000	5044600000	4917600000	3395000000	4801000000	3730100000	4124100000	4443000000	4516700000	4063900000	4617900000	3973000000
Q8A477	50S ribosomal protein L4	rplD	Q8A477	RL4_BACTN 50S ribosomal protein L4 OS=Bacteroides thetaiotaomicron (strain ATCC 29148 / DSM 2079 / NCTC 10582 / E50 / VPI-5482) OX=226186 GN=rplD PE=3 SV=1	1	15	15	15	66.3	23.012	1612500000	1654600000	1711600000	1161400000	1112400000	1187800000	1764100000	1756600000	1601300000	1054500000	1019900000	1002300000
Q8A478	50S ribosomal protein L23	rplW	Q8A478	Q8A478_BACTN 50S ribosomal protein L23 OS=Bacteroides thetaiotaomicron (strain ATCC 29148 / DSM 2079 / NCTC 10582 / E50 / VPI-5482) OX=226186 GN=rplW PE=3 SV=1	1	2	2	2	22.9	10.753										42915000
Q8A479	50S ribosomal protein L2	rplB	Q8A479	RL2_BACTN 50S ribosomal protein L2 OS=Bacteroides thetaiotaomicron (strain ATCC 29148 / DSM 2079 / NCTC 10582 / E50 / VPI-5482) OX=226186 GN=rplB PE=3 SV=1	1	12	12	12	41.2	29.818	2290000000	2418700000	2478200000	3232700000	3342900000	3333000000	2693100000	2834100000	3134100000	2294700000	2357000000	2390100000
Q8A480	30S ribosomal protein S19	rpsS	Q8A480	RS19_BACTN 30S ribosomal protein S19 OS=Bacteroides thetaiotaomicron (strain ATCC 29148 / DSM 2079 / NCTC 10582 / E50 / VPI-5482) OX=226186 GN=rpsS PE=3 SV=1	1	8	8	8	68.5	9.9986	1067400000	1063000000	1209900000	614370000	913000000	728110000	759340000	891800000	974960000	688780000	725110000	742750000
Q8A481	50S ribosomal protein L22	rplV	Q8A481	RL22_BACTN 50S ribosomal protein L22 OS=Bacteroides thetaiotaomicron (strain ATCC 29148 / DSM 2079 / NCTC 10582 / E50 / VPI-5482) OX=226186 GN=rplV PE=3 SV=1	1	4	4	4	26.5	15.406		358120000	290610000	305740000	246280000	273780000	233420000	194150000	269520000	246940000	274300000
Q8A482	30S ribosomal protein S3	rpsC	Q8A482	RS3_BACTN 30S ribosomal protein S3 OS=Bacteroides thetaiotaomicron (strain ATCC 29148 / DSM 2079 / NCTC 10582 / E50 / VPI-5482) OX=226186 GN=rpsC PE=3 SV=1	1	18	18	18	57.2	27.074	3650000000	3519900000	3545400000	5039600000	5114800000	5171100000	3590100000	3629700000	3534000000	4099300000	3760100000	3799300000
Q8A483	50S ribosomal protein L16	rplP	Q8A483	RL16_BACTN 50S ribosomal protein L16 OS=Bacteroides thetaiotaomicron (strain ATCC 29148 / DSM 2079 / NCTC 10582 / E50 / VPI-5482) OX=226186 GN=rplP PE=3 SV=1	1	4	4	4	29.2	16.248	195920000	156780000	184940000	87145000	171160000	129430000		64842000		166940000	149450000	166260000
Q8A484	50S ribosomal protein L29	rpmC	Q8A484	RL29_BACTN 50S ribosomal protein L29 OS=Bacteroides thetaiotaomicron (strain ATCC 29148 / DSM 2079 / NCTC 10582 / E50 / VPI-5482) OX=226186 GN=rpmC PE=3 SV=1	1	2	2	2	56.9	7.6517	104880000	114400000	98704000		70271000		139610000	163850000	157150000	115050000	127680000	116910000
Q8A485	30S ribosomal protein S17 1	rpsQ1	Q8A485	RS171_BACTN 30S ribosomal protein S17 1 OS=Bacteroides thetaiotaomicron (strain ATCC 29148 / DSM 2079 / NCTC 10582 / E50 / VPI-5482) OX=226186 GN=rpsQ1 PE=3 SV=1	1	9	9	9	71.9	10.486	2959800000	2910100000	2814900000	3106000000	2572400000	3146600000	3989000000	3993500000	4252300000	2371500000	2154800000	2376900000
Q8A486	50S ribosomal protein L14	rplN	Q8A486	RL14_BACTN 50S ribosomal protein L14 OS=Bacteroides thetaiotaomicron (strain ATCC 29148 / DSM 2079 / NCTC 10582 / E50 / VPI-5482) OX=226186 GN=rplN PE=3 SV=1	1	10	10	10	71.9	13.028	3849300000	4271900000	4285300000	5275000000	3392400000	5301000000	4860700000	5337700000	5271000000	3773300000	3869800000	4098500000
Q8A487	50S ribosomal protein L24	rplX	Q8A487	RL24_BACTN 50S ribosomal protein L24 OS=Bacteroides thetaiotaomicron (strain ATCC 29148 / DSM 2079 / NCTC 10582 / E50 / VPI-5482) OX=226186 GN=rplX PE=3 SV=1	1	8	8	8	56.2	11.34	1116800000	998270000	1053800000	780180000	984980000	879530000	1281500000	1339900000	1559500000	987550000	1045400000	1142900000
Q8A488	50S ribosomal protein L5	rplE	Q8A488	RL5_BACTN 50S ribosomal protein L5 OS=Bacteroides thetaiotaomicron (strain ATCC 29148 / DSM 2079 / NCTC 10582 / E50 / VPI-5482) OX=226186 GN=rplE PE=3 SV=1	1	11	11	11	61.6	20.852	1260900000	1037000000	1227000000	1172400000	1247900000	984170000	1191900000	1091900000	1055500000	1016000000	1025100000	971330000
Q8A489	30S ribosomal protein S14	rpsN	Q8A489	RS14_BACTN 30S ribosomal protein S14 OS=Bacteroides thetaiotaomicron (strain ATCC 29148 / DSM 2079 / NCTC 10582 / E50 / VPI-5482) OX=226186 GN=rpsN PE=3 SV=1	1	3	3	3	33.3	11.253		417690000	405620000	366410000	412120000		2059400000		327240000		89402000	326930000
Q8A490	30S ribosomal protein S8	rpsH	Q8A490	RS8_BACTN 30S ribosomal protein S8 OS=Bacteroides thetaiotaomicron (strain ATCC 29148 / DSM 2079 / NCTC 10582 / E50 / VPI-5482) OX=226186 GN=rpsH PE=3 SV=1	1	8	8	8	46.6	14.568	5524600000	5282000000	5332200000	6094800000	5033700000	6040300000	6588000000	6956400000	6514800000	6379300000	5953900000	5677200000
Q8A491	50S ribosomal protein L6	rplF	Q8A491	RL6_BACTN 50S ribosomal protein L6 OS=Bacteroides thetaiotaomicron (strain ATCC 29148 / DSM 2079 / NCTC 10582 / E50 / VPI-5482) OX=226186 GN=rplF PE=3 SV=1	1	14	14	14	76.7	20.806	2778200000	2932500000	2831300000	2985000000	2886000000	2683300000	2661700000	2991600000	3353200000	2541700000	2442500000	2340400000
Q8A492	50S ribosomal protein L18	rplR	Q8A492	RL18_BACTN 50S ribosomal protein L18 OS=Bacteroides thetaiotaomicron (strain ATCC 29148 / DSM 2079 / NCTC 10582 / E50 / VPI-5482) OX=226186 GN=rplR PE=3 SV=1	1	8	8	8	64	12.661	1047500000	1075300000	1110400000	784020000	750610000	875740000	1188300000	1123700000	1100600000	784710000	795620000	869740000
[truncated: 1,380 more rows]

## Sheet: Differentially expressed FGPs
Protein	Description	Gene Name	M/G	S/G	F/ G	UniquePeptides	Coverage	MolWeight
E7MCA2	Uncharacterized protein	BT_0631a	2.00375			2	51.5	7.3586
[truncated: 442 more rows]

## Sheet: M vs G
Protein	Protein Name	Gene Name	M/G	ProteinGroup	FastaHeaders	Proteins	Peptides	UniquePeptides	RazorUniquePeptides	Coverage	MolWeight	LFQ intensity M-1	LFQ intensity M-2	LFQ intensity M-3	average M	LFQ intensity G-1	LFQ intensity G-2	LFQ intensity G-3	average G	t test p value
[truncated: 248 more rows]

[truncated: 2 more sheets: S vs G, F vs G]
