# Supplementary material for: Comparative Proteomic Analysis of Fucosylated Glycoproteins Produced by Bacteroides thetaiotaomicron Under Different Polysaccharide Nutrition Conditions
Source: Front Microbiol. 2022 Mar 4;13:826942. doi: 10.3389/fmicb.2022.826942 (PMC8931616; doi:10.3389/fmicb.2022.826942)
Supplement: Supplementary file 3 [file Table_2.XLSX]

## Sheet: M vs G-BP
Level	GO_ID	Term	Type	Seqs_Num	Sequences
1	GO:0008150	biological_process	Biological Process	107	Q8A5K9,Q8A688,Q8A6M9,Q8AAD6,Q8AAT5,Q89YS3,Q8A2F7,Q8A2H3,Q8A1F4,Q8A0C7,Q8A1I7,Q8A2Z5,Q8A6P0,Q89YL7,Q89ZH1,Q89ZI2,Q8A061,Q8A067,Q8A070,Q8A1B3,Q8A1K2,Q8A2F5,Q8A2I1,Q8A2J1,Q8A347,Q8A369,Q8A389,Q8A3V0,Q8A3Z7,Q8A4C3,Q8A4D7,Q8A8W9,Q8A9Z0,Q8AAW2,Q8AAW6,Q8AB22,Q89ZS3,G8JZS4,G8JZT0,Q8A1G0,Q8A1G3,Q8A6W1,Q8A6V0,Q89YL8,Q8A7A0,Q8A1X6,Q8A1X9,Q8AAV6,Q8A1P2,Q8A2I3,Q8A0U7,Q8A544,Q8A3E4,Q8A642,Q8A8W4,Q8AAH8,Q8A276,…
2	GO:0008152	metabolic process	Biological Process	95	Q8A5K9,Q8A688,Q8A6M9,Q8AAD6,Q8AAT5,Q89YS3,Q8A2F7,Q8A2H3,Q8A1F4,Q8A6P0,Q89YL7,Q89ZH1,Q89ZI2,Q8A061,Q8A067,Q8A070,Q8A1B3,Q8A1K2,Q8A2F5,Q8A2I1,Q8A2J1,Q8A347,Q8A369,Q8A389,Q8A3V0,Q8A3Z7,Q8A4C3,Q8A4D7,Q8A8W9,Q8A9Z0,Q8AAW2,Q8AAW6,Q8AB22,Q89ZS3,G8JZS4,G8JZT0,Q8A1G0,Q8A1G3,Q8A6W1,Q8A6V0,Q89YL8,Q8A7A0,Q8A1X6,Q8A1X9,Q8AAV6,Q8A1P2,Q8A0U7,Q8A544,Q8A3E4,Q8A642,Q8A8W4,Q8AAH8,Q8A276,Q8AA86,Q8A3Z4,Q8A3X0,Q8A053,…
3	GO:0071704	organic substance metabolic process	Biological Process	91	Q8A5K9,Q8A688,Q8A6M9,Q8AAD6,Q8AAT5,Q89YS3,Q8A2F7,Q8A2H3,Q8A1F4,Q8A6P0,Q89YL7,Q89ZH1,Q89ZI2,Q8A061,Q8A067,Q8A070,Q8A1B3,Q8A1K2,Q8A2F5,Q8A2I1,Q8A2J1,Q8A347,Q8A369,Q8A389,Q8A3V0,Q8A3Z7,Q8A4C3,Q8A4D7,Q8A8W9,Q8A9Z0,Q8AAW2,Q8AAW6,Q8AB22,Q89ZS3,G8JZS4,G8JZT0,Q8A1G0,Q8A1G3,Q8A6W1,Q8A6V0,Q89YL8,Q8A7A0,Q8A1X6,Q8A1X9,Q8AAV6,Q8A0U7,Q8A544,Q8A3E4,Q8A642,Q8A8W4,Q8AAH8,Q8A276,Q8AA86,Q8A3Z4,Q8A3X0,Q8A053,Q8A2R5,…
3	GO:0044238	primary metabolic process	Biological Process	90	Q8A5K9,Q8A688,Q8A6M9,Q8AAD6,Q8AAT5,Q89YS3,Q8A2F7,Q8A2H3,Q8A1F4,Q8A6P0,Q89YL7,Q89ZH1,Q89ZI2,Q8A061,Q8A067,Q8A070,Q8A1B3,Q8A1K2,Q8A2F5,Q8A2I1,Q8A2J1,Q8A347,Q8A369,Q8A389,Q8A3V0,Q8A3Z7,Q8A4C3,Q8A4D7,Q8A8W9,Q8A9Z0,Q8AAW2,Q8AAW6,Q8AB22,Q89ZS3,G8JZS4,G8JZT0,Q8A1G0,Q8A1G3,Q8A6W1,Q8A6V0,Q89YL8,Q8A7A0,Q8A1X6,Q8A1X9,Q8AAV6,Q8A0U7,Q8A544,Q8A3E4,Q8A642,Q8A8W4,Q8AAH8,Q8A276,Q8AA86,Q8A3Z4,Q8A3X0,Q8A053,Q8A2R5,…
2	GO:0009987	cellular process	Biological Process	59	Q8A5K9,Q8A688,Q8A6M9,Q8AAD6,Q8A1F4,Q8A6P0,Q89ZS3,G8JZS4,G8JZT0,Q8A1G0,Q8A1G3,Q8A6W1,Q8A6V0,Q8A2I3,Q8A0U7,Q8A544,Q8A3E4,Q8A642,Q8A8W4,Q8AAH8,Q8A276,Q8AA86,Q8A3Z4,Q8A0N0,Q8A0N1,Q8A0Q8,Q8A0Q9,Q8A182,Q8A193,Q8A325,Q8A3K6,Q8A4H0,Q8A5N9,Q89ZI2,Q8A053,Q8A2H3,Q8A2R5,Q8A2R6,Q8A7T4,Q8AB39,Q8AB43,Q8A4B3,Q8A3C8,Q89Z46,Q8AA41,Q8A836,Q8A555,Q8A606,Q8A1E2,Q8A2I1,Q8A0P2,Q8AAB8,Q8A0B2,Q8A0G1,Q8A2B4,Q8A8H5,Q8A1L5,…
3	GO:0044237	cellular metabolic process	Biological Process	57	Q8A5K9,Q8A688,Q8A6M9,Q8AAD6,Q8A1F4,Q8A6P0,Q89ZS3,G8JZS4,G8JZT0,Q8A1G0,Q8A1G3,Q8A6W1,Q8A6V0,Q8A0U7,Q8A544,Q8A3E4,Q8A642,Q8A8W4,Q8AAH8,Q8A276,Q8AA86,Q8A3Z4,Q8A0N0,Q8A0N1,Q8A0Q8,Q8A0Q9,Q8A182,Q8A193,Q8A325,Q8A3K6,Q8A4H0,Q8A5N9,Q89ZI2,Q8A053,Q8A2H3,Q8A2R5,Q8A2R6,Q8A7T4,Q8AB39,Q8AB43,Q8A4B3,Q8A3C8,Q89Z46,Q8AA41,Q8A836,Q8A555,Q8A606,Q8A2I1,Q8A0P2,Q8AAB8,Q8A0G1,Q8A2B4,Q8A0B2,Q8A8H5,Q8A1L5,Q8A3U4,Q89YP0
4	GO:0043170	macromolecule metabolic process	Biological Process	52	Q8A5K9,Q8A688,Q8A6M9,Q8AAT5,Q89YS3,Q8A2F7,Q8A2H3,Q8A1F4,Q8A6P0,Q89ZS3,G8JZS4,G8JZT0,Q8A1G0,Q8A1G3,Q8A2F5,Q8A0U7,Q8A544,Q8A3E4,Q8A642,Q8A8W4,Q8AAH8,Q8A276,Q8AA86,Q8A3Z4,Q8A3X0,Q8A053,Q8A2R5,Q8A2R6,Q8A7T4,Q8AB39,Q8AB43,Q8A0N0,Q8A0N1,Q8A0Q8,Q8A0Q9,Q8A182,Q8A193,Q8A325,Q8A3K6,Q8A4H0,Q8A5N9,Q89ZI2,Q89Z46,Q8A1E2,Q8A2I1,Q8A0P2,Q8A2B4,Q8A0B2,Q8A3C8,Q8A8H5,Q8A3U4,Q89YP0
3	GO:0006807	nitrogen compound metabolic process	Biological Process	50	Q8A5K9,Q8A688,Q8A6M9,Q8AAD6,Q8A1F4,Q8A6P0,Q8A2F5,Q8A0U7,Q8A544,Q8A3E4,Q8A642,Q8A8W4,Q8AAH8,Q8A276,Q8AA86,Q8A3Z4,Q8A3X0,Q8A053,Q8A2H3,Q8A2R5,Q8A2R6,Q8A7T4,Q8AB39,Q8AB43,Q8A0N0,Q8A0N1,Q8A0Q8,Q8A0Q9,Q8A182,Q8A193,Q8A325,Q8A3K6,Q8A4H0,Q8A5N9,Q89ZI2,Q8A4B3,Q8A3C8,Q89Z46,Q8A836,Q8A555,Q8A606,Q8A1E2,Q8A2I1,Q8A0P2,Q8AAB8,Q8A0G1,Q8A2B4,Q8A1L5,Q8A3U4,Q89YP0
4	GO:0005975	carbohydrate metabolic process	Biological Process	43	Q8AAT5,Q89YS3,Q8A2F7,Q8A2H3,Q89ZS3,G8JZS4,G8JZT0,Q8A1G0,Q8A1G3,Q8A6W1,Q8A6V0,Q89YL8,Q8A7A0,Q8A1X6,Q8A1X9,Q8AAV6,Q8A0B2,Q8A3C8,Q8A8H5,Q8A1K4,Q89YL7,Q89ZH1,Q89ZI2,Q8A061,Q8A067,Q8A070,Q8A1B3,Q8A1K2,Q8A2F5,Q8A2I1,Q8A2J1,Q8A347,Q8A369,Q8A389,Q8A3V0,Q8A3Z7,Q8A4C3,Q8A4D7,Q8A8W9,Q8A9Z0,Q8AAW2,Q8AAW6,Q8AB22
4	GO:0044260	cellular macromolecule metabolic process	Biological Process	37	Q8A5K9,Q8A688,Q8A6M9,Q89ZS3,G8JZS4,G8JZT0,Q8A1G0,Q8A1G3,Q8A0U7,Q8A544,Q8A3E4,Q8A642,Q8A8W4,Q8AAH8,Q8A276,Q8AA86,Q8A3Z4,Q8A0N0,Q8A0N1,Q8A0Q8,Q8A0Q9,Q8A182,Q8A193,Q8A325,Q8A3K6,Q8A4H0,Q8A5N9,Q89ZI2,Q89Z46,Q8A2I1,Q8A6P0,Q8A0P2,Q8A2B4,Q8A3C8,Q8A8H5,Q8A3U4,Q89YP0
3	GO:0009056	catabolic process	Biological Process	34	Q89YS3,Q8A2F7,Q8A2H3,Q89ZS3,G8JZS4,G8JZT0,Q8A1G0,Q8A1G3,Q8A6W1,Q8A6V0,Q8A2F5,Q8A9Z0,Q8A0N0,Q8A0N1,Q8A0Q8,Q8A0Q9,Q8A182,Q8A193,Q8A325,Q8A3K6,Q8A4H0,Q8A5N9,Q8A4B3,Q8A3C8,Q89YL8,Q8A7A0,Q8A606,Q8A2I1,Q8A1X6,Q8A1X9,Q8AAV6,Q8A2B4,Q8A0B2,Q8A8H5
4	GO:1901564	organonitrogen compound metabolic process	Biological Process	34	Q8AAD6,Q8A2F5,Q8A276,Q8AA86,Q8A3Z4,Q8A3X0,Q8A053,Q8A2H3,Q8A2R5,Q8A2R6,Q8A7T4,Q8AB39,Q8AB43,Q8A0N0,Q8A0N1,Q8A0Q8,Q8A0Q9,Q8A182,Q8A193,Q8A325,Q8A3K6,Q8A4H0,Q8A5N9,Q89ZI2,Q8A4B3,Q8A3C8,Q8A555,Q8A606,Q8A1E2,Q8A2I1,Q8AAB8,Q8A0G1,Q8A1L5,Q8A3U4
4	GO:1901575	organic substance catabolic process	Biological Process	34	Q89YS3,Q8A2F7,Q8A2H3,Q89ZS3,G8JZS4,G8JZT0,Q8A1G0,Q8A1G3,Q8A6W1,Q8A6V0,Q8A2F5,Q8A9Z0,Q8A0N0,Q8A0N1,Q8A0Q8,Q8A0Q9,Q8A182,Q8A193,Q8A325,Q8A3K6,Q8A4H0,Q8A5N9,Q8A4B3,Q8A3C8,Q89YL8,Q8A7A0,Q8A606,Q8A2I1,Q8A1X6,Q8A1X9,Q8AAV6,Q8A2B4,Q8A0B2,Q8A8H5
4	GO:0034641	cellular nitrogen compound metabolic process	Biological Process	30	Q8A5K9,Q8A688,Q8A6M9,Q8AAD6,Q8A1F4,Q8A6P0,Q8A0U7,Q8A544,Q8A3E4,Q8A642,Q8A8W4,Q8AAH8,Q8A276,Q8AA86,Q8A053,Q8A2H3,Q8A2R5,Q8A2R6,Q8A7T4,Q8AB39,Q8AB43,Q8A4B3,Q8A3C8,Q89Z46,Q8A836,Q8A0P2,Q8A0G1,Q8A2B4,Q8A1L5,Q89YP0
4	GO:0019538	protein metabolic process	Biological Process	25	Q8A276,Q8AA86,Q8A3Z4,Q8A3X0,Q8A053,Q8A2H3,Q8A2R5,Q8A2R6,Q8A7T4,Q8AB39,Q8AB43,Q8A0N0,Q8A0N1,Q8A0Q8,Q8A0Q9,Q8A182,Q8A193,Q8A325,Q8A3K6,Q8A4H0,Q8A5N9,Q89ZI2,Q8A1E2,Q8A2I1,Q8A3U4
5	GO:0009057	macromolecule catabolic process	Biological Process	24	Q89YS3,Q8A2F7,Q8A2H3,Q89ZS3,G8JZS4,G8JZT0,Q8A1G0,Q8A1G3,Q8A2F5,Q8A0N0,Q8A0N1,Q8A0Q8,Q8A0Q9,Q8A182,Q8A193,Q8A325,Q8A3K6,Q8A4H0,Q8A5N9,Q8A2I1,Q8A2B4,Q8A0B2,Q8A3C8,Q8A8H5
4	GO:0044248	cellular catabolic process	Biological Process	23	Q89ZS3,G8JZS4,G8JZT0,Q8A1G0,Q8A1G3,Q8A6W1,Q8A6V0,Q8A0N0,Q8A0N1,Q8A0Q8,Q8A0Q9,Q8A182,Q8A193,Q8A325,Q8A3K6,Q8A4H0,Q8A5N9,Q8A4B3,Q8A3C8,Q8A606,Q8A2I1,Q8A2B4,Q8A0B2
4	GO:1901135	carbohydrate derivative metabolic process	Biological Process	21	Q8A2F5,Q8A9Z0,Q8A3Z4,Q8A0N0,Q8A0N1,Q8A0Q8,Q8A0Q9,Q8A182,Q8A193,Q8A325,Q8A3K6,Q8A4H0,Q8A5N9,Q89ZI2,Q8A3C8,Q89YL8,Q8A7A0,Q8AA41,Q8A836,Q8A2I1,Q8A0G1
4	GO:0006725	cellular aromatic compound metabolic process	Biological Process	20	Q8A5K9,Q8A688,Q8A6M9,Q8AAD6,Q8A1F4,Q8A6P0,Q8A0U7,Q8A544,Q8A3E4,Q8A642,Q8A8W4,Q8AAH8,Q8A4B3,Q89Z46,Q8A836,Q8A0P2,Q8A0G1,Q8A2B4,Q8A1L5,Q89YP0
4	GO:0046483	heterocycle metabolic process	Biological Process	20	Q8A5K9,Q8A688,Q8A6M9,Q8AAD6,Q8A1F4,Q8A6P0,Q8A0U7,Q8A544,Q8A3E4,Q8A642,Q8A8W4,Q8AAH8,Q8A4B3,Q89Z46,Q8A836,Q8A0P2,Q8A0G1,Q8A2B4,Q8A1L5,Q89YP0
4	GO:1901360	organic cyclic compound metabolic process	Biological Process	20	Q8A5K9,Q8A688,Q8A6M9,Q8AAD6,Q8A1F4,Q8A6P0,Q8A0U7,Q8A544,Q8A3E4,Q8A642,Q8A8W4,Q8AAH8,Q8A4B3,Q89Z46,Q8A836,Q8A0P2,Q8A0G1,Q8A2B4,Q8A1L5,Q89YP0
5	GO:0006508	proteolysis	Biological Process	18	Q8A053,Q8A2H3,Q8A2R5,Q8A2R6,Q8A7T4,Q8AB39,Q8AB43,Q8A0N0,Q8A0N1,Q8A0Q8,Q8A0Q9,Q8A182,Q8A193,Q8A325,Q8A3K6,Q8A4H0,Q8A5N9,Q8A3X0
5	GO:0010467	gene expression	Biological Process	18	Q8A1F4,Q8A6P0,Q8A3E4,Q8A642,Q8A8W4,Q8AAH8,Q8A276,Q8AA86,Q8A053,Q8A2H3,Q8A2R5,Q8A2R6,Q8A7T4,Q8AB39,Q8AB43,Q8A1E2,Q8A0P2,Q89YP0
5	GO:0043412	macromolecule modification	Biological Process	18	Q8A1F4,Q8A6P0,Q8A3Z4,Q89ZI2,Q8A0N0,Q8A0N1,Q8A0Q8,Q8A0Q9,Q8A182,Q8A193,Q8A325,Q8A3K6,Q8A4H0,Q8A5N9,Q89Z46,Q8A0P2,Q8A3U4,Q89YP0
3	GO:0009058	biosynthetic process	Biological Process	17	Q8A5K9,Q8A688,Q8A6M9,Q8AAD6,Q8AAT5,Q8A3E4,Q8A642,Q8A8W4,Q8AAH8,Q8A276,Q8AA86,Q8A3Z4,Q8AA41,Q8A836,Q8AAB8,Q8A2B4,Q8A1L5
4	GO:1901576	organic substance biosynthetic process	Biological Process	17	Q8A5K9,Q8A688,Q8A6M9,Q8AAD6,Q8AAT5,Q8A3E4,Q8A642,Q8A8W4,Q8AAH8,Q8A276,Q8AA86,Q8A3Z4,Q8AA41,Q8A836,Q8AAB8,Q8A2B4,Q8A1L5
4	GO:0006139	nucleobase-containing compound metabolic process	Biological Process	17	Q8A5K9,Q8A688,Q8A6M9,Q8A1F4,Q8A6P0,Q8A0U7,Q8A544,Q8A3E4,Q8A642,Q8A8W4,Q8AAH8,Q89Z46,Q8A836,Q8A0P2,Q8A0G1,Q8A2B4,Q89YP0
3	GO:0044281	small molecule metabolic process	Biological Process	16	Q8AAD6,Q89YL8,Q8A7A0,Q8A1X6,Q8A1X9,Q8AAV6,Q8A4B3,Q8AA41,Q8A836,Q8A555,Q8A606,Q8A2I1,Q8AAB8,Q8A0G1,Q8A1K4,Q8A1L5
4	GO:0044249	cellular biosynthetic process	Biological Process	16	Q8A5K9,Q8A688,Q8A6M9,Q8AAD6,Q8A3E4,Q8A642,Q8A8W4,Q8AAH8,Q8A276,Q8AA86,Q8A3Z4,Q8AA41,Q8A836,Q8AAB8,Q8A2B4,Q8A1L5
5	GO:0016052	carbohydrate catabolic process	Biological Process	16	Q89YS3,Q8A2F7,Q8A2H3,Q89ZS3,G8JZS4,G8JZT0,Q8A1G0,Q8A1G3,Q8A6W1,Q8A6V0,Q8A1X6,Q8A1X9,Q8AAV6,Q8A0B2,Q8A3C8,Q8A8H5
5	GO:1901136	carbohydrate derivative catabolic process	Biological Process	16	Q8A2F5,Q8A9Z0,Q8A0N0,Q8A0N1,Q8A0Q8,Q8A0Q9,Q8A182,Q8A193,Q8A325,Q8A3K6,Q8A4H0,Q8A5N9,Q8A3C8,Q89YL8,Q8A7A0,Q8A2I1
5	GO:1901565	organonitrogen compound catabolic process	Biological Process	15	Q8A2F5,Q8A0N0,Q8A0N1,Q8A0Q8,Q8A0Q9,Q8A182,Q8A193,Q8A325,Q8A3K6,Q8A4H0,Q8A5N9,Q8A4B3,Q8A3C8,Q8A606,Q8A2I1
5	GO:0044267	cellular protein metabolic process	Biological Process	15	Q8A276,Q8AA86,Q8A3Z4,Q8A0N0,Q8A0N1,Q8A0Q8,Q8A0Q9,Q8A182,Q8A193,Q8A325,Q8A3K6,Q8A4H0,Q8A5N9,Q89ZI2,Q8A3U4
5	GO:0090304	nucleic acid metabolic process	Biological Process	15	Q8A5K9,Q8A688,Q8A6M9,Q8A1F4,Q8A6P0,Q8A0U7,Q8A544,Q8A3E4,Q8A642,Q8A8W4,Q8AAH8,Q89Z46,Q8A0P2,Q8A2B4,Q89YP0
5	GO:0036211	protein modification process	Biological Process	13	Q8A3Z4,Q89ZI2,Q8A0N0,Q8A0N1,Q8A0Q8,Q8A0Q9,Q8A182,Q8A193,Q8A325,Q8A3K6,Q8A4H0,Q8A5N9,Q8A3U4
6	GO:0006464	cellular protein modification process	Biological Process	13	Q8A3Z4,Q89ZI2,Q8A0N0,Q8A0N1,Q8A0Q8,Q8A0Q9,Q8A182,Q8A193,Q8A325,Q8A3K6,Q8A4H0,Q8A5N9,Q8A3U4
5	GO:0043603	cellular amide metabolic process	Biological Process	12	Q8A276,Q8AA86,Q8A053,Q8A2H3,Q8A2R5,Q8A2R6,Q8A7T4,Q8AB39,Q8AB43,Q8A3C8,Q8A4B3,Q8A1L5
5	GO:0009059	macromolecule biosynthetic process	Biological Process	12	Q8A5K9,Q8A688,Q8A6M9,Q8AAT5,Q8A3E4,Q8A642,Q8A8W4,Q8AAH8,Q8A276,Q8AA86,Q8A3Z4,Q8A2B4
5	GO:0009100	glycoprotein metabolic process	Biological Process	12	Q8A0N0,Q8A0N1,Q8A0Q8,Q8A0Q9,Q8A182,Q8A193,Q8A325,Q8A3K6,Q8A4H0,Q8A5N9,Q89ZI2,Q8A2I1
5	GO:0005976	polysaccharide metabolic process	Biological Process	12	Q8AAT5,Q89YS3,Q8A2F7,Q8A2H3,Q89ZS3,G8JZS4,G8JZT0,Q8A1G0,Q8A1G3,Q8A0B2,Q8A3C8,Q8A8H5
5	GO:0044265	cellular macromolecule catabolic process	Biological Process	11	Q8A0N0,Q8A0N1,Q8A0Q8,Q8A0Q9,Q8A182,Q8A193,Q8A325,Q8A3K6,Q8A4H0,Q8A5N9,Q8A2B4
5	GO:0034645	cellular macromolecule biosynthetic process	Biological Process	11	Q8A5K9,Q8A688,Q8A6M9,Q8A3E4,Q8A642,Q8A8W4,Q8AAH8,Q8A276,Q8AA86,Q8A3Z4,Q8A2B4
6	GO:0000272	polysaccharide catabolic process	Biological Process	11	Q89ZS3,G8JZS4,G8JZT0,Q8A1G0,Q8A1G3,Q8A0B2,Q8A3C8,Q8A8H5,Q89YS3,Q8A2F7,Q8A2H3
6	GO:0006517	protein deglycosylation	Biological Process	11	Q89ZI2,Q8A0N0,Q8A0N1,Q8A0Q8,Q8A0Q9,Q8A182,Q8A193,Q8A325,Q8A3K6,Q8A4H0,Q8A5N9
2	GO:0051179	localization	Biological Process	10	Q8A729,Q8A736,Q8A5I8,Q8AB08,Q8AB27,Q8A1E2,Q8A991,Q8A9K2,Q8AAU3,Q8ABE9
3	GO:0051234	establishment of localization	Biological Process	10	Q8A729,Q8A736,Q8A5I8,Q8AB08,Q8AB27,Q8A1E2,Q8A991,Q8A9K2,Q8AAU3,Q8ABE9
5	GO:0030163	protein catabolic process	Biological Process	10	Q8A0N0,Q8A0N1,Q8A0Q8,Q8A0Q9,Q8A182,Q8A193,Q8A325,Q8A3K6,Q8A4H0,Q8A5N9
6	GO:0006516	glycoprotein catabolic process	Biological Process	10	Q8A0N0,Q8A0N1,Q8A0Q8,Q8A0Q9,Q8A182,Q8A193,Q8A325,Q8A3K6,Q8A4H0,Q8A5N9
6	GO:0044257	cellular protein catabolic process	Biological Process	10	Q8A0N0,Q8A0N1,Q8A0Q8,Q8A0Q9,Q8A182,Q8A193,Q8A325,Q8A3K6,Q8A4H0,Q8A5N9
6	GO:0051603	proteolysis involved in cellular protein catabolic process	Biological Process	10	Q8A0N0,Q8A0N1,Q8A0Q8,Q8A0Q9,Q8A182,Q8A193,Q8A325,Q8A3K6,Q8A4H0,Q8A5N9
7	GO:0006515	protein quality control for misfolded or incompletely synthesized proteins	Biological Process	10	Q8A0N0,Q8A0N1,Q8A0Q8,Q8A0Q9,Q8A182,Q8A193,Q8A325,Q8A3K6,Q8A4H0,Q8A5N9
4	GO:0006810	transport	Biological Process	9	Q8A729,Q8A736,Q8A5I8,Q8AB08,Q8AB27,Q8A991,Q8A9K2,Q8AAU3,Q8ABE9
5	GO:0044271	cellular nitrogen compound biosynthetic process	Biological Process	9	Q8AAD6,Q8A3E4,Q8A642,Q8A8W4,Q8AAH8,Q8A276,Q8AA86,Q8A836,Q8A1L5
5	GO:0006518	peptide metabolic process	Biological Process	9	Q8A276,Q8AA86,Q8A053,Q8A2H3,Q8A2R5,Q8A2R6,Q8A7T4,Q8AB39,Q8AB43
6	GO:0016070	RNA metabolic process	Biological Process	9	Q8A1F4,Q8A6P0,Q8A3E4,Q8A642,Q8A8W4,Q8AAH8,Q8A0P2,Q8A2B4,Q89YP0
4	GO:0006082	organic acid metabolic process	Biological Process	8	Q8AAD6,Q8A4B3,Q8AA41,Q8A555,Q8A606,Q8A2I1,Q8AAB8,Q8A1L5
5	GO:0043436	oxoacid metabolic process	Biological Process	8	Q8AAD6,Q8A4B3,Q8AA41,Q8A555,Q8A606,Q8A2I1,Q8AAB8,Q8A1L5
5	GO:0051604	protein maturation	Biological Process	8	Q8A053,Q8A2H3,Q8A2R5,Q8A2R6,Q8A7T4,Q8AB39,Q8AB43,Q8A1E2
4	GO:0044262	cellular carbohydrate metabolic process	Biological Process	7	Q89ZS3,G8JZS4,G8JZT0,Q8A1G0,Q8A1G3,Q8A6W1,Q8A6V0
5	GO:0044275	cellular carbohydrate catabolic process	Biological Process	7	Q89ZS3,G8JZS4,G8JZT0,Q8A1G0,Q8A1G3,Q8A6W1,Q8A6V0
5	GO:0018130	heterocycle biosynthetic process	Biological Process	7	Q8AAD6,Q8A3E4,Q8A642,Q8A8W4,Q8AAH8,Q8A836,Q8A1L5
5	GO:0019438	aromatic compound biosynthetic process	Biological Process	7	Q8AAD6,Q8A3E4,Q8A642,Q8A8W4,Q8AAH8,Q8A836,Q8A1L5
5	GO:1901362	organic cyclic compound biosynthetic process	Biological Process	7	Q8AAD6,Q8A3E4,Q8A642,Q8A8W4,Q8AAH8,Q8A836,Q8A1L5
5	GO:0006259	DNA metabolic process	Biological Process	7	Q8A5K9,Q8A688,Q8A6M9,Q8A0U7,Q8A544,Q89Z46,Q8A2B4
6	GO:0019752	carboxylic acid metabolic process	Biological Process	7	Q8AAD6,Q8A4B3,Q8AA41,Q8A555,Q8A606,Q8AAB8,Q8A1L5
6	GO:0016485	protein processing	Biological Process	7	Q8A053,Q8A2H3,Q8A2R5,Q8A2R6,Q8A7T4,Q8AB39,Q8AB43
2	GO:0050896	response to stimulus	Biological Process	6	Q8A0U7,Q8A6M9,Q8A544,Q8A5I8,Q8AB08,Q89Z46
2	GO:0071840	cellular component organization or biogenesis	Biological Process	6	Q8A1F4,Q8A0P2,Q8A6M9,Q8A1E2,Q8A0B2,Q89YP0
4	GO:0005996	monosaccharide metabolic process	Biological Process	6	Q89YL8,Q8A7A0,Q8A1X6,Q8A1X9,Q8AAV6,Q8A1K4
5	GO:1901566	organonitrogen compound biosynthetic process	Biological Process	6	Q8AAD6,Q8A276,Q8AA86,Q8A3Z4,Q8AAB8,Q8A1L5
5	GO:0055085	transmembrane transport	Biological Process	6	Q8A5I8,Q8AB08,Q8A991,Q8A9K2,Q8AAU3,Q8ABE9
4	GO:0044282	small molecule catabolic process	Biological Process	5	Q8A4B3,Q8A606,Q8A1X6,Q8A1X9,Q8AAV6
4	GO:0006520	cellular amino acid metabolic process	Biological Process	5	Q8AAD6,Q8A4B3,Q8A555,Q8A606,Q8AAB8
4	GO:0006629	lipid metabolic process	Biological Process	5	Q8A3Z4,Q8A3C8,Q8AA41,Q89YK4,Q8AAM2
5	GO:0044264	cellular polysaccharide metabolic process	Biological Process	5	Q89ZS3,G8JZS4,G8JZT0,Q8A1G0,Q8A1G3
5	GO:0034654	nucleobase-containing compound biosynthetic process	Biological Process	5	Q8A3E4,Q8A642,Q8A8W4,Q8AAH8,Q8A836
5	GO:1901605	alpha-amino acid metabolic process	Biological Process	5	Q8AAD6,Q8A4B3,Q8A555,Q8A606,Q8AAB8
5	GO:0019318	hexose metabolic process	Biological Process	5	Q89YL8,Q8A7A0,Q8A1X6,Q8A1X9,Q8AAV6
6	GO:0044247	cellular polysaccharide catabolic process	Biological Process	5	Q89ZS3,G8JZS4,G8JZT0,Q8A1G0,Q8A1G3
6	GO:0006073	cellular glucan metabolic process	Biological Process	5	Q89ZS3,G8JZS4,G8JZT0,Q8A1G0,Q8A1G3
6	GO:0044042	glucan metabolic process	Biological Process	5	Q89ZS3,G8JZS4,G8JZT0,Q8A1G0,Q8A1G3
7	GO:0009251	glucan catabolic process	Biological Process	5	Q89ZS3,G8JZS4,G8JZT0,Q8A1G0,Q8A1G3
2	GO:0065007	biological regulation	Biological Process	4	Q8A2I3,Q8AAH8,Q8AAC0,Q8A1E2
3	GO:0006950	response to stress	Biological Process	4	Q8A0U7,Q8A6M9,Q8A544,Q89Z46
4	GO:0006793	phosphorus metabolic process	Biological Process	4	Q8A3Z4,Q8AA41,Q8A0G1,Q8A3U4
5	GO:0006796	phosphate-containing compound metabolic process	Biological Process	4	Q8A3Z4,Q8AA41,Q8A0G1,Q8A3U4
5	GO:0009311	oligosaccharide metabolic process	Biological Process	4	Q8A6W1,Q8A6V0,Q8A1G0,Q8A1G3
6	GO:0009313	oligosaccharide catabolic process	Biological Process	4	Q8A6W1,Q8A6V0,Q8A1G0,Q8A1G3
6	GO:0006260	DNA replication	Biological Process	4	Q8A2B4,Q8A5K9,Q8A688,Q8A6M9
6	GO:0006351	transcription, DNA-templated	Biological Process	4	Q8A3E4,Q8A642,Q8A8W4,Q8AAH8
6	GO:0032774	RNA biosynthetic process	Biological Process	4	Q8A3E4,Q8A642,Q8A8W4,Q8AAH8
6	GO:0006396	RNA processing	Biological Process	4	Q8A1F4,Q8A6P0,Q8A0P2,Q89YP0
6	GO:0009451	RNA modification	Biological Process	4	Q8A1F4,Q8A6P0,Q8A0P2,Q89YP0
7	GO:0005983	starch catabolic process	Biological Process	4	G8JZS4,G8JZT0,Q8A1G0,Q8A1G3
7	GO:0097659	nucleic acid-templated transcription	Biological Process	4	Q8A3E4,Q8A642,Q8A8W4,Q8AAH8
7	GO:0005982	starch metabolic process	Biological Process	4	G8JZS4,G8JZT0,Q8A1G0,Q8A1G3
7	GO:0034660	ncRNA metabolic process	Biological Process	4	Q8A1F4,Q8A6P0,Q8A0P2,Q89YP0
7	GO:0034470	ncRNA processing	Biological Process	4	Q8A1F4,Q8A6P0,Q8A0P2,Q89YP0
2	GO:0050789	regulation of biological process	Biological Process	3	Q8A2I3,Q8AAH8,Q8AAC0
3	GO:0055114	oxidation-reduction process	Biological Process	3	Q89ZS3,Q8A0G1,Q8A1P2
3	GO:0032259	methylation	Biological Process	3	Q8A6P0,Q8A0P2,Q89YP0
3	GO:0016043	cellular component organization	Biological Process	3	Q8A6M9,Q8A1E2,Q8A0B2
3	GO:0051716	cellular response to stimulus	Biological Process	3	Q8A0U7,Q8A6M9,Q8A544
3	GO:0071554	cell wall organization or biogenesis	Biological Process	3	Q8A0B2,Q8A3C8,Q8A8H5
3	GO:0044085	cellular component biogenesis	Biological Process	3	Q8A1F4,Q8A0P2,Q89YP0
4	GO:0044283	small molecule biosynthetic process	Biological Process	3	Q8AAD6,Q8AAB8,Q8A1L5
4	GO:0043414	macromolecule methylation	Biological Process	3	Q8A6P0,Q8A0P2,Q89YP0
4	GO:0006790	sulfur compound metabolic process	Biological Process	3	Q8A555,Q8A606,Q8A2I1
4	GO:0017144	drug metabolic process	Biological Process	3	Q8A4B3,Q8A0G1,Q8A0B2
4	GO:0044255	cellular lipid metabolic process	Biological Process	3	Q8A3Z4,Q8A3C8,Q8AA41
4	GO:0019637	organophosphate metabolic process	Biological Process	3	Q8A3Z4,Q8AA41,Q8A0G1
4	GO:0033554	cellular response to stress	Biological Process	3	Q8A0U7,Q8A6M9,Q8A544
4	GO:0022613	ribonucleoprotein complex biogenesis	Biological Process	3	Q8A1F4,Q8A0P2,Q89YP0
5	GO:0046365	monosaccharide catabolic process	Biological Process	3	Q8A1X6,Q8A1X9,Q8AAV6
5	GO:0016053	organic acid biosynthetic process	Biological Process	3	Q8AAD6,Q8AAB8,Q8A1L5
5	GO:0001510	RNA methylation	Biological Process	3	Q8A6P0,Q8A0P2,Q89YP0
5	GO:0006974	cellular response to DNA damage stimulus	Biological Process	3	Q8A0U7,Q8A6M9,Q8A544
5	GO:0042254	ribosome biogenesis	Biological Process	3	Q8A1F4,Q8A0P2,Q89YP0
6	GO:0043604	amide biosynthetic process	Biological Process	3	Q8A276,Q8AA86,Q8A1L5
6	GO:0019320	hexose catabolic process	Biological Process	3	Q8A1X6,Q8A1X9,Q8AAV6
6	GO:0046394	carboxylic acid biosynthetic process	Biological Process	3	Q8AAD6,Q8AAB8,Q8A1L5
6	GO:0006281	DNA repair	Biological Process	3	Q8A544,Q8A0U7,Q8A6M9
6	GO:0006006	glucose metabolic process	Biological Process	3	Q8A1X6,Q8A1X9,Q8AAV6
6	GO:0006012	galactose metabolic process	Biological Process	3	Q8A1X6,Q8A1X9,Q8AAV6
6	GO:0006364	rRNA processing	Biological Process	3	Q8A1F4,Q8A0P2,Q89YP0
7	GO:0019388	galactose catabolic process	Biological Process	3	Q8A1X6,Q8A1X9,Q8AAV6
7	GO:0006352	DNA-templated transcription, initiation	Biological Process	3	Q8A3E4,Q8A642,Q8A8W4
7	GO:0032787	monocarboxylic acid metabolic process	Biological Process	3	Q8AA41,Q8A606,Q8A4B3
7	GO:0000154	rRNA modification	Biological Process	3	Q8A1F4,Q8A0P2,Q89YP0
8	GO:0033499	galactose catabolic process via UDP-galactose	Biological Process	3	Q8A1X6,Q8A1X9,Q8AAV6
8	GO:0016072	rRNA metabolic process	Biological Process	3	Q8A1F4,Q8A0P2,Q89YP0
3	GO:0050794	regulation of cellular process	Biological Process	2	Q8A2I3,Q8AAH8
3	GO:0042221	response to chemical	Biological Process	2	Q8A5I8,Q8AB08
3	GO:0033036	macromolecule localization	Biological Process	2	Q8AB27,Q8A1E2
3	GO:0065008	regulation of biological quality	Biological Process	2	Q8A2I3,Q8A1E2
4	GO:0015980	energy derivation by oxidation of organic compounds	Biological Process	2	Q89ZS3,Q8A0G1
4	GO:0006091	generation of precursor metabolites and energy	Biological Process	2	Q89ZS3,Q8A0G1
4	GO:0055086	nucleobase-containing small molecule metabolic process	Biological Process	2	Q8A836,Q8A0G1
4	GO:0044036	cell wall macromolecule metabolic process	Biological Process	2	Q8A3C8,Q8A8H5
4	GO:0042493	response to drug	Biological Process	2	Q8A5I8,Q8AB08
4	GO:0008104	protein localization	Biological Process	2	Q8AB27,Q8A1E2
4	GO:0045184	establishment of protein localization	Biological Process	2	Q8AB27,Q8A1E2
5	GO:0044270	cellular nitrogen compound catabolic process	Biological Process	2	Q8A4B3,Q8A2B4
5	GO:0006022	aminoglycan metabolic process	Biological Process	2	Q8A2F5,Q8A2I1
5	GO:0016054	organic acid catabolic process	Biological Process	2	Q8A4B3,Q8A606
5	GO:0019439	aromatic compound catabolic process	Biological Process	2	Q8A4B3,Q8A2B4
5	GO:0044273	sulfur compound catabolic process	Biological Process	2	Q8A606,Q8A2I1
5	GO:0046700	heterocycle catabolic process	Biological Process	2	Q8A4B3,Q8A2B4
5	GO:1901361	organic cyclic compound catabolic process	Biological Process	2	Q8A4B3,Q8A2B4
5	GO:0008654	phospholipid biosynthetic process	Biological Process	2	Q8A3Z4,Q8AA41
5	GO:0008610	lipid biosynthetic process	Biological Process	2	Q8A3Z4,Q8AA41
5	GO:0090407	organophosphate biosynthetic process	Biological Process	2	Q8A3Z4,Q8AA41
5	GO:1901137	carbohydrate derivative biosynthetic process	Biological Process	2	Q8A3Z4,Q8A836
5	GO:0000096	sulfur amino acid metabolic process	Biological Process	2	Q8A555,Q8A606
5	GO:0009072	aromatic amino acid family metabolic process	Biological Process	2	Q8AAD6,Q8A4B3
5	GO:0006643	membrane lipid metabolic process	Biological Process	2	Q8A3Z4,Q8A3C8
5	GO:0006644	phospholipid metabolic process	Biological Process	2	Q8A3Z4,Q8AA41
5	GO:0005984	disaccharide metabolic process	Biological Process	2	Q8A6W1,Q8A6V0
5	GO:0008652	cellular amino acid biosynthetic process	Biological Process	2	Q8AAD6,Q8AAB8
5	GO:0009063	cellular amino acid catabolic process	Biological Process	2	Q8A4B3,Q8A606
5	GO:1903509	liposaccharide metabolic process	Biological Process	2	Q8A3Z4,Q8A3C8
5	GO:1901657	glycosyl compound metabolic process	Biological Process	2	Q89YL8,Q8A7A0
5	GO:0010383	cell wall polysaccharide metabolic process	Biological Process	2	Q8A3C8,Q8A8H5
5	GO:0015893	drug transport	Biological Process	2	Q8A5I8,Q8AB08
5	GO:0006811	ion transport	Biological Process	2	Q8A729,Q8A736
6	GO:0006026	aminoglycan catabolic process	Biological Process	2	Q8A2F5,Q8A2I1
6	GO:0030203	glycosaminoglycan metabolic process	Biological Process	2	Q8A2F5,Q8A2I1
6	GO:0043043	peptide biosynthetic process	Biological Process	2	Q8A276,Q8AA86
6	GO:0046395	carboxylic acid catabolic process	Biological Process	2	Q8A4B3,Q8A606
6	GO:0046352	disaccharide catabolic process	Biological Process	2	Q8A6W1,Q8A6V0
6	GO:1901658	glycosyl compound catabolic process	Biological Process	2	Q89YL8,Q8A7A0
6	GO:0006412	translation	Biological Process	2	Q8A276,Q8AA86
6	GO:0031167	rRNA methylation	Biological Process	2	Q89YP0,Q8A0P2
6	GO:0006534	cysteine metabolic process	Biological Process	2	Q8A555,Q8A606
6	GO:0016310	phosphorylation	Biological Process	2	Q8A0G1,Q8A3U4
6	GO:0006664	glycolipid metabolic process	Biological Process	2	Q8A3Z4,Q8A3C8
6	GO:0006310	DNA recombination	Biological Process	2	Q8A0U7,Q8A6M9
6	GO:1901607	alpha-amino acid biosynthetic process	Biological Process	2	Q8AAD6,Q8AAB8
6	GO:1901606	alpha-amino acid catabolic process	Biological Process	2	Q8A4B3,Q8A606
6	GO:0009069	serine family amino acid metabolic process	Biological Process	2	Q8A555,Q8A606
6	GO:0006004	fucose metabolic process	Biological Process	2	Q89YL8,Q8A7A0
6	GO:0016137	glycoside metabolic process	Biological Process	2	Q89YL8,Q8A7A0
6	GO:0010410	hemicellulose metabolic process	Biological Process	2	Q8A3C8,Q8A8H5
6	GO:0006855	drug transmembrane transport	Biological Process	2	Q8A5I8,Q8AB08
6	GO:0006812	cation transport	Biological Process	2	Q8A729,Q8A736
7	GO:0006027	glycosaminoglycan catabolic process	Biological Process	2	Q8A2I1,Q8A2F5
7	GO:0045493	xylan catabolic process	Biological Process	2	Q8A3C8,Q8A8H5
7	GO:0016139	glycoside catabolic process	Biological Process	2	Q89YL8,Q8A7A0
7	GO:0043648	dicarboxylic acid metabolic process	Biological Process	2	Q8A4B3,Q8AAB8
7	GO:0045491	xylan metabolic process	Biological Process	2	Q8A3C8,Q8A8H5
7	GO:0030001	metal ion transport	Biological Process	2	Q8A729,Q8A736
7	GO:0015672	monovalent inorganic cation transport	Biological Process	2	Q8A729,Q8A736
8	GO:0006090	pyruvate metabolic process	Biological Process	2	Q8AA41,Q8A606
8	GO:0006814	sodium ion transport	Biological Process	2	Q8A729,Q8A736
2	GO:0009758	carbohydrate utilization	Biological Process	1	Q8A2Y3
2	GO:0019740	nitrogen utilization	Biological Process	1	Q8AAC0
3	GO:0019222	regulation of metabolic process	Biological Process	1	Q8AAH8
3	GO:0006457	protein folding	Biological Process	1	Q8A1E2
3	GO:0007154	cell communication	Biological Process	1	Q8A6M9
3	GO:0019725	cellular homeostasis	Biological Process	1	Q8A2I3
3	GO:0006808	regulation of nitrogen utilization	Biological Process	1	Q8AAC0
3	GO:0009605	response to external stimulus	Biological Process	1	Q8A6M9
3	GO:0051641	cellular localization	Biological Process	1	Q8A1E2
4	GO:0022900	electron transport chain	Biological Process	1	Q8A0G1
4	GO:0051171	regulation of nitrogen compound metabolic process	Biological Process	1	Q8AAH8
4	GO:0009889	regulation of biosynthetic process	Biological Process	1	Q8AAH8
4	GO:0031323	regulation of cellular metabolic process	Biological Process	1	Q8AAH8
4	GO:0060255	regulation of macromolecule metabolic process	Biological Process	1	Q8AAH8
4	GO:0080090	regulation of primary metabolic process	Biological Process	1	Q8AAH8
4	GO:0006081	cellular aldehyde metabolic process	Biological Process	1	Q8AA41
4	GO:0006575	cellular modified amino acid metabolic process	Biological Process	1	Q8A1L5
4	GO:0051186	cofactor metabolic process	Biological Process	1	Q8A1L5
4	GO:0022417	protein maturation by protein folding	Biological Process	1	Q8A1E2
4	GO:0061077	chaperone-mediated protein folding	Biological Process	1	Q8A1E2
4	GO:0031668	cellular response to extracellular stimulus	Biological Process	1	Q8A6M9
4	GO:0006996	organelle organization	Biological Process	1	Q8A6M9
4	GO:0045229	external encapsulating structure organization	Biological Process	1	Q8A0B2
4	GO:0061024	membrane organization	Biological Process	1	Q8A1E2
4	GO:0045454	cell redox homeostasis	Biological Process	1	Q8A2I3
4	GO:0071555	cell wall organization	Biological Process	1	Q8A0B2
4	GO:0006952	defense response	Biological Process	1	Q89Z46
4	GO:0009991	response to extracellular stimulus	Biological Process	1	Q8A6M9
4	GO:0071496	cellular response to external stimulus	Biological Process	1	Q8A6M9
4	GO:0046677	response to antibiotic	Biological Process	1	Q8AB08
4	GO:0070727	cellular macromolecule localization	Biological Process	1	Q8A1E2
4	GO:0031647	regulation of protein stability	Biological Process	1	Q8A1E2
4	GO:0042592	homeostatic process	Biological Process	1	Q8A2I3
5	GO:0022904	respiratory electron transport chain	Biological Process	1	Q8A0G1
5	GO:0006112	energy reserve metabolic process	Biological Process	1	Q89ZS3
5	GO:0045333	cellular respiration	Biological Process	1	Q8A0G1
5	GO:0042430	indole-containing compound metabolic process	Biological Process	1	Q8AAD6
5	GO:0044106	cellular amine metabolic process	Biological Process	1	Q8AAD6
5	GO:0052803	imidazole-containing compound metabolic process	Biological Process	1	Q8A4B3
5	GO:0072521	purine-containing compound metabolic process	Biological Process	1	Q8A0G1
5	GO:0019219	regulation of nucleobase-containing compound metabolic process	Biological Process	1	Q8AAH8
5	GO:0006665	sphingolipid metabolic process	Biological Process	1	Q8A3C8
5	GO:0009308	amine metabolic process	Biological Process	1	Q8AAD6
5	GO:0042558	pteridine-containing compound metabolic process	Biological Process	1	Q8A1L5
5	GO:0043606	formamide metabolic process	Biological Process	1	Q8A4B3
5	GO:0042737	drug catabolic process	Biological Process	1	Q8A0B2
5	GO:0044242	cellular lipid catabolic process	Biological Process	1	Q8A3C8
5	GO:0016042	lipid catabolic process	Biological Process	1	Q8A3C8
5	GO:0010556	regulation of macromolecule biosynthetic process	Biological Process	1	Q8AAH8
5	GO:0031326	regulation of cellular biosynthetic process	Biological Process	1	Q8AAH8
5	GO:0008299	isoprenoid biosynthetic process	Biological Process	1	Q8AA41
5	GO:0045017	glycerolipid biosynthetic process	Biological Process	1	Q8A3Z4
5	GO:0046467	membrane lipid biosynthetic process	Biological Process	1	Q8A3Z4
5	GO:0051188	cofactor biosynthetic process	Biological Process	1	Q8A1L5
5	GO:0016051	carbohydrate biosynthetic process	Biological Process	1	Q8AAT5
5	GO:0010468	regulation of gene expression	Biological Process	1	Q8AAH8
5	GO:0051252	regulation of RNA metabolic process	Biological Process	1	Q8AAH8
5	GO:0030204	chondroitin sulfate metabolic process	Biological Process	1	Q8A2I1
5	GO:0019682	glyceraldehyde-3-phosphate metabolic process	Biological Process	1	Q8AA41
5	GO:0006119	oxidative phosphorylation	Biological Process	1	Q8A0G1
5	GO:0006760	folic acid-containing compound metabolic process	Biological Process	1	Q8A1L5
5	GO:0016999	antibiotic metabolic process	Biological Process	1	Q8A4B3
5	GO:0045488	pectin metabolic process	Biological Process	1	Q8A0B2
5	GO:0046034	ATP metabolic process	Biological Process	1	Q8A0G1
5	GO:0006720	isoprenoid metabolic process	Biological Process	1	Q8AA41
5	GO:0046486	glycerolipid metabolic process	Biological Process	1	Q8A3Z4
5	GO:0006732	coenzyme metabolic process	Biological Process	1	Q8A1L5
5	GO:0034655	nucleobase-containing compound catabolic process	Biological Process	1	Q8A2B4
5	GO:0046451	diaminopimelate metabolic process	Biological Process	1	Q8AAB8
5	GO:0042157	lipoprotein metabolic process	Biological Process	1	Q8A3Z4
5	GO:0019321	pentose metabolic process	Biological Process	1	Q8A1K4
5	GO:0006753	nucleoside phosphate metabolic process	Biological Process	1	Q8A0G1
5	GO:0009225	nucleotide-sugar metabolic process	Biological Process	1	Q8A836
5	GO:0019693	ribose phosphate metabolic process	Biological Process	1	Q8A0G1
5	GO:0006040	amino sugar metabolic process	Biological Process	1	Q8A9Z0
5	GO:0009432	SOS response	Biological Process	1	Q8A6M9
5	GO:0051276	chromosome organization	Biological Process	1	Q8A6M9
5	GO:0051205	protein insertion into membrane	Biological Process	1	Q8A1E2
5	GO:0042545	cell wall modification	Biological Process	1	Q8A0B2
5	GO:0099046	clearance of foreign intracellular nucleic acids	Biological Process	1	Q89Z46
5	GO:0034613	cellular protein localization	Biological Process	1	Q8A1E2
5	GO:0071702	organic substance transport	Biological Process	1	Q8AB27
5	GO:0071705	nitrogen compound transport	Biological Process	1	Q8AB27
5	GO:0015031	protein transport	Biological Process	1	Q8AB27
5	GO:0090150	establishment of protein localization to membrane	Biological Process	1	Q8A1E2
5	GO:0050821	protein stabilization	Biological Process	1	Q8A1E2
6	GO:0042773	ATP synthesis coupled electron transport	Biological Process	1	Q8A0G1
6	GO:0005977	glycogen metabolic process	Biological Process	1	Q89ZS3
6	GO:0006586	indolalkylamine metabolic process	Biological Process	1	Q8AAD6
6	GO:0042435	indole-containing compound biosynthetic process	Biological Process	1	Q8AAD6
6	GO:0006672	ceramide metabolic process	Biological Process	1	Q8A3C8
6	GO:0006576	cellular biogenic amine metabolic process	Biological Process	1	Q8AAD6
6	GO:0052805	imidazole-containing compound catabolic process	Biological Process	1	Q8A4B3
6	GO:0009309	amine biosynthetic process	Biological Process	1	Q8AAD6
6	GO:0042559	pteridine-containing compound biosynthetic process	Biological Process	1	Q8A1L5
6	GO:0006547	histidine metabolic process	Biological Process	1	Q8A4B3
6	GO:0006163	purine nucleotide metabolic process	Biological Process	1	Q8A0G1
6	GO:0006687	glycosphingolipid metabolic process	Biological Process	1	Q8A3C8
6	GO:0030149	sphingolipid catabolic process	Biological Process	1	Q8A3C8
6	GO:0019556	histidine catabolic process to glutamate and formamide	Biological Process	1	Q8A4B3
6	GO:0042158	lipoprotein biosynthetic process	Biological Process	1	Q8A3Z4
6	GO:0042398	cellular modified amino acid biosynthetic process	Biological Process	1	Q8A1L5
6	GO:0009074	aromatic amino acid family catabolic process	Biological Process	1	Q8A4B3
6	GO:0045490	pectin catabolic process	Biological Process	1	Q8A0B2
6	GO:0046466	membrane lipid catabolic process	Biological Process	1	Q8A3C8
6	GO:0006401	RNA catabolic process	Biological Process	1	Q8A2B4
6	GO:0000098	sulfur amino acid catabolic process	Biological Process	1	Q8A606
6	GO:0030207	chondroitin sulfate catabolic process	Biological Process	1	Q8A2I1
6	GO:0019377	glycolipid catabolic process	Biological Process	1	Q8A3C8
6	GO:0046348	amino sugar catabolic process	Biological Process	1	Q8A9Z0
6	GO:2000112	regulation of cellular macromolecule biosynthetic process	Biological Process	1	Q8AAH8
6	GO:2001141	regulation of RNA biosynthetic process	Biological Process	1	Q8AAH8
6	GO:0009240	isopentenyl diphosphate biosynthetic process	Biological Process	1	Q8AA41
6	GO:0016114	terpenoid biosynthetic process	Biological Process	1	Q8AA41
6	GO:0046474	glycerophospholipid biosynthetic process	Biological Process	1	Q8A3Z4
6	GO:0009073	aromatic amino acid family biosynthetic process	Biological Process	1	Q8AAD6
6	GO:0009247	glycolipid biosynthetic process	Biological Process	1	Q8A3Z4
6	GO:0009108	coenzyme biosynthetic process	Biological Process	1	Q8A1L5
6	GO:0000271	polysaccharide biosynthetic process	Biological Process	1	Q8AAT5
6	GO:0009226	nucleotide-sugar biosynthetic process	Biological Process	1	Q8A836
6	GO:0006355	regulation of transcription, DNA-templated	Biological Process	1	Q8AAH8
6	GO:0030488	tRNA methylation	Biological Process	1	Q8A6P0
6	GO:0050667	homocysteine metabolic process	Biological Process	1	Q8A555
6	GO:0019288	isopentenyl diphosphate biosynthetic process, methylerythritol 4-phosphate pathway	Biological Process	1	Q8AA41
6	GO:0009396	folic acid-containing compound biosynthetic process	Biological Process	1	Q8A1L5
6	GO:0046653	tetrahydrofolate metabolic process	Biological Process	1	Q8A1L5
6	GO:0006568	tryptophan metabolic process	Biological Process	1	Q8AAD6
6	GO:0015942	formate metabolic process	Biological Process	1	Q8A4B3
6	GO:0006650	glycerophospholipid metabolic process	Biological Process	1	Q8A3Z4
6	GO:0046490	isopentenyl diphosphate metabolic process	Biological Process	1	Q8AA41
6	GO:0006721	terpenoid metabolic process	Biological Process	1	Q8AA41
6	GO:0006304	DNA modification	Biological Process	1	Q89Z46
6	GO:0022616	DNA strand elongation	Biological Process	1	Q8A2B4
6	GO:0033567	DNA replication, Okazaki fragment processing	Biological Process	1	Q8A2B4
6	GO:0043137	DNA replication, removal of RNA primer	Biological Process	1	Q8A2B4
6	GO:0006029	proteoglycan metabolic process	Biological Process	1	Q8A2I1
6	GO:0005985	sucrose metabolic process	Biological Process	1	Q8A6W1
6	GO:0005988	lactose metabolic process	Biological Process	1	Q8A6V0
6	GO:0010393	galacturonan metabolic process	Biological Process	1	Q8A0B2
6	GO:0090305	nucleic acid phosphodiester bond hydrolysis	Biological Process	1	Q8A2B4
6	GO:0009089	lysine biosynthetic process via diaminopimelate	Biological Process	1	Q8AAB8
6	GO:0009064	glutamine family amino acid metabolic process	Biological Process	1	Q8A4B3
6	GO:0009066	aspartate family amino acid metabolic process	Biological Process	1	Q8AAB8
6	GO:0019566	arabinose metabolic process	Biological Process	1	Q8A1K4
6	GO:0009117	nucleotide metabolic process	Biological Process	1	Q8A0G1
6	GO:0009123	nucleoside monophosphate metabolic process	Biological Process	1	Q8A0G1
6	GO:0009141	nucleoside triphosphate metabolic process	Biological Process	1	Q8A0G1
6	GO:0046383	dTDP-rhamnose metabolic process	Biological Process	1	Q8A836
6	GO:0009259	ribonucleotide metabolic process	Biological Process	1	Q8A0G1
6	GO:1901071	glucosamine-containing compound metabolic process	Biological Process	1	Q8A9Z0
6	GO:0071103	DNA conformation change	Biological Process	1	Q8A6M9
6	GO:0032978	protein insertion into membrane from inner side	Biological Process	1	Q8A1E2
6	GO:0044355	clearance of foreign intracellular DNA	Biological Process	1	Q89Z46
6	GO:0072657	protein localization to membrane	Biological Process	1	Q8A1E2
6	GO:0015833	peptide transport	Biological Process	1	Q8AB27
6	GO:0042886	amide transport	Biological Process	1	Q8AB27
6	GO:0017038	protein import	Biological Process	1	Q8AB27
7	GO:0005980	glycogen catabolic process	Biological Process	1	Q89ZS3
7	GO:0046219	indolalkylamine biosynthetic process	Biological Process	1	Q8AAD6
7	GO:0006677	glycosylceramide metabolic process	Biological Process	1	Q8A3C8
7	GO:0046514	ceramide catabolic process	Biological Process	1	Q8A3C8
7	GO:0042401	cellular biogenic amine biosynthetic process	Biological Process	1	Q8AAD6
7	GO:0006548	histidine catabolic process	Biological Process	1	Q8A4B3
7	GO:0009150	purine ribonucleotide metabolic process	Biological Process	1	Q8A0G1
7	GO:1903510	mucopolysaccharide metabolic process	Biological Process	1	Q8A2I1
7	GO:0046479	glycosphingolipid catabolic process	Biological Process	1	Q8A3C8
7	GO:0006497	protein lipidation	Biological Process	1	Q8A3Z4
7	GO:0009093	cysteine catabolic process	Biological Process	1	Q8A606
7	GO:0005987	sucrose catabolic process	Biological Process	1	Q8A6W1
7	GO:0005990	lactose catabolic process	Biological Process	1	Q8A6V0
7	GO:0019376	galactolipid catabolic process	Biological Process	1	Q8A3C8
7	GO:1901072	glucosamine-containing compound catabolic process	Biological Process	1	Q8A9Z0
7	GO:1903506	regulation of nucleic acid-templated transcription	Biological Process	1	Q8AAH8
7	GO:0006661	phosphatidylinositol biosynthetic process	Biological Process	1	Q8A3Z4
7	GO:0000162	tryptophan biosynthetic process	Biological Process	1	Q8AAD6
7	GO:0006261	DNA-dependent DNA replication	Biological Process	1	Q8A2B4
7	GO:0006506	GPI anchor biosynthetic process	Biological Process	1	Q8A3Z4
7	GO:0019305	dTDP-rhamnose biosynthetic process	Biological Process	1	Q8A836
7	GO:0070475	rRNA base methylation	Biological Process	1	Q89YP0
7	GO:0019346	transsulfuration	Biological Process	1	Q8A555
7	GO:0046439	L-cysteine metabolic process	Biological Process	1	Q8A606
7	GO:0046654	tetrahydrofolate biosynthetic process	Biological Process	1	Q8A1L5
7	GO:0006468	protein phosphorylation	Biological Process	1	Q8A3U4
7	GO:0019557	histidine catabolic process to glutamate and formate	Biological Process	1	Q8A4B3
7	GO:0006505	GPI anchor metabolic process	Biological Process	1	Q8A3Z4
7	GO:0019374	galactolipid metabolic process	Biological Process	1	Q8A3C8
7	GO:0046488	phosphatidylinositol metabolic process	Biological Process	1	Q8A3Z4
7	GO:0006284	base-excision repair	Biological Process	1	Q8A544
7	GO:0009307	DNA restriction-modification system	Biological Process	1	Q89Z46
7	GO:0006271	DNA strand elongation involved in DNA replication	Biological Process	1	Q8A2B4
7	GO:0050654	chondroitin sulfate proteoglycan metabolic process	Biological Process	1	Q8A2I1
7	GO:0006273	lagging strand elongation	Biological Process	1	Q8A2B4
7	GO:0090501	RNA phosphodiester bond hydrolysis	Biological Process	1	Q8A2B4
7	GO:0009067	aspartate family amino acid biosynthetic process	Biological Process	1	Q8AAB8
7	GO:0009071	serine family amino acid catabolic process	Biological Process	1	Q8A606
7	GO:0033362	lysine biosynthetic process via diaminopimelate, diaminopimelate-aminotransferase pathway	Biological Process	1	Q8AAB8
7	GO:0006536	glutamate metabolic process	Biological Process	1	Q8A4B3
7	GO:0006553	lysine metabolic process	Biological Process	1	Q8AAB8
7	GO:0009092	homoserine metabolic process	Biological Process	1	Q8A555
7	GO:0046373	L-arabinose metabolic process	Biological Process	1	Q8A1K4
7	GO:0009126	purine nucleoside monophosphate metabolic process	Biological Process	1	Q8A0G1
7	GO:0009161	ribonucleoside monophosphate metabolic process	Biological Process	1	Q8A0G1
7	GO:0009144	purine nucleoside triphosphate metabolic process	Biological Process	1	Q8A0G1
7	GO:0009199	ribonucleoside triphosphate metabolic process	Biological Process	1	Q8A0G1
7	GO:0001522	pseudouridine synthesis	Biological Process	1	Q8A1F4
7	GO:0006400	tRNA modification	Biological Process	1	Q8A6P0
7	GO:0006044	N-acetylglucosamine metabolic process	Biological Process	1	Q8A9Z0
7	GO:0032392	DNA geometric change	Biological Process	1	Q8A6M9
8	GO:0006681	galactosylceramide metabolic process	Biological Process	1	Q8A3C8
8	GO:0046477	glycosylceramide catabolic process	Biological Process	1	Q8A3C8
8	GO:0019448	L-cysteine catabolic process	Biological Process	1	Q8A606
8	GO:0006683	galactosylceramide catabolic process	Biological Process	1	Q8A3C8
8	GO:0006046	N-acetylglucosamine catabolic process	Biological Process	1	Q8A9Z0
8	GO:0046777	protein autophosphorylation	Biological Process	1	Q8A3U4
8	GO:0006399	tRNA metabolic process	Biological Process	1	Q8A6P0
8	GO:0090502	RNA phosphodiester bond hydrolysis, endonucleolytic	Biological Process	1	Q8A2B4
8	GO:0009085	lysine biosynthetic process	Biological Process	1	Q8AAB8
8	GO:0009167	purine ribonucleoside monophosphate metabolic process	Biological Process	1	Q8A0G1
8	GO:0009205	purine ribonucleoside triphosphate metabolic process	Biological Process	1	Q8A0G1
8	GO:0008033	tRNA processing	Biological Process	1	Q8A6P0
8	GO:0031118	rRNA pseudouridine synthesis	Biological Process	1	Q8A1F4
8	GO:0002097	tRNA wobble base modification	Biological Process	1	Q8A6P0
8	GO:0032508	DNA duplex unwinding	Biological Process	1	Q8A6M9
9	GO:0019450	L-cysteine catabolic process to pyruvate	Biological Process	1	Q8A606
9	GO:0000455	enzyme-directed rRNA pseudouridine synthesis	Biological Process	1	Q8A1F4
9	GO:0002098	tRNA wobble uridine modification	Biological Process	1	Q8A6P0

## Sheet: M vs G-MF
Level	GO_ID	Term	Type	Seqs_Num	Sequences
1	GO:0003674	molecular_function	Molecular Function	172	Q8A1E2,Q8A039,Q8A0B0,Q8A180,Q8A2Y3,Q8A3U4,Q8A4H1,Q8A6Y7,Q8A764,Q8A0N0,Q8A0N1,Q8A0Q8,Q8A0Q9,Q8A182,Q8A193,Q8A325,Q8A3K6,Q8A4H0,Q8A5N9,Q8A1G3,Q8A6Q6,G8JZS4,Q8A389,Q8AAL7,Q8AA86,Q8A0P2,Q8A0U7,Q8A2B4,Q8A5K9,Q8A6M9,Q89Z46,Q8A3E4,Q8A642,Q8A8W4,Q8AAH8,Q8A570,Q8A1F4,Q8A093,Q8A276,Q89YS6,Q8A1J7,Q8A322,Q8A9Y2,Q8AAW3,Q8AB33,Q8AB35,Q8AAT5,Q8A3Z4,Q8ABN7,Q8A1X6,Q8A1X9,Q8AAV6,Q8A2F6,Q89ZS3,Q8A5U2,Q8A1L5,Q8A3X0,…
2	GO:0140110	transcription regulator activity	Molecular Function	15	Q8A039,Q8A0B0,Q8A180,Q8A2Y3,Q8A3E4,Q8A3U4,Q8A4H1,Q8A570,Q8A642,Q8A8W4,Q89ZH4,Q8A3E3,Q8A4Y5,Q8A6K5,Q8A9R2
2	GO:0003824	catalytic activity	Molecular Function	132	Q8A039,Q8A0B0,Q8A180,Q8A2Y3,Q8A3U4,Q8A4H1,Q8A6Y7,Q8A764,Q8A0N0,Q8A0N1,Q8A0Q8,Q8A0Q9,Q8A182,Q8A193,Q8A325,Q8A3K6,Q8A4H0,Q8A5N9,Q8AAL7,Q8AA86,Q8A0U7,Q8A5K9,Q8AAT5,Q8A3Z4,Q8ABN7,Q8A1X6,Q8A1X9,Q8AAV6,Q8A2F6,Q89ZS3,Q8A5U2,Q8A1L5,Q8A3X0,Q8A053,Q8A2H3,Q8A2R5,Q8A2R6,Q8A7T4,Q8AB39,Q8AB43,Q8A0U5,Q8A8H5,Q8A3C8,G8JZS4,Q8A4B3,Q8AAD6,Q89Z46,Q8ABE1,Q8A2B4,Q89ZH1,Q8A070,Q8A1B3,Q8A1K2,Q8A2J1,Q8A347,Q8A369,Q8A4C3,…
2	GO:0005198	structural molecule activity	Molecular Function	1	Q8A276
2	GO:0005215	transporter activity	Molecular Function	16	Q8ABN7,Q8A4V0,Q8A5I7,Q8A5W8,Q8A731,Q8AB08,Q8AB13,Q8AAC1,Q8A5I6,Q8A963,Q8A5I8,Q8A5W7,Q8A730,Q8A9D1,Q8AB06,Q8A7F0
2	GO:0005488	binding	Molecular Function	74	Q8A1E2,Q8A1G3,Q8A6Q6,G8JZS4,Q8A389,Q8A0P2,Q8A0U7,Q8A2B4,Q8A5K9,Q8A6M9,Q89Z46,Q8A3E4,Q8A642,Q8A8W4,Q8AAH8,Q8A1F4,Q8A093,Q8A0N0,Q8A0N1,Q8A0Q8,Q8A0Q9,Q8A182,Q8A193,Q8A1J7,Q8A1K2,Q8A1X6,Q8A1X9,Q8A2F5,Q8A2I1,Q8A325,Q8A369,Q8A3K6,Q8A4H0,Q8A5N9,Q8A9Y2,Q8AAV6,Q8AB33,Q8AB35,Q89YJ4,Q89YQ6,Q89YS4,Q8A1G0,Q8A3X0,Q8A3Z4,Q8A4E2,Q8A542,Q8A7C8,Q8A9Z0,Q8A4V1,Q8A643,Q8A688,Q8A6Y7,Q8A764,Q8AA41,Q8ABN7,Q8A6P0,Q89ZI2,…
2	GO:0098772	molecular function regulator	Molecular Function	1	Q8AAC0
2	GO:0060089	molecular transducer activity	Molecular Function	2	Q8A3U4,Q8A9K2
3	GO:0003700	DNA-binding transcription factor activity	Molecular Function	10	Q8A039,Q8A0B0,Q8A180,Q8A2Y3,Q8A3E4,Q8A3U4,Q8A4H1,Q8A570,Q8A642,Q8A8W4
3	GO:0003712	transcription coregulator activity	Molecular Function	5	Q89ZH4,Q8A3E3,Q8A4Y5,Q8A6K5,Q8A9R2
3	GO:0016987	sigma factor activity	Molecular Function	3	Q8A3E4,Q8A642,Q8A8W4
3	GO:0004133	glycogen debranching enzyme activity	Molecular Function	2	Q89ZS3,Q8A5U2
3	GO:0016491	oxidoreductase activity	Molecular Function	6	Q8AAT5,Q8A0G1,Q8A688,Q89YJ4,Q8A1P5,Q8A5U4
3	GO:0016740	transferase activity	Molecular Function	22	Q8A039,Q8A0B0,Q8A180,Q8A2Y3,Q8A3U4,Q8A4H1,Q8A6Y7,Q8A764,Q8A5K9,Q89ZS3,Q8A5U2,Q8A1L5,Q8A0P2,Q8A9W3,Q8AAB8,Q8AAW2,Q8A4P6,Q8AB01,Q8A2D9,Q8A555,Q8AA41,Q89YP0
3	GO:0016787	hydrolase activity	Molecular Function	79	Q8A0N0,Q8A0N1,Q8A0Q8,Q8A0Q9,Q8A182,Q8A193,Q8A325,Q8A3K6,Q8A4H0,Q8A5N9,Q8AAL7,Q8AA86,Q8A0U7,Q8A3Z4,Q8ABN7,Q8A2F6,Q89ZS3,Q8A3X0,Q8A053,Q8A2H3,Q8A2R5,Q8A2R6,Q8A7T4,Q8AB39,Q8AB43,Q8A0U5,Q8A8H5,Q8A3C8,G8JZS4,Q89Z46,Q8ABE1,Q8A2B4,Q89ZH1,Q8A070,Q8A1B3,Q8A1K2,Q8A2J1,Q8A347,Q8A369,Q8A4C3,Q8A8W9,Q8A1G0,Q8A1G3,Q89YL8,Q8A6U9,Q8A7A0,Q8A6W1,Q8A061,Q8A3Z7,Q8A6V0,Q8AB22,Q89YK4,Q8AAM2,Q8A5K9,Q89YL7,Q8A3V0,Q8A9Z0,…
3	GO:0016829	lyase activity	Molecular Function	15	Q8A4B3,Q8AAD6,Q89YR9,Q8A2I1,Q8A2F5,Q8A606,Q89YJ4,Q89YQ6,Q89YS4,Q89YS9,Q89ZG7,Q8A555,Q8A729,Q8A736,Q8AA86
3	GO:0016853	isomerase activity	Molecular Function	9	Q8A1X6,Q8A1X9,Q8AAV6,Q8AAD6,Q8A836,Q8A1F4,Q8A542,Q8AAW6,Q8ABB7
3	GO:0140096	catalytic activity, acting on a protein	Molecular Function	18	Q8A039,Q8A0B0,Q8A180,Q8A2Y3,Q8A3U4,Q8A4H1,Q8A6Y7,Q8A764,Q8A3X0,Q8A053,Q8A2H3,Q8A2R5,Q8A2R6,Q8A7T4,Q8AB39,Q8AB43,Q8A0U5,Q8A8H5
3	GO:0140097	catalytic activity, acting on DNA	Molecular Function	4	Q8A0U7,Q8A5K9,Q8A544,Q8A6M9
3	GO:0140098	catalytic activity, acting on RNA	Molecular Function	3	Q8AA86,Q8A2B4,Q89YP0
3	GO:0003735	structural constituent of ribosome	Molecular Function	1	Q8A276
3	GO:0022857	transmembrane transporter activity	Molecular Function	16	Q8ABN7,Q8AAC1,Q8A5I6,Q8A963,Q8A5I8,Q8A5W7,Q8A730,Q8A9D1,Q8AB06,Q8A7F0,Q8A4V0,Q8A5I7,Q8A5W8,Q8A731,Q8AB08,Q8AB13
3	GO:0005319	lipid transporter activity	Molecular Function	1	Q8A7F0
3	GO:0005515	protein binding	Molecular Function	2	Q8A1E2,Q89ZI2
3	GO:0001871	pattern binding	Molecular Function	3	G8JZT0,Q8A1G3,Q8A5U2
3	GO:0030246	carbohydrate binding	Molecular Function	25	G8JZT0,Q8A1G3,Q8A5U2,G8JZS4,Q8A0N0,Q8A0N1,Q8A0Q8,Q8A0Q9,Q8A182,Q8A193,Q8A1J7,Q8A1K2,Q8A1X6,Q8A1X9,Q8A2F5,Q8A2I1,Q8A325,Q8A369,Q8A3K6,Q8A4H0,Q8A5N9,Q8A9Y2,Q8AAV6,Q8AB33,Q8AB35
3	GO:0008144	drug binding	Molecular Function	11	Q8A0U7,Q8A4V1,Q8A643,Q8A688,Q8A6M9,Q8A6Y7,Q8A764,Q8AA41,Q8ABN7,Q8A555,Q8AAB8
3	GO:0036094	small molecule binding	Molecular Function	16	Q8A0U7,Q8A4V1,Q8A643,Q8A688,Q8A6M9,Q8A6Y7,Q8A764,Q8AA41,Q8ABN7,Q8A6P0,Q8A7D0,Q8AA80,Q8A555,Q8AAB8,Q8A6Q6,Q8AAT5
3	GO:0043167	ion binding	Molecular Function	33	Q8A1G3,Q8A6Q6,G8JZS4,Q8A389,Q89YJ4,Q89YQ6,Q89YS4,Q8A0N1,Q8A1G0,Q8A2B4,Q8A2F5,Q8A2I1,Q8A3X0,Q8A3Z4,Q8A4E2,Q8A542,Q8A7C8,Q8A9Z0,Q8A0U7,Q8A4V1,Q8A643,Q8A688,Q8A6M9,Q8A6Y7,Q8A764,Q8AA41,Q8ABN7,Q8A6P0,Q8A7D0,Q8AA80,Q8A555,Q8AAB8,Q8A4D5
3	GO:0048037	cofactor binding	Molecular Function	7	Q8A7D0,Q8AA80,Q8A555,Q8AAB8,Q8A6Q6,Q8AAT5,Q89YJ4
3	GO:0051540	metal cluster binding	Molecular Function	1	Q89YJ4
3	GO:0097159	organic cyclic compound binding	Molecular Function	34	Q8A0P2,Q8A0U7,Q8A2B4,Q8A5K9,Q8A6M9,Q89Z46,Q8A3E4,Q8A642,Q8A8W4,Q8AAH8,Q8A1F4,Q8A093,Q8A4V1,Q8A643,Q8A688,Q8A6Y7,Q8A764,Q8AA41,Q8ABN7,Q8A6P0,Q8A7D0,Q8AA80,Q8A555,Q8AAB8,Q8A6Q6,Q8A039,Q8A0B0,Q8A180,Q8A2Y3,Q8A3U4,Q8A4H1,Q8A570,Q8AAT5,Q8A276
3	GO:0097367	carbohydrate derivative binding	Molecular Function	13	Q8A0U7,Q8A4V1,Q8A643,Q8A688,Q8A6M9,Q8A6Y7,Q8A764,Q8AA41,Q8ABN7,Q8A6P0,Q8A7D0,Q8AA80,Q8AAQ4
3	GO:1901363	heterocyclic compound binding	Molecular Function	34	Q8A0P2,Q8A0U7,Q8A2B4,Q8A5K9,Q8A6M9,Q89Z46,Q8A3E4,Q8A642,Q8A8W4,Q8AAH8,Q8A1F4,Q8A093,Q8A4V1,Q8A643,Q8A688,Q8A6Y7,Q8A764,Q8AA41,Q8ABN7,Q8A6P0,Q8A7D0,Q8AA80,Q8A555,Q8AAB8,Q8A6Q6,Q8A039,Q8A0B0,Q8A180,Q8A2Y3,Q8A3U4,Q8A4H1,Q8A570,Q8AAT5,Q8A276
3	GO:1901681	sulfur compound binding	Molecular Function	1	Q8A6Q6
3	GO:0030234	enzyme regulator activity	Molecular Function	1	Q8AAC0
3	GO:0009927	histidine phosphotransfer kinase activity	Molecular Function	1	Q8A3U4
3	GO:0031992	energy transducer activity	Molecular Function	1	Q8A9K2
4	GO:0003714	transcription corepressor activity	Molecular Function	5	Q89ZH4,Q8A3E3,Q8A4Y5,Q8A6K5,Q8A9R2
4	GO:0004134	4-alpha-glucanotransferase activity	Molecular Function	2	Q89ZS3,Q8A5U2
4	GO:0004135	amylo-alpha-1,6-glucosidase activity	Molecular Function	1	Q89ZS3
4	GO:0016651	oxidoreductase activity, acting on NAD(P)H	Molecular Function	1	Q8A0G1
4	GO:0016614	oxidoreductase activity, acting on CH-OH group of donors	Molecular Function	1	Q8AAT5
4	GO:0016725	oxidoreductase activity, acting on CH or CH2 groups	Molecular Function	1	Q8A688
4	GO:0043364	glycyl-radical enzyme activating activity	Molecular Function	1	Q89YJ4
4	GO:0016741	transferase activity, transferring one-carbon groups	Molecular Function	2	Q8A0P2,Q89YP0
4	GO:0016746	transferase activity, transferring acyl groups	Molecular Function	3	Q8A9W3,Q8A4P6,Q8AB01
4	GO:0016757	transferase activity, transferring glycosyl groups	Molecular Function	3	Q89ZS3,Q8A5U2,Q8A2D9
4	GO:0016765	transferase activity, transferring alkyl or aryl (other than methyl) groups	Molecular Function	2	Q8A1L5,Q8A555
4	GO:0016769	transferase activity, transferring nitrogenous groups	Molecular Function	1	Q8AAB8
4	GO:0016772	transferase activity, transferring phosphorus-containing groups	Molecular Function	11	Q8A039,Q8A0B0,Q8A180,Q8A2Y3,Q8A3U4,Q8A4H1,Q8A6Y7,Q8A764,Q8A5K9,Q8AAW2,Q8AA41
4	GO:0008233	peptidase activity	Molecular Function	10	Q8A3X0,Q8A053,Q8A2H3,Q8A2R5,Q8A2R6,Q8A7T4,Q8AB39,Q8AB43,Q8A0U5,Q8A8H5
4	GO:0016788	hydrolase activity, acting on ester bonds	Molecular Function	15	Q8AAL7,Q8AA86,Q8A3Z4,Q8A2F6,Q89Z46,Q8ABE1,Q8A2B4,Q89YK4,Q8AAM2,Q8A5K9,Q89YS5,Q8A2H2,Q8A797,Q8A7C8,Q8A0B2
4	GO:0016798	hydrolase activity, acting on glycosyl bonds	Molecular Function	36	Q89ZS3,Q8A3C8,G8JZS4,Q89ZH1,Q8A070,Q8A1B3,Q8A1K2,Q8A2H3,Q8A2J1,Q8A347,Q8A369,Q8A4C3,Q8A8W9,Q8A1G0,Q8A1G3,Q89YL8,Q8A6U9,Q8A7A0,Q8A6W1,Q8A061,Q8A3Z7,Q8A6V0,Q8AB22,Q89YL7,Q8A3V0,Q8A544,Q89ZI2,Q8A1K4,Q8A2Z5,Q8A389,Q8A4D7,Q89YS3,Q8A2F7,Q8A0C7,Q8A1I7,Q8A8H5
4	GO:0016810	hydrolase activity, acting on carbon-nitrogen (but not peptide) bonds	Molecular Function	12	Q8A0N0,Q8A0N1,Q8A0Q8,Q8A0Q9,Q8A182,Q8A193,Q8A325,Q8A3K6,Q8A4H0,Q8A5N9,Q8A9Z0,Q8A067
4	GO:0016817	hydrolase activity, acting on acid anhydrides	Molecular Function	3	Q8A0U7,Q8ABN7,Q8A6M9
4	GO:0017171	serine hydrolase activity	Molecular Function	1	Q8A8H5
4	GO:0019213	deacetylase activity	Molecular Function	1	Q8A9Z0
4	GO:0016830	carbon-carbon lyase activity	Molecular Function	1	Q8AAD6
4	GO:0016835	carbon-oxygen lyase activity	Molecular Function	3	Q89YR9,Q8A2I1,Q8A2F5
4	GO:0016840	carbon-nitrogen lyase activity	Molecular Function	1	Q8A4B3
4	GO:0016846	carbon-sulfur lyase activity	Molecular Function	1	Q8A606
4	GO:0016854	racemase and epimerase activity	Molecular Function	4	Q8A1X6,Q8A1X9,Q8AAV6,Q8A836
4	GO:0016860	intramolecular oxidoreductase activity	Molecular Function	1	Q8AAD6
4	GO:0016866	intramolecular transferase activity	Molecular Function	2	Q8A1F4,Q8A542
4	GO:0004672	protein kinase activity	Molecular Function	8	Q8A039,Q8A0B0,Q8A180,Q8A2Y3,Q8A3U4,Q8A4H1,Q8A6Y7,Q8A764
4	GO:0003678	DNA helicase activity	Molecular Function	2	Q8A6M9,Q8A0U7
4	GO:0019104	DNA N-glycosylase activity	Molecular Function	1	Q8A544
4	GO:0034061	DNA polymerase activity	Molecular Function	1	Q8A5K9
4	GO:0004540	ribonuclease activity	Molecular Function	1	Q8A2B4
4	GO:0008173	RNA methyltransferase activity	Molecular Function	1	Q89YP0
4	GO:0140101	catalytic activity, acting on a tRNA	Molecular Function	1	Q8AA86
4	GO:0140102	catalytic activity, acting on a rRNA	Molecular Function	1	Q89YP0
4	GO:0005342	organic acid transmembrane transporter activity	Molecular Function	1	Q8A7F0
4	GO:0015075	ion transmembrane transporter activity	Molecular Function	2	Q8AAC1,Q8A7F0
4	GO:0015318	inorganic molecular entity transmembrane transporter activity	Molecular Function	1	Q8A7F0
4	GO:0015562	efflux transmembrane transporter activity	Molecular Function	7	Q8A5I6,Q8A5I8,Q8A5W7,Q8A730,Q8A963,Q8A9D1,Q8AB06
4	GO:0022803	passive transmembrane transporter activity	Molecular Function	3	Q8A5I6,Q8A963,Q8A7F0
4	GO:0022804	active transmembrane transporter activity	Molecular Function	1	Q8ABN7
4	GO:0005324	long-chain fatty acid transporter activity	Molecular Function	1	Q8A7F0
4	GO:0015245	fatty acid transmembrane transporter activity	Molecular Function	1	Q8A7F0
4	GO:0051082	unfolded protein binding	Molecular Function	1	Q8A1E2
4	GO:0042802	identical protein binding	Molecular Function	1	Q89ZI2
4	GO:0030247	polysaccharide binding	Molecular Function	3	G8JZT0,Q8A1G3,Q8A5U2
4	GO:0005524	ATP binding	Molecular Function	9	Q8A0U7,Q8A4V1,Q8A643,Q8A688,Q8A6M9,Q8A6Y7,Q8A764,Q8AA41,Q8ABN7
4	GO:0070279	vitamin B6 binding	Molecular Function	2	Q8A555,Q8AAB8
4	GO:0000166	nucleotide binding	Molecular Function	13	Q8A0U7,Q8A4V1,Q8A643,Q8A688,Q8A6M9,Q8A6Y7,Q8A764,Q8AA41,Q8ABN7,Q8A6P0,Q8A7D0,Q8AA80,Q8AAT5
4	GO:0001882	nucleoside binding	Molecular Function	1	Q8A6P0
4	GO:0019842	vitamin binding	Molecular Function	3	Q8A555,Q8AAB8,Q8A6Q6
4	GO:0043168	anion binding	Molecular Function	16	Q8A0U7,Q8A4V1,Q8A643,Q8A688,Q8A6M9,Q8A6Y7,Q8A764,Q8AA41,Q8ABN7,Q8A6P0,Q8A7D0,Q8AA80,Q8A555,Q8AAB8,Q8A6Q6,Q8A4D5
4	GO:0043169	cation binding	Molecular Function	18	Q8A1G3,Q8A6Q6,G8JZS4,Q8A389,Q89YJ4,Q89YQ6,Q89YS4,Q8A0N1,Q8A1G0,Q8A2B4,Q8A2F5,Q8A2I1,Q8A3X0,Q8A3Z4,Q8A4E2,Q8A542,Q8A7C8,Q8A9Z0
4	GO:0050662	coenzyme binding	Molecular Function	6	Q8A7D0,Q8AA80,Q8A555,Q8AAB8,Q8A6Q6,Q8AAT5
4	GO:0051536	iron-sulfur cluster binding	Molecular Function	1	Q89YJ4
4	GO:0003676	nucleic acid binding	Molecular Function	20	Q89Z46,Q8A3E4,Q8A642,Q8A8W4,Q8AAH8,Q8A1F4,Q8A093,Q8A039,Q8A0B0,Q8A180,Q8A2Y3,Q8A3U4,Q8A4H1,Q8A570,Q8A276,Q8A0P2,Q8A0U7,Q8A2B4,Q8A5K9,Q8A6M9
4	GO:0030976	thiamine pyrophosphate binding	Molecular Function	1	Q8A6Q6
4	GO:1901265	nucleoside phosphate binding	Molecular Function	13	Q8A0U7,Q8A4V1,Q8A643,Q8A688,Q8A6M9,Q8A6Y7,Q8A764,Q8AA41,Q8ABN7,Q8A6P0,Q8A7D0,Q8AA80,Q8AAT5
4	GO:0005539	glycosaminoglycan binding	Molecular Function	1	Q8AAQ4
4	GO:0032553	ribonucleotide binding	Molecular Function	12	Q8A0U7,Q8A4V1,Q8A643,Q8A688,Q8A6M9,Q8A6Y7,Q8A764,Q8AA41,Q8ABN7,Q8A6P0,Q8A7D0,Q8AA80
5	GO:0016989	sigma factor antagonist activity	Molecular Function	5	Q89ZH4,Q8A3E3,Q8A4Y5,Q8A6K5,Q8A9R2
5	GO:0003954	NADH dehydrogenase activity	Molecular Function	1	Q8A0G1
5	GO:0016655	oxidoreductase activity, acting on NAD(P)H, quinone or similar compound as acceptor	Molecular Function	1	Q8A0G1
5	GO:0016616	oxidoreductase activity, acting on the CH-OH group of donors, NAD or NADP as acceptor	Molecular Function	1	Q8AAT5
5	GO:0016728	oxidoreductase activity, acting on CH or CH2 groups, disulfide as acceptor	Molecular Function	1	Q8A688
5	GO:0043365	[formate-C-acetyltransferase]-activating enzyme activity	Molecular Function	1	Q89YJ4
5	GO:0008168	methyltransferase activity	Molecular Function	2	Q89YP0,Q8A0P2
5	GO:0016747	transferase activity, transferring acyl groups other than amino-acyl groups	Molecular Function	1	Q8A9W3
5	GO:0016758	transferase activity, transferring hexosyl groups	Molecular Function	2	Q89ZS3,Q8A5U2
5	GO:0004156	dihydropteroate synthase activity	Molecular Function	1	Q8A1L5
5	GO:0008483	transaminase activity	Molecular Function	1	Q8AAB8
5	GO:0016301	kinase activity	Molecular Function	10	Q8A039,Q8A0B0,Q8A180,Q8A2Y3,Q8A3U4,Q8A4H1,Q8A6Y7,Q8A764,Q8AA41,Q8AAW2
5	GO:0016773	phosphotransferase activity, alcohol group as acceptor	Molecular Function	10	Q8A039,Q8A0B0,Q8A180,Q8A2Y3,Q8A3U4,Q8A4H1,Q8A6Y7,Q8A764,Q8AA41,Q8AAW2
5	GO:0016775	phosphotransferase activity, nitrogenous group as acceptor	Molecular Function	8	Q8A039,Q8A0B0,Q8A180,Q8A2Y3,Q8A3U4,Q8A4H1,Q8A6Y7,Q8A764
5	GO:0016779	nucleotidyltransferase activity	Molecular Function	1	Q8A5K9
5	GO:0070011	peptidase activity, acting on L-amino acid peptides	Molecular Function	10	Q8A3X0,Q8A053,Q8A2H3,Q8A2R5,Q8A2R6,Q8A7T4,Q8AB39,Q8AB43,Q8A0U5,Q8A8H5
5	GO:0004518	nuclease activity	Molecular Function	4	Q89Z46,Q8ABE1,Q8A2B4,Q8A5K9
5	GO:0008484	sulfuric ester hydrolase activity	Molecular Function	5	Q8A2F6,Q89YS5,Q8A2H2,Q8A797,Q8A7C8
5	GO:0042578	phosphoric ester hydrolase activity	Molecular Function	3	Q8A3Z4,Q89YK4,Q8AAM2
5	GO:0045330	aspartyl esterase activity	Molecular Function	1	Q8A0B2
5	GO:0052689	carboxylic ester hydrolase activity	Molecular Function	3	Q8AAL7,Q8AA86,Q8A0B2
5	GO:0004553	hydrolase activity, hydrolyzing O-glycosyl compounds	Molecular Function	32	Q89ZS3,Q8A3C8,G8JZS4,Q8A1G0,Q8A1G3,Q89YL8,Q8A6U9,Q8A7A0,Q8A6W1,Q8A061,Q8A3Z7,Q8A6V0,Q8AB22,Q89YL7,Q8A3V0,Q89ZI2,Q8A1K4,Q8A2Z5,Q8A389,Q8A4D7,Q89YS3,Q8A2F7,Q89ZH1,Q8A070,Q8A1B3,Q8A1K2,Q8A2H3,Q8A2J1,Q8A347,Q8A369,Q8A4C3,Q8A8W9
5	GO:0016799	hydrolase activity, hydrolyzing N-glycosyl compounds	Molecular Function	1	Q8A544
5	GO:0016811	hydrolase activity, acting on carbon-nitrogen (but not peptide) bonds, in linear amides	Molecular Function	11	Q8A0N0,Q8A0N1,Q8A0Q8,Q8A0Q9,Q8A182,Q8A193,Q8A325,Q8A3K6,Q8A4H0,Q8A5N9,Q8A9Z0
5	GO:0016818	hydrolase activity, acting on acid anhydrides, in phosphorus-containing anhydrides	Molecular Function	3	Q8A0U7,Q8ABN7,Q8A6M9
5	GO:0008236	serine-type peptidase activity	Molecular Function	1	Q8A8H5
5	GO:0008448	N-acetylglucosamine-6-phosphate deacetylase activity	Molecular Function	1	Q8A9Z0
5	GO:0016831	carboxy-lyase activity	Molecular Function	1	Q8AAD6
5	GO:0016837	carbon-oxygen lyase activity, acting on polysaccharides	Molecular Function	3	Q89YR9,Q8A2I1,Q8A2F5
5	GO:0016841	ammonia-lyase activity	Molecular Function	1	Q8A4B3
5	GO:0080146	L-cysteine desulfhydrase activity	Molecular Function	1	Q8A606
5	GO:0016857	racemase and epimerase activity, acting on carbohydrates and derivatives	Molecular Function	4	Q8A1X6,Q8A1X9,Q8AAV6,Q8A836
5	GO:0016861	intramolecular oxidoreductase activity, interconverting aldoses and ketoses	Molecular Function	1	Q8AAD6
5	GO:0009982	pseudouridine synthase activity	Molecular Function	1	Q8A1F4
5	GO:0016868	intramolecular transferase activity, phosphotransferases	Molecular Function	1	Q8A542
5	GO:0004673	protein histidine kinase activity	Molecular Function	8	Q8A039,Q8A0B0,Q8A180,Q8A2Y3,Q8A3U4,Q8A4H1,Q8A6Y7,Q8A764
5	GO:0009378	four-way junction helicase activity	Molecular Function	1	Q8A6M9
5	GO:0043138	3'-5' DNA helicase activity	Molecular Function	1	Q8A6M9
5	GO:0003905	alkylbase DNA N-glycosylase activity	Molecular Function	1	Q8A544
5	GO:0003887	DNA-directed DNA polymerase activity	Molecular Function	1	Q8A5K9
5	GO:0004521	endoribonuclease activity	Molecular Function	1	Q8A2B4
5	GO:0008649	rRNA methyltransferase activity	Molecular Function	1	Q89YP0
5	GO:0002161	aminoacyl-tRNA editing activity	Molecular Function	1	Q8AA86
5	GO:0046943	carboxylic acid transmembrane transporter activity	Molecular Function	1	Q8A7F0
5	GO:0008324	cation transmembrane transporter activity	Molecular Function	1	Q8AAC1
5	GO:0008509	anion transmembrane transporter activity	Molecular Function	1	Q8A7F0
5	GO:0015267	channel activity	Molecular Function	3	Q8A5I6,Q8A963,Q8A7F0
5	GO:0015399	primary active transmembrane transporter activity	Molecular Function	1	Q8ABN7
5	GO:0015483	long-chain fatty acid transporting porin activity	Molecular Function	1	Q8A7F0
5	GO:2001070	starch binding	Molecular Function	3	G8JZT0,Q8A1G3,Q8A5U2
5	GO:0030170	pyridoxal phosphate binding	Molecular Function	2	Q8A555,Q8AAB8
5	GO:0017076	purine nucleotide binding	Molecular Function	10	Q8A0U7,Q8A4V1,Q8A643,Q8A688,Q8A6M9,Q8A6Y7,Q8A764,Q8AA41,Q8ABN7,Q8A6P0
5	GO:0051287	NAD binding	Molecular Function	1	Q8AAT5
5	GO:0001883	purine nucleoside binding	Molecular Function	1	Q8A6P0
5	GO:0032549	ribonucleoside binding	Molecular Function	1	Q8A6P0
5	GO:0010181	FMN binding	Molecular Function	2	Q8A7D0,Q8AA80
5	GO:0035639	purine ribonucleoside triphosphate binding	Molecular Function	10	Q8A0U7,Q8A4V1,Q8A643,Q8A688,Q8A6M9,Q8A6Y7,Q8A764,Q8AA41,Q8ABN7,Q8A6P0
5	GO:0042301	phosphate ion binding	Molecular Function	1	Q8A4D5
5	GO:0046872	metal ion binding	Molecular Function	18	Q8A1G3,Q8A6Q6,G8JZS4,Q8A389,Q89YJ4,Q89YQ6,Q89YS4,Q8A0N1,Q8A1G0,Q8A2B4,Q8A2F5,Q8A2I1,Q8A3X0,Q8A3Z4,Q8A4E2,Q8A542,Q8A7C8,Q8A9Z0
5	GO:0051539	4 iron, 4 sulfur cluster binding	Molecular Function	1	Q89YJ4
5	GO:0003677	DNA binding	Molecular Function	12	Q8A039,Q8A0B0,Q8A180,Q8A2Y3,Q8A3U4,Q8A4H1,Q8A570,Q89Z46,Q8A3E4,Q8A642,Q8A8W4,Q8AAH8
5	GO:0003723	RNA binding	Molecular Function	3	Q8A093,Q8A276,Q8A1F4
5	GO:0042834	peptidoglycan binding	Molecular Function	1	Q8AAQ4
5	GO:0032555	purine ribonucleotide binding	Molecular Function	10	Q8A0U7,Q8A4V1,Q8A643,Q8A688,Q8A6M9,Q8A6Y7,Q8A764,Q8AA41,Q8ABN7,Q8A6P0
6	GO:0050136	NADH dehydrogenase (quinone) activity	Molecular Function	1	Q8A0G1
6	GO:0003979	UDP-glucose 6-dehydrogenase activity	Molecular Function	1	Q8AAT5
6	GO:0008998	ribonucleoside-triphosphate reductase activity	Molecular Function	1	Q8A688
6	GO:0008170	N-methyltransferase activity	Molecular Function	1	Q89YP0
6	GO:0008757	S-adenosylmethionine-dependent methyltransferase activity	Molecular Function	1	Q89YP0
6	GO:0008374	O-acyltransferase activity	Molecular Function	1	Q8A9W3
6	GO:0016407	acetyltransferase activity	Molecular Function	1	Q8A9W3
6	GO:0010285	L,L-diaminopimelate aminotransferase activity	Molecular Function	1	Q8AAB8
6	GO:0050515	4-(cytidine 5'-diphospho)-2-C-methyl-D-erythritol kinase activity	Molecular Function	1	Q8AA41
6	GO:0004175	endopeptidase activity	Molecular Function	2	Q8A0U5,Q8A3X0
6	GO:0008237	metallopeptidase activity	Molecular Function	9	Q8A053,Q8A2H3,Q8A2R5,Q8A2R6,Q8A7T4,Q8AB39,Q8AB43,Q8A0U5,Q8A3X0
6	GO:0008238	exopeptidase activity	Molecular Function	8	Q8A3X0,Q8A053,Q8A2H3,Q8A2R5,Q8A2R6,Q8A7T4,Q8AB39,Q8AB43
6	GO:0004519	endonuclease activity	Molecular Function	3	Q8A2B4,Q89Z46,Q8ABE1
6	GO:0004527	exonuclease activity	Molecular Function	2	Q8A5K9,Q8ABE1
6	GO:0004065	arylsulfatase activity	Molecular Function	1	Q8A2F6
6	GO:0008081	phosphoric diester hydrolase activity	Molecular Function	2	Q89YK4,Q8AAM2
6	GO:0016791	phosphatase activity	Molecular Function	1	Q8A3Z4
6	GO:0030599	pectinesterase activity	Molecular Function	1	Q8A0B2
6	GO:0034338	short-chain carboxylesterase activity	Molecular Function	1	Q8AAL7
6	GO:0004336	galactosylceramidase activity	Molecular Function	1	Q8A3C8
6	GO:0004348	glucosylceramidase activity	Molecular Function	1	Q8A3C8
6	GO:0004564	beta-fructofuranosidase activity	Molecular Function	1	Q8A6W1
6	GO:0015925	galactosidase activity	Molecular Function	7	Q8A061,Q8A3Z7,Q8A6V0,Q8AB22,Q8A2Z5,Q8A389,Q8A4D7
6	GO:0015926	glucosidase activity	Molecular Function	5	Q89ZS3,G8JZS4,Q8A6W1,Q89YL7,Q8A3V0
6	GO:0015928	fucosidase activity	Molecular Function	3	Q89YL8,Q8A6U9,Q8A7A0
6	GO:0015929	hexosaminidase activity	Molecular Function	3	Q89ZI2,Q89YS3,Q8A2F7
6	GO:0016160	amylase activity	Molecular Function	2	Q8A1G0,Q8A1G3
6	GO:0031216	neopullulanase activity	Molecular Function	1	Q8A1G0
6	GO:0046556	alpha-L-arabinofuranosidase activity	Molecular Function	1	Q8A1K4
6	GO:0102166	[protein]-3-O-(N-acetyl-D-glucosaminyl)-L-threonine O-N-acetyl-alpha-D-glucosaminase activity	Molecular Function	1	Q89ZI2
6	GO:0102167	[protein]-3-O-(N-acetyl-D-glucosaminyl)-L-serine O-N-acetyl-alpha-D-glucosaminase activity	Molecular Function	1	Q89ZI2
6	GO:0102571	[protein]-3-O-(N-acetyl-D-glucosaminyl)-L-serine/L-threonine O-N-acetyl-alpha-D-glucosaminase activity	Molecular Function	1	Q89ZI2
6	GO:0103025	alpha-amylase activity (releasing maltohexaose)	Molecular Function	1	Q8A1G3
6	GO:0000224	peptide-N4-(N-acetyl-beta-glucosaminyl)asparagine amidase activity	Molecular Function	10	Q8A0N0,Q8A0N1,Q8A0Q8,Q8A0Q9,Q8A182,Q8A193,Q8A325,Q8A3K6,Q8A4H0,Q8A5N9
6	GO:0016462	pyrophosphatase activity	Molecular Function	3	Q8A0U7,Q8ABN7,Q8A6M9
6	GO:0004425	indole-3-glycerol-phosphate synthase activity	Molecular Function	1	Q8AAD6
6	GO:0015021	heparin-sulfate lyase activity	Molecular Function	1	Q89YR9
6	GO:0030340	hyaluronate lyase activity	Molecular Function	1	Q8A2I1
6	GO:0030341	chondroitin AC lyase activity	Molecular Function	1	Q8A2I1
6	GO:0033999	chondroitin B lyase activity	Molecular Function	1	Q8A2I1
6	GO:0047486	chondroitin ABC lyase activity	Molecular Function	2	Q8A2F5,Q8A2I1
6	GO:0004397	histidine ammonia-lyase activity	Molecular Function	1	Q8A4B3
6	GO:0004034	aldose 1-epimerase activity	Molecular Function	3	Q8A1X6,Q8A1X9,Q8AAV6
6	GO:0008830	dTDP-4-dehydrorhamnose 3,5-epimerase activity	Molecular Function	1	Q8A836
6	GO:0004640	phosphoribosylanthranilate isomerase activity	Molecular Function	1	Q8AAD6
6	GO:0004619	phosphoglycerate mutase activity	Molecular Function	1	Q8A542
6	GO:0000155	phosphorelay sensor kinase activity	Molecular Function	8	Q8A039,Q8A0B0,Q8A180,Q8A2Y3,Q8A3U4,Q8A4H1,Q8A6Y7,Q8A764
6	GO:0043733	DNA-3-methylbase glycosylase activity	Molecular Function	1	Q8A544
6	GO:0016891	endoribonuclease activity, producing 5'-phosphomonoesters	Molecular Function	1	Q8A2B4
6	GO:0016433	rRNA (adenine) methyltransferase activity	Molecular Function	1	Q89YP0
6	GO:0008028	monocarboxylic acid transmembrane transporter activity	Molecular Function	1	Q8A7F0
6	GO:0008519	ammonium transmembrane transporter activity	Molecular Function	1	Q8AAC1
6	GO:0008514	organic anion transmembrane transporter activity	Molecular Function	1	Q8A7F0
6	GO:0022829	wide pore channel activity	Molecular Function	3	Q8A5I6,Q8A963,Q8A7F0
6	GO:0015405	P-P-bond-hydrolysis-driven transmembrane transporter activity	Molecular Function	1	Q8ABN7
6	GO:0019001	guanyl nucleotide binding	Molecular Function	1	Q8A6P0
6	GO:0030554	adenyl nucleotide binding	Molecular Function	9	Q8A0U7,Q8A4V1,Q8A643,Q8A688,Q8A6M9,Q8A6Y7,Q8A764,Q8AA41,Q8ABN7
6	GO:0032550	purine ribonucleoside binding	Molecular Function	1	Q8A6P0
6	GO:0005525	GTP binding	Molecular Function	1	Q8A6P0
6	GO:0000287	magnesium ion binding	Molecular Function	2	Q8A1G3,Q8A6Q6
6	GO:0005509	calcium ion binding	Molecular Function	3	G8JZS4,Q8A1G3,Q8A389
6	GO:0043565	sequence-specific DNA binding	Molecular Function	7	Q8A039,Q8A0B0,Q8A180,Q8A2Y3,Q8A3U4,Q8A4H1,Q8A570
6	GO:0003725	double-stranded RNA binding	Molecular Function	1	Q8A093
6	GO:0019843	rRNA binding	Molecular Function	1	Q8A276
6	GO:0032559	adenyl ribonucleotide binding	Molecular Function	9	Q8A0U7,Q8A4V1,Q8A643,Q8A688,Q8A6M9,Q8A6Y7,Q8A764,Q8AA41,Q8ABN7
6	GO:0032561	guanyl ribonucleotide binding	Molecular Function	1	Q8A6P0
7	GO:0008137	NADH dehydrogenase (ubiquinone) activity	Molecular Function	1	Q8A0G1
7	GO:0008988	rRNA (adenine-N6-)-methyltransferase activity	Molecular Function	1	Q89YP0
7	GO:0016413	O-acetyltransferase activity	Molecular Function	1	Q8A9W3
7	GO:0004222	metalloendopeptidase activity	Molecular Function	2	Q8A0U5,Q8A3X0
7	GO:0008235	metalloexopeptidase activity	Molecular Function	7	Q8A053,Q8A2H3,Q8A2R5,Q8A2R6,Q8A7T4,Q8AB39,Q8AB43
7	GO:0004180	carboxypeptidase activity	Molecular Function	8	Q8A053,Q8A2H3,Q8A2R5,Q8A2R6,Q8A7T4,Q8AB39,Q8AB43,Q8A3X0
7	GO:0016893	endonuclease activity, active with either ribo- or deoxyribonucleic acids and producing 5'-phosphomonoesters	Molecular Function	1	Q8A2B4
7	GO:0008408	3'-5' exonuclease activity	Molecular Function	1	Q8A5K9
7	GO:0003993	acid phosphatase activity	Molecular Function	1	Q8A3Z4
7	GO:0008126	acetylesterase activity	Molecular Function	1	Q8AAL7
7	GO:0004575	sucrose alpha-glucosidase activity	Molecular Function	1	Q8A6W1
7	GO:0004557	alpha-galactosidase activity	Molecular Function	3	Q8A2Z5,Q8A389,Q8A4D7
7	GO:0004565	beta-galactosidase activity	Molecular Function	4	Q8A061,Q8A3Z7,Q8A6V0,Q8AB22
7	GO:0004339	glucan 1,4-alpha-glucosidase activity	Molecular Function	1	G8JZS4
7	GO:0008422	beta-glucosidase activity	Molecular Function	2	Q89YL7,Q8A3V0
7	GO:0090599	alpha-glucosidase activity	Molecular Function	3	Q89ZS3,G8JZS4,Q8A6W1
7	GO:0004560	alpha-L-fucosidase activity	Molecular Function	3	Q89YL8,Q8A6U9,Q8A7A0
7	GO:0004563	beta-N-acetylhexosaminidase activity	Molecular Function	1	Q89ZI2
7	GO:0033931	endogalactosaminidase activity	Molecular Function	2	Q89YS3,Q8A2F7
7	GO:0004556	alpha-amylase activity	Molecular Function	2	Q8A1G0,Q8A1G3
7	GO:0017111	nucleoside-triphosphatase activity	Molecular Function	3	Q8A0U7,Q8ABN7,Q8A6M9
7	GO:0034000	chondroitin-sulfate-ABC endolyase activity	Molecular Function	2	Q8A2F5,Q8A2I1
7	GO:0034001	chondroitin-sulfate-ABC exolyase activity	Molecular Function	1	Q8A2I1
7	GO:0046537	2,3-bisphosphoglycerate-independent phosphoglycerate mutase activity	Molecular Function	1	Q8A542
7	GO:0008725	DNA-3-methyladenine glycosylase activity	Molecular Function	1	Q8A544
7	GO:0004523	RNA-DNA hybrid ribonuclease activity	Molecular Function	1	Q8A2B4
7	GO:0015288	porin activity	Molecular Function	3	Q8A7F0,Q8A5I6,Q8A963
7	GO:0042626	ATPase activity, coupled to transmembrane movement of substances	Molecular Function	1	Q8ABN7
7	GO:0070181	small ribosomal subunit rRNA binding	Molecular Function	1	Q8A276
8	GO:0052907	23S rRNA (adenine(1618)-N(6))-methyltransferase activity	Molecular Function	1	Q89YP0
8	GO:0008811	chloramphenicol O-acetyltransferase activity	Molecular Function	1	Q8A9W3
8	GO:0004181	metallocarboxypeptidase activity	Molecular Function	7	Q8A053,Q8A2H3,Q8A2R5,Q8A2R6,Q8A7T4,Q8AB39,Q8AB43
8	GO:0001681	sialate O-acetylesterase activity	Molecular Function	1	Q8AAL7
8	GO:0052692	raffinose alpha-galactosidase activity	Molecular Function	3	Q8A2Z5,Q8A389,Q8A4D7
8	GO:0004558	alpha-1,4-glucosidase activity	Molecular Function	1	G8JZS4
8	GO:0016231	beta-N-acetylglucosaminidase activity	Molecular Function	1	Q89ZI2
8	GO:0052757	chondroitin hydrolase activity	Molecular Function	2	Q89YS3,Q8A2F7
8	GO:0004386	helicase activity	Molecular Function	2	Q8A0U7,Q8A6M9
8	GO:0016887	ATPase activity	Molecular Function	1	Q8ABN7
9	GO:0042623	ATPase activity, coupled	Molecular Function	1	Q8ABN7
10	GO:0043492	ATPase activity, coupled to movement of substances	Molecular Function	1	Q8ABN7

## Sheet: M vs G-CC
Level	GO_ID	Term	Type	Seqs_Num	Sequences
1	GO:0005575	cellular_component	Cellular Component	106	Q8A389,Q8A2F5,Q8A2I1,Q8A2I3,G8JZS4,Q8A1G0,Q8A4V1,Q8A729,Q8A736,Q8A844,Q8A9D1,Q8AB06,Q8ABN7,G8JZT0,Q89YT6,Q8A160,Q8A1G3,Q8A6R2,Q8A6M9,Q8A053,Q8A055,Q8A2H3,Q8A2R5,Q8A2R6,Q8A7T4,Q8AB39,Q8AB43,Q89YR9,Q8A276,Q89YM4,Q8A0B2,Q8A0N8,Q8A7Y3,Q89ZH4,Q8A039,Q8A0A4,Q8A0B0,Q8A0G1,Q8A180,Q8A2A8,Q8A3A1,Q8A3E3,Q8A4E2,Q8A4H1,Q8A4V0,Q8A4Y5,Q8A5I7,Q8A5J3,Q8A5W8,Q8A643,Q8A6A0,Q8A6K5,Q8A6N6,Q8A6Y7,Q8A731,Q8A7G6,Q8A8T7,…
2	GO:0016020	membrane	Cellular Component	68	G8JZS4,Q8A1G0,Q8A4V1,Q8A729,Q8A736,Q8A844,Q8A9D1,Q8AB06,Q8ABN7,G8JZT0,Q89YT6,Q8A160,Q8A1G3,Q8A6R2,Q89YM4,Q8A053,Q8A0B2,Q8A0N8,Q8A2H3,Q8A2R5,Q8A2R6,Q8A7T4,Q8A7Y3,Q8A7F0,Q89ZH4,Q8A039,Q8A0A4,Q8A0B0,Q8A0G1,Q8A180,Q8A2A8,Q8A3A1,Q8A3E3,Q8A4E2,Q8A4H1,Q8A4V0,Q8A4Y5,Q8A5I7,Q8A5J3,Q8A5W8,Q8A643,Q8A6A0,Q8A6K5,Q8A6N6,Q8A6Y7,Q8A731,Q8A7G6,Q8A8T7,Q8A942,Q8A944,Q8A962,Q8A991,Q8A993,Q8A9K2,Q8A9R2,Q8AAC1,Q8AB08,…
2	GO:0005576	extracellular region	Cellular Component	10	Q8A053,Q8A055,Q8A2H3,Q8A2R5,Q8A2R6,Q8A7T4,Q8AB39,Q8AB43,Q8A2F5,Q8A2I1
2	GO:0005623	cell	Cellular Component	61	G8JZS4,Q8A1G0,Q8A4V1,Q8A729,Q8A736,Q8A844,Q8A9D1,Q8AB06,Q8ABN7,Q89YL8,Q8A7A0,Q8A061,Q8A3Z7,Q8AB22,Q8A0N0,Q8A0N1,Q8A0Q8,Q8A0Q9,Q8A182,Q8A193,Q8A1L5,Q8A1P5,Q8A276,Q8A325,Q8A3K6,Q8A3X0,Q8A4H0,Q8A5N9,Q8A3U4,Q8AAU3,Q8AB27,Q8ABE9,Q89YJ4,Q89YP0,Q8A1X6,Q8A1X9,Q8A2B4,Q8A4B3,Q8A5K9,Q8A6M9,Q8A6P0,Q8AAV6,G8JZT0,Q89YM4,Q8A053,Q8A0B2,Q8A0N8,Q8A1G3,Q8A2H3,Q8A2R5,Q8A2R6,Q8A7T4,Q8A7Y3,Q8A1E2,Q8AB08,Q8A7F0,Q89YR9,…
2	GO:0009295	nucleoid	Cellular Component	1	Q8A6M9
2	GO:0032991	protein-containing complex	Cellular Component	9	Q8A276,Q8A6M9,Q8A9K2,Q8A3Z7,Q8A6V0,Q8A5I6,Q8A5I8,Q8A5W7,Q8A963
2	GO:0043226	organelle	Cellular Component	7	Q8A061,Q8A3Z7,Q8AB22,Q8A276,Q8A6M9,Q89YL8,Q8A7A0
2	GO:0044421	extracellular region part	Cellular Component	8	Q8A053,Q8A055,Q8A2H3,Q8A2R5,Q8A2R6,Q8A7T4,Q8AB39,Q8AB43
2	GO:0044422	organelle part	Cellular Component	1	Q8A6M9
2	GO:0044425	membrane part	Cellular Component	59	Q89YM4,Q89ZH4,Q8A039,Q8A053,Q8A0A4,Q8A0B0,Q8A0G1,Q8A0N8,Q8A180,Q8A2A8,Q8A2H3,Q8A2R5,Q8A2R6,Q8A3A1,Q8A3E3,Q8A4E2,Q8A4H1,Q8A4V0,Q8A4V1,Q8A4Y5,Q8A5I7,Q8A5J3,Q8A5W8,Q8A643,Q8A6A0,Q8A6K5,Q8A6N6,Q8A6Y7,Q8A729,Q8A731,Q8A736,Q8A7G6,Q8A7T4,Q8A7Y3,Q8A844,Q8A8T7,Q8A942,Q8A944,Q8A962,Q8A991,Q8A993,Q8A9D1,Q8A9K2,Q8A9R2,Q8AAC1,Q8AB06,Q8AB08,Q8AB13,Q8AB34,Q8A7F0,Q8A3U4,Q8AAU3,Q8AB27,Q8ABE9,Q8ABN7,Q8A5I6,Q8A5I8,…
2	GO:0044464	cell part	Cellular Component	60	G8JZS4,Q8A1G0,Q8A4V1,Q8A729,Q8A736,Q8A844,Q8A9D1,Q8AB06,Q8ABN7,Q89YR9,Q8A2F5,Q8A2I1,Q8A1E2,Q8A3X0,Q89YJ4,Q89YP0,Q8A1X6,Q8A1X9,Q8A2B4,Q8A4B3,Q8A5K9,Q8A6M9,Q8A6P0,Q8AAV6,Q8AB08,Q8A9K2,G8JZT0,Q89YM4,Q8A053,Q8A0B2,Q8A0N8,Q8A1G3,Q8A2H3,Q8A2R5,Q8A2R6,Q8A7T4,Q8A7Y3,Q8A7F0,Q8A3U4,Q8AAU3,Q8AB27,Q8ABE9,Q8A061,Q8A3Z7,Q8AB22,Q8A276,Q8A0N0,Q8A0N1,Q8A0Q8,Q8A0Q9,Q8A182,Q8A193,Q8A1L5,Q8A1P5,Q8A325,Q8A3K6,Q8A4H0,…
3	GO:0005886	plasma membrane	Cellular Component	15	Q8A3U4,Q8AAU3,Q8AB27,Q8ABE9,Q8ABN7,Q8AB08,Q8A9K2,G8JZS4,Q8A1G0,Q8A4V1,Q8A729,Q8A736,Q8A844,Q8A9D1,Q8AB06
3	GO:0019867	outer membrane	Cellular Component	15	G8JZT0,Q89YM4,Q8A053,Q8A0B2,Q8A0N8,Q8A1G3,Q8A2H3,Q8A2R5,Q8A2R6,Q8A7T4,Q8A7Y3,Q8A7F0,Q89YT6,Q8A160,Q8A6R2
3	GO:0043590	bacterial nucleoid	Cellular Component	1	Q8A6M9
3	GO:1990904	ribonucleoprotein complex	Cellular Component	1	Q8A276
3	GO:0032993	protein-DNA complex	Cellular Component	1	Q8A6M9
3	GO:0098796	membrane protein complex	Cellular Component	5	Q8A9K2,Q8A5I6,Q8A5I8,Q8A5W7,Q8A963
3	GO:1902494	catalytic complex	Cellular Component	2	Q8A3Z7,Q8A6V0
3	GO:1990351	transporter complex	Cellular Component	4	Q8A5I6,Q8A5I8,Q8A5W7,Q8A963
3	GO:0043227	membrane-bounded organelle	Cellular Component	5	Q8A061,Q8A3Z7,Q8AB22,Q89YL8,Q8A7A0
3	GO:0043228	non-membrane-bounded organelle	Cellular Component	2	Q8A276,Q8A6M9
3	GO:0043229	intracellular organelle	Cellular Component	7	Q8A061,Q8A3Z7,Q8AB22,Q8A276,Q8A6M9,Q89YL8,Q8A7A0
3	GO:0005615	extracellular space	Cellular Component	8	Q8A053,Q8A055,Q8A2H3,Q8A2R5,Q8A2R6,Q8A7T4,Q8AB39,Q8AB43
3	GO:0044446	intracellular organelle part	Cellular Component	1	Q8A6M9
3	GO:0031224	intrinsic component of membrane	Cellular Component	59	Q89YM4,Q89ZH4,Q8A039,Q8A053,Q8A0A4,Q8A0B0,Q8A0G1,Q8A0N8,Q8A180,Q8A2A8,Q8A2H3,Q8A2R5,Q8A2R6,Q8A3A1,Q8A3E3,Q8A4E2,Q8A4H1,Q8A4V0,Q8A4V1,Q8A4Y5,Q8A5I7,Q8A5J3,Q8A5W8,Q8A643,Q8A6A0,Q8A6K5,Q8A6N6,Q8A6Y7,Q8A729,Q8A731,Q8A736,Q8A7G6,Q8A7T4,Q8A7Y3,Q8A844,Q8A8T7,Q8A942,Q8A944,Q8A962,Q8A991,Q8A993,Q8A9D1,Q8A9K2,Q8A9R2,Q8AAC1,Q8AB06,Q8AB08,Q8AB13,Q8AB34,Q8A7F0,Q8A3U4,Q8AAU3,Q8AB27,Q8ABE9,Q8ABN7,Q8A5I6,Q8A5I8,…
3	GO:0044459	plasma membrane part	Cellular Component	7	Q8AB08,Q8A9K2,Q8A3U4,Q8AAU3,Q8AB27,Q8ABE9,Q8ABN7
3	GO:0005622	intracellular	Cellular Component	29	Q89YL8,Q8A7A0,Q8A061,Q8A3Z7,Q8AB22,Q8A0N0,Q8A0N1,Q8A0Q8,Q8A0Q9,Q8A182,Q8A193,Q8A1L5,Q8A1P5,Q8A276,Q8A325,Q8A3K6,Q8A3X0,Q8A4H0,Q8A5N9,Q89YJ4,Q89YP0,Q8A1X6,Q8A1X9,Q8A2B4,Q8A4B3,Q8A5K9,Q8A6M9,Q8A6P0,Q8AAV6
3	GO:0030312	external encapsulating structure	Cellular Component	12	G8JZT0,Q89YM4,Q8A053,Q8A0B2,Q8A0N8,Q8A1G3,Q8A2H3,Q8A2R5,Q8A2R6,Q8A7T4,Q8A7Y3,Q8A7F0
3	GO:0031975	envelope	Cellular Component	14	G8JZT0,Q89YM4,Q8A053,Q8A0B2,Q8A0N8,Q8A1G3,Q8A2H3,Q8A2R5,Q8A2R6,Q8A7T4,Q8A7Y3,Q8A1E2,Q8A3X0,Q8A7F0
3	GO:0042597	periplasmic space	Cellular Component	7	Q8A1E2,Q8A3X0,G8JZS4,Q89YR9,Q8A1G0,Q8A2F5,Q8A2I1
3	GO:0044424	intracellular part	Cellular Component	29	Q89YJ4,Q89YP0,Q8A1X6,Q8A1X9,Q8A2B4,Q8A4B3,Q8A5K9,Q8A6M9,Q8A6P0,Q8AAV6,Q8A061,Q8A3Z7,Q8AB22,Q8A0N0,Q8A0N1,Q8A0Q8,Q8A0Q9,Q8A182,Q8A193,Q8A1L5,Q8A1P5,Q8A276,Q8A325,Q8A3K6,Q8A3X0,Q8A4H0,Q8A5N9,Q89YL8,Q8A7A0
3	GO:0044462	external encapsulating structure part	Cellular Component	12	G8JZT0,Q89YM4,Q8A053,Q8A0B2,Q8A0N8,Q8A1G3,Q8A2H3,Q8A2R5,Q8A2R6,Q8A7T4,Q8A7Y3,Q8A7F0
3	GO:0071944	cell periphery	Cellular Component	27	G8JZS4,Q8A1G0,Q8A4V1,Q8A729,Q8A736,Q8A844,Q8A9D1,Q8AB06,Q8ABN7,Q8A3U4,Q8AAU3,Q8AB27,Q8ABE9,Q8AB08,Q8A9K2,G8JZT0,Q89YM4,Q8A053,Q8A0B2,Q8A0N8,Q8A1G3,Q8A2H3,Q8A2R5,Q8A2R6,Q8A7T4,Q8A7Y3,Q8A7F0
4	GO:0009279	cell outer membrane	Cellular Component	12	Q8A7F0,G8JZT0,Q89YM4,Q8A053,Q8A0B2,Q8A0N8,Q8A1G3,Q8A2H3,Q8A2R5,Q8A2R6,Q8A7T4,Q8A7Y3
4	GO:0005840	ribosome	Cellular Component	1	Q8A276
4	GO:0030894	replisome	Cellular Component	1	Q8A6M9
4	GO:0098797	plasma membrane protein complex	Cellular Component	1	Q8A9K2
4	GO:1902495	transmembrane transporter complex	Cellular Component	4	Q8A5I6,Q8A5I8,Q8A5W7,Q8A963
4	GO:0009341	beta-galactosidase complex	Cellular Component	2	Q8A3Z7,Q8A6V0
4	GO:0043231	intracellular membrane-bounded organelle	Cellular Component	5	Q8A061,Q8A3Z7,Q8AB22,Q89YL8,Q8A7A0
4	GO:0043232	intracellular non-membrane-bounded organelle	Cellular Component	2	Q8A276,Q8A6M9
4	GO:0044427	chromosomal part	Cellular Component	1	Q8A6M9
4	GO:0016021	integral component of membrane	Cellular Component	58	Q8A3U4,Q8AAU3,Q8AB27,Q8ABE9,Q8ABN7,Q8A5I6,Q8A5I8,Q8A5W7,Q8A963,Q89YM4,Q89ZH4,Q8A039,Q8A053,Q8A0A4,Q8A0B0,Q8A0G1,Q8A0N8,Q8A180,Q8A2A8,Q8A2H3,Q8A2R5,Q8A2R6,Q8A3A1,Q8A3E3,Q8A4E2,Q8A4H1,Q8A4V0,Q8A4V1,Q8A4Y5,Q8A5I7,Q8A5J3,Q8A5W8,Q8A643,Q8A6A0,Q8A6K5,Q8A6N6,Q8A6Y7,Q8A729,Q8A731,Q8A736,Q8A7G6,Q8A7T4,Q8A7Y3,Q8A844,Q8A8T7,Q8A942,Q8A944,Q8A962,Q8A991,Q8A993,Q8A9D1,Q8A9K2,Q8A9R2,Q8AAC1,Q8AB06,Q8AB08,Q8AB13,…
4	GO:0031226	intrinsic component of plasma membrane	Cellular Component	6	Q8A3U4,Q8AAU3,Q8AB27,Q8ABE9,Q8ABN7,Q8AB08
4	GO:0031230	intrinsic component of cell outer membrane	Cellular Component	1	Q8A7F0
4	GO:0030313	cell envelope	Cellular Component	14	G8JZT0,Q89YM4,Q8A053,Q8A0B2,Q8A0N8,Q8A1G3,Q8A2H3,Q8A2R5,Q8A2R6,Q8A7T4,Q8A7Y3,Q8A1E2,Q8A3X0,Q8A7F0
4	GO:0030288	outer membrane-bounded periplasmic space	Cellular Component	2	Q8A1E2,Q8A3X0
4	GO:0005737	cytoplasm	Cellular Component	29	Q89YL8,Q8A7A0,Q8A061,Q8A3Z7,Q8AB22,Q8A0N0,Q8A0N1,Q8A0Q8,Q8A0Q9,Q8A182,Q8A193,Q8A1L5,Q8A1P5,Q8A276,Q8A325,Q8A3K6,Q8A3X0,Q8A4H0,Q8A5N9,Q89YJ4,Q89YP0,Q8A1X6,Q8A1X9,Q8A2B4,Q8A4B3,Q8A5K9,Q8A6M9,Q8A6P0,Q8AAV6
4	GO:0044444	cytoplasmic part	Cellular Component	19	Q8A061,Q8A3Z7,Q8AB22,Q8A0N0,Q8A0N1,Q8A0Q8,Q8A0Q9,Q8A182,Q8A193,Q8A1L5,Q8A1P5,Q8A276,Q8A325,Q8A3K6,Q8A3X0,Q8A4H0,Q8A5N9,Q89YL8,Q8A7A0
5	GO:1990281	efflux pump complex	Cellular Component	4	Q8A5I6,Q8A5I8,Q8A5W7,Q8A963
5	GO:0005773	vacuole	Cellular Component	5	Q89YL8,Q8A7A0,Q8A061,Q8A3Z7,Q8AB22
5	GO:0005694	chromosome	Cellular Component	1	Q8A6M9
5	GO:0005657	replication fork	Cellular Component	1	Q8A6M9
5	GO:0005887	integral component of plasma membrane	Cellular Component	5	Q8A3U4,Q8AAU3,Q8AB27,Q8ABE9,Q8ABN7
5	GO:0005829	cytosol	Cellular Component	14	Q8A0N0,Q8A0N1,Q8A0Q8,Q8A0Q9,Q8A182,Q8A193,Q8A1L5,Q8A1P5,Q8A276,Q8A325,Q8A3K6,Q8A3X0,Q8A4H0,Q8A5N9
6	GO:0000323	lytic vacuole	Cellular Component	2	Q89YL8,Q8A7A0
7	GO:0005764	lysosome	Cellular Component	2	Q89YL8,Q8A7A0

## Sheet: M vs G-Enrichment
GO_ID	Term	Category	Test	Ref	TestAll	RefAll	Test_per	Ref_per	Over_Under	TestSeqs	RefSeqs	P value	FDR	richFactor
GO:0030246	carbohydrate binding	F	25	73	285	2566	0.0877193	0.0284489	over	G8JZT0,Q8A1G3,Q8A5U2,G8JZS4,Q8A0N0,Q8A0N1,Q8A0Q8,Q8A0Q9,Q8A182,Q8A193,Q8A1J7,Q8A1K2,Q8A1X6,Q8A1X9,Q8A2F5,Q8A2I1,Q8A325,Q8A369,Q8A3K6,Q8A4H0,Q8A5N9,Q8A9Y2,Q8AAV6,Q8AB33,Q8AB35	Q8AAU4,Q8A517,Q8A2E9,Q8A5W2,Q8A624,Q8A8R5,G8JZS6,G8JZT0,Q8A1G1,Q8A1G2,Q8A1G3,Q8A5U2,G8JZS4,Q89ZY0,Q8A035,Q8A049,Q8A065,Q8A0C9,Q8A0E8,Q8A0E9,Q8A0H1,Q8A0M7,Q8A0N0,Q8A0N1,Q8A0Q6,Q8A0Q8,Q8A0Q9,Q8A175,Q8A182,Q8A192,Q8A193,Q8A1J7,Q8A1K0,Q8A1K2,Q8A1X6,Q8A1X8,Q8A1X9,Q8A1Y1,Q8A1Y5,Q8A2F5,Q8A2G4,Q8A2G5,Q8A2H0,Q8A2I1,Q8A2K6,Q8A2L1,Q8A2L2,Q8A2S2,Q8A2X6,Q8A2Y6,Q8A2Z2,Q8A325,Q8A369,Q8A370,Q8A3K6,Q8A4H0,Q8A4H9,…	8.24634e-08	4.02492e-05	0.342466
GO:0009057	macromolecule catabolic process	P	24	69	285	2566	0.0842105	0.0268901	over	Q89YS3,Q8A2F7,Q8A2H3,Q89ZS3,G8JZS4,G8JZT0,Q8A1G0,Q8A1G3,Q8A2F5,Q8A0N0,Q8A0N1,Q8A0Q8,Q8A0Q9,Q8A182,Q8A193,Q8A325,Q8A3K6,Q8A4H0,Q8A5N9,Q8A2I1,Q8A2B4,Q8A0B2,Q8A3C8,Q8A8H5	Q89YS3,Q8A0E7,Q8A1Q5,Q8A1R0,Q8A2F7,Q8A2H3,Q8A2Y6,Q8A3P1,Q8ABG4,Q89ZS3,G8JZS4,G8JZS6,G8JZT0,Q8A1G0,Q8A1G1,Q8A1G2,Q8A1G3,Q8A2F5,Q8A0Y0,Q8A0Y1,Q8A4N6,Q89ZG0,Q8A6T7,Q8A0C9,Q8A0E8,Q8A0M7,Q8A0N0,Q8A0N1,Q8A0Q6,Q8A0Q8,Q8A0Q9,Q8A129,Q8A182,Q8A193,Q8A1X8,Q8A1Y1,Q8A325,Q8A3K6,Q8A4H0,Q8A5N9,Q8A6K3,Q8A6V7,Q8A8Y5,Q8AAK6,Q8A5U7,Q8A6G2,Q8AB04,Q8A2E8,Q8A0L4,Q8A128,Q8A9H8,Q8A9H9,Q8A2I1,Q8A3E5,Q8A6U8,Q8A293,Q8A2B4,…	1.08342e-07	4.02492e-05	0.347826
GO:0016798	hydrolase activity, acting on glycosyl bonds	F	36	142	285	2566	0.126316	0.055339	over	Q89ZS3,Q8A3C8,G8JZS4,Q89ZH1,Q8A070,Q8A1B3,Q8A1K2,Q8A2H3,Q8A2J1,Q8A347,Q8A369,Q8A4C3,Q8A8W9,Q8A1G0,Q8A1G3,Q89YL8,Q8A6U9,Q8A7A0,Q8A6W1,Q8A061,Q8A3Z7,Q8A6V0,Q8AB22,Q89YL7,Q8A3V0,Q8A544,Q89ZI2,Q8A1K4,Q8A2Z5,Q8A389,Q8A4D7,Q89YS3,Q8A2F7,Q8A0C7,Q8A1I7,Q8A8H5	Q8A7M6,Q8AB04,Q89ZS3,Q8AAK9,Q8A3C8,G8JZS4,Q8A2J3,Q89YM2,Q89YP1,Q89ZH1,Q8A036,Q8A040,Q8A070,Q8A0D0,Q8A1B3,Q8A1H6,Q8A1J9,Q8A1K2,Q8A1K5,Q8A1Q5,Q8A1Z2,Q8A1Z3,Q8A239,Q8A2H0,Q8A2H3,Q8A2J1,Q8A2K6,Q8A2Y6,Q8A341,Q8A347,Q8A363,Q8A369,Q8A370,Q8A3B1,Q8A3J5,Q8A4C3,Q8A4P7,Q8A508,Q8A5X4,Q8A6V8,Q8A6W6,Q8A762,Q8A8W9,Q8A8X3,Q8A934,Q8A9P4,Q8A9Q8,Q8AAK3,Q8AAU5,Q8A1G0,Q8A1G3,Q8A9P2,Q8A324,Q8A0E9,Q8A192,Q89YL8,Q89YP9,…	6.89138e-07	0.000167938	0.253521
GO:0004553	hydrolase activity, hydrolyzing O-glycosyl compounds	F	32	120	285	2566	0.112281	0.0467654	over	Q89ZS3,Q8A3C8,G8JZS4,Q8A1G0,Q8A1G3,Q89YL8,Q8A6U9,Q8A7A0,Q8A6W1,Q8A061,Q8A3Z7,Q8A6V0,Q8AB22,Q89YL7,Q8A3V0,Q89ZI2,Q8A1K4,Q8A2Z5,Q8A389,Q8A4D7,Q89YS3,Q8A2F7,Q89ZH1,Q8A070,Q8A1B3,Q8A1K2,Q8A2H3,Q8A2J1,Q8A347,Q8A369,Q8A4C3,Q8A8W9	Q8AB04,Q89ZS3,Q8AAK9,Q8A3C8,G8JZS4,Q8A2J3,Q8A1G0,Q8A1G3,Q8A9P2,Q8A324,Q8A0E9,Q8A192,Q89YL8,Q89YP9,Q8A0R5,Q8A1J6,Q8A2Y2,Q8A300,Q8A5P6,Q8A6N5,Q8A6U9,Q8A7A0,Q89YQ0,Q89ZI3,Q89ZN9,Q8A103,Q8A1R1,Q8A798,Q8A7A4,Q8A8W6,Q8AAF9,Q8AAK4,Q8AAK5,Q8AAK8,Q8A6W1,Q8A6W7,Q89ZY0,Q8A061,Q8A065,Q8A0H1,Q8A1K7,Q8A2G5,Q8A2L2,Q8A2X6,Q8A3Z7,Q8A6V0,Q8A799,Q8AB22,Q8AAK6,Q8A066,Q8A068,Q8A072,Q8A564,Q8A8Z9,Q8ABI3,Q89YL7,Q8A1U1,…	9.04106e-07	0.000167938	0.266667
GO:0006517	protein deglycosylation	P	11	20	285	2566	0.0385965	0.00779423	over	Q89ZI2,Q8A0N0,Q8A0N1,Q8A0Q8,Q8A0Q9,Q8A182,Q8A193,Q8A325,Q8A3K6,Q8A4H0,Q8A5N9	Q89ZI2,Q8A0C9,Q8A0E8,Q8A0M7,Q8A0N0,Q8A0N1,Q8A0Q6,Q8A0Q8,Q8A0Q9,Q8A182,Q8A193,Q8A1X8,Q8A1Y1,Q8A325,Q8A3K6,Q8A4H0,Q8A5N9,Q8A6K3,Q8A6V7,Q8A8Y5	1.76774e-06	0.000262686	0.55
GO:0009100	glycoprotein metabolic process	P	12	25	285	2566	0.0421053	0.00974279	over	Q8A0N0,Q8A0N1,Q8A0Q8,Q8A0Q9,Q8A182,Q8A193,Q8A325,Q8A3K6,Q8A4H0,Q8A5N9,Q89ZI2,Q8A2I1	Q8A2B7,Q8AAB1,Q8A0C9,Q8A0E8,Q8A0M7,Q8A0N0,Q8A0N1,Q8A0Q6,Q8A0Q8,Q8A0Q9,Q8A182,Q8A193,Q8A1X8,Q8A1Y1,Q8A325,Q8A3K6,Q8A4H0,Q8A5N9,Q8A6K3,Q8A6V7,Q8A8Y5,Q8AAK6,Q89ZI2,Q8A2I1,Q8AB60	3.86399e-06	0.000478491	0.48
GO:0000224	peptide-N4-(N-acetyl-beta-glucosaminyl)asparagine amidase activity	F	10	19	285	2566	0.0350877	0.00740452	over	Q8A0N0,Q8A0N1,Q8A0Q8,Q8A0Q9,Q8A182,Q8A193,Q8A325,Q8A3K6,Q8A4H0,Q8A5N9	Q8A0C9,Q8A0E8,Q8A0M7,Q8A0N0,Q8A0N1,Q8A0Q6,Q8A0Q8,Q8A0Q9,Q8A182,Q8A193,Q8A1X8,Q8A1Y1,Q8A325,Q8A3K6,Q8A4H0,Q8A5N9,Q8A6K3,Q8A6V7,Q8A8Y5	9.08669e-06	0.000964487	0.526316
GO:0006508	proteolysis	P	18	56	285	2566	0.0631579	0.0218239	over	Q8A053,Q8A2H3,Q8A2R5,Q8A2R6,Q8A7T4,Q8AB39,Q8AB43,Q8A0N0,Q8A0N1,Q8A0Q8,Q8A0Q9,Q8A182,Q8A193,Q8A325,Q8A3K6,Q8A4H0,Q8A5N9,Q8A3X0	Q8A2I6,Q8A2I7,Q8A6K2,Q89ZB7,Q8A053,Q8A178,Q8A1G1,Q8A1Q5,Q8A1T9,Q8A1Y9,Q8A2H3,Q8A2N4,Q8A2R5,Q8A2R6,Q8A3B8,Q8A3Z9,Q8A4H3,Q8A5H1,Q8A5H5,Q8A5H9,Q8A654,Q8A7H2,Q8A7J7,Q8A7T4,Q8A8G3,Q8A8P8,Q8AAI1,Q8AAL2,Q8AB39,Q8AB43,Q8ABG0,Q8A6T7,Q8A0C9,Q8A0E8,Q8A0M7,Q8A0N0,Q8A0N1,Q8A0Q6,Q8A0Q8,Q8A0Q9,Q8A129,Q8A182,Q8A193,Q8A1X8,Q8A1Y1,Q8A325,Q8A3K6,Q8A4H0,Q8A5N9,Q8A6K3,Q8A6V7,Q8A8Y5,Q8A8C8,Q89ZV9,Q8A3X0,Q8A511	1.61976e-05	0.00121894	0.321429
GO:0006516	glycoprotein catabolic process	P	10	20	285	2566	0.0350877	0.00779423	over	Q8A0N0,Q8A0N1,Q8A0Q8,Q8A0Q9,Q8A182,Q8A193,Q8A325,Q8A3K6,Q8A4H0,Q8A5N9	Q8A0C9,Q8A0E8,Q8A0M7,Q8A0N0,Q8A0N1,Q8A0Q6,Q8A0Q8,Q8A0Q9,Q8A182,Q8A193,Q8A1X8,Q8A1Y1,Q8A325,Q8A3K6,Q8A4H0,Q8A5N9,Q8A6K3,Q8A6V7,Q8A8Y5,Q8AAK6	1.64056e-05	0.00121894	0.5
GO:0006515	protein quality control for misfolded or incompletely synthesized proteins	P	10	20	285	2566	0.0350877	0.00779423	over	Q8A0N0,Q8A0N1,Q8A0Q8,Q8A0Q9,Q8A182,Q8A193,Q8A325,Q8A3K6,Q8A4H0,Q8A5N9	Q8A0C9,Q8A0E8,Q8A0M7,Q8A0N0,Q8A0N1,Q8A0Q6,Q8A0Q8,Q8A0Q9,Q8A129,Q8A182,Q8A193,Q8A1X8,Q8A1Y1,Q8A325,Q8A3K6,Q8A4H0,Q8A5N9,Q8A6K3,Q8A6V7,Q8A8Y5	1.64056e-05	0.00121894	0.5
GO:1901136	carbohydrate derivative catabolic process	P	16	47	285	2566	0.0561404	0.0183164	over	Q8A2F5,Q8A9Z0,Q8A0N0,Q8A0N1,Q8A0Q8,Q8A0Q9,Q8A182,Q8A193,Q8A325,Q8A3K6,Q8A4H0,Q8A5N9,Q8A3C8,Q89YL8,Q8A7A0,Q8A2I1	Q8A2F5,Q8A094,Q8A1S1,Q8A9Y9,Q8A9Z0,Q8AAZ1,Q89ZM7,Q8A013,Q8A246,Q8A0C9,Q8A0E8,Q8A0M7,Q8A0N0,Q8A0N1,Q8A0Q6,Q8A0Q8,Q8A0Q9,Q8A182,Q8A193,Q8A1X8,Q8A1Y1,Q8A325,Q8A3K6,Q8A4H0,Q8A5N9,Q8A6K3,Q8A6V7,Q8A8Y5,Q8AAK6,Q8A3C8,Q8AAK9,Q8A5U7,Q8A6G2,Q8AB04,Q8A2P2,Q8A7I5,Q89YL8,Q8A0R5,Q8A1J6,Q8A5P6,Q8A6N5,Q8A7A0,Q8A2I1,Q8A1H3,Q8A0L8,Q8A245,Q8A5W3	2.15876e-05	0.00145814	0.340426
GO:0051603	proteolysis involved in cellular protein catabolic process	P	10	21	285	2566	0.0350877	0.00818394	over	Q8A0N0,Q8A0N1,Q8A0Q8,Q8A0Q9,Q8A182,Q8A193,Q8A325,Q8A3K6,Q8A4H0,Q8A5N9	Q8A0C9,Q8A0E8,Q8A0M7,Q8A0N0,Q8A0N1,Q8A0Q6,Q8A0Q8,Q8A0Q9,Q8A129,Q8A182,Q8A193,Q8A1X8,Q8A1Y1,Q8A325,Q8A3K6,Q8A4H0,Q8A5N9,Q8A6K3,Q8A6V7,Q8A8Y5,Q8A6T7	2.82755e-05	0.00161605	0.47619
GO:0044257	cellular protein catabolic process	P	10	21	285	2566	0.0350877	0.00818394	over	Q8A0N0,Q8A0N1,Q8A0Q8,Q8A0Q9,Q8A182,Q8A193,Q8A325,Q8A3K6,Q8A4H0,Q8A5N9	Q8A6T7,Q8A0C9,Q8A0E8,Q8A0M7,Q8A0N0,Q8A0N1,Q8A0Q6,Q8A0Q8,Q8A0Q9,Q8A129,Q8A182,Q8A193,Q8A1X8,Q8A1Y1,Q8A325,Q8A3K6,Q8A4H0,Q8A5N9,Q8A6K3,Q8A6V7,Q8A8Y5	2.82755e-05	0.00161605	0.47619
GO:0044265	cellular macromolecule catabolic process	P	11	29	285	2566	0.0385965	0.0113016	over	Q8A0N0,Q8A0N1,Q8A0Q8,Q8A0Q9,Q8A182,Q8A193,Q8A325,Q8A3K6,Q8A4H0,Q8A5N9,Q8A2B4	Q8A0Y0,Q8A0Y1,Q8A4N6,Q89ZG0,Q8A6T7,Q8A0C9,Q8A0E8,Q8A0M7,Q8A0N0,Q8A0N1,Q8A0Q6,Q8A0Q8,Q8A0Q9,Q8A129,Q8A182,Q8A193,Q8A1X8,Q8A1Y1,Q8A325,Q8A3K6,Q8A4H0,Q8A5N9,Q8A6K3,Q8A6V7,Q8A8Y5,Q8AAK6,Q8A2E8,Q8A293,Q8A2B4	0.000144373	0.00766209	0.37931
GO:0030163	protein catabolic process	P	10	26	285	2566	0.0350877	0.0101325	over	Q8A0N0,Q8A0N1,Q8A0Q8,Q8A0Q9,Q8A182,Q8A193,Q8A325,Q8A3K6,Q8A4H0,Q8A5N9	Q8A6T7,Q8A0C9,Q8A0E8,Q8A0M7,Q8A0N0,Q8A0N1,Q8A0Q6,Q8A0Q8,Q8A0Q9,Q8A129,Q8A182,Q8A193,Q8A1X8,Q8A1Y1,Q8A325,Q8A3K6,Q8A4H0,Q8A5N9,Q8A6K3,Q8A6V7,Q8A8Y5,Q8AAK6,Q8A0L4,Q8A128,Q8A9H8,Q8A9H9	0.000255677	0.0126646	0.384615
GO:0000272	polysaccharide catabolic process	P	11	31	285	2566	0.0385965	0.0120811	over	Q89ZS3,G8JZS4,G8JZT0,Q8A1G0,Q8A1G3,Q8A0B2,Q8A3C8,Q8A8H5,Q89YS3,Q8A2F7,Q8A2H3	Q89ZS3,G8JZS4,G8JZS6,G8JZT0,Q8A1G0,Q8A1G1,Q8A1G2,Q8A1G3,Q8A3E5,Q8A6U8,Q8A0B1,Q8A0B2,Q8A0B5,Q8A2S4,Q8A1J9,Q8A3B1,Q8A3C8,Q8A4H7,Q8A8H5,Q8A8T0,Q8A909,Q8AAU5,Q89YS3,Q8A0E7,Q8A1Q5,Q8A1R0,Q8A2F7,Q8A2H3,Q8A2Y6,Q8A3P1,Q8ABG4	0.000287885	0.0133687	0.354839
GO:1901575	organic substance catabolic process	P	34	170	285	2566	0.119298	0.066251	over	Q89YS3,Q8A2F7,Q8A2H3,Q89ZS3,G8JZS4,G8JZT0,Q8A1G0,Q8A1G3,Q8A6W1,Q8A6V0,Q8A2F5,Q8A9Z0,Q8A0N0,Q8A0N1,Q8A0Q8,Q8A0Q9,Q8A182,Q8A193,Q8A325,Q8A3K6,Q8A4H0,Q8A5N9,Q8A4B3,Q8A3C8,Q89YL8,Q8A7A0,Q8A606,Q8A2I1,Q8A1X6,Q8A1X9,Q8AAV6,Q8A2B4,Q8A0B2,Q8A8H5	Q89YS3,Q8A0E7,Q8A1Q5,Q8A1R0,Q8A2F7,Q8A2H3,Q8A2Y6,Q8A3P1,Q8ABG4,Q89YZ6,Q8A4S8,Q8A8M0,Q89ZS3,G8JZS4,G8JZS6,G8JZT0,Q8A1G0,Q8A1G1,Q8A1G2,Q8A1G3,Q8A6W1,Q8A6W7,Q89ZY0,Q8A065,Q8A0H1,Q8A2G5,Q8A2L2,Q8A2X6,Q8A6V0,Q8A799,Q8A287,Q8A2E9,Q8A624,Q8A8R5,Q8A2F5,Q8A094,Q8A1S1,Q8A9Y9,Q8A9Z0,Q8A9J2,Q89Z05,Q89ZV8,Q8A0U2,Q8A3W3,Q8A5W2,Q8A734,Q8A753,Q8A765,Q8A8R2,Q8AAZ1,Q89ZM7,Q8A013,Q8A246,Q8A0Y0,Q8A0Y1,Q8A4N6,Q89ZG0,…	0.00030833	0.0134759	0.2
GO:0009056	catabolic process	P	34	172	285	2566	0.119298	0.0670304	over	Q89YS3,Q8A2F7,Q8A2H3,Q89ZS3,G8JZS4,G8JZT0,Q8A1G0,Q8A1G3,Q8A6W1,Q8A6V0,Q8A2F5,Q8A9Z0,Q8A0N0,Q8A0N1,Q8A0Q8,Q8A0Q9,Q8A182,Q8A193,Q8A325,Q8A3K6,Q8A4H0,Q8A5N9,Q8A4B3,Q8A3C8,Q89YL8,Q8A7A0,Q8A606,Q8A2I1,Q8A1X6,Q8A1X9,Q8AAV6,Q8A2B4,Q8A0B2,Q8A8H5	Q89YS3,Q8A0E7,Q8A1Q5,Q8A1R0,Q8A2F7,Q8A2H3,Q8A2Y6,Q8A3P1,Q8ABG4,Q89YZ6,Q8A4S8,Q8A8M0,Q89ZS3,G8JZS4,G8JZS6,G8JZT0,Q8A1G0,Q8A1G1,Q8A1G2,Q8A1G3,Q8A6W1,Q8A6W7,Q89ZY0,Q8A065,Q8A0H1,Q8A2G5,Q8A2L2,Q8A2X6,Q8A6V0,Q8A799,Q8A287,Q8A2E9,Q8A624,Q8A8R5,Q8A2F5,Q8A094,Q8A1S1,Q8A9Y9,Q8A9Z0,Q8A9J2,Q89Z05,Q89ZV8,Q8A0U2,Q8A3W3,Q8A5W2,Q8A734,Q8A753,Q8A765,Q8A8R2,Q8AAZ1,Q89ZM7,Q8A013,Q8A246,Q8A0Y0,Q8A0Y1,Q8A4N6,Q89ZG0,…	0.000389027	0.0152318	0.197674
GO:0005975	carbohydrate metabolic process	P	43	235	285	2566	0.150877	0.0915822	over	Q8AAT5,Q89YS3,Q8A2F7,Q8A2H3,Q89ZS3,G8JZS4,G8JZT0,Q8A1G0,Q8A1G3,Q8A6W1,Q8A6V0,Q89YL8,Q8A7A0,Q8A1X6,Q8A1X9,Q8AAV6,Q8A0B2,Q8A3C8,Q8A8H5,Q8A1K4,Q89YL7,Q89ZH1,Q89ZI2,Q8A061,Q8A067,Q8A070,Q8A1B3,Q8A1K2,Q8A2F5,Q8A2I1,Q8A2J1,Q8A347,Q8A369,Q8A389,Q8A3V0,Q8A3Z7,Q8A4C3,Q8A4D7,Q8A8W9,Q8A9Z0,Q8AAW2,Q8AAW6,Q8AB22	Q8A2C9,Q8A3K9,Q8A833,Q8A9I6,Q8AA53,Q8AA63,Q8AA66,Q8AAT5,Q89YS3,Q8A0E7,Q8A1Q5,Q8A1R0,Q8A2F7,Q8A2H3,Q8A2Y6,Q8A3P1,Q8ABG4,Q8A880,Q8A9P4,Q89ZS3,G8JZS6,Q8A1G2,G8JZS4,G8JZT0,Q8A1G0,Q8A1G1,Q8A1G3,Q8A6W1,Q8A6W7,Q89ZY0,Q8A065,Q8A0H1,Q8A2G5,Q8A2L2,Q8A2X6,Q8A6V0,Q8A799,Q8A7P7,Q8A6W9,Q89YL8,Q8A0R5,Q8A1J6,Q8A5P6,Q8A6N5,Q8A7A0,Q89ZV8,Q8A1X6,Q8A1X9,Q8A8E6,Q8AAU2,Q8AAV6,Q8A287,Q8A2E9,Q8A624,Q8A8R5,Q8A0E9,Q8A192,…	0.000389507	0.0152318	0.182979
GO:0019867	outer membrane	C	15	53	285	2566	0.0526316	0.0206547	over	G8JZT0,Q89YM4,Q8A053,Q8A0B2,Q8A0N8,Q8A1G3,Q8A2H3,Q8A2R5,Q8A2R6,Q8A7T4,Q8A7Y3,Q8A7F0,Q89YT6,Q8A160,Q8A6R2	E7MCB0,G8JZS6,G8JZT0,Q89YM4,Q89ZA7,Q8A048,Q8A053,Q8A071,Q8A0B1,Q8A0B2,Q8A0N8,Q8A178,Q8A1G1,Q8A1G2,Q8A1G3,Q8A1Q5,Q8A1T9,Q8A2H3,Q8A2N4,Q8A2R5,Q8A2R6,Q8A3Z9,Q8A4H3,Q8A552,Q8A5H1,Q8A5H5,Q8A5H9,Q8A5R6,Q8A654,Q8A7H2,Q8A7T4,Q8A7Y3,Q8A8P8,Q8A8X5,Q8AAI1,Q8AAL2,Q8ABG0,Q8A535,Q8A621,Q8A6E5,Q8A6S7,Q8A7F0,Q8A7N5,Q8A957,Q89YT6,Q89ZK1,Q8A160,Q8A1E1,Q8A1Y9,Q8A4U4,Q8A6R2,Q8A8K5,Q8A9K1	0.000412087	0.015309	0.283019
GO:0009251	glucan catabolic process	P	5	8	285	2566	0.0175439	0.00311769	over	Q89ZS3,G8JZS4,G8JZT0,Q8A1G0,Q8A1G3	Q89ZS3,G8JZS4,G8JZS6,G8JZT0,Q8A1G0,Q8A1G1,Q8A1G2,Q8A1G3	0.00068924	0.0222655	0.625
GO:0044247	cellular polysaccharide catabolic process	P	5	8	285	2566	0.0175439	0.00311769	over	Q89ZS3,G8JZS4,G8JZT0,Q8A1G0,Q8A1G3	Q89ZS3,G8JZS4,G8JZS6,G8JZT0,Q8A1G0,Q8A1G1,Q8A1G2,Q8A1G3	0.00068924	0.0222655	0.625
GO:0015926	glucosidase activity	F	5	8	285	2566	0.0175439	0.00311769	over	Q89ZS3,G8JZS4,Q8A6W1,Q89YL7,Q8A3V0	Q89ZS3,G8JZS4,Q8A6W1,Q8A6W7,Q89YL7,Q8A1U1,Q8A3V0,Q8A6K9	0.00068924	0.0222655	0.625
GO:0016811	hydrolase activity, acting on carbon-nitrogen (but not peptide) bonds, in linear amides	F	11	35	285	2566	0.0385965	0.0136399	over	Q8A0N0,Q8A0N1,Q8A0Q8,Q8A0Q9,Q8A182,Q8A193,Q8A325,Q8A3K6,Q8A4H0,Q8A5N9,Q8A9Z0	Q8A0C9,Q8A0E8,Q8A0M7,Q8A0N0,Q8A0N1,Q8A0Q6,Q8A0Q8,Q8A0Q9,Q8A182,Q8A193,Q8A1X8,Q8A1Y1,Q8A325,Q8A3K6,Q8A4H0,Q8A5N9,Q8A6K3,Q8A6V7,Q8A8Y5,Q8A446,Q8AAD9,Q8A4M8,Q8A7Z4,Q8ABA5,Q8A1S1,Q8A9Y9,Q8A9Z0,Q8A5U7,Q8A6G2,Q8A015,Q8A1V9,Q8A7Z3,Q8A601,Q8A3H9,Q8AAP4	0.000942557	0.02918	0.314286
GO:0016837	carbon-oxygen lyase activity, acting on polysaccharides	F	3	3	285	2566	0.0105263	0.00116913	over	Q89YR9,Q8A2I1,Q8A2F5	Q89YR9,Q8A2I1,Q8A2F5	0.00135734	0.04034	1
GO:0044462	external encapsulating structure part	C	12	44	285	2566	0.0421053	0.0171473	over	G8JZT0,Q89YM4,Q8A053,Q8A0B2,Q8A0N8,Q8A1G3,Q8A2H3,Q8A2R5,Q8A2R6,Q8A7T4,Q8A7Y3,Q8A7F0	E7MCB0,G8JZS6,G8JZT0,Q89YM4,Q89ZA7,Q8A048,Q8A053,Q8A071,Q8A0B1,Q8A0B2,Q8A0N8,Q8A178,Q8A1G1,Q8A1G2,Q8A1G3,Q8A1Q5,Q8A1T9,Q8A2H3,Q8A2N4,Q8A2R5,Q8A2R6,Q8A3Z9,Q8A4H3,Q8A552,Q8A5H1,Q8A5H5,Q8A5H9,Q8A5R6,Q8A654,Q8A7H2,Q8A7T4,Q8A7Y3,Q8A8P8,Q8A8X5,Q8AAI1,Q8AAL2,Q8ABG0,Q8A535,Q8A621,Q8A6E5,Q8A6S7,Q8A7F0,Q8A7N5,Q8A957	0.00221918	0.0610685	0.272727
GO:0009279	cell outer membrane	C	12	44	285	2566	0.0421053	0.0171473	over	Q8A7F0,G8JZT0,Q89YM4,Q8A053,Q8A0B2,Q8A0N8,Q8A1G3,Q8A2H3,Q8A2R5,Q8A2R6,Q8A7T4,Q8A7Y3	Q8A535,Q8A621,Q8A6E5,Q8A6S7,Q8A7F0,Q8A7N5,Q8A957,E7MCB0,G8JZS6,G8JZT0,Q89YM4,Q89ZA7,Q8A048,Q8A053,Q8A071,Q8A0B1,Q8A0B2,Q8A0N8,Q8A178,Q8A1G1,Q8A1G2,Q8A1G3,Q8A1Q5,Q8A1T9,Q8A2H3,Q8A2N4,Q8A2R5,Q8A2R6,Q8A3Z9,Q8A4H3,Q8A552,Q8A5H1,Q8A5H5,Q8A5H9,Q8A5R6,Q8A654,Q8A7H2,Q8A7T4,Q8A7Y3,Q8A8P8,Q8A8X5,Q8AAI1,Q8AAL2,Q8ABG0	0.00221918	0.0610685	0.272727
GO:0044248	cellular catabolic process	P	23	114	285	2566	0.0807018	0.0444271	over	Q89ZS3,G8JZS4,G8JZT0,Q8A1G0,Q8A1G3,Q8A6W1,Q8A6V0,Q8A0N0,Q8A0N1,Q8A0Q8,Q8A0Q9,Q8A182,Q8A193,Q8A325,Q8A3K6,Q8A4H0,Q8A5N9,Q8A4B3,Q8A3C8,Q8A606,Q8A2I1,Q8A2B4,Q8A0B2	Q89YZ6,Q8A4S8,Q8A8M0,Q89ZS3,G8JZS4,G8JZS6,G8JZT0,Q8A1G0,Q8A1G1,Q8A1G2,Q8A1G3,Q8A6W1,Q8A6W7,Q89ZY0,Q8A065,Q8A0H1,Q8A2G5,Q8A2L2,Q8A2X6,Q8A6V0,Q8A799,Q8A9J2,Q89Z05,Q89ZV8,Q8A0U2,Q8A287,Q8A3W3,Q8A5W2,Q8A734,Q8A753,Q8A765,Q8A8R2,Q8AAZ1,Q89ZM7,Q8A013,Q8A246,Q8A0Y0,Q8A0Y1,Q8A4N6,Q89ZG0,Q8A6T7,Q8A0C9,Q8A0E8,Q8A0M7,Q8A0N0,Q8A0N1,Q8A0Q6,Q8A0Q8,Q8A0Q9,Q8A129,Q8A182,Q8A193,Q8A1X8,Q8A1Y1,Q8A325,Q8A3K6,Q8A4H0,…	0.00267128	0.0708844	0.201754
GO:1901565	organonitrogen compound catabolic process	P	15	63	285	2566	0.0526316	0.0245518	over	Q8A2F5,Q8A0N0,Q8A0N1,Q8A0Q8,Q8A0Q9,Q8A182,Q8A193,Q8A325,Q8A3K6,Q8A4H0,Q8A5N9,Q8A4B3,Q8A3C8,Q8A606,Q8A2I1	Q89YZ6,Q8A4S8,Q8A8M0,Q8A2F5,Q8AAZ1,Q89ZM7,Q8A013,Q8A246,Q8A6T7,Q8A0C9,Q8A0E8,Q8A0M7,Q8A0N0,Q8A0N1,Q8A0Q6,Q8A0Q8,Q8A0Q9,Q8A129,Q8A182,Q8A193,Q8A1X8,Q8A1Y1,Q8A325,Q8A3K6,Q8A4H0,Q8A5N9,Q8A6K3,Q8A6V7,Q8A8Y5,Q8AAK6,Q8A2B1,Q8A446,Q8A4M9,Q8A4M8,Q8A4A9,Q8A4B3,Q8A9S7,Q89YJ3,Q8A804,Q8A3C8,Q8AAK9,Q8A7I0,Q89YM8,Q8AB00,Q8A5U7,Q8A6G2,Q8AB04,Q8A7I5,Q8A812,Q8A606,Q8A2P0,Q8A803,Q8A0L4,Q8A128,Q8A9H8,Q8A9H9,Q8A2I1,…	0.00286043	0.0732861	0.238095
GO:0015925	galactosidase activity	F	7	19	285	2566	0.0245614	0.00740452	over	Q8A061,Q8A3Z7,Q8A6V0,Q8AB22,Q8A2Z5,Q8A389,Q8A4D7	Q8A324,Q89ZY0,Q8A061,Q8A065,Q8A0H1,Q8A1K7,Q8A2G5,Q8A2L2,Q8A2X6,Q8A3Z7,Q8A6V0,Q8A799,Q8AB22,Q89ZX0,Q8A2Z5,Q8A389,Q8A4D7,Q8A6L0,Q8ABP5	0.00299599	0.0742006	0.368421
GO:0005983	starch catabolic process	P	4	7	285	2566	0.0140351	0.00272798	over	G8JZS4,G8JZT0,Q8A1G0,Q8A1G3	G8JZS4,G8JZS6,G8JZT0,Q8A1G0,Q8A1G1,Q8A1G2,Q8A1G3	0.00397258	0.0860044	0.571429
GO:0005982	starch metabolic process	P	4	7	285	2566	0.0140351	0.00272798	over	G8JZS4,G8JZT0,Q8A1G0,Q8A1G3	G8JZS4,G8JZS6,G8JZT0,Q8A1G0,Q8A1G1,Q8A1G2,Q8A1G3	0.00397258	0.0860044	0.571429
GO:0036211	protein modification process	P	13	53	285	2566	0.045614	0.0206547	over	Q8A3Z4,Q89ZI2,Q8A0N0,Q8A0N1,Q8A0Q8,Q8A0Q9,Q8A182,Q8A193,Q8A325,Q8A3K6,Q8A4H0,Q8A5N9,Q8A3U4	Q8A497,Q8AA27,Q8A4U8,Q8A5K1,Q8A635,Q8A2B7,Q8AAB1,Q8A3Z4,Q8AB60,Q89ZI2,Q8A0C9,Q8A0E8,Q8A0M7,Q8A0N0,Q8A0N1,Q8A0Q6,Q8A0Q8,Q8A0Q9,Q8A182,Q8A193,Q8A1X8,Q8A1Y1,Q8A325,Q8A3K6,Q8A4H0,Q8A5N9,Q8A6K3,Q8A6V7,Q8A8Y5,Q8A029,Q8A8S8,Q89Z17,Q8A1D7,Q8AAP4,Q8A0U9,Q8A571,Q8A7Z2,Q8A8A4,Q8A162,Q8A1C8,Q8A241,Q8A358,Q8A3N1,Q8A3U4,Q8A4I0,Q8A524,Q8A6Z1,Q8A790,Q8A7P1,Q8A936,Q8A959,Q8A9T2,Q8A0S6	0.00409729	0.0860044	0.245283
GO:0006464	cellular protein modification process	P	13	53	285	2566	0.045614	0.0206547	over	Q8A3Z4,Q89ZI2,Q8A0N0,Q8A0N1,Q8A0Q8,Q8A0Q9,Q8A182,Q8A193,Q8A325,Q8A3K6,Q8A4H0,Q8A5N9,Q8A3U4	Q8A497,Q8AA27,Q8A635,Q8A2B7,Q8AAB1,Q8A3Z4,Q8AB60,Q89ZI2,Q8A0C9,Q8A0E8,Q8A0M7,Q8A0N0,Q8A0N1,Q8A0Q6,Q8A0Q8,Q8A0Q9,Q8A182,Q8A193,Q8A1X8,Q8A1Y1,Q8A325,Q8A3K6,Q8A4H0,Q8A5N9,Q8A6K3,Q8A6V7,Q8A8Y5,Q8A029,Q8A8S8,Q89Z17,Q8A1D7,Q8AAP4,Q8A0U9,Q8A571,Q8A7Z2,Q8A8A4,Q8A162,Q8A1C8,Q8A241,Q8A358,Q8A3N1,Q8A3U4,Q8A4I0,Q8A524,Q8A6Z1,Q8A790,Q8A7P1,Q8A936,Q8A959,Q8A9T2,Q8A0S6,Q8A4U8,Q8A5K1	0.00409729	0.0860044	0.245283
GO:0044275	cellular carbohydrate catabolic process	P	7	20	285	2566	0.0245614	0.00779423	over	Q89ZS3,G8JZS4,G8JZT0,Q8A1G0,Q8A1G3,Q8A6W1,Q8A6V0	Q89ZS3,G8JZS4,G8JZS6,G8JZT0,Q8A1G0,Q8A1G1,Q8A1G2,Q8A1G3,Q8A6W1,Q8A6W7,Q89ZY0,Q8A065,Q8A0H1,Q8A2G5,Q8A2L2,Q8A2X6,Q8A6V0,Q8A799,Q8A0U2,Q8A8E5	0.00417904	0.0860044	0.35
GO:0044042	glucan metabolic process	P	5	11	285	2566	0.0175439	0.00428683	over	Q89ZS3,G8JZS4,G8JZT0,Q8A1G0,Q8A1G3	Q8A880,Q8A9P4,Q89ZS3,G8JZS6,Q8A1G2,G8JZS4,G8JZT0,Q8A1G0,Q8A1G1,Q8A1G3,Q8A6W9	0.00428286	0.0860044	0.454545
GO:0006073	cellular glucan metabolic process	P	5	11	285	2566	0.0175439	0.00428683	over	Q89ZS3,G8JZS4,G8JZT0,Q8A1G0,Q8A1G3	Q8A880,Q8A9P4,Q89ZS3,G8JZS6,Q8A1G2,G8JZS4,G8JZT0,Q8A1G0,Q8A1G1,Q8A1G3,Q8A6W9	0.00428286	0.0860044	0.454545
GO:0030312	external encapsulating structure	C	12	48	285	2566	0.0421053	0.0187062	over	G8JZT0,Q89YM4,Q8A053,Q8A0B2,Q8A0N8,Q8A1G3,Q8A2H3,Q8A2R5,Q8A2R6,Q8A7T4,Q8A7Y3,Q8A7F0	Q8A4U6,Q8A3E5,Q8A6U8,Q8A8L1,E7MCB0,G8JZS6,G8JZT0,Q89YM4,Q89ZA7,Q8A048,Q8A053,Q8A071,Q8A0B1,Q8A0B2,Q8A0N8,Q8A178,Q8A1G1,Q8A1G2,Q8A1G3,Q8A1Q5,Q8A1T9,Q8A2H3,Q8A2N4,Q8A2R5,Q8A2R6,Q8A3Z9,Q8A4H3,Q8A552,Q8A5H1,Q8A5H5,Q8A5H9,Q8A5R6,Q8A654,Q8A7H2,Q8A7T4,Q8A7Y3,Q8A8P8,Q8A8X5,Q8AAI1,Q8AAL2,Q8ABG0,Q8A535,Q8A621,Q8A6E5,Q8A6S7,Q8A7F0,Q8A7N5,Q8A957	0.00487267	0.0925279	0.25
GO:0090599	alpha-glucosidase activity	F	3	4	285	2566	0.0105263	0.00155885	over	Q89ZS3,G8JZS4,Q8A6W1	Q89ZS3,G8JZS4,Q8A6W1,Q8A6W7	0.00498131	0.0925279	0.75
GO:0004034	aldose 1-epimerase activity	F	3	4	285	2566	0.0105263	0.00155885	over	Q8A1X6,Q8A1X9,Q8AAV6	Q8A1X6,Q8A1X9,Q8AAU2,Q8AAV6	0.00498131	0.0925279	0.75
GO:0005576	extracellular region	C	10	37	285	2566	0.0350877	0.0144193	over	Q8A053,Q8A055,Q8A2H3,Q8A2R5,Q8A2R6,Q8A7T4,Q8AB39,Q8AB43,Q8A2F5,Q8A2I1	Q89ZB7,Q8A053,Q8A055,Q8A058,Q8A178,Q8A1G1,Q8A1Q5,Q8A1T9,Q8A1Y9,Q8A2H3,Q8A2N4,Q8A2R5,Q8A2R6,Q8A3B8,Q8A3Z9,Q8A4H3,Q8A5H1,Q8A5H5,Q8A5H9,Q8A654,Q8A6T7,Q8A7H2,Q8A7J7,Q8A7T4,Q8A8G3,Q8A8P8,Q8AAI1,Q8AAL2,Q8AB39,Q8AB43,Q8ABG0,Q89Z05,Q8A0E7,Q8A1R0,Q8A2F5,Q8A2I1,Q8A4H7	0.00550299	0.0997248	0.27027
GO:0005773	vacuole	C	5	12	285	2566	0.0175439	0.00467654	over	Q89YL8,Q8A7A0,Q8A061,Q8A3Z7,Q8AB22	Q89YL8,Q8A0R5,Q8A1J6,Q8A5P6,Q8A6N5,Q8A6T7,Q8A7A0,Q8A878,Q8A061,Q8A1K7,Q8A3Z7,Q8AB22	0.00668391	0.118241	0.416667
GO:0030313	cell envelope	C	14	63	285	2566	0.0491228	0.0245518	over	G8JZT0,Q89YM4,Q8A053,Q8A0B2,Q8A0N8,Q8A1G3,Q8A2H3,Q8A2R5,Q8A2R6,Q8A7T4,Q8A7Y3,Q8A1E2,Q8A3X0,Q8A7F0	Q8A8L1,E7MCB0,G8JZS6,G8JZT0,Q89YM4,Q89ZA7,Q8A048,Q8A053,Q8A071,Q8A0B1,Q8A0B2,Q8A0N8,Q8A178,Q8A1G1,Q8A1G2,Q8A1G3,Q8A1Q5,Q8A1T9,Q8A2H3,Q8A2N4,Q8A2R5,Q8A2R6,Q8A3Z9,Q8A4H3,Q8A552,Q8A5H1,Q8A5H5,Q8A5H9,Q8A5R6,Q8A654,Q8A7H2,Q8A7T4,Q8A7Y3,Q8A8P8,Q8A8X5,Q8AAI1,Q8AAL2,Q8ABG0,Q89ZV9,Q89ZW2,Q8A1E2,Q8A1E3,Q8A3B9,Q8A3X0,Q8A406,Q8A506,Q8A507,Q8A5K0,Q8A5U7,Q8A627,Q8A6G2,Q8A7B2,Q8A7V7,Q8A8D1,Q8A8Q3,Q8ABF6,Q8A535,…	0.00756327	0.127716	0.222222
GO:0031975	envelope	C	14	63	285	2566	0.0491228	0.0245518	over	G8JZT0,Q89YM4,Q8A053,Q8A0B2,Q8A0N8,Q8A1G3,Q8A2H3,Q8A2R5,Q8A2R6,Q8A7T4,Q8A7Y3,Q8A1E2,Q8A3X0,Q8A7F0	Q8A8L1,E7MCB0,G8JZS6,G8JZT0,Q89YM4,Q89ZA7,Q8A048,Q8A053,Q8A071,Q8A0B1,Q8A0B2,Q8A0N8,Q8A178,Q8A1G1,Q8A1G2,Q8A1G3,Q8A1Q5,Q8A1T9,Q8A2H3,Q8A2N4,Q8A2R5,Q8A2R6,Q8A3Z9,Q8A4H3,Q8A552,Q8A5H1,Q8A5H5,Q8A5H9,Q8A5R6,Q8A654,Q8A7H2,Q8A7T4,Q8A7Y3,Q8A8P8,Q8A8X5,Q8AAI1,Q8AAL2,Q8ABG0,Q89ZV9,Q89ZW2,Q8A1E2,Q8A1E3,Q8A3B9,Q8A3X0,Q8A406,Q8A506,Q8A507,Q8A5K0,Q8A5U7,Q8A627,Q8A6G2,Q8A7B2,Q8A7V7,Q8A8D1,Q8A8Q3,Q8ABF6,Q8A535,…	0.00756327	0.127716	0.222222
GO:0016052	carbohydrate catabolic process	P	16	77	285	2566	0.0561404	0.0300078	over	Q89YS3,Q8A2F7,Q8A2H3,Q89ZS3,G8JZS4,G8JZT0,Q8A1G0,Q8A1G3,Q8A6W1,Q8A6V0,Q8A1X6,Q8A1X9,Q8AAV6,Q8A0B2,Q8A3C8,Q8A8H5	Q89YS3,Q8A0E7,Q8A1Q5,Q8A1R0,Q8A2F7,Q8A2H3,Q8A2Y6,Q8A3P1,Q8ABG4,Q89ZS3,G8JZS4,G8JZS6,G8JZT0,Q8A1G0,Q8A1G1,Q8A1G2,Q8A1G3,Q8A6W1,Q8A6W7,Q89ZY0,Q8A065,Q8A0H1,Q8A2G5,Q8A2L2,Q8A2X6,Q8A6V0,Q8A799,Q8A287,Q8A2E9,Q8A624,Q8A8R5,Q8A9J2,Q89Z05,Q89ZV8,Q8A0U2,Q8A3W3,Q8A5W2,Q8A734,Q8A753,Q8A765,Q8A8R2,Q8A0E9,Q8A192,Q8A9P2,Q8AAK9,Q8A400,Q8A401,Q8A0S5,Q8A9T5,Q8AA42,Q8AAW1,Q9RQ13,Q8A0B5,Q8A2S4,Q8A9J0,Q8AAH9,Q8A3E5,…	0.0087285	0.144117	0.207792
GO:0016810	hydrolase activity, acting on carbon-nitrogen (but not peptide) bonds	F	12	52	285	2566	0.0421053	0.020265	over	Q8A0N0,Q8A0N1,Q8A0Q8,Q8A0Q9,Q8A182,Q8A193,Q8A325,Q8A3K6,Q8A4H0,Q8A5N9,Q8A9Z0,Q8A067	Q8A0C9,Q8A0E8,Q8A0M7,Q8A0N0,Q8A0N1,Q8A0Q6,Q8A0Q8,Q8A0Q9,Q8A182,Q8A193,Q8A1X8,Q8A1Y1,Q8A325,Q8A3K6,Q8A4H0,Q8A5N9,Q8A6K3,Q8A6V7,Q8A8Y5,Q8A0U0,Q8A528,Q8A155,Q8AAE7,Q8A446,Q8AAD9,Q8A7I5,Q89ZW1,Q8AB61,Q8A4M8,Q8A7Z4,Q8ABA5,Q8A7B8,Q8A9S8,Q8A7Z7,Q8A9D9,Q8A1S1,Q8A9Y9,Q8A9Z0,Q8A5U7,Q8A6G2,Q8A015,Q8A1V9,Q8A1D8,Q8A7Z3,Q8A601,Q8A3H9,Q8AAP4,Q8AAZ1,Q8A5K5,Q8A042,Q8A067,Q8A2B8	0.0096074	0.15518	0.230769
GO:0047486	chondroitin ABC lyase activity	F	2	2	285	2566	0.00701754	0.000779423	over	Q8A2F5,Q8A2I1	Q8A2F5,Q8A2I1	0.0122976	0.182742	1
GO:0034000	chondroitin-sulfate-ABC endolyase activity	F	2	2	285	2566	0.00701754	0.000779423	over	Q8A2F5,Q8A2I1	Q8A2F5,Q8A2I1	0.0122976	0.182742	1
GO:0004134	4-alpha-glucanotransferase activity	F	2	2	285	2566	0.00701754	0.000779423	over	Q89ZS3,Q8A5U2	Q89ZS3,Q8A5U2	0.0122976	0.182742	1
GO:0004133	glycogen debranching enzyme activity	F	2	2	285	2566	0.00701754	0.000779423	over	Q89ZS3,Q8A5U2	Q89ZS3,Q8A5U2	0.0122976	0.182742	1
GO:0003714	transcription corepressor activity	F	5	14	285	2566	0.0175439	0.00545596	over	Q89ZH4,Q8A3E3,Q8A4Y5,Q8A6K5,Q8A9R2	Q89YU6,Q89ZH4,Q89ZX3,Q8A1Z0,Q8A2M7,Q8A3E3,Q8A4N8,Q8A4Y5,Q8A5R7,Q8A6K5,Q8A6Z8,Q8A8W5,Q8A952,Q8A9R2	0.0140146	0.196468	0.357143
GO:0003712	transcription coregulator activity	F	5	14	285	2566	0.0175439	0.00545596	over	Q89ZH4,Q8A3E3,Q8A4Y5,Q8A6K5,Q8A9R2	Q89YU6,Q89ZH4,Q89ZX3,Q8A1Z0,Q8A2M7,Q8A3E3,Q8A4N8,Q8A4Y5,Q8A5R7,Q8A6K5,Q8A6Z8,Q8A8W5,Q8A952,Q8A9R2	0.0140146	0.196468	0.357143
GO:0016989	sigma factor antagonist activity	F	5	14	285	2566	0.0175439	0.00545596	over	Q89ZH4,Q8A3E3,Q8A4Y5,Q8A6K5,Q8A9R2	Q89YU6,Q89ZH4,Q89ZX3,Q8A1Z0,Q8A2M7,Q8A3E3,Q8A4N8,Q8A4Y5,Q8A5R7,Q8A6K5,Q8A6Z8,Q8A8W5,Q8A952,Q8A9R2	0.0140146	0.196468	0.357143
GO:0015562	efflux transmembrane transporter activity	F	7	25	285	2566	0.0245614	0.00974279	over	Q8A5I6,Q8A5I8,Q8A5W7,Q8A730,Q8A963,Q8A9D1,Q8AB06	Q8A8M6,Q8A5R1,Q89YN6,Q8A0Q2,Q8A0W6,Q8A2G7,Q8A2G8,Q8A4B5,Q8A4U9,Q8A5I6,Q8A5I8,Q8A5W7,Q8A646,Q8A6B8,Q8A6B9,Q8A730,Q8A732,Q8A8A0,Q8A8B7,Q8A963,Q8A9C9,Q8A9D1,Q8A9Y7,Q8AB06,Q8AB07	0.0159231	0.21909	0.28
GO:0044421	extracellular region part	C	8	31	285	2566	0.0280702	0.0120811	over	Q8A053,Q8A055,Q8A2H3,Q8A2R5,Q8A2R6,Q8A7T4,Q8AB39,Q8AB43	Q89ZB7,Q8A053,Q8A055,Q8A058,Q8A178,Q8A1G1,Q8A1Q5,Q8A1T9,Q8A1Y9,Q8A2H3,Q8A2N4,Q8A2R5,Q8A2R6,Q8A3B8,Q8A3Z9,Q8A4H3,Q8A5H1,Q8A5H5,Q8A5H9,Q8A654,Q8A6T7,Q8A7H2,Q8A7J7,Q8A7T4,Q8A8G3,Q8A8P8,Q8AAI1,Q8AAL2,Q8AB39,Q8AB43,Q8ABG0	0.0168341	0.223352	0.258065
GO:0005615	extracellular space	C	8	31	285	2566	0.0280702	0.0120811	over	Q8A053,Q8A055,Q8A2H3,Q8A2R5,Q8A2R6,Q8A7T4,Q8AB39,Q8AB43	Q89ZB7,Q8A053,Q8A055,Q8A058,Q8A178,Q8A1G1,Q8A1Q5,Q8A1T9,Q8A1Y9,Q8A2H3,Q8A2N4,Q8A2R5,Q8A2R6,Q8A3B8,Q8A3Z9,Q8A4H3,Q8A5H1,Q8A5H5,Q8A5H9,Q8A654,Q8A6T7,Q8A7H2,Q8A7J7,Q8A7T4,Q8A8G3,Q8A8P8,Q8AAI1,Q8AAL2,Q8AB39,Q8AB43,Q8ABG0	0.0168341	0.223352	0.258065
GO:1990281	efflux pump complex	C	4	10	285	2566	0.0140351	0.00389712	over	Q8A5I6,Q8A5I8,Q8A5W7,Q8A963	Q8A0W6,Q8A4B5,Q8A4U9,Q8A5I6,Q8A5I8,Q8A5W7,Q8A732,Q8A8A0,Q8A8B7,Q8A963	0.0181757	0.236922	0.4
GO:0042597	periplasmic space	C	7	26	285	2566	0.0245614	0.0101325	over	Q8A1E2,Q8A3X0,G8JZS4,Q89YR9,Q8A1G0,Q8A2F5,Q8A2I1	Q89ZV9,Q89ZW2,Q8A1E2,Q8A1E3,Q8A3B9,Q8A3X0,Q8A406,Q8A506,Q8A507,Q8A5K0,Q8A5U7,Q8A627,Q8A6G2,Q8A7B2,Q8A7V7,Q8A8D1,Q8A8Q3,Q8ABF6,G8JZS4,Q89YR9,Q8A1G0,Q8A2F5,Q8A2I1,Q8A446,Q8A886,Q8ABI3	0.0197791	0.253377	0.269231
GO:0030247	polysaccharide binding	F	3	6	285	2566	0.0105263	0.00233827	over	G8JZT0,Q8A1G3,Q8A5U2	G8JZS6,G8JZT0,Q8A1G1,Q8A1G2,Q8A1G3,Q8A5U2	0.020998	0.255763	0.5
GO:2001070	starch binding	F	3	6	285	2566	0.0105263	0.00233827	over	G8JZT0,Q8A1G3,Q8A5U2	G8JZS6,G8JZT0,Q8A1G1,Q8A1G2,Q8A1G3,Q8A5U2	0.020998	0.255763	0.5
GO:0001871	pattern binding	F	3	6	285	2566	0.0105263	0.00233827	over	G8JZT0,Q8A1G3,Q8A5U2	G8JZS6,G8JZT0,Q8A1G1,Q8A1G2,Q8A1G3,Q8A5U2	0.020998	0.255763	0.5
GO:0004180	carboxypeptidase activity	F	8	33	285	2566	0.0280702	0.0128605	over	Q8A053,Q8A2H3,Q8A2R5,Q8A2R6,Q8A7T4,Q8AB39,Q8AB43,Q8A3X0	Q89ZB7,Q8A053,Q8A178,Q8A1G1,Q8A1Q5,Q8A1T9,Q8A1Y9,Q8A2H3,Q8A2N4,Q8A2R5,Q8A2R6,Q8A3B8,Q8A3Z9,Q8A4H3,Q8A5H1,Q8A5H5,Q8A5H9,Q8A654,Q8A7H2,Q8A7J7,Q8A7T4,Q8A8G3,Q8A8P8,Q8AAI1,Q8AAL2,Q8AB39,Q8AB43,Q8ABG0,Q8A2W8,Q8A151,Q89ZV9,Q8A3X0,Q8A4P8	0.024357	0.291891	0.242424
GO:0005976	polysaccharide metabolic process	P	12	60	285	2566	0.0421053	0.0233827	over	Q8AAT5,Q89YS3,Q8A2F7,Q8A2H3,Q89ZS3,G8JZS4,G8JZT0,Q8A1G0,Q8A1G3,Q8A0B2,Q8A3C8,Q8A8H5	Q8A2C9,Q8A3K9,Q8A833,Q8A9I6,Q8AA53,Q8AA63,Q8AA66,Q8AAT5,Q89YS3,Q8A0E7,Q8A1Q5,Q8A1R0,Q8A2F7,Q8A2H3,Q8A2Y6,Q8A3P1,Q8ABG4,Q8A880,Q8A9P4,Q89ZS3,G8JZS6,Q8A1G2,G8JZS4,G8JZT0,Q8A1G0,Q8A1G1,Q8A1G3,Q89ZQ5,Q8A748,Q8A772,Q8A835,Q8A9S0,Q8AA51,Q8AAR5,Q8AAR8,Q8AAT3,Q8A2E3,Q8A456,Q8A6R3,Q8A3E5,Q8A6U8,Q8A4C2,Q8A669,Q8A6Z5,Q8A9U0,Q8AAR4,Q8ABP9,Q8A0B1,Q8A0B2,Q8A0B5,Q8A2S4,Q8A1J9,Q8A3B1,Q8A3C8,Q8A4H7,Q8A8H5,Q8A8T0,…	0.0289906	0.340787	0.2
GO:0004181	metallocarboxypeptidase activity	F	7	28	285	2566	0.0245614	0.0109119	over	Q8A053,Q8A2H3,Q8A2R5,Q8A2R6,Q8A7T4,Q8AB39,Q8AB43	Q89ZB7,Q8A053,Q8A178,Q8A1G1,Q8A1Q5,Q8A1T9,Q8A1Y9,Q8A2H3,Q8A2N4,Q8A2R5,Q8A2R6,Q8A3B8,Q8A3Z9,Q8A4H3,Q8A5H1,Q8A5H5,Q8A5H9,Q8A654,Q8A7H2,Q8A7J7,Q8A7T4,Q8A8G3,Q8A8P8,Q8AAI1,Q8AAL2,Q8AB39,Q8AB43,Q8ABG0	0.0293544	0.340787	0.25
GO:0016787	hydrolase activity	F	79	592	285	2566	0.277193	0.230709	over	Q8A0N0,Q8A0N1,Q8A0Q8,Q8A0Q9,Q8A182,Q8A193,Q8A325,Q8A3K6,Q8A4H0,Q8A5N9,Q8AAL7,Q8AA86,Q8A0U7,Q8A3Z4,Q8ABN7,Q8A2F6,Q89ZS3,Q8A3X0,Q8A053,Q8A2H3,Q8A2R5,Q8A2R6,Q8A7T4,Q8AB39,Q8AB43,Q8A0U5,Q8A8H5,Q8A3C8,G8JZS4,Q89Z46,Q8ABE1,Q8A2B4,Q89ZH1,Q8A070,Q8A1B3,Q8A1K2,Q8A2J1,Q8A347,Q8A369,Q8A4C3,Q8A8W9,Q8A1G0,Q8A1G3,Q89YL8,Q8A6U9,Q8A7A0,Q8A6W1,Q8A061,Q8A3Z7,Q8A6V0,Q8AB22,Q89YK4,Q8AAM2,Q8A5K9,Q89YL7,Q8A3V0,Q8A9Z0,…	Q8A183,Q8A4G9,Q8A4N6,Q8A0C9,Q8A0E8,Q8A0M7,Q8A0N0,Q8A0N1,Q8A0Q6,Q8A0Q8,Q8A0Q9,Q8A182,Q8A193,Q8A1X8,Q8A1Y1,Q8A325,Q8A3K6,Q8A4H0,Q8A5N9,Q8A6K3,Q8A6V7,Q8A8Y5,Q8A875,Q8A877,Q8A878,Q89Z26,Q89ZI9,Q8A0H2,Q8A136,Q8A262,Q8A2A1,Q8A417,Q8A427,Q8A463,Q8A474,Q8A5I1,Q8A5I9,Q8A5S1,Q8A6Z6,Q8A7C3,Q8A9A1,Q8AA33,Q8AAP9,Q8A7M6,Q8A6T7,Q8A8C8,Q8A8K6,Q8A0D0,Q8AAK7,Q8AAL7,Q89ZM4,Q8A0M6,Q8A2P0,Q8A329,Q8A9K9,Q8AA86,Q8A0U7,…	0.0302826	0.343166	0.133446
GO:0004557	alpha-galactosidase activity	F	3	7	285	2566	0.0105263	0.00272798	over	Q8A2Z5,Q8A389,Q8A4D7	Q89ZX0,Q8A2Z5,Q8A324,Q8A389,Q8A4D7,Q8A6L0,Q8ABP5	0.0337671	0.343166	0.428571
GO:0005509	calcium ion binding	F	3	7	285	2566	0.0105263	0.00272798	over	G8JZS4,Q8A1G3,Q8A389	G8JZS4,Q89YP1,Q8A1G2,Q8A1G3,Q8A2Y6,Q8A389,Q8A7V7	0.0337671	0.343166	0.428571
GO:0033499	galactose catabolic process via UDP-galactose	P	3	7	285	2566	0.0105263	0.00272798	over	Q8A1X6,Q8A1X9,Q8AAV6	Q8A1X6,Q8A1X9,Q8A9T5,Q8AA42,Q8AAU2,Q8AAU4,Q8AAV6	0.0337671	0.343166	0.428571
GO:0019388	galactose catabolic process	P	3	7	285	2566	0.0105263	0.00272798	over	Q8A1X6,Q8A1X9,Q8AAV6	Q8A1X6,Q8A1X9,Q8A9T5,Q8AA42,Q8AAU2,Q8AAU4,Q8AAV6	0.0337671	0.343166	0.428571
GO:0052692	raffinose alpha-galactosidase activity	F	3	7	285	2566	0.0105263	0.00272798	over	Q8A2Z5,Q8A389,Q8A4D7	Q89ZX0,Q8A2Z5,Q8A324,Q8A389,Q8A4D7,Q8A6L0,Q8ABP5	0.0337671	0.343166	0.428571
GO:0006012	galactose metabolic process	P	3	7	285	2566	0.0105263	0.00272798	over	Q8A1X6,Q8A1X9,Q8AAV6	Q8A9T5,Q8AA42,Q8A1X6,Q8A1X9,Q8AAU2,Q8AAU4,Q8AAV6	0.0337671	0.343166	0.428571
GO:0004556	alpha-amylase activity	F	2	3	285	2566	0.00701754	0.00116913	over	Q8A1G0,Q8A1G3	Q8A1G0,Q8A1G3,Q8A9P2	0.034178	0.343166	0.666667
GO:0044273	sulfur compound catabolic process	P	2	3	285	2566	0.00701754	0.00116913	over	Q8A606,Q8A2I1	Q8A606,Q8A2I1,Q8A8K6	0.034178	0.343166	0.666667
GO:0016160	amylase activity	F	2	3	285	2566	0.00701754	0.00116913	over	Q8A1G0,Q8A1G3	Q8A1G0,Q8A1G3,Q8A9P2	0.034178	0.343166	0.666667
GO:0004565	beta-galactosidase activity	F	4	12	285	2566	0.0140351	0.00467654	over	Q8A061,Q8A3Z7,Q8A6V0,Q8AB22	Q89ZY0,Q8A061,Q8A065,Q8A0H1,Q8A1K7,Q8A2G5,Q8A2L2,Q8A2X6,Q8A3Z7,Q8A6V0,Q8A799,Q8AB22	0.0358298	0.354953	0.333333
GO:0043412	macromolecule modification	P	18	106	285	2566	0.0631579	0.0413094	over	Q8A1F4,Q8A6P0,Q8A3Z4,Q89ZI2,Q8A0N0,Q8A0N1,Q8A0Q8,Q8A0Q9,Q8A182,Q8A193,Q8A325,Q8A3K6,Q8A4H0,Q8A5N9,Q89Z46,Q8A0P2,Q8A3U4,Q89YP0	Q8A2Z0,Q8A5G6,Q8A814,Q8A1F4,Q8AA23,Q89Z76,Q8A0Z9,Q8A194,Q89Z26,Q8A2N7,Q8A6P0,Q8A0P8,Q8A2U1,Q8A9I0,Q8A5K5,Q8A0Y3,Q8A9C2,Q8A5N1,Q8A679,Q8A997,Q8A497,Q8AA27,Q89YV4,Q89YV6,Q89Z34,Q89Z36,Q89Z37,Q89Z57,Q89Z60,Q8A7W3,Q89ZQ3,Q8A018,Q8A0M6,Q8A2U2,Q8A7D1,Q8A9A2,Q8ABF5,Q8A4U8,Q8A5K1,Q8A635,Q8A2B7,Q8AAB1,Q8A3Z4,Q8AB60,Q89ZI2,Q8A0C9,Q8A0E8,Q8A0M7,Q8A0N0,Q8A0N1,Q8A0Q6,Q8A0Q8,Q8A0Q9,Q8A182,Q8A193,Q8A1X8,Q8A1Y1,…	0.0409009	0.39986	0.169811
GO:0051604	protein maturation	P	8	38	285	2566	0.0280702	0.014809	over	Q8A053,Q8A2H3,Q8A2R5,Q8A2R6,Q8A7T4,Q8AB39,Q8AB43,Q8A1E2	Q8A2I6,Q8A2I7,Q8A6K2,Q8A635,Q89ZB7,Q8A053,Q8A178,Q8A1G1,Q8A1Q5,Q8A1T9,Q8A1Y9,Q8A2H3,Q8A2N4,Q8A2R5,Q8A2R6,Q8A3B8,Q8A3Z9,Q8A4H3,Q8A5H1,Q8A5H5,Q8A5H9,Q8A654,Q8A7H2,Q8A7J7,Q8A7T4,Q8A8G3,Q8A8P8,Q8AAI1,Q8AAL2,Q8AB39,Q8AB43,Q8ABG0,Q8A029,Q8A8S8,Q8A1E2,Q8A1E3,Q8A7B2,Q8A8C8	0.0527432	0.508938	0.210526
GO:0016485	protein processing	P	7	32	285	2566	0.0245614	0.0124708	over	Q8A053,Q8A2H3,Q8A2R5,Q8A2R6,Q8A7T4,Q8AB39,Q8AB43	Q8A2I6,Q8A2I7,Q8A6K2,Q8A8C8,Q89ZB7,Q8A053,Q8A178,Q8A1G1,Q8A1Q5,Q8A1T9,Q8A1Y9,Q8A2H3,Q8A2N4,Q8A2R5,Q8A2R6,Q8A3B8,Q8A3Z9,Q8A4H3,Q8A5H1,Q8A5H5,Q8A5H9,Q8A654,Q8A7H2,Q8A7J7,Q8A7T4,Q8A8G3,Q8A8P8,Q8AAI1,Q8AAL2,Q8AB39,Q8AB43,Q8ABG0	0.0568794	0.541813	0.21875
GO:0016857	racemase and epimerase activity, acting on carbohydrates and derivatives	F	4	14	285	2566	0.0140351	0.00545596	over	Q8A1X6,Q8A1X9,Q8AAV6,Q8A836	Q8A9T5,Q8AA42,Q8AAT3,Q8A1X6,Q8A1X9,Q8AAU2,Q8AAV6,Q8A0S5,Q8A3L0,Q8A8G4,Q8AA64,Q8AAT1,Q8A836,Q8A9I7	0.0606957	0.55759	0.285714
GO:0033931	endogalactosaminidase activity	F	2	4	285	2566	0.00701754	0.00155885	over	Q89YS3,Q8A2F7	Q89YS3,Q8A2F7,Q8A3P1,Q8ABG4	0.0633747	0.55759	0.5
GO:0008422	beta-glucosidase activity	F	2	4	285	2566	0.00701754	0.00155885	over	Q89YL7,Q8A3V0	Q89YL7,Q8A1U1,Q8A3V0,Q8A6K9	0.0633747	0.55759	0.5
GO:0052757	chondroitin hydrolase activity	F	2	4	285	2566	0.00701754	0.00155885	over	Q89YS3,Q8A2F7	Q89YS3,Q8A2F7,Q8A3P1,Q8ABG4	0.0633747	0.55759	0.5
GO:0008235	metalloexopeptidase activity	F	7	33	285	2566	0.0245614	0.0128605	over	Q8A053,Q8A2H3,Q8A2R5,Q8A2R6,Q8A7T4,Q8AB39,Q8AB43	Q89ZB7,Q8A053,Q8A178,Q8A1G1,Q8A1Q5,Q8A1T9,Q8A1Y9,Q8A2H3,Q8A2N4,Q8A2R5,Q8A2R6,Q8A3B8,Q8A3Z9,Q8A4H3,Q8A5H1,Q8A5H5,Q8A5H9,Q8A654,Q8A7H2,Q8A7J7,Q8A7T4,Q8A8G3,Q8A8P8,Q8AAI1,Q8AAL2,Q8AB39,Q8AB43,Q8ABG0,Q8A460,Q8A497,Q8AA27,Q8A0H6,Q8A7B0	0.0656355	0.55759	0.212121
GO:0015288	porin activity	F	3	9	285	2566	0.0105263	0.0035074	over	Q8A7F0,Q8A5I6,Q8A963	Q8A7F0,Q8A0W6,Q8A4B5,Q8A4U9,Q8A5I6,Q8A7F1,Q8A8A0,Q8A8B7,Q8A963	0.0685447	0.55759	0.333333
GO:0022829	wide pore channel activity	F	3	9	285	2566	0.0105263	0.0035074	over	Q8A5I6,Q8A963,Q8A7F0	Q8A0W6,Q8A4B5,Q8A4U9,Q8A5I6,Q8A7F1,Q8A8A0,Q8A8B7,Q8A963,Q8A7F0	0.0685447	0.55759	0.333333
GO:0008484	sulfuric ester hydrolase activity	F	5	21	285	2566	0.0175439	0.00818394	over	Q8A2F6,Q89YS5,Q8A2H2,Q8A797,Q8A7C8	Q8A221,Q8A222,Q8A2F6,Q8A348,Q8A349,Q8A6G6,Q8A3P0,Q89YS5,Q89YV0,Q8A2H2,Q8A2X8,Q8A346,Q8A3A3,Q8A6M4,Q8A6R3,Q8A789,Q8A797,Q8A7A1,Q8A7A3,Q8A7C8,Q8A9E2	0.0747868	0.55759	0.238095
GO:0004560	alpha-L-fucosidase activity	F	3	10	285	2566	0.0105263	0.00389712	over	Q89YL8,Q8A6U9,Q8A7A0	Q89YL8,Q89YP9,Q8A0R5,Q8A1J6,Q8A2Y2,Q8A300,Q8A5P6,Q8A6N5,Q8A6U9,Q8A7A0	0.0901313	0.55759	0.3
GO:0015928	fucosidase activity	F	3	10	285	2566	0.0105263	0.00389712	over	Q89YL8,Q8A6U9,Q8A7A0	Q89YL8,Q89YP9,Q8A0R5,Q8A1J6,Q8A2Y2,Q8A300,Q8A5P6,Q8A6N5,Q8A6U9,Q8A7A0	0.0901313	0.55759	0.3
GO:0009313	oligosaccharide catabolic process	P	4	16	285	2566	0.0140351	0.00623539	over	Q8A6W1,Q8A6V0,Q8A1G0,Q8A1G3	Q8A6W1,Q8A6W7,Q89ZY0,Q8A065,Q8A0H1,Q8A2G5,Q8A2L2,Q8A2X6,Q8A6V0,Q8A799,Q8A0E9,Q8A192,Q8A1G0,Q8A1G3,Q8A9P2,Q8AAK9	0.092604	0.55759	0.25
GO:0006027	glycosaminoglycan catabolic process	P	2	5	285	2566	0.00701754	0.00194856	over	Q8A2I1,Q8A2F5	Q8A5U7,Q8A6G2,Q8AB04,Q8A2I1,Q8A2F5	0.0980036	0.55759	0.4
GO:0006855	drug transmembrane transport	P	2	5	285	2566	0.00701754	0.00194856	over	Q8A5I8,Q8AB08	Q8A2X4,Q8A2G6,Q8A5I8,Q8A9D0,Q8AB08	0.0980036	0.55759	0.4
GO:0015893	drug transport	P	2	5	285	2566	0.00701754	0.00194856	over	Q8A5I8,Q8AB08	Q8A2G6,Q8A5I8,Q8A9D0,Q8AB08,Q8A2X4	0.0980036	0.55759	0.4
GO:0006026	aminoglycan catabolic process	P	2	5	285	2566	0.00701754	0.00194856	over	Q8A2F5,Q8A2I1	Q8A2F5,Q8A5U7,Q8A6G2,Q8AB04,Q8A2I1	0.0980036	0.55759	0.4
GO:0016829	lyase activity	F	15	95	285	2566	0.0526316	0.0370226	over	Q8A4B3,Q8AAD6,Q89YR9,Q8A2I1,Q8A2F5,Q8A606,Q89YJ4,Q89YQ6,Q89YS4,Q89YS9,Q89ZG7,Q8A555,Q8A729,Q8A736,Q8AA86	Q8A3W2,Q8A0P6,Q8A6L7,Q8A6L8,Q89YQ3,Q8A614,Q8A1L4,Q8A100,Q8A1D3,Q89ZR7,Q8A744,Q8A602,Q8A2P2,Q8A5T9,Q8A608,Q8A734,Q8A766,Q8A8R1,Q8A5I3,Q8A4M9,Q8A4B3,Q8ABA7,Q8AAD6,Q8A7E4,Q8A012,Q8A5K8,Q8A414,Q8A812,Q89Z05,Q8A0T5,Q89YR7,Q8AAD2,Q8AAD8,Q8A2S9,Q8A8E3,Q8A670,Q8A015,Q8A0Y7,Q8A528,Q8AAH9,Q8A2B1,Q8A448,Q8A800,Q8A9Z1,Q8A9C0,Q8A7U2,Q8A5T8,Q8A8R9,Q89YM9,Q8A738,Q89YR9,Q8A4A9,Q8A7N2,Q8AA15,Q8AAN4,Q8A1P4,Q8A767,…	0.0982485	0.55759	0.157895
GO:0006029	proteoglycan metabolic process	P	1	1	285	2566	0.00350877	0.000389712	over	Q8A2I1	Q8A2I1	0.111068	0.55759	1
GO:0043365	[formate-C-acetyltransferase]-activating enzyme activity	F	1	1	285	2566	0.00350877	0.000389712	over	Q89YJ4	Q89YJ4	0.111068	0.55759	1
GO:0102167	[protein]-3-O-(N-acetyl-D-glucosaminyl)-L-serine O-N-acetyl-alpha-D-glucosaminase activity	F	1	1	285	2566	0.00350877	0.000389712	over	Q89ZI2	Q89ZI2	0.111068	0.55759	1
GO:0003905	alkylbase DNA N-glycosylase activity	F	1	1	285	2566	0.00350877	0.000389712	over	Q8A544	Q8A544	0.111068	0.55759	1
GO:0102571	[protein]-3-O-(N-acetyl-D-glucosaminyl)-L-serine/L-threonine O-N-acetyl-alpha-D-glucosaminase activity	F	1	1	285	2566	0.00350877	0.000389712	over	Q89ZI2	Q89ZI2	0.111068	0.55759	1
GO:0033362	lysine biosynthetic process via diaminopimelate, diaminopimelate-aminotransferase pathway	P	1	1	285	2566	0.00350877	0.000389712	over	Q8AAB8	Q8AAB8	0.111068	0.55759	1
GO:0042773	ATP synthesis coupled electron transport	P	1	1	285	2566	0.00350877	0.000389712	over	Q8A0G1	Q8A0G1	0.111068	0.55759	1
GO:0004156	dihydropteroate synthase activity	F	1	1	285	2566	0.00350877	0.000389712	over	Q8A1L5	Q8A1L5	0.111068	0.55759	1
GO:0019376	galactolipid catabolic process	P	1	1	285	2566	0.00350877	0.000389712	over	Q8A3C8	Q8A3C8	0.111068	0.55759	1
GO:0015483	long-chain fatty acid transporting porin activity	F	1	1	285	2566	0.00350877	0.000389712	over	Q8A7F0	Q8A7F0	0.111068	0.55759	1
GO:0004558	alpha-1,4-glucosidase activity	F	1	1	285	2566	0.00350877	0.000389712	over	G8JZS4	G8JZS4	0.111068	0.55759	1
GO:0050654	chondroitin sulfate proteoglycan metabolic process	P	1	1	285	2566	0.00350877	0.000389712	over	Q8A2I1	Q8A2I1	0.111068	0.55759	1
GO:0006808	regulation of nitrogen utilization	P	1	1	285	2566	0.00350877	0.000389712	over	Q8AAC0	Q8AAC0	0.111068	0.55759	1
GO:0090501	RNA phosphodiester bond hydrolysis	P	1	1	285	2566	0.00350877	0.000389712	over	Q8A2B4	Q8A2B4	0.111068	0.55759	1
GO:0008998	ribonucleoside-triphosphate reductase activity	F	1	1	285	2566	0.00350877	0.000389712	over	Q8A688	Q8A688	0.111068	0.55759	1
GO:0006677	glycosylceramide metabolic process	P	1	1	285	2566	0.00350877	0.000389712	over	Q8A3C8	Q8A3C8	0.111068	0.55759	1
GO:0042301	phosphate ion binding	F	1	1	285	2566	0.00350877	0.000389712	over	Q8A4D5	Q8A4D5	0.111068	0.55759	1
GO:0016231	beta-N-acetylglucosaminidase activity	F	1	1	285	2566	0.00350877	0.000389712	over	Q89ZI2	Q89ZI2	0.111068	0.55759	1
GO:0030207	chondroitin sulfate catabolic process	P	1	1	285	2566	0.00350877	0.000389712	over	Q8A2I1	Q8A2I1	0.111068	0.55759	1
GO:0030341	chondroitin AC lyase activity	F	1	1	285	2566	0.00350877	0.000389712	over	Q8A2I1	Q8A2I1	0.111068	0.55759	1
GO:0030204	chondroitin sulfate metabolic process	P	1	1	285	2566	0.00350877	0.000389712	over	Q8A2I1	Q8A2I1	0.111068	0.55759	1
GO:0009758	carbohydrate utilization	P	1	1	285	2566	0.00350877	0.000389712	over	Q8A2Y3	Q8A2Y3	0.111068	0.55759	1
GO:0019448	L-cysteine catabolic process	P	1	1	285	2566	0.00350877	0.000389712	over	Q8A606	Q8A606	0.111068	0.55759	1
GO:0015021	heparin-sulfate lyase activity	F	1	1	285	2566	0.00350877	0.000389712	over	Q89YR9	Q89YR9	0.111068	0.55759	1
GO:0043733	DNA-3-methylbase glycosylase activity	F	1	1	285	2566	0.00350877	0.000389712	over	Q8A544	Q8A544	0.111068	0.55759	1
GO:1903510	mucopolysaccharide metabolic process	P	1	1	285	2566	0.00350877	0.000389712	over	Q8A2I1	Q8A2I1	0.111068	0.55759	1
GO:0004397	histidine ammonia-lyase activity	F	1	1	285	2566	0.00350877	0.000389712	over	Q8A4B3	Q8A4B3	0.111068	0.55759	1
GO:0004339	glucan 1,4-alpha-glucosidase activity	F	1	1	285	2566	0.00350877	0.000389712	over	G8JZS4	G8JZS4	0.111068	0.55759	1
GO:0050515	4-(cytidine 5'-diphospho)-2-C-methyl-D-erythritol kinase activity	F	1	1	285	2566	0.00350877	0.000389712	over	Q8AA41	Q8AA41	0.111068	0.55759	1
GO:0005980	glycogen catabolic process	P	1	1	285	2566	0.00350877	0.000389712	over	Q89ZS3	Q89ZS3	0.111068	0.55759	1
GO:0030340	hyaluronate lyase activity	F	1	1	285	2566	0.00350877	0.000389712	over	Q8A2I1	Q8A2I1	0.111068	0.55759	1
GO:0043364	glycyl-radical enzyme activating activity	F	1	1	285	2566	0.00350877	0.000389712	over	Q89YJ4	Q89YJ4	0.111068	0.55759	1
GO:0103025	alpha-amylase activity (releasing maltohexaose)	F	1	1	285	2566	0.00350877	0.000389712	over	Q8A1G3	Q8A1G3	0.111068	0.55759	1
GO:0004135	amylo-alpha-1,6-glucosidase activity	F	1	1	285	2566	0.00350877	0.000389712	over	Q89ZS3	Q89ZS3	0.111068	0.55759	1
GO:0102166	[protein]-3-O-(N-acetyl-D-glucosaminyl)-L-threonine O-N-acetyl-alpha-D-glucosaminase activity	F	1	1	285	2566	0.00350877	0.000389712	over	Q89ZI2	Q89ZI2	0.111068	0.55759	1
GO:0090502	RNA phosphodiester bond hydrolysis, endonucleolytic	P	1	1	285	2566	0.00350877	0.000389712	over	Q8A2B4	Q8A2B4	0.111068	0.55759	1
GO:0005324	long-chain fatty acid transporter activity	F	1	1	285	2566	0.00350877	0.000389712	over	Q8A7F0	Q8A7F0	0.111068	0.55759	1
GO:0031216	neopullulanase activity	F	1	1	285	2566	0.00350877	0.000389712	over	Q8A1G0	Q8A1G0	0.111068	0.55759	1
GO:0019374	galactolipid metabolic process	P	1	1	285	2566	0.00350877	0.000389712	over	Q8A3C8	Q8A3C8	0.111068	0.55759	1
GO:0010285	L,L-diaminopimelate aminotransferase activity	F	1	1	285	2566	0.00350877	0.000389712	over	Q8AAB8	Q8AAB8	0.111068	0.55759	1
GO:0052907	23S rRNA (adenine(1618)-N(6))-methyltransferase activity	F	1	1	285	2566	0.00350877	0.000389712	over	Q89YP0	Q89YP0	0.111068	0.55759	1
GO:0033999	chondroitin B lyase activity	F	1	1	285	2566	0.00350877	0.000389712	over	Q8A2I1	Q8A2I1	0.111068	0.55759	1
GO:0015245	fatty acid transmembrane transporter activity	F	1	1	285	2566	0.00350877	0.000389712	over	Q8A7F0	Q8A7F0	0.111068	0.55759	1
GO:0034001	chondroitin-sulfate-ABC exolyase activity	F	1	1	285	2566	0.00350877	0.000389712	over	Q8A2I1	Q8A2I1	0.111068	0.55759	1
GO:0008811	chloramphenicol O-acetyltransferase activity	F	1	1	285	2566	0.00350877	0.000389712	over	Q8A9W3	Q8A9W3	0.111068	0.55759	1
GO:0009093	cysteine catabolic process	P	1	1	285	2566	0.00350877	0.000389712	over	Q8A606	Q8A606	0.111068	0.55759	1
GO:0019450	L-cysteine catabolic process to pyruvate	P	1	1	285	2566	0.00350877	0.000389712	over	Q8A606	Q8A606	0.111068	0.55759	1
GO:0090305	nucleic acid phosphodiester bond hydrolysis	P	1	1	285	2566	0.00350877	0.000389712	over	Q8A2B4	Q8A2B4	0.111068	0.55759	1
GO:0004336	galactosylceramidase activity	F	1	1	285	2566	0.00350877	0.000389712	over	Q8A3C8	Q8A3C8	0.111068	0.55759	1
GO:0008725	DNA-3-methyladenine glycosylase activity	F	1	1	285	2566	0.00350877	0.000389712	over	Q8A544	Q8A544	0.111068	0.55759	1
GO:0004425	indole-3-glycerol-phosphate synthase activity	F	1	1	285	2566	0.00350877	0.000389712	over	Q8AAD6	Q8AAD6	0.111068	0.55759	1
GO:0006683	galactosylceramide catabolic process	P	1	1	285	2566	0.00350877	0.000389712	over	Q8A3C8	Q8A3C8	0.111068	0.55759	1
GO:0006681	galactosylceramide metabolic process	P	1	1	285	2566	0.00350877	0.000389712	over	Q8A3C8	Q8A3C8	0.111068	0.55759	1
GO:0046477	glycosylceramide catabolic process	P	1	1	285	2566	0.00350877	0.000389712	over	Q8A3C8	Q8A3C8	0.111068	0.55759	1
GO:0140110	transcription regulator activity	F	15	99	285	2566	0.0526316	0.0385814	over	Q8A039,Q8A0B0,Q8A180,Q8A2Y3,Q8A3E4,Q8A3U4,Q8A4H1,Q8A570,Q8A642,Q8A8W4,Q89ZH4,Q8A3E3,Q8A4Y5,Q8A6K5,Q8A9R2	Q8A4S6,Q8A5S3,Q8A7P2,Q8A989,G8JZS5,G8JZS9,Q89YL1,Q89YL5,Q89YN4,Q89YQ8,Q89YR8,Q89YY1,Q89ZN0,Q89ZS6,Q89ZZ2,Q8A039,Q8A043,Q8A0B0,Q8A0M8,Q8A0P7,Q8A0R4,Q8A0S0,Q8A0Y9,Q8A180,Q8A198,Q8A1A4,Q8A1C8,Q8A1I3,Q8A1K1,Q8A1Q0,Q8A1Z1,Q8A241,Q8A2A2,Q8A2A9,Q8A2H1,Q8A2K3,Q8A2M8,Q8A2Y3,Q8A358,Q8A3A2,Q8A3E4,Q8A3H6,Q8A3I3,Q8A3N1,Q8A3P4,Q8A3U4,Q8A3X8,Q8A4H1,Q8A4T6,Q8A4Y4,Q8A512,Q8A514,Q8A551,Q8A556,Q8A570,Q8A576,Q8A5S4,…	0.12818	0.639178	0.151515
GO:0043227	membrane-bounded organelle	C	5	25	285	2566	0.0175439	0.00974279	over	Q8A061,Q8A3Z7,Q8AB22,Q89YL8,Q8A7A0	Q8AAK9,Q8A029,Q8A1P8,Q8A2A1,Q8A2U2,Q8A5V6,Q8A8S8,Q8A9D3,Q8A061,Q8A1K7,Q8A3Z7,Q8AB22,Q89YV3,Q8A2F2,Q8A0Y2,Q89YL8,Q8A0R5,Q8A1J6,Q8A5P6,Q8A6N5,Q8A6T7,Q8A7A0,Q8A128,Q8A878,Q89ZG0	0.136154	0.66995	0.2
GO:0043231	intracellular membrane-bounded organelle	C	5	25	285	2566	0.0175439	0.00974279	over	Q8A061,Q8A3Z7,Q8AB22,Q89YL8,Q8A7A0	Q8A029,Q8A1P8,Q8A2A1,Q8A2U2,Q8A5V6,Q8A8S8,Q8A9D3,Q8A061,Q8A1K7,Q8A3Z7,Q8AB22,Q89YV3,Q8A2F2,Q8A0Y2,Q89YL8,Q8A0R5,Q8A1J6,Q8A5P6,Q8A6N5,Q8A6T7,Q8A7A0,Q8A128,Q8A878,Q89ZG0,Q8AAK9	0.136154	0.66995	0.2
GO:0019320	hexose catabolic process	P	3	12	285	2566	0.0105263	0.00467654	over	Q8A1X6,Q8A1X9,Q8AAV6	Q8A287,Q8A2E9,Q8A624,Q8A8R5,Q8A9T5,Q8AA42,Q8A1X6,Q8A1X9,Q8AAU2,Q8AAU4,Q8AAV6,Q9RQ13	0.14024	0.685517	0.25
GO:1902495	transmembrane transporter complex	C	4	19	285	2566	0.0140351	0.00740452	over	Q8A5I6,Q8A5I8,Q8A5W7,Q8A963	Q8A0W6,Q8A4B5,Q8A4U9,Q8A5I6,Q8A5I8,Q8A5W7,Q8A732,Q8A8A0,Q8A8B7,Q8A963,Q8A133,Q8A134,Q8A2Q7,Q8A527,Q8A6X5,Q8A763,Q8A883,Q8A9I1,Q89Z91	0.152112	0.715182	0.210526
GO:1990351	transporter complex	C	4	19	285	2566	0.0140351	0.00740452	over	Q8A5I6,Q8A5I8,Q8A5W7,Q8A963	Q8A6X5,Q8A0W6,Q8A4B5,Q8A4U9,Q8A5I6,Q8A5I8,Q8A5W7,Q8A732,Q8A8A0,Q8A8B7,Q8A963,Q8A133,Q8A134,Q8A2Q7,Q8A527,Q8A763,Q8A883,Q8A9I1,Q89Z91	0.152112	0.715182	0.210526
GO:0000154	rRNA modification	P	3	13	285	2566	0.0105263	0.00506625	over	Q8A1F4,Q8A0P2,Q89YP0	Q8A2Z0,Q8A5G6,Q8A814,Q8A1F4,Q8AA23,Q8A0H8,Q8A0P2,Q89YP0,Q89ZK5,Q89ZP8,Q8A251,Q8A557,Q8AA22	0.168105	0.715182	0.230769
GO:0000323	lytic vacuole	C	2	7	285	2566	0.00701754	0.00272798	over	Q89YL8,Q8A7A0	Q89YL8,Q8A0R5,Q8A1J6,Q8A5P6,Q8A6N5,Q8A6T7,Q8A7A0	0.177602	0.715182	0.285714
GO:0005764	lysosome	C	2	7	285	2566	0.00701754	0.00272798	over	Q89YL8,Q8A7A0	Q89YL8,Q8A0R5,Q8A1J6,Q8A5P6,Q8A6N5,Q8A6T7,Q8A7A0	0.177602	0.715182	0.285714
GO:0016139	glycoside catabolic process	P	2	7	285	2566	0.00701754	0.00272798	over	Q89YL8,Q8A7A0	Q8A1H3,Q89YL8,Q8A0R5,Q8A1J6,Q8A5P6,Q8A6N5,Q8A7A0	0.177602	0.715182	0.285714
GO:0006004	fucose metabolic process	P	2	7	285	2566	0.00701754	0.00272798	over	Q89YL8,Q8A7A0	Q9RQ13,Q89YL8,Q8A0R5,Q8A1J6,Q8A5P6,Q8A6N5,Q8A7A0	0.177602	0.715182	0.285714
GO:0042493	response to drug	P	2	7	285	2566	0.00701754	0.00272798	over	Q8A5I8,Q8AB08	Q8A2G6,Q8A5I8,Q8A9D0,Q8AB08,Q8A6B4,Q8A9X8,Q8A2X4	0.177602	0.715182	0.285714
GO:0016137	glycoside metabolic process	P	2	7	285	2566	0.00701754	0.00272798	over	Q89YL8,Q8A7A0	Q89YL8,Q8A0R5,Q8A1J6,Q8A5P6,Q8A6N5,Q8A7A0,Q8A1H3	0.177602	0.715182	0.285714
GO:0016020	membrane	C	68	555	285	2566	0.238596	0.21629	over	G8JZS4,Q8A1G0,Q8A4V1,Q8A729,Q8A736,Q8A844,Q8A9D1,Q8AB06,Q8ABN7,G8JZT0,Q89YT6,Q8A160,Q8A1G3,Q8A6R2,Q89YM4,Q8A053,Q8A0B2,Q8A0N8,Q8A2H3,Q8A2R5,Q8A2R6,Q8A7T4,Q8A7Y3,Q8A7F0,Q89ZH4,Q8A039,Q8A0A4,Q8A0B0,Q8A0G1,Q8A180,Q8A2A8,Q8A3A1,Q8A3E3,Q8A4E2,Q8A4H1,Q8A4V0,Q8A4Y5,Q8A5I7,Q8A5J3,Q8A5W8,Q8A643,Q8A6A0,Q8A6K5,Q8A6N6,Q8A6Y7,Q8A731,Q8A7G6,Q8A8T7,Q8A942,Q8A944,Q8A962,Q8A991,Q8A993,Q8A9K2,Q8A9R2,Q8AAC1,Q8AB08,…	G8JZS4,Q89YX2,Q89YZ5,Q89Z13,Q89Z16,Q89Z21,Q89Z22,Q89ZA1,Q89ZE7,Q89ZG0,Q89ZJ9,Q89ZK7,Q89ZP2,Q8A092,Q8A0B4,Q8A0C3,Q8A0F6,Q8A0G8,Q8A0H9,Q8A0L4,Q8A0L5,Q8A0P3,Q8A0S7,Q8A133,Q8A134,Q8A136,Q8A153,Q8A1G0,Q8A1L4,Q8A1M1,Q8A258,Q8A2C6,Q8A2G8,Q8A2L8,Q8A2M1,Q8A2U3,Q8A2U5,Q8A3A0,Q8A3W9,Q8A456,Q8A496,Q8A4C2,Q8A4T5,Q8A4U6,Q8A4V1,Q8A4V3,Q8A5G9,Q8A5K8,Q8A5R1,Q8A5U5,Q8A5Z4,Q8A634,Q8A640,Q8A685,Q8A6B9,Q8A6R3,Q8A729,…	0.185086	0.715182	0.122523
GO:0019538	protein metabolic process	P	25	188	285	2566	0.0877193	0.0732658	over	Q8A276,Q8AA86,Q8A3Z4,Q8A3X0,Q8A053,Q8A2H3,Q8A2R5,Q8A2R6,Q8A7T4,Q8AB39,Q8AB43,Q8A0N0,Q8A0N1,Q8A0Q8,Q8A0Q9,Q8A182,Q8A193,Q8A325,Q8A3K6,Q8A4H0,Q8A5N9,Q89ZI2,Q8A1E2,Q8A2I1,Q8A3U4	Q8A0Z2,Q8A479,Q8A491,Q8A5J0,Q8A497,Q8AA27,Q89YZ1,Q89YZ2,Q89ZN2,Q89ZR2,Q89ZR3,Q8A0Z4,Q8A0Z5,Q8A0Z6,Q8A1F6,Q8A276,Q8A2A3,Q8A417,Q8A418,Q8A465,Q8A466,Q8A467,Q8A468,Q8A472,Q8A473,Q8A475,Q8A476,Q8A477,Q8A478,Q8A480,Q8A481,Q8A482,Q8A483,Q8A484,Q8A485,Q8A486,Q8A487,Q8A488,Q8A489,Q8A490,Q8A492,Q8A493,Q8A495,Q8A499,Q8A4A0,Q8A4A1,Q8A4A3,Q8A4V8,Q8A5S5,Q8A5S6,Q8A5S7,Q8A733,Q8A8C9,Q8A999,Q8A9A0,Q8AA86,Q8AAN9,…	0.18956	0.715182	0.132979
GO:0006352	DNA-templated transcription, initiation	P	3	14	285	2566	0.0105263	0.00545596	over	Q8A3E4,Q8A642,Q8A8W4	Q89YL1,Q89ZN0,Q8A0M8,Q8A1Z1,Q8A2A9,Q8A2M8,Q8A3E4,Q8A4S6,Q8A4Y4,Q8A642,Q8A6Z7,Q8A863,Q8A8W4,Q8AAY6	0.197398	0.715182	0.214286
GO:0015267	channel activity	F	3	14	285	2566	0.0105263	0.00545596	over	Q8A5I6,Q8A963,Q8A7F0	Q8A0S7,Q89Z91,Q8A3D5,Q89ZV7,Q8A0G8,Q8A0W6,Q8A4B5,Q8A4U9,Q8A5I6,Q8A7F1,Q8A8A0,Q8A8B7,Q8A963,Q8A7F0	0.197398	0.715182	0.214286
GO:0022803	passive transmembrane transporter activity	F	3	14	285	2566	0.0105263	0.00545596	over	Q8A5I6,Q8A963,Q8A7F0	Q8A0S7,Q89Z91,Q8A3D5,Q89ZV7,Q8A0G8,Q8A0W6,Q8A4B5,Q8A4U9,Q8A5I6,Q8A7F1,Q8A8A0,Q8A8B7,Q8A963,Q8A7F0	0.197398	0.715182	0.214286
GO:0016987	sigma factor activity	F	3	14	285	2566	0.0105263	0.00545596	over	Q8A3E4,Q8A642,Q8A8W4	Q89YL1,Q89ZN0,Q8A0M8,Q8A1Z1,Q8A2A9,Q8A2M8,Q8A3E4,Q8A4S6,Q8A4Y4,Q8A642,Q8A6Z7,Q8A863,Q8A8W4,Q8AAY6	0.197398	0.715182	0.214286
GO:0016854	racemase and epimerase activity	F	4	21	285	2566	0.0140351	0.00818394	over	Q8A1X6,Q8A1X9,Q8AAV6,Q8A836	Q8A9T5,Q8AA42,Q8AAT3,Q8A1X6,Q8A1X9,Q8AAU2,Q8AAV6,Q8A740,Q8A8J6,Q8A0S5,Q8A3L0,Q8A8G4,Q8AA64,Q8AAT1,Q8A0C0,Q8A836,Q8A9I7,Q8AAB7,Q8A1E4,Q8A861,Q89ZJ4	0.198008	0.715182	0.190476
GO:0008238	exopeptidase activity	F	8	51	285	2566	0.0280702	0.0198753	over	Q8A3X0,Q8A053,Q8A2H3,Q8A2R5,Q8A2R6,Q8A7T4,Q8AB39,Q8AB43	Q8A4P9,Q8A4S5,Q8A5P9,Q8A6T7,Q8A837,Q8A8K6,Q89ZV9,Q8A3X0,Q8A4P8,Q89ZB7,Q8A053,Q8A178,Q8A1G1,Q8A1Q5,Q8A1T9,Q8A1Y9,Q8A2H3,Q8A2N4,Q8A2R5,Q8A2R6,Q8A3B8,Q8A3Z9,Q8A4H3,Q8A5H1,Q8A5H5,Q8A5H9,Q8A654,Q8A7H2,Q8A7J7,Q8A7T4,Q8A8G3,Q8A8P8,Q8AAI1,Q8AAL2,Q8AB39,Q8AB43,Q8ABG0,Q8A2W8,Q8A2L6,Q8A511,Q8AB73,Q8AB74,Q8A3E7,Q8A7H5,Q8A151,Q89YZ7,Q8A460,Q8A497,Q8AA27,Q8A0H6,Q8A7B0	0.198802	0.715182	0.156863
GO:0046479	glycosphingolipid catabolic process	P	1	2	285	2566	0.00350877	0.000779423	over	Q8A3C8	Q8A3C8,Q8AAK9	0.209838	0.715182	0.5
GO:0004575	sucrose alpha-glucosidase activity	F	1	2	285	2566	0.00350877	0.000779423	over	Q8A6W1	Q8A6W1,Q8A6W7	0.209838	0.715182	0.5
GO:0006672	ceramide metabolic process	P	1	2	285	2566	0.00350877	0.000779423	over	Q8A3C8	Q8A3C8,Q8AAK9	0.209838	0.715182	0.5
GO:0030149	sphingolipid catabolic process	P	1	2	285	2566	0.00350877	0.000779423	over	Q8A3C8	Q8A3C8,Q8AAK9	0.209838	0.715182	0.5
GO:0006661	phosphatidylinositol biosynthetic process	P	1	2	285	2566	0.00350877	0.000779423	over	Q8A3Z4	Q8A3Z4,Q8AB60	0.209838	0.715182	0.5
GO:0004640	phosphoribosylanthranilate isomerase activity	F	1	2	285	2566	0.00350877	0.000779423	over	Q8AAD6	Q8AAD6,Q8AAD7	0.209838	0.715182	0.5
GO:0009074	aromatic amino acid family catabolic process	P	1	2	285	2566	0.00350877	0.000779423	over	Q8A4B3	Q8A4A9,Q8A4B3	0.209838	0.715182	0.5
GO:0044242	cellular lipid catabolic process	P	1	2	285	2566	0.00350877	0.000779423	over	Q8A3C8	Q8A3C8,Q8AAK9	0.209838	0.715182	0.5
GO:0006505	GPI anchor metabolic process	P	1	2	285	2566	0.00350877	0.000779423	over	Q8A3Z4	Q8A3Z4,Q8AB60	0.209838	0.715182	0.5
GO:0019556	histidine catabolic process to glutamate and formamide	P	1	2	285	2566	0.00350877	0.000779423	over	Q8A4B3	Q8A4A9,Q8A4B3	0.209838	0.715182	0.5
GO:0006119	oxidative phosphorylation	P	1	2	285	2566	0.00350877	0.000779423	over	Q8A0G1	Q8A0G1,Q8A753	0.209838	0.715182	0.5
GO:0000455	enzyme-directed rRNA pseudouridine synthesis	P	1	2	285	2566	0.00350877	0.000779423	over	Q8A1F4	Q8A1F4,Q8AA23	0.209838	0.715182	0.5
GO:0004564	beta-fructofuranosidase activity	F	1	2	285	2566	0.00350877	0.000779423	over	Q8A6W1	Q8A6W1,Q8A6W7	0.209838	0.715182	0.5
GO:0042834	peptidoglycan binding	F	1	2	285	2566	0.00350877	0.000779423	over	Q8AAQ4	Q8A0U1,Q8AAQ4	0.209838	0.715182	0.5
GO:0016728	oxidoreductase activity, acting on CH or CH2 groups, disulfide as acceptor	F	1	2	285	2566	0.00350877	0.000779423	over	Q8A688	Q8A5U3,Q8A688	0.209838	0.715182	0.5
GO:0043590	bacterial nucleoid	C	1	2	285	2566	0.00350877	0.000779423	over	Q8A6M9	Q8A127,Q8A6M9	0.209838	0.715182	0.5
GO:0004348	glucosylceramidase activity	F	1	2	285	2566	0.00350877	0.000779423	over	Q8A3C8	Q8A2J3,Q8A3C8	0.209838	0.715182	0.5
GO:0004523	RNA-DNA hybrid ribonuclease activity	F	1	2	285	2566	0.00350877	0.000779423	over	Q8A2B4	Q8A293,Q8A2B4	0.209838	0.715182	0.5
GO:0019377	glycolipid catabolic process	P	1	2	285	2566	0.00350877	0.000779423	over	Q8A3C8	Q8A3C8,Q8AAK9	0.209838	0.715182	0.5
GO:0033567	DNA replication, Okazaki fragment processing	P	1	2	285	2566	0.00350877	0.000779423	over	Q8A2B4	Q8A293,Q8A2B4	0.209838	0.715182	0.5
GO:0008988	rRNA (adenine-N6-)-methyltransferase activity	F	1	2	285	2566	0.00350877	0.000779423	over	Q89YP0	Q89YP0,Q8A0H8	0.209838	0.715182	0.5
GO:0000098	sulfur amino acid catabolic process	P	1	2	285	2566	0.00350877	0.000779423	over	Q8A606	Q8A606,Q8A8K6	0.209838	0.715182	0.5
GO:0008137	NADH dehydrogenase (ubiquinone) activity	F	1	2	285	2566	0.00350877	0.000779423	over	Q8A0G1	Q8A0F6,Q8A0G1	0.209838	0.715182	0.5
GO:0043138	3'-5' DNA helicase activity	F	1	2	285	2566	0.00350877	0.000779423	over	Q8A6M9	Q8A127,Q8A6M9	0.209838	0.715182	0.5
GO:0006687	glycosphingolipid metabolic process	P	1	2	285	2566	0.00350877	0.000779423	over	Q8A3C8	Q8A3C8,Q8AAK9	0.209838	0.715182	0.5
GO:0043606	formamide metabolic process	P	1	2	285	2566	0.00350877	0.000779423	over	Q8A4B3	Q8A4A9,Q8A4B3	0.209838	0.715182	0.5
GO:0046537	2,3-bisphosphoglycerate-independent phosphoglycerate mutase activity	F	1	2	285	2566	0.00350877	0.000779423	over	Q8A542	Q8A287,Q8A542	0.209838	0.715182	0.5
GO:0005985	sucrose metabolic process	P	1	2	285	2566	0.00350877	0.000779423	over	Q8A6W1	Q8A6W1,Q8A6W7	0.209838	0.715182	0.5
GO:0050136	NADH dehydrogenase (quinone) activity	F	1	2	285	2566	0.00350877	0.000779423	over	Q8A0G1	Q8A0F6,Q8A0G1	0.209838	0.715182	0.5
GO:0031118	rRNA pseudouridine synthesis	P	1	2	285	2566	0.00350877	0.000779423	over	Q8A1F4	Q8A1F4,Q8AA23	0.209838	0.715182	0.5
GO:0015942	formate metabolic process	P	1	2	285	2566	0.00350877	0.000779423	over	Q8A4B3	Q8A4A9,Q8A4B3	0.209838	0.715182	0.5
GO:0009295	nucleoid	C	1	2	285	2566	0.00350877	0.000779423	over	Q8A6M9	Q8A127,Q8A6M9	0.209838	0.715182	0.5
GO:0030599	pectinesterase activity	F	1	2	285	2566	0.00350877	0.000779423	over	Q8A0B2	Q8A0B1,Q8A0B2	0.209838	0.715182	0.5
GO:0019557	histidine catabolic process to glutamate and formate	P	1	2	285	2566	0.00350877	0.000779423	over	Q8A4B3	Q8A4A9,Q8A4B3	0.209838	0.715182	0.5
GO:0008830	dTDP-4-dehydrorhamnose 3,5-epimerase activity	F	1	2	285	2566	0.00350877	0.000779423	over	Q8A836	Q8A836,Q8A9I7	0.209838	0.715182	0.5
GO:0045330	aspartyl esterase activity	F	1	2	285	2566	0.00350877	0.000779423	over	Q8A0B2	Q8A0B1,Q8A0B2	0.209838	0.715182	0.5
GO:0006506	GPI anchor biosynthetic process	P	1	2	285	2566	0.00350877	0.000779423	over	Q8A3Z4	Q8A3Z4,Q8AB60	0.209838	0.715182	0.5
GO:0006548	histidine catabolic process	P	1	2	285	2566	0.00350877	0.000779423	over	Q8A4B3	Q8A4A9,Q8A4B3	0.209838	0.715182	0.5
GO:0043137	DNA replication, removal of RNA primer	P	1	2	285	2566	0.00350877	0.000779423	over	Q8A2B4	Q8A293,Q8A2B4	0.209838	0.715182	0.5
GO:0003954	NADH dehydrogenase activity	F	1	2	285	2566	0.00350877	0.000779423	over	Q8A0G1	Q8A0F6,Q8A0G1	0.209838	0.715182	0.5
GO:0042545	cell wall modification	P	1	2	285	2566	0.00350877	0.000779423	over	Q8A0B2	Q8A0B1,Q8A0B2	0.209838	0.715182	0.5
GO:0005539	glycosaminoglycan binding	F	1	2	285	2566	0.00350877	0.000779423	over	Q8AAQ4	Q8A0U1,Q8AAQ4	0.209838	0.715182	0.5
GO:0006273	lagging strand elongation	P	1	2	285	2566	0.00350877	0.000779423	over	Q8A2B4	Q8A293,Q8A2B4	0.209838	0.715182	0.5
GO:0046514	ceramide catabolic process	P	1	2	285	2566	0.00350877	0.000779423	over	Q8A3C8	Q8A3C8,Q8AAK9	0.209838	0.715182	0.5
GO:0019346	transsulfuration	P	1	2	285	2566	0.00350877	0.000779423	over	Q8A555	Q8A555,Q8A6G1	0.209838	0.715182	0.5
GO:0006497	protein lipidation	P	1	2	285	2566	0.00350877	0.000779423	over	Q8A3Z4	Q8A3Z4,Q8AB60	0.209838	0.715182	0.5
GO:0052805	imidazole-containing compound catabolic process	P	1	2	285	2566	0.00350877	0.000779423	over	Q8A4B3	Q8A4A9,Q8A4B3	0.209838	0.715182	0.5
GO:0005987	sucrose catabolic process	P	1	2	285	2566	0.00350877	0.000779423	over	Q8A6W1	Q8A6W1,Q8A6W7	0.209838	0.715182	0.5
GO:0046466	membrane lipid catabolic process	P	1	2	285	2566	0.00350877	0.000779423	over	Q8A3C8	Q8A3C8,Q8AAK9	0.209838	0.715182	0.5
GO:0044264	cellular polysaccharide metabolic process	P	5	29	285	2566	0.0175439	0.0113016	over	Q89ZS3,G8JZS4,G8JZT0,Q8A1G0,Q8A1G3	Q8A880,Q8A9P4,Q89ZS3,G8JZS6,Q8A1G2,G8JZS4,G8JZT0,Q8A1G0,Q8A1G1,Q8A1G3,Q89ZQ5,Q8A748,Q8A772,Q8A835,Q8A9S0,Q8AA51,Q8AAR5,Q8AAR8,Q8AAT3,Q8A2E3,Q8A456,Q8A6R3,Q8A4C2,Q8A669,Q8A6Z5,Q8A9U0,Q8AAR4,Q8ABP9,Q8A6W9	0.213507	0.724363	0.172414
GO:0008081	phosphoric diester hydrolase activity	F	2	8	285	2566	0.00701754	0.00311769	over	Q89YK4,Q8AAM2	Q8AA35,Q89YK4,Q89YT0,Q8A2Z3,Q8AAB5,Q8AAM2,Q8ABB5,Q8ABP6	0.220245	0.743827	0.25
GO:0008237	metallopeptidase activity	F	9	61	285	2566	0.0315789	0.0237724	over	Q8A053,Q8A2H3,Q8A2R5,Q8A2R6,Q8A7T4,Q8AB39,Q8AB43,Q8A0U5,Q8A3X0	Q89ZB7,Q8A053,Q8A178,Q8A1G1,Q8A1Q5,Q8A1T9,Q8A1Y9,Q8A2H3,Q8A2N4,Q8A2R5,Q8A2R6,Q8A3B8,Q8A3Z9,Q8A4H3,Q8A5H1,Q8A5H5,Q8A5H9,Q8A654,Q8A7H2,Q8A7J7,Q8A7T4,Q8A8G3,Q8A8P8,Q8AAI1,Q8AAL2,Q8AB39,Q8AB43,Q8ABG0,Q89ZI6,Q89ZQ6,Q89ZR0,Q89ZV9,Q8A0L4,Q8A0M5,Q8A0U5,Q8A156,Q8A157,Q8A242,Q8A2J7,Q8A2M2,Q8A3X0,Q8A683,Q8A685,Q8A7H4,Q8A8G8,Q8A997,Q8ABG1,Q8A460,Q8A497,Q8AA27,Q8A0H6,Q8A7B0,Q89YZ7,Q8A1L2,Q8A1L3,Q8A1V9,Q8A2M3,…	0.230531	0.775043	0.147541
GO:0044262	cellular carbohydrate metabolic process	P	7	46	285	2566	0.0245614	0.0179267	over	Q89ZS3,G8JZS4,G8JZT0,Q8A1G0,Q8A1G3,Q8A6W1,Q8A6V0	Q8A880,Q8A9P4,Q89ZS3,G8JZS6,Q8A1G2,G8JZS4,G8JZT0,Q8A1G0,Q8A1G1,Q8A1G3,Q8A6W1,Q8A6W7,Q89ZY0,Q8A065,Q8A0H1,Q8A2G5,Q8A2L2,Q8A2X6,Q8A6V0,Q8A799,Q8A7J8,Q8A615,Q89ZQ5,Q8A748,Q8A772,Q8A835,Q8A9S0,Q8AA51,Q8AAR5,Q8AAR8,Q8AAT3,Q8A2E3,Q8A456,Q8A6R3,Q8A0U2,Q8A4C2,Q8A669,Q8A6Z5,Q8A9U0,Q8AAR4,Q8ABP9,Q8A8E5,Q8A403,Q8A6W9,Q8A0S5,Q8A287	0.244286	0.817587	0.152174
GO:0031224	intrinsic component of membrane	C	59	489	285	2566	0.207018	0.190569	over	Q89YM4,Q89ZH4,Q8A039,Q8A053,Q8A0A4,Q8A0B0,Q8A0G1,Q8A0N8,Q8A180,Q8A2A8,Q8A2H3,Q8A2R5,Q8A2R6,Q8A3A1,Q8A3E3,Q8A4E2,Q8A4H1,Q8A4V0,Q8A4V1,Q8A4Y5,Q8A5I7,Q8A5J3,Q8A5W8,Q8A643,Q8A6A0,Q8A6K5,Q8A6N6,Q8A6Y7,Q8A729,Q8A731,Q8A736,Q8A7G6,Q8A7T4,Q8A7Y3,Q8A844,Q8A8T7,Q8A942,Q8A944,Q8A962,Q8A991,Q8A993,Q8A9D1,Q8A9K2,Q8A9R2,Q8AAC1,Q8AB06,Q8AB08,Q8AB13,Q8AB34,Q8A7F0,Q8A3U4,Q8AAU3,Q8AB27,Q8ABE9,Q8ABN7,Q8A5I6,Q8A5I8,…	Q89YI7,Q89YM4,Q89YN4,Q89YN7,Q89YQ8,Q89YR8,Q89YU6,Q89YV2,Q89YX2,Q89YY7,Q89YY8,Q89YZ5,Q89Z08,Q89Z12,Q89Z13,Q89Z16,Q89Z21,Q89Z22,Q89Z90,Q89Z91,Q89ZA1,Q89ZA7,Q89ZB7,Q89ZE7,Q89ZG0,Q89ZH4,Q89ZJ9,Q89ZK6,Q89ZK7,Q89ZL3,Q89ZM6,Q89ZN5,Q89ZP2,Q89ZP7,Q89ZQ1,Q89ZQ7,Q89ZV7,Q89ZW2,Q89ZW7,Q89ZX9,Q8A000,Q8A001,Q8A008,Q8A009,Q8A020,Q8A021,Q8A022,Q8A027,Q8A030,Q8A039,Q8A053,Q8A082,Q8A092,Q8A0A4,Q8A0B0,Q8A0B4,Q8A0C4,…	0.249229	0.830392	0.120654
GO:0019318	hexose metabolic process	P	5	31	285	2566	0.0175439	0.0120811	over	Q89YL8,Q8A7A0,Q8A1X6,Q8A1X9,Q8AAV6	Q8A6W9,Q89YL8,Q8A0R5,Q8A1J6,Q8A5P6,Q8A6N5,Q8A7A0,Q89ZV8,Q8A1X6,Q8A1X9,Q8A8E6,Q8AAU2,Q8AAV6,Q8A287,Q8A2E9,Q8A624,Q8A8R5,Q8A0E9,Q8A192,Q89YQ3,Q8A0U2,Q8A414,Q8A5W2,Q8A753,Q8A765,Q8A8D9,Q8A8R2,Q8A9T5,Q8AA42,Q8AAU4,Q9RQ13	0.256494	0.850781	0.16129
GO:0009341	beta-galactosidase complex	C	2	9	285	2566	0.00701754	0.0035074	over	Q8A3Z7,Q8A6V0	Q89ZY0,Q8A065,Q8A0H1,Q8A2G5,Q8A2L2,Q8A2X6,Q8A3Z7,Q8A6V0,Q8A799	0.263588	0.863883	0.222222
GO:0006534	cysteine metabolic process	P	2	9	285	2566	0.00701754	0.0035074	over	Q8A555,Q8A606	Q8A2P9,Q8A375,Q8A6M5,Q89ZC6,Q8A555,Q8A6G1,Q8A606,Q8A407,Q8A296	0.263588	0.863883	0.222222
GO:0016021	integral component of membrane	C	58	483	285	2566	0.203509	0.188231	over	Q8A3U4,Q8AAU3,Q8AB27,Q8ABE9,Q8ABN7,Q8A5I6,Q8A5I8,Q8A5W7,Q8A963,Q89YM4,Q89ZH4,Q8A039,Q8A053,Q8A0A4,Q8A0B0,Q8A0G1,Q8A0N8,Q8A180,Q8A2A8,Q8A2H3,Q8A2R5,Q8A2R6,Q8A3A1,Q8A3E3,Q8A4E2,Q8A4H1,Q8A4V0,Q8A4V1,Q8A4Y5,Q8A5I7,Q8A5J3,Q8A5W8,Q8A643,Q8A6A0,Q8A6K5,Q8A6N6,Q8A6Y7,Q8A729,Q8A731,Q8A736,Q8A7G6,Q8A7T4,Q8A7Y3,Q8A844,Q8A8T7,Q8A942,Q8A944,Q8A962,Q8A991,Q8A993,Q8A9D1,Q8A9K2,Q8A9R2,Q8AAC1,Q8AB06,Q8AB08,Q8AB13,…	Q89YQ2,Q89ZJ8,Q89ZK8,Q89ZL5,Q89ZV7,Q8A0B6,Q8A0B8,Q8A0B9,Q8A0V1,Q8A0V2,Q8A151,Q8A161,Q8A162,Q8A1C8,Q8A1P3,Q8A241,Q8A253,Q8A255,Q8A257,Q8A294,Q8A2I6,Q8A2I7,Q8A337,Q8A342,Q8A358,Q8A3D5,Q8A3N1,Q8A3U4,Q8A496,Q8A4I0,Q8A524,Q8A631,Q8A633,Q8A6X5,Q8A6Y3,Q8A6Z1,Q8A790,Q8A7F7,Q8A7P1,Q8A7S1,Q8A7X3,Q8A835,Q8A936,Q8A941,Q8A959,Q8A974,Q8A996,Q8A9J4,Q8A9T2,Q8A9X9,Q8AA76,Q8AA85,Q8AAM8,Q8AAN3,Q8AAR8,Q8AAU3,Q8AB25,…	0.265202	0.863883	0.120083
GO:0052689	carboxylic ester hydrolase activity	F	3	17	285	2566	0.0105263	0.0066251	over	Q8AAL7,Q8AA86,Q8A0B2	Q8A0D0,Q8AAK7,Q8AAL7,Q89ZM4,Q8A0M6,Q8A2P0,Q8A329,Q8A9K9,Q8AA86,Q89YZ2,Q8A4C1,Q89ZH8,Q8A8E7,Q8A0B1,Q8A0B2,Q8A343,Q8AAL9	0.290708	0.863883	0.176471
GO:0001510	RNA methylation	P	3	17	285	2566	0.0105263	0.0066251	over	Q8A6P0,Q8A0P2,Q89YP0	Q8A2Z0,Q8A5G6,Q8A814,Q8A9C2,Q89Z26,Q89ZK5,Q8A0X7,Q8A2N7,Q8A2Q0,Q8A6P0,Q8A0H8,Q8A0P2,Q89YP0,Q89ZP8,Q8A251,Q8A557,Q8AA22	0.290708	0.863883	0.176471
GO:0015929	hexosaminidase activity	F	3	17	285	2566	0.0105263	0.0066251	over	Q89ZI2,Q89YS3,Q8A2F7	Q89YQ0,Q89ZI3,Q89ZN9,Q8A103,Q8A1R1,Q8A798,Q8A7A4,Q8A8W6,Q8AAF9,Q8AAK4,Q8AAK5,Q8AAK8,Q89ZI2,Q89YS3,Q8A2F7,Q8A3P1,Q8ABG4	0.290708	0.863883	0.176471
GO:0000155	phosphorelay sensor kinase activity	F	8	57	285	2566	0.0280702	0.0222136	over	Q8A039,Q8A0B0,Q8A180,Q8A2Y3,Q8A3U4,Q8A4H1,Q8A6Y7,Q8A764	Q89YQ8,Q89YR8,Q8A039,Q8A043,Q8A0B0,Q8A0R4,Q8A0S0,Q8A162,Q8A180,Q8A1C8,Q8A1I3,Q8A1L6,Q8A241,Q8A2H1,Q8A2K3,Q8A2P8,Q8A2Y3,Q8A358,Q8A3I3,Q8A3N1,Q8A3U4,Q8A3V4,Q8A3X8,Q8A4H1,Q8A4I0,Q8A4Q7,Q8A524,Q8A551,Q8A5S2,Q8A6P4,Q8A6S4,Q8A6S5,Q8A6S6,Q8A6X1,Q8A6Y7,Q8A6Z1,Q8A764,Q8A790,Q8A7C6,Q8A7C7,Q8A7J3,Q8A7P1,Q8A8A3,Q8A8D0,Q8A8F1,Q8A8U2,Q8A8V9,Q8A919,Q8A936,Q8A959,Q8A990,Q8A9T2,Q8A9Y4,Q8AA11,Q8AB44,Q8AB88,Q8ABH2	0.295333	0.863883	0.140351
GO:0016433	rRNA (adenine) methyltransferase activity	F	1	3	285	2566	0.00350877	0.00116913	over	Q89YP0	Q8A0H8,Q89YP0,Q89ZK5	0.297668	0.863883	0.333333
GO:0006271	DNA strand elongation involved in DNA replication	P	1	3	285	2566	0.00350877	0.00116913	over	Q8A2B4	Q8A293,Q8A2B4,Q8A810	0.297668	0.863883	0.333333
GO:0019740	nitrogen utilization	P	1	3	285	2566	0.00350877	0.00116913	over	Q8AAC0	Q8AAC0,Q8AAB2,Q8A9N0	0.297668	0.863883	0.333333
GO:0042158	lipoprotein biosynthetic process	P	1	3	285	2566	0.00350877	0.00116913	over	Q8A3Z4	Q8A3Z4,Q8AB60,Q8A337	0.297668	0.863883	0.333333
GO:0046373	L-arabinose metabolic process	P	1	3	285	2566	0.00350877	0.00116913	over	Q8A1K4	Q8AAW1,Q8A1K4,Q8AAU6	0.297668	0.863883	0.333333
GO:0032978	protein insertion into membrane from inner side	P	1	3	285	2566	0.00350877	0.00116913	over	Q8A1E2	Q8A1E2,Q8A1E3,Q8A7B2	0.297668	0.863883	0.333333
GO:0080146	L-cysteine desulfhydrase activity	F	1	3	285	2566	0.00350877	0.00116913	over	Q8A606	Q8A375,Q8A606,Q8A6M5	0.297668	0.863883	0.333333
GO:0008448	N-acetylglucosamine-6-phosphate deacetylase activity	F	1	3	285	2566	0.00350877	0.00116913	over	Q8A9Z0	Q8A1S1,Q8A9Y9,Q8A9Z0	0.297668	0.863883	0.333333
GO:0008126	acetylesterase activity	F	1	3	285	2566	0.00350877	0.00116913	over	Q8AAL7	Q8A0D0,Q8AAK7,Q8AAL7	0.297668	0.863883	0.333333
GO:0022417	protein maturation by protein folding	P	1	3	285	2566	0.00350877	0.00116913	over	Q8A1E2	Q8A1E2,Q8A1E3,Q8A7B2	0.297668	0.863883	0.333333
GO:0031647	regulation of protein stability	P	1	3	285	2566	0.00350877	0.00116913	over	Q8A1E2	Q8A1E2,Q8A1E3,Q8A7B2	0.297668	0.863883	0.333333
GO:0003725	double-stranded RNA binding	F	1	3	285	2566	0.00350877	0.00116913	over	Q8A093	Q8A093,Q8A0S8,Q8A2E8	0.297668	0.863883	0.333333
GO:0009378	four-way junction helicase activity	F	1	3	285	2566	0.00350877	0.00116913	over	Q8A6M9	Q8A127,Q8A2M0,Q8A6M9	0.297668	0.863883	0.333333
GO:0022616	DNA strand elongation	P	1	3	285	2566	0.00350877	0.00116913	over	Q8A2B4	Q8A810,Q8A293,Q8A2B4	0.297668	0.863883	0.333333
GO:0001681	sialate O-acetylesterase activity	F	1	3	285	2566	0.00350877	0.00116913	over	Q8AAL7	Q8A0D0,Q8AAK7,Q8AAL7	0.297668	0.863883	0.333333
GO:0006665	sphingolipid metabolic process	P	1	3	285	2566	0.00350877	0.00116913	over	Q8A3C8	Q8A3C8,Q8AAK9,Q8A2J3	0.297668	0.863883	0.333333
GO:0003993	acid phosphatase activity	F	1	3	285	2566	0.00350877	0.00116913	over	Q8A3Z4	Q8A3Z4,Q8A4Z0,Q8A5V0	0.297668	0.863883	0.333333
GO:0042157	lipoprotein metabolic process	P	1	3	285	2566	0.00350877	0.00116913	over	Q8A3Z4	Q8A3Z4,Q8AB60,Q8A337	0.297668	0.863883	0.333333
GO:0050821	protein stabilization	P	1	3	285	2566	0.00350877	0.00116913	over	Q8A1E2	Q8A1E2,Q8A1E3,Q8A7B2	0.297668	0.863883	0.333333
GO:0008519	ammonium transmembrane transporter activity	F	1	3	285	2566	0.00350877	0.00116913	over	Q8AAC1	Q8A6X5,Q8A883,Q8AAC1	0.297668	0.863883	0.333333
GO:0050667	homocysteine metabolic process	P	1	3	285	2566	0.00350877	0.00116913	over	Q8A555	Q8A555,Q8A6G1,Q8A8K6	0.297668	0.863883	0.333333
GO:0016841	ammonia-lyase activity	F	1	3	285	2566	0.00350877	0.00116913	over	Q8A4B3	Q89YQ3,Q8A4B3,Q8A448	0.297668	0.863883	0.333333
GO:0008028	monocarboxylic acid transmembrane transporter activity	F	1	3	285	2566	0.00350877	0.00116913	over	Q8A7F0	Q8A7S1,Q8A0B6,Q8A7F0	0.297668	0.863883	0.333333
GO:0034338	short-chain carboxylesterase activity	F	1	3	285	2566	0.00350877	0.00116913	over	Q8AAL7	Q8A0D0,Q8AAK7,Q8AAL7	0.297668	0.863883	0.333333
GO:0046439	L-cysteine metabolic process	P	1	3	285	2566	0.00350877	0.00116913	over	Q8A606	Q89ZC6,Q8A606,Q8A407	0.297668	0.863883	0.333333
GO:0045491	xylan metabolic process	P	2	10	285	2566	0.00701754	0.00389712	over	Q8A3C8,Q8A8H5	Q8A1J9,Q8A3B1,Q8A3C8,Q8A3E5,Q8A4H7,Q8A6U8,Q8A8H5,Q8A8T0,Q8A909,Q8AAU5	0.306952	0.863883	0.2
GO:0005984	disaccharide metabolic process	P	2	10	285	2566	0.00701754	0.00389712	over	Q8A6W1,Q8A6V0	Q8A6W1,Q8A6W7,Q89ZY0,Q8A065,Q8A0H1,Q8A2G5,Q8A2L2,Q8A2X6,Q8A6V0,Q8A799	0.306952	0.863883	0.2
GO:0046352	disaccharide catabolic process	P	2	10	285	2566	0.00701754	0.00389712	over	Q8A6W1,Q8A6V0	Q8A6W1,Q8A6W7,Q89ZY0,Q8A065,Q8A0H1,Q8A2G5,Q8A2L2,Q8A2X6,Q8A6V0,Q8A799	0.306952	0.863883	0.2
GO:0010410	hemicellulose metabolic process	P	2	10	285	2566	0.00701754	0.00389712	over	Q8A3C8,Q8A8H5	Q8A1J9,Q8A3B1,Q8A3C8,Q8A3E5,Q8A4H7,Q8A6U8,Q8A8H5,Q8A8T0,Q8A909,Q8AAU5	0.306952	0.863883	0.2
GO:0006814	sodium ion transport	P	2	10	285	2566	0.00701754	0.00389712	over	Q8A729,Q8A736	Q8A738,Q8A294,Q8A729,Q8A736,Q8A8K7,Q8A8K8,Q8A8K9,Q8A8L0,Q8A8L1,Q8A8L2	0.306952	0.863883	0.2
GO:0010383	cell wall polysaccharide metabolic process	P	2	10	285	2566	0.00701754	0.00389712	over	Q8A3C8,Q8A8H5	Q8A1J9,Q8A3B1,Q8A3C8,Q8A3E5,Q8A4H7,Q8A6U8,Q8A8H5,Q8A8T0,Q8A909,Q8AAU5	0.306952	0.863883	0.2
GO:0045493	xylan catabolic process	P	2	10	285	2566	0.00701754	0.00389712	over	Q8A3C8,Q8A8H5	Q8A1J9,Q8A3B1,Q8A3C8,Q8A3E5,Q8A4H7,Q8A6U8,Q8A8H5,Q8A8T0,Q8A909,Q8AAU5	0.306952	0.863883	0.2
GO:0003678	DNA helicase activity	F	2	10	285	2566	0.00701754	0.00389712	over	Q8A6M9,Q8A0U7	Q8A127,Q8A2M0,Q8A6M9,Q8A0U7,Q8A3F5,Q8A451,Q8A8W3,Q8A9U4,Q8AA08,Q8AA40	0.306952	0.863883	0.2
GO:0004673	protein histidine kinase activity	F	8	58	285	2566	0.0280702	0.0226033	over	Q8A039,Q8A0B0,Q8A180,Q8A2Y3,Q8A3U4,Q8A4H1,Q8A6Y7,Q8A764	Q89YQ8,Q89YR8,Q8A039,Q8A043,Q8A0B0,Q8A0R4,Q8A0S0,Q8A162,Q8A180,Q8A1C8,Q8A1I3,Q8A1L6,Q8A241,Q8A2H1,Q8A2K3,Q8A2P8,Q8A2Y3,Q8A358,Q8A3I3,Q8A3N1,Q8A3U4,Q8A3V4,Q8A3X8,Q8A4H1,Q8A4I0,Q8A4Q7,Q8A524,Q8A551,Q8A5S2,Q8A6P4,Q8A6S4,Q8A6S5,Q8A6S6,Q8A6X1,Q8A6Y7,Q8A6Z1,Q8A764,Q8A790,Q8A7C6,Q8A7C7,Q8A7J3,Q8A7P1,Q8A8A3,Q8A8D0,Q8A8F1,Q8A8U2,Q8A8V9,Q8A919,Q8A936,Q8A959,Q8A990,Q8A9T2,Q8A9Y4,Q8AA11,Q8AB44,Q8AB88,Q8ABH2,…	0.312483	0.872838	0.137931
GO:0016775	phosphotransferase activity, nitrogenous group as acceptor	F	8	58	285	2566	0.0280702	0.0226033	over	Q8A039,Q8A0B0,Q8A180,Q8A2Y3,Q8A3U4,Q8A4H1,Q8A6Y7,Q8A764	Q89YQ8,Q89YR8,Q8A039,Q8A043,Q8A0B0,Q8A0R4,Q8A0S0,Q8A162,Q8A180,Q8A1C8,Q8A1I3,Q8A1L6,Q8A241,Q8A2H1,Q8A2K3,Q8A2P8,Q8A2Y3,Q8A358,Q8A3I3,Q8A3N1,Q8A3U4,Q8A3V4,Q8A3X8,Q8A4H1,Q8A4I0,Q8A4Q7,Q8A524,Q8A551,Q8A5S2,Q8A6P4,Q8A6S4,Q8A6S5,Q8A6S6,Q8A6X1,Q8A6Y7,Q8A6Z1,Q8A764,Q8A790,Q8A7C6,Q8A7C7,Q8A7J3,Q8A7P1,Q8A8A3,Q8A8D0,Q8A8F1,Q8A8U2,Q8A8V9,Q8A919,Q8A936,Q8A959,Q8A990,Q8A9T2,Q8A9Y4,Q8AA11,Q8AB44,Q8AB88,Q8ABH2,…	0.312483	0.872838	0.137931
GO:0032259	methylation	P	3	18	285	2566	0.0105263	0.00701481	over	Q8A6P0,Q8A0P2,Q89YP0	Q8A2Z0,Q8A5G6,Q8A814,Q8A9C2,Q8A1D7,Q89Z26,Q89ZK5,Q8A0X7,Q8A2N7,Q8A2Q0,Q8A6P0,Q8A0H8,Q8A0P2,Q89YP0,Q89ZP8,Q8A251,Q8A557,Q8AA22	0.322673	0.894575	0.166667
GO:0043414	macromolecule methylation	P	3	18	285	2566	0.0105263	0.00701481	over	Q8A6P0,Q8A0P2,Q89YP0	Q8A2Z0,Q8A5G6,Q8A814,Q8A9C2,Q8A1D7,Q89Z26,Q89ZK5,Q8A0X7,Q8A2N7,Q8A2Q0,Q8A6P0,Q8A0H8,Q8A0P2,Q89YP0,Q89ZP8,Q8A251,Q8A557,Q8AA22	0.322673	0.894575	0.166667
GO:0044425	membrane part	C	59	503	285	2566	0.207018	0.196025	over	Q89YM4,Q89ZH4,Q8A039,Q8A053,Q8A0A4,Q8A0B0,Q8A0G1,Q8A0N8,Q8A180,Q8A2A8,Q8A2H3,Q8A2R5,Q8A2R6,Q8A3A1,Q8A3E3,Q8A4E2,Q8A4H1,Q8A4V0,Q8A4V1,Q8A4Y5,Q8A5I7,Q8A5J3,Q8A5W8,Q8A643,Q8A6A0,Q8A6K5,Q8A6N6,Q8A6Y7,Q8A729,Q8A731,Q8A736,Q8A7G6,Q8A7T4,Q8A7Y3,Q8A844,Q8A8T7,Q8A942,Q8A944,Q8A962,Q8A991,Q8A993,Q8A9D1,Q8A9K2,Q8A9R2,Q8AAC1,Q8AB06,Q8AB08,Q8AB13,Q8AB34,Q8A7F0,Q8A3U4,Q8AAU3,Q8AB27,Q8ABE9,Q8ABN7,Q8A5I6,Q8A5I8,…	Q8A1G4,Q89YI7,Q89YM4,Q89YN4,Q89YN7,Q89YQ8,Q89YR8,Q89YU6,Q89YV2,Q89YX2,Q89YY7,Q89YY8,Q89YZ5,Q89Z08,Q89Z12,Q89Z13,Q89Z16,Q89Z21,Q89Z22,Q89Z90,Q89Z91,Q89ZA1,Q89ZA7,Q89ZB7,Q89ZE7,Q89ZG0,Q89ZH4,Q89ZJ9,Q89ZK6,Q89ZK7,Q89ZL3,Q89ZM6,Q89ZN5,Q89ZP2,Q89ZP7,Q89ZQ1,Q89ZQ7,Q89ZV7,Q89ZW2,Q89ZW7,Q89ZX9,Q8A000,Q8A001,Q8A008,Q8A009,Q8A020,Q8A021,Q8A022,Q8A027,Q8A030,Q8A039,Q8A053,Q8A082,Q8A092,Q8A0A4,Q8A0B0,Q8A0B4,…	0.334735	0.924565	0.117296
GO:1901658	glycosyl compound catabolic process	P	2	11	285	2566	0.00701754	0.00428683	over	Q89YL8,Q8A7A0	Q8AAZ1,Q8A7I5,Q89YL8,Q8A0R5,Q8A1J6,Q8A5P6,Q8A6N5,Q8A7A0,Q8A1H3,Q8A0L8,Q89ZM7	0.349799	0.936893	0.181818
GO:0031167	rRNA methylation	P	2	11	285	2566	0.00701754	0.00428683	over	Q89YP0,Q8A0P2	Q8A2Z0,Q8A5G6,Q8A814,Q89YP0,Q89ZK5,Q89ZP8,Q8A251,Q8A557,Q8AA22,Q8A0H8,Q8A0P2	0.349799	0.936893	0.181818
GO:0006006	glucose metabolic process	P	3	19	285	2566	0.0105263	0.00740452	over	Q8A1X6,Q8A1X9,Q8AAV6	Q8A287,Q8A2E9,Q8A624,Q8A8R5,Q89YQ3,Q8A0U2,Q8A414,Q8A5W2,Q8A753,Q8A765,Q8A8D9,Q8A8R2,Q8A6W9,Q89ZV8,Q8A1X6,Q8A1X9,Q8A8E6,Q8AAU2,Q8AAV6	0.354653	0.936893	0.157895
GO:0004619	phosphoglycerate mutase activity	F	1	4	285	2566	0.00350877	0.00155885	over	Q8A542	Q8A287,Q8A542,Q8A765,Q8A8R2	0.375766	0.936893	0.25
GO:0017038	protein import	P	1	4	285	2566	0.00350877	0.00155885	over	Q8AB27	Q89ZL5,Q8A0V2,Q8A631,Q8AB27	0.375766	0.936893	0.25
GO:0046556	alpha-L-arabinofuranosidase activity	F	1	4	285	2566	0.00350877	0.00155885	over	Q8A1K4	Q8A1K4,Q8A3E5,Q8A6U8,Q8AAU6	0.375766	0.936893	0.25
GO:0016846	carbon-sulfur lyase activity	F	1	4	285	2566	0.00350877	0.00155885	over	Q8A606	Q8A7E4,Q8A375,Q8A606,Q8A6M5	0.375766	0.936893	0.25
GO:0019305	dTDP-rhamnose biosynthetic process	P	1	4	285	2566	0.00350877	0.00155885	over	Q8A836	Q8A6Z5,Q8A836,Q8A9I7,Q8A9U0	0.375766	0.936893	0.25
GO:0045490	pectin catabolic process	P	1	4	285	2566	0.00350877	0.00155885	over	Q8A0B2	Q8A0B1,Q8A0B2,Q8A0B5,Q8A2S4	0.375766	0.936893	0.25
GO:0019566	arabinose metabolic process	P	1	4	285	2566	0.00350877	0.00155885	over	Q8A1K4	Q8AAW1,Q9RQ13,Q8A1K4,Q8AAU6	0.375766	0.936893	0.25
GO:0046488	phosphatidylinositol metabolic process	P	1	4	285	2566	0.00350877	0.00155885	over	Q8A3Z4	Q8A3Z4,Q8AB60,Q8A403,Q8AAQ3	0.375766	0.936893	0.25
GO:0016891	endoribonuclease activity, producing 5'-phosphomonoesters	F	1	4	285	2566	0.00350877	0.00155885	over	Q8A2B4	Q8A293,Q8A2B4,Q8A2E8,Q89ZN1	0.375766	0.936893	0.25
GO:0006952	defense response	P	1	4	285	2566	0.00350877	0.00155885	over	Q89Z46	Q89Z39,Q89Z42,Q89Z46,Q89Z59	0.375766	0.936893	0.25
GO:0006112	energy reserve metabolic process	P	1	4	285	2566	0.00350877	0.00155885	over	Q89ZS3	Q8A880,Q8A9P4,Q89ZS3,Q8A6W9	0.375766	0.936893	0.25
GO:0010393	galacturonan metabolic process	P	1	4	285	2566	0.00350877	0.00155885	over	Q8A0B2	Q8A0B1,Q8A0B2,Q8A0B5,Q8A2S4	0.375766	0.936893	0.25
GO:0044355	clearance of foreign intracellular DNA	P	1	4	285	2566	0.00350877	0.00155885	over	Q89Z46	Q89Z39,Q89Z42,Q89Z46,Q89Z59	0.375766	0.936893	0.25
GO:0003979	UDP-glucose 6-dehydrogenase activity	F	1	4	285	2566	0.00350877	0.00155885	over	Q8AAT5	Q8A833,Q8A9I6,Q8AA66,Q8AAT5	0.375766	0.936893	0.25
GO:0046383	dTDP-rhamnose metabolic process	P	1	4	285	2566	0.00350877	0.00155885	over	Q8A836	Q8A6Z5,Q8A836,Q8A9I7,Q8A9U0	0.375766	0.936893	0.25
GO:0005977	glycogen metabolic process	P	1	4	285	2566	0.00350877	0.00155885	over	Q89ZS3	Q8A880,Q8A9P4,Q89ZS3,Q8A6W9	0.375766	0.936893	0.25
GO:0009307	DNA restriction-modification system	P	1	4	285	2566	0.00350877	0.00155885	over	Q89Z46	Q89Z39,Q89Z42,Q89Z46,Q89Z59	0.375766	0.936893	0.25
GO:0016725	oxidoreductase activity, acting on CH or CH2 groups	F	1	4	285	2566	0.00350877	0.00155885	over	Q8A688	Q8A5U3,Q8A688,Q8A4T0,Q8A625	0.375766	0.936893	0.25
GO:0002098	tRNA wobble uridine modification	P	1	4	285	2566	0.00350877	0.00155885	over	Q8A6P0	Q8A0Y3,Q89Z26,Q8A2N7,Q8A6P0	0.375766	0.936893	0.25
GO:0016413	O-acetyltransferase activity	F	1	4	285	2566	0.00350877	0.00155885	over	Q8A9W3	Q8A531,Q8A9W3,Q8A7R1,Q8A2P9	0.375766	0.936893	0.25
GO:0045488	pectin metabolic process	P	1	4	285	2566	0.00350877	0.00155885	over	Q8A0B2	Q8A0B1,Q8A0B2,Q8A0B5,Q8A2S4	0.375766	0.936893	0.25
GO:0046348	amino sugar catabolic process	P	1	4	285	2566	0.00350877	0.00155885	over	Q8A9Z0	Q8A094,Q8A1S1,Q8A9Y9,Q8A9Z0	0.375766	0.936893	0.25
GO:1901072	glucosamine-containing compound catabolic process	P	1	4	285	2566	0.00350877	0.00155885	over	Q8A9Z0	Q8A094,Q8A1S1,Q8A9Y9,Q8A9Z0	0.375766	0.936893	0.25
GO:0006046	N-acetylglucosamine catabolic process	P	1	4	285	2566	0.00350877	0.00155885	over	Q8A9Z0	Q8A094,Q8A1S1,Q8A9Y9,Q8A9Z0	0.375766	0.936893	0.25
GO:0099046	clearance of foreign intracellular nucleic acids	P	1	4	285	2566	0.00350877	0.00155885	over	Q89Z46	Q89Z39,Q89Z42,Q89Z46,Q89Z59	0.375766	0.936893	0.25
GO:0051205	protein insertion into membrane	P	1	4	285	2566	0.00350877	0.00155885	over	Q8A1E2	Q8A1E2,Q8A1E3,Q8A7B2,Q8AA76	0.375766	0.936893	0.25
GO:0016788	hydrolase activity, acting on ester bonds	F	15	122	285	2566	0.0526316	0.0475448	over	Q8AAL7,Q8AA86,Q8A3Z4,Q8A2F6,Q89Z46,Q8ABE1,Q8A2B4,Q89YK4,Q8AAM2,Q8A5K9,Q89YS5,Q8A2H2,Q8A797,Q8A7C8,Q8A0B2	Q8A183,Q8A4G9,Q8A4N6,Q8A0D0,Q8AAK7,Q8AAL7,Q89ZM4,Q8A0M6,Q8A2P0,Q8A329,Q8A9K9,Q8AA86,Q8A2W2,Q8A3Z4,Q8A4Z0,Q8A5V0,Q89ZL4,Q89YZ2,Q8A221,Q8A222,Q8A2F6,Q8A348,Q8A349,Q8A6G6,Q8A7P6,Q8ABA7,Q8A3P0,Q89ZP7,Q8A5U9,Q8A6Y6,Q8AA87,Q89YQ1,Q89Z46,Q89Z60,Q8A1U5,Q8A1U9,Q8A1V0,Q8A3X1,Q8A754,Q8A7A9,Q8AA35,Q8AAN2,Q8AB67,Q8ABE1,Q89ZG0,Q8A2M2,Q8A293,Q8A2B4,Q8A2E8,Q8A8W0,Q8AB66,Q8A7M4,Q8A4C1,Q8A9I3,Q8A432,Q8A2K1,Q8A453,…	0.377464	0.937694	0.122951
GO:0006260	DNA replication	P	4	28	285	2566	0.0140351	0.0109119	over	Q8A2B4,Q8A5K9,Q8A688,Q8A6M9	Q8A147,Q8A277,Q8A2P5,Q8A7B5,Q8A8G2,Q8A9B6,Q8A1P8,Q8A451,Q8AA40,Q8A0T9,Q8A5U5,Q8ABZ3,Q8A810,Q8A293,Q8A2B4,Q8A811,Q89ZW6,Q8A127,Q8A5K9,Q8A5U3,Q8A688,Q8A6M9,Q8A7M7,Q8A8C3,Q8A9C1,Q8A9C6,Q8A9U4,Q8AB67	0.378611	0.937694	0.142857
GO:0006364	rRNA processing	P	3	20	285	2566	0.0105263	0.00779423	over	Q8A1F4,Q8A0P2,Q89YP0	Q8A2Z0,Q8A5G6,Q8A814,Q8A1F4,Q8AA23,Q8A4A0,Q8A466,Q8A3W5,Q8A0H8,Q8A0P2,Q89YP0,Q89ZK5,Q89ZP8,Q8A251,Q8A557,Q8AA22,Q89ZP5,Q8A2E8,Q8A2M2,Q8A7M4	0.386438	0.950741	0.15
GO:0016072	rRNA metabolic process	P	3	20	285	2566	0.0105263	0.00779423	over	Q8A1F4,Q8A0P2,Q89YP0	Q8A2Z0,Q8A5G6,Q8A814,Q8A1F4,Q8AA23,Q8A4A0,Q8A466,Q89ZP5,Q8A2E8,Q8A2M2,Q8A7M4,Q8A3W5,Q8A0H8,Q8A0P2,Q89YP0,Q89ZK5,Q89ZP8,Q8A251,Q8A557,Q8AA22	0.386438	0.950741	0.15
GO:0005996	monosaccharide metabolic process	P	6	46	285	2566	0.0210526	0.0179267	over	Q89YL8,Q8A7A0,Q8A1X6,Q8A1X9,Q8AAV6,Q8A1K4	Q8A6W9,Q89YL8,Q8A0R5,Q8A1J6,Q8A5P6,Q8A6N5,Q8A7A0,Q89ZV8,Q8A1X6,Q8A1X9,Q8A8E6,Q8AAU2,Q8AAV6,Q8A287,Q8A2E9,Q8A624,Q8A8R5,Q8A0E9,Q8A192,Q8A699,Q8A9J2,Q89YQ3,Q8A0U2,Q8A414,Q8A5W2,Q8A753,Q8A765,Q8A8D9,Q8A8R2,Q8A400,Q8A401,Q8A0S5,Q8A9T5,Q8AA42,Q8AAW1,Q9RQ13,Q8A0B5,Q8A2S4,Q8A9J0,Q8AAH9,Q8AAU4,Q8A9M2,Q8A7U2,Q8A1K4,Q8AAU6,Q8A7P7	0.404133	0.990993	0.130435
GO:0043170	macromolecule metabolic process	P	52	453	285	2566	0.182456	0.176539	over	Q8A5K9,Q8A688,Q8A6M9,Q8AAT5,Q89YS3,Q8A2F7,Q8A2H3,Q8A1F4,Q8A6P0,Q89ZS3,G8JZS4,G8JZT0,Q8A1G0,Q8A1G3,Q8A2F5,Q8A0U7,Q8A544,Q8A3E4,Q8A642,Q8A8W4,Q8AAH8,Q8A276,Q8AA86,Q8A3Z4,Q8A3X0,Q8A053,Q8A2R5,Q8A2R6,Q8A7T4,Q8AB39,Q8AB43,Q8A0N0,Q8A0N1,Q8A0Q8,Q8A0Q9,Q8A182,Q8A193,Q8A325,Q8A3K6,Q8A4H0,Q8A5N9,Q89ZI2,Q89Z46,Q8A1E2,Q8A2I1,Q8A0P2,Q8A2B4,Q8A0B2,Q8A3C8,Q8A8H5,Q8A3U4,Q89YP0	Q89ZW6,Q8A127,Q8A5K9,Q8A5U3,Q8A5U5,Q8A688,Q8A6M9,Q8A7M7,Q8A8C3,Q8A9C1,Q8A9C6,Q8A9U4,Q8AB67,Q8A0M2,Q8A2C9,Q8A3K9,Q8A833,Q8A9I6,Q8AA53,Q8AA63,Q8AA66,Q8AAT5,Q89YS3,Q8A0E7,Q8A1Q5,Q8A1R0,Q8A2F7,Q8A2H3,Q8A2Y6,Q8A3P1,Q8ABG4,Q8A2Z0,Q8A5G6,Q8A814,Q8A1F4,Q8AA23,Q8A4A0,Q8A466,Q8AB59,Q8A813,Q8A3F5,Q8A538,Q8A8W3,Q8AA08,Q89Z76,Q8A0Z9,Q8A194,Q8A6B0,Q8A0Z2,Q89Z26,Q8A2N7,Q8A6P0,Q8A0P8,Q8A2U1,Q8A9I0,Q8A5K5,Q8A0Y3,…	0.417336	1	0.11479
GO:0009311	oligosaccharide metabolic process	P	4	30	285	2566	0.0140351	0.0116913	over	Q8A6W1,Q8A6V0,Q8A1G0,Q8A1G3	Q8A6W1,Q8A6W7,Q89ZY0,Q8A065,Q8A0H1,Q8A2G5,Q8A2L2,Q8A2X6,Q8A6V0,Q8A799,Q8A2E3,Q8A456,Q8A6R3,Q8A014,Q8A015,Q8A016,Q8A082,Q8A0L7,Q8A1G4,Q8A2E6,Q8A2G9,Q8A673,Q8A6K1,Q8AB65,Q8A0E9,Q8A192,Q8A1G0,Q8A1G3,Q8A9P2,Q8AAK9	0.431229	1	0.133333
GO:1901071	glucosamine-containing compound metabolic process	P	1	5	285	2566	0.00350877	0.00194856	over	Q8A9Z0	Q8A094,Q8AB53,Q8A1S1,Q8A9Y9,Q8A9Z0	0.445206	1	0.2
GO:0032392	DNA geometric change	P	1	5	285	2566	0.00350877	0.00194856	over	Q8A6M9	Q8A451,Q8AA40,Q8A127,Q8A6M9,Q8A9U4	0.445206	1	0.2
GO:0032508	DNA duplex unwinding	P	1	5	285	2566	0.00350877	0.00194856	over	Q8A6M9	Q8A451,Q8AA40,Q8A127,Q8A6M9,Q8A9U4	0.445206	1	0.2
GO:0009092	homoserine metabolic process	P	1	5	285	2566	0.00350877	0.00194856	over	Q8A555	Q8A541,Q8A7Z9,Q8A531,Q8A555,Q8A6G1	0.445206	1	0.2
GO:0019104	DNA N-glycosylase activity	F	1	5	285	2566	0.00350877	0.00194856	over	Q8A544	Q8A7M6,Q8A5V6,Q8A544,Q89Z89,Q8A754	0.445206	1	0.2
GO:0006401	RNA catabolic process	P	1	5	285	2566	0.00350877	0.00194856	over	Q8A2B4	Q89ZG0,Q8A4N6,Q8A2E8,Q8A293,Q8A2B4	0.445206	1	0.2
GO:0046654	tetrahydrofolate biosynthetic process	P	1	5	285	2566	0.00350877	0.00194856	over	Q8A1L5	Q8A9S8,Q8A0U0,Q8A1L5,Q8A5T9,Q8A638	0.445206	1	0.2
GO:0030894	replisome	C	1	5	285	2566	0.00350877	0.00194856	over	Q8A6M9	Q8A0T9,Q8A451,Q8AA40,Q8A127,Q8A6M9	0.445206	1	0.2
GO:0006044	N-acetylglucosamine metabolic process	P	1	5	285	2566	0.00350877	0.00194856	over	Q8A9Z0	Q8A094,Q8A1S1,Q8A9Y9,Q8A9Z0,Q8AB53	0.445206	1	0.2
GO:0070181	small ribosomal subunit rRNA binding	F	1	5	285	2566	0.00350877	0.00194856	over	Q8A276	Q8A136,Q8A276,Q8A4A0,Q8A5S5,Q8A5S6	0.445206	1	0.2
GO:0016840	carbon-nitrogen lyase activity	F	1	5	285	2566	0.00350877	0.00194856	over	Q8A4B3	Q89YQ3,Q8A100,Q8A1D3,Q8A4B3,Q8A448	0.445206	1	0.2
GO:0009071	serine family amino acid catabolic process	P	1	5	285	2566	0.00350877	0.00194856	over	Q8A606	Q89YZ6,Q8A4S8,Q8A8M0,Q8A9S7,Q8A606	0.445206	1	0.2
GO:0046365	monosaccharide catabolic process	P	3	22	285	2566	0.0105263	0.00857366	over	Q8A1X6,Q8A1X9,Q8AAV6	Q8A287,Q8A2E9,Q8A624,Q8A8R5,Q8A9J2,Q8A400,Q8A401,Q8A0S5,Q8A9T5,Q8AA42,Q8AAW1,Q9RQ13,Q8A0B5,Q8A2S4,Q8A9J0,Q8AAH9,Q8A1X6,Q8A1X9,Q8AAU2,Q8AAU4,Q8AAV6,Q8A7U2	0.448708	1	0.136364
GO:0004672	protein kinase activity	F	8	66	285	2566	0.0280702	0.025721	over	Q8A039,Q8A0B0,Q8A180,Q8A2Y3,Q8A3U4,Q8A4H1,Q8A6Y7,Q8A764	Q89YQ8,Q89YR8,Q8A039,Q8A043,Q8A0B0,Q8A0R4,Q8A0S0,Q8A162,Q8A180,Q8A1C8,Q8A1I3,Q8A1L6,Q8A241,Q8A2H1,Q8A2K3,Q8A2P8,Q8A2Y3,Q8A358,Q8A3I3,Q8A3N1,Q8A3U4,Q8A3V4,Q8A3X8,Q8A4H1,Q8A4I0,Q8A4Q7,Q8A524,Q8A551,Q8A5S2,Q8A6P4,Q8A6S4,Q8A6S5,Q8A6S6,Q8A6X1,Q8A6Y7,Q8A6Z1,Q8A764,Q8A790,Q8A7C6,Q8A7C7,Q8A7J3,Q8A7P1,Q8A8A3,Q8A8D0,Q8A8F1,Q8A8U2,Q8A8V9,Q8A919,Q8A936,Q8A959,Q8A990,Q8A9T2,Q8A9Y4,Q8AA11,Q8AB44,Q8AB88,Q8ABH2,…	0.453646	1	0.121212
GO:0010181	FMN binding	F	2	14	285	2566	0.00701754	0.00545596	over	Q8A7D0,Q8AA80	Q8A095,Q8A602,Q8A619,Q8A7D0,Q8A7E7,Q8A7X9,Q8A812,Q8A8K8,Q8A8K9,Q8A9Z2,Q8AA45,Q8AA80,Q8AAE8,Q8AAZ9	0.471528	1	0.142857
GO:0000096	sulfur amino acid metabolic process	P	2	14	285	2566	0.00701754	0.00545596	over	Q8A555,Q8A606	Q8A296,Q8A2P9,Q8A375,Q8A6M5,Q8A146,Q8A7B8,Q8A531,Q89ZC6,Q8A555,Q8A6G1,Q8A606,Q8A407,Q8A8K6,Q8A1M5	0.471528	1	0.142857
GO:0003700	DNA-binding transcription factor activity	F	10	85	285	2566	0.0350877	0.0331255	over	Q8A039,Q8A0B0,Q8A180,Q8A2Y3,Q8A3E4,Q8A3U4,Q8A4H1,Q8A570,Q8A642,Q8A8W4	Q8A4S6,Q8A5S3,Q8A7P2,Q8A989,G8JZS5,G8JZS9,Q89YL1,Q89YL5,Q89YN4,Q89YQ8,Q89YR8,Q89YY1,Q89ZN0,Q89ZS6,Q89ZZ2,Q8A039,Q8A043,Q8A0B0,Q8A0M8,Q8A0P7,Q8A0R4,Q8A0S0,Q8A0Y9,Q8A180,Q8A198,Q8A1A4,Q8A1C8,Q8A1I3,Q8A1K1,Q8A1Q0,Q8A1Z1,Q8A241,Q8A2A2,Q8A2A9,Q8A2H1,Q8A2K3,Q8A2M8,Q8A2Y3,Q8A358,Q8A3A2,Q8A3E4,Q8A3H6,Q8A3I3,Q8A3N1,Q8A3P4,Q8A3U4,Q8A3X8,Q8A4H1,Q8A4T6,Q8A4Y4,Q8A512,Q8A514,Q8A551,Q8A556,Q8A570,Q8A576,Q8A5S4,…	0.474565	1	0.117647
GO:0055085	transmembrane transport	P	6	50	285	2566	0.0210526	0.0194856	over	Q8A5I8,Q8AB08,Q8A991,Q8A9K2,Q8AAU3,Q8ABE9	Q8A496,Q8A2G6,Q8A5I8,Q8A9D0,Q8AB08,Q8A876,Q8A9U6,Q8A9U7,Q8A9U8,Q8A9V0,Q8A9V1,Q8A9V3,Q8A9V4,Q8A9Z2,Q89ZV7,Q8A738,Q8A875,Q89ZJ9,Q89ZL5,Q8A3W9,Q8A0B8,Q8A0B9,Q8A3D5,Q8A2X4,Q89Z91,Q8A6X5,Q89ZB7,Q89ZJ8,Q8A0X3,Q8A0X5,Q8A134,Q8A1M1,Q8A2W3,Q8A342,Q8A3D6,Q8A4V3,Q8A553,Q8A757,Q8A7X3,Q8A7Z8,Q8A8K8,Q8A8T1,Q8A8W1,Q8A941,Q8A991,Q8A9K2,Q8A9X1,Q8AA46,Q8AAU3,Q8ABE9	0.486529	1	0.12
GO:0043565	sequence-specific DNA binding	F	7	59	285	2566	0.0245614	0.022993	over	Q8A039,Q8A0B0,Q8A180,Q8A2Y3,Q8A3U4,Q8A4H1,Q8A570	Q8A5S3,Q8A7P2,Q8A989,Q89YZ0,Q89YL5,Q8A5U5,Q89YN4,Q89YQ8,Q89YR8,Q89ZK2,Q8A039,Q8A043,Q8A0B0,Q8A0L0,Q8A0P7,Q8A0R4,Q8A0S0,Q8A166,Q8A180,Q8A198,Q8A1C8,Q8A1I3,Q8A1K1,Q8A1Q0,Q8A241,Q8A2H1,Q8A2K3,Q8A2Y3,Q8A358,Q8A3A2,Q8A3H6,Q8A3I3,Q8A3N1,Q8A3P4,Q8A3U4,Q8A3X8,Q8A4H1,Q8A514,Q8A551,Q8A556,Q8A570,Q8A637,Q8A6I0,Q8A6N0,Q8A6X1,Q8A6Z1,Q8A790,Q8A7I4,Q8A7J5,Q8A7Q5,Q8A7X8,Q8A8D2,Q8A936,Q8A959,Q8A9T6,Q8A9T7,Q8A9X5,…	0.487743	1	0.118644
GO:0005657	replication fork	C	1	6	285	2566	0.00350877	0.00233827	over	Q8A6M9	Q8A127,Q8A6M9,Q8A0T9,Q8A451,Q8AA40,Q8A9U4	0.506946	1	0.166667
GO:0004065	arylsulfatase activity	F	1	6	285	2566	0.00350877	0.00233827	over	Q8A2F6	Q8A221,Q8A222,Q8A2F6,Q8A348,Q8A349,Q8A6G6	0.506946	1	0.166667
GO:0004521	endoribonuclease activity	F	1	6	285	2566	0.00350877	0.00233827	over	Q8A2B4	Q8A293,Q8A2B4,Q8A2E8,Q89ZN1,Q89ZG0,Q8A2M2	0.506946	1	0.166667
GO:0061024	membrane organization	P	1	6	285	2566	0.00350877	0.00233827	over	Q8A1E2	Q8A1E2,Q8A1E3,Q8A7B2,Q89ZK1,Q8AA76,Q8A1E1	0.506946	1	0.166667
GO:0044427	chromosomal part	C	1	6	285	2566	0.00350877	0.00233827	over	Q8A6M9	Q8A9U4,Q8A127,Q8A6M9,Q8A0T9,Q8A451,Q8AA40	0.506946	1	0.166667
GO:0002161	aminoacyl-tRNA editing activity	F	1	6	285	2566	0.00350877	0.00233827	over	Q8AA86	Q8A2P0,Q89ZM4,Q8A0M6,Q8A329,Q8A9K9,Q8AA86	0.506946	1	0.166667
GO:0005319	lipid transporter activity	F	1	6	285	2566	0.00350877	0.00233827	over	Q8A7F0	Q8A133,Q89ZK8,Q8A134,Q8A527,Q8A9I1,Q8A7F0	0.506946	1	0.166667
GO:0019213	deacetylase activity	F	1	6	285	2566	0.00350877	0.00233827	over	Q8A9Z0	Q8A1S1,Q8A9Y9,Q8A9Z0,Q8A015,Q8A1V9,Q8A3H9	0.506946	1	0.166667
GO:0070475	rRNA base methylation	P	1	6	285	2566	0.00350877	0.00233827	over	Q89YP0	Q89YP0,Q89ZK5,Q89ZP8,Q8A251,Q8A557,Q8AA22	0.506946	1	0.166667
GO:0016868	intramolecular transferase activity, phosphotransferases	F	1	6	285	2566	0.00350877	0.00233827	over	Q8A542	Q8A0S1,Q8A287,Q8A542,Q8A765,Q8A8R2,Q8A7H6	0.506946	1	0.166667
GO:0016758	transferase activity, transferring hexosyl groups	F	2	15	285	2566	0.00701754	0.00584567	over	Q89ZS3,Q8A5U2	Q8A9P4,Q89ZS3,Q8A5U2,Q8A880,Q8AB60,Q8A881,Q8A8R7,Q8A2C8,Q8A0L7,Q8A4U6,Q8A9S2,Q8ABE8,Q8A258,Q8A2B6,Q8A2B7	0.509025	1	0.133333
GO:0004519	endonuclease activity	F	3	25	285	2566	0.0105263	0.00974279	over	Q8A2B4,Q89Z46,Q8ABE1	Q89ZG0,Q8A2M2,Q8A293,Q8A2B4,Q8A2E8,Q89YT0,Q89Z42,Q8A2N9,Q8AA95,Q8A630,Q89ZN1,Q89YQ1,Q89Z46,Q89Z60,Q8A183,Q8A1U5,Q8A1U9,Q8A1V0,Q8A3X1,Q8A754,Q8A7A9,Q8AA35,Q8AAN2,Q8AB67,Q8ABE1	0.536804	1	0.12
GO:1901606	alpha-amino acid catabolic process	P	2	16	285	2566	0.00701754	0.00623539	over	Q8A4B3,Q8A606	Q89YZ6,Q8A4S8,Q8A8M0,Q8A2B1,Q8A446,Q8A4M9,Q8A4M8,Q8A4A9,Q8A4B3,Q8A9S7,Q89YJ3,Q8A804,Q8A606,Q8A2P0,Q8A803,Q8A8K6	0.544744	1	0.125
GO:0006664	glycolipid metabolic process	P	2	16	285	2566	0.00701754	0.00623539	over	Q8A3Z4,Q8A3C8	Q8A3Z4,Q8AB60,Q8A3C8,Q8AAK9,Q8A014,Q8A015,Q8A016,Q8A082,Q8A0L7,Q8A1G4,Q8A2E6,Q8A2G9,Q8A456,Q8A673,Q8A6K1,Q8AB65	0.544744	1	0.125
GO:0098796	membrane protein complex	C	5	44	285	2566	0.0175439	0.0171473	over	Q8A9K2,Q8A5I6,Q8A5I8,Q8A5W7,Q8A963	Q8A0F6,Q8A020,Q8A021,Q8A022,Q8A0X3,Q8A0X5,Q8A2W3,Q8A3W6,Q8A627,Q8A757,Q8A7P9,Q8A8W1,Q8A9K2,Q8AA29,Q8A6X5,Q8A877,Q8A9V1,Q8A9V0,Q8A878,Q8A9U6,Q8A9U7,Q8A9U8,Q8A9V3,Q8A9V4,Q8A133,Q8A134,Q8A2Q7,Q8A527,Q8A763,Q8A883,Q8A9I1,Q89Z91,Q8A0B8,Q8A0B9,Q8A0W6,Q8A4B5,Q8A4U9,Q8A5I6,Q8A5I8,Q8A5W7,Q8A732,Q8A8A0,Q8A8B7,Q8A963	0.550146	1	0.113636
GO:0001522	pseudouridine synthesis	P	1	7	285	2566	0.00350877	0.00272798	over	Q8A1F4	Q8A1F4,Q8AA23,Q89ZY4,Q8A2U2,Q89Z76,Q8A0Z9,Q8A194	0.561837	1	0.142857
GO:0000162	tryptophan biosynthetic process	P	1	7	285	2566	0.00350877	0.00272798	over	Q8AAD6	Q89YR7,Q8A7Z5,Q8AAD2,Q8AAD4,Q8AAD5,Q8AAD6,Q8AAD7	0.561837	1	0.142857
GO:0031230	intrinsic component of cell outer membrane	C	1	7	285	2566	0.00350877	0.00272798	over	Q8A7F0	Q8A535,Q8A621,Q8A6E5,Q8A6S7,Q8A7F0,Q8A7N5,Q8A957	0.561837	1	0.142857
GO:0006568	tryptophan metabolic process	P	1	7	285	2566	0.00350877	0.00272798	over	Q8AAD6	Q89YR7,Q8A7Z5,Q8AAD2,Q8AAD4,Q8AAD5,Q8AAD6,Q8AAD7	0.561837	1	0.142857
GO:0006586	indolalkylamine metabolic process	P	1	7	285	2566	0.00350877	0.00272798	over	Q8AAD6	Q89YR7,Q8A7Z5,Q8AAD2,Q8AAD4,Q8AAD5,Q8AAD6,Q8AAD7	0.561837	1	0.142857
GO:0009982	pseudouridine synthase activity	F	1	7	285	2566	0.00350877	0.00272798	over	Q8A1F4	Q89ZY4,Q8A2U2,Q89Z76,Q8A0Z9,Q8A194,Q8A1F4,Q8AA23	0.561837	1	0.142857
GO:0042559	pteridine-containing compound biosynthetic process	P	1	7	285	2566	0.00350877	0.00272798	over	Q8A1L5	Q8A0U0,Q8A9S8,Q89ZW3,Q8A839,Q8A1L5,Q8A5T9,Q8A638	0.561837	1	0.142857
GO:0009396	folic acid-containing compound biosynthetic process	P	1	7	285	2566	0.00350877	0.00272798	over	Q8A1L5	Q8A9S8,Q8A0U0,Q8A1L5,Q8A5T9,Q8A638,Q89ZW3,Q8A839	0.561837	1	0.142857
GO:0016042	lipid catabolic process	P	1	7	285	2566	0.00350877	0.00272798	over	Q8A3C8	Q8A3C8,Q8AAK9,Q8A6U4,Q8A901,Q8A9B9,Q8A9P1,Q8AB09	0.561837	1	0.142857
GO:0042430	indole-containing compound metabolic process	P	1	7	285	2566	0.00350877	0.00272798	over	Q8AAD6	Q89YR7,Q8A7Z5,Q8AAD2,Q8AAD4,Q8AAD5,Q8AAD6,Q8AAD7	0.561837	1	0.142857
GO:0003887	DNA-directed DNA polymerase activity	F	1	7	285	2566	0.00350877	0.00272798	over	Q8A5K9	Q8A1P8,Q8A2P5,Q8A5K9,Q8A7B5,Q8A810,Q8A9C6,Q8ABZ3	0.561837	1	0.142857
GO:0042435	indole-containing compound biosynthetic process	P	1	7	285	2566	0.00350877	0.00272798	over	Q8AAD6	Q89YR7,Q8A7Z5,Q8AAD2,Q8AAD4,Q8AAD5,Q8AAD6,Q8AAD7	0.561837	1	0.142857
GO:0030488	tRNA methylation	P	1	7	285	2566	0.00350877	0.00272798	over	Q8A6P0	Q8A9C2,Q89Z26,Q89ZK5,Q8A0X7,Q8A2N7,Q8A2Q0,Q8A6P0	0.561837	1	0.142857
GO:0016893	endonuclease activity, active with either ribo- or deoxyribonucleic acids and producing 5'-phosphomonoesters	F	1	7	285	2566	0.00350877	0.00272798	over	Q8A2B4	Q8A293,Q8A2B4,Q8A2E8,Q89YT0,Q89Z42,Q8A630,Q89ZN1	0.561837	1	0.142857
GO:0022904	respiratory electron transport chain	P	1	7	285	2566	0.00350877	0.00272798	over	Q8A0G1	Q8A7V7,Q8A8F7,Q8A8F8,Q8A0G1,Q8A399,Q8A8K8,Q8A8L1	0.561837	1	0.142857
GO:0046219	indolalkylamine biosynthetic process	P	1	7	285	2566	0.00350877	0.00272798	over	Q8AAD6	Q89YR7,Q8A7Z5,Q8AAD2,Q8AAD4,Q8AAD5,Q8AAD6,Q8AAD7	0.561837	1	0.142857
GO:0006643	membrane lipid metabolic process	P	2	17	285	2566	0.00701754	0.0066251	over	Q8A3Z4,Q8A3C8	Q8A3Z4,Q8AB60,Q8A2J3,Q8A3C8,Q8AAK9,Q8A014,Q8A015,Q8A016,Q8A082,Q8A0L7,Q8A1G4,Q8A2E6,Q8A2G9,Q8A456,Q8A673,Q8A6K1,Q8AB65	0.578615	1	0.117647
GO:0030288	outer membrane-bounded periplasmic space	C	2	18	285	2566	0.00701754	0.00701481	over	Q8A1E2,Q8A3X0	Q89ZV9,Q89ZW2,Q8A1E2,Q8A1E3,Q8A3B9,Q8A3X0,Q8A406,Q8A506,Q8A507,Q8A5K0,Q8A5U7,Q8A627,Q8A6G2,Q8A7B2,Q8A7V7,Q8A8D1,Q8A8Q3,Q8ABF6	0.610608	1	0.111111
GO:0009063	cellular amino acid catabolic process	P	2	18	285	2566	0.00701754	0.00701481	over	Q8A4B3,Q8A606	Q89YZ6,Q8A4S8,Q8A8M0,Q8A2B1,Q8A446,Q8A4M9,Q8A4M8,Q8A4A9,Q8A4B3,Q8A9S7,Q89YJ3,Q8A804,Q8AB00,Q8A606,Q8A2P0,Q8A803,Q8A8K6,Q89YM8	0.610608	1	0.111111
GO:0016866	intramolecular transferase activity	F	2	18	285	2566	0.00701754	0.00701481	over	Q8A1F4,Q8A542	Q8A0T5,Q8A5Z5,Q8A5Z6,Q8A0S1,Q89YN1,Q89Z76,Q89ZY4,Q8A0Z9,Q8A194,Q8A1F4,Q8A2U2,Q8AA23,Q8A7H6,Q8A287,Q8A542,Q8A765,Q8A8R2,Q8A5W2	0.610608	1	0.111111
GO:0030976	thiamine pyrophosphate binding	F	1	8	285	2566	0.00350877	0.00311769	over	Q8A6Q6	Q89YN0,Q8A0C2,Q8A3W7,Q8A609,Q8A6Q6,Q8A6X8,Q8AAN4,Q8AAY2	0.610636	1	0.125
GO:0005988	lactose metabolic process	P	1	8	285	2566	0.00350877	0.00311769	over	Q8A6V0	Q89ZY0,Q8A065,Q8A0H1,Q8A2G5,Q8A2L2,Q8A2X6,Q8A6V0,Q8A799	0.610636	1	0.125
GO:0006536	glutamate metabolic process	P	1	8	285	2566	0.00350877	0.00311769	over	Q8A4B3	P94598,Q8A4M8,Q8A6B2,Q8AAB2,Q8AAB3,Q8A4M9,Q8A4A9,Q8A4B3	0.610636	1	0.125
GO:0046474	glycerophospholipid biosynthetic process	P	1	8	285	2566	0.00350877	0.00311769	over	Q8A3Z4	Q8A3Z4,Q8AB60,Q8A5K8,Q8AB51,Q8AB68,Q8A0L5,Q8A0P3,Q8A640	0.610636	1	0.125
GO:0045017	glycerolipid biosynthetic process	P	1	8	285	2566	0.00350877	0.00311769	over	Q8A3Z4	Q8A3Z4,Q8AB60,Q8A5K8,Q8AB51,Q8AB68,Q8A0L5,Q8A0P3,Q8A640	0.610636	1	0.125
GO:0002097	tRNA wobble base modification	P	1	8	285	2566	0.00350877	0.00311769	over	Q8A6P0	Q89Z26,Q8A2N7,Q8A6P0,Q8A0P8,Q8A2U1,Q8A9I0,Q8A5K5,Q8A0Y3	0.610636	1	0.125
GO:0034061	DNA polymerase activity	F	1	8	285	2566	0.00350877	0.00311769	over	Q8A5K9	Q8A1P8,Q8A2P5,Q8A5K9,Q8A7B5,Q8A810,Q8A9C6,Q8ABZ3,Q89ZN5	0.610636	1	0.125
GO:0032993	protein-DNA complex	C	1	8	285	2566	0.00350877	0.00311769	over	Q8A6M9	Q8A127,Q8A6M9,Q8A0T9,Q8A451,Q8AA40,Q8A5S3,Q8A7P2,Q8A989	0.610636	1	0.125
GO:0061077	chaperone-mediated protein folding	P	1	8	285	2566	0.00350877	0.00311769	over	Q8A1E2	Q89YW6,Q8A6P7,Q8A6R4,Q8A8C3,Q8A130,Q8A1E2,Q8A1E3,Q8A7B2	0.610636	1	0.125
GO:0005990	lactose catabolic process	P	1	8	285	2566	0.00350877	0.00311769	over	Q8A6V0	Q89ZY0,Q8A065,Q8A0H1,Q8A2G5,Q8A2L2,Q8A2X6,Q8A6V0,Q8A799	0.610636	1	0.125
GO:0046677	response to antibiotic	P	1	8	285	2566	0.00350877	0.00311769	over	Q8AB08	Q8A6B4,Q8A9X8,Q8A2G6,Q8A2U3,Q8A9D0,Q8A9S2,Q8AB08,Q8ABE8	0.610636	1	0.125
GO:0006284	base-excision repair	P	1	8	285	2566	0.00350877	0.00311769	over	Q8A544	Q89Z89,Q8A754,Q8A9C1,Q8A5V6,Q89YT0,Q8A544,Q8A7M6,Q8AA35	0.610636	1	0.125
GO:0090150	establishment of protein localization to membrane	P	1	8	285	2566	0.00350877	0.00311769	over	Q8A1E2	Q8A7C3,Q8A9A1,Q8A496,Q8A1E2,Q8A1E3,Q8A7B2,Q8AA76,Q8A092	0.610636	1	0.125
GO:0008374	O-acyltransferase activity	F	1	8	285	2566	0.00350877	0.00311769	over	Q8A9W3	Q8AB51,Q8AB68,Q8A531,Q8A016,Q8A2G9,Q8A9W3,Q8A7R1,Q8A2P9	0.610636	1	0.125
GO:0006040	amino sugar metabolic process	P	1	8	285	2566	0.00350877	0.00311769	over	Q8A9Z0	Q8A094,Q8AB53,Q8A1S1,Q8A9Y9,Q8A9Z0,Q8AAB1,Q8A0S1,Q8A681	0.610636	1	0.125
GO:0019288	isopentenyl diphosphate biosynthetic process, methylerythritol 4-phosphate pathway	P	1	9	285	2566	0.00350877	0.0035074	over	Q8AA41	Q8A684,Q8A0C2,Q8A0U8,Q8A0Y7,Q8A4T0,Q8A625,Q8A774,Q8A7X1,Q8AA41	0.654017	1	0.111111
GO:0016799	hydrolase activity, hydrolyzing N-glycosyl compounds	F	1	9	285	2566	0.00350877	0.0035074	over	Q8A544	Q8A7M6,Q8A5V6,Q8A9C7,Q8A544,Q89ZC6,Q89Z89,Q8A754,Q8A2J8,Q8A2T1	0.654017	1	0.111111
GO:0046943	carboxylic acid transmembrane transporter activity	F	1	9	285	2566	0.00350877	0.0035074	over	Q8A7F0	Q8A3C5,Q8ABC8,Q8A7S1,Q8A0B6,Q8A2X4,Q8A7F0,Q8A447,Q89ZA1,Q8A5R1	0.654017	1	0.111111
GO:0046490	isopentenyl diphosphate metabolic process	P	1	9	285	2566	0.00350877	0.0035074	over	Q8AA41	Q8A0C2,Q8A0U8,Q8A0Y7,Q8A4T0,Q8A625,Q8A774,Q8A7X1,Q8AA41,Q8A684	0.654017	1	0.111111
GO:0006721	terpenoid metabolic process	P	1	9	285	2566	0.00350877	0.0035074	over	Q8AA41	Q8A0C2,Q8A0U8,Q8A0Y7,Q8A4T0,Q8A625,Q8A774,Q8A7X1,Q8AA41,Q8A684	0.654017	1	0.111111
GO:0005342	organic acid transmembrane transporter activity	F	1	9	285	2566	0.00350877	0.0035074	over	Q8A7F0	Q8A3C5,Q8ABC8,Q8A7S1,Q8A0B6,Q8A2X4,Q8A7F0,Q8A447,Q89ZA1,Q8A5R1	0.654017	1	0.111111
GO:0009240	isopentenyl diphosphate biosynthetic process	P	1	9	285	2566	0.00350877	0.0035074	over	Q8AA41	Q8A0C2,Q8A0U8,Q8A0Y7,Q8A4T0,Q8A625,Q8A774,Q8A7X1,Q8AA41,Q8A684	0.654017	1	0.111111
GO:0016114	terpenoid biosynthetic process	P	1	9	285	2566	0.00350877	0.0035074	over	Q8AA41	Q8A684,Q8A0C2,Q8A0U8,Q8A0Y7,Q8A4T0,Q8A625,Q8A774,Q8A7X1,Q8AA41	0.654017	1	0.111111
GO:0008514	organic anion transmembrane transporter activity	F	1	9	285	2566	0.00350877	0.0035074	over	Q8A7F0	Q8A3C5,Q8ABC8,Q8A7S1,Q8A0B6,Q8A2X4,Q8A7F0,Q8A447,Q89ZA1,Q8A5R1	0.654017	1	0.111111
GO:0008170	N-methyltransferase activity	F	1	9	285	2566	0.00350877	0.0035074	over	Q89YP0	Q8A0H8,Q8A9H7,Q8A1D7,Q89YP0,Q89ZP8,Q8A8M2,Q8A251,Q89Z39,Q89Z59	0.654017	1	0.111111
GO:0046653	tetrahydrofolate metabolic process	P	1	9	285	2566	0.00350877	0.0035074	over	Q8A1L5	Q8A9S8,Q89ZW3,Q8A146,Q8A7B8,Q8A9S7,Q8A0U0,Q8A1L5,Q8A5T9,Q8A638	0.654017	1	0.111111
GO:0005694	chromosome	C	1	9	285	2566	0.00350877	0.0035074	over	Q8A6M9	Q8A9U4,Q8A127,Q8A6M9,Q8A0T9,Q8A451,Q8AA40,Q8A0M0,Q8A277,Q8A9B6	0.654017	1	0.111111
GO:0019321	pentose metabolic process	P	1	9	285	2566	0.00350877	0.0035074	over	Q8A1K4	Q8A699,Q8A400,Q8A401,Q8A0S5,Q8AAW1,Q9RQ13,Q8A9M2,Q8A1K4,Q8AAU6	0.654017	1	0.111111
GO:0016655	oxidoreductase activity, acting on NAD(P)H, quinone or similar compound as acceptor	F	1	9	285	2566	0.00350877	0.0035074	over	Q8A0G1	Q8A9Z2,Q8A0F6,Q8A0G1,Q8A8K7,Q8A8K8,Q8A8K9,Q8A8L0,Q8A8L1,Q8A8L2	0.654017	1	0.111111
GO:0022857	transmembrane transporter activity	F	16	145	285	2566	0.0561404	0.0565082	under	Q8ABN7,Q8AAC1,Q8A5I6,Q8A963,Q8A5I8,Q8A5W7,Q8A730,Q8A9D1,Q8AB06,Q8A7F0,Q8A4V0,Q8A5I7,Q8A5W8,Q8A731,Q8AB08,Q8AB13	Q8A875,Q8A877,Q8A878,Q8A9U6,Q8A9U7,Q8A9U8,Q8A9V0,Q8A9V1,Q8A9V3,Q8A9V4,Q8A4T5,Q8A291,Q8A2B9,Q8A763,Q8ABN7,Q8A0S7,Q89Z91,Q8A3D5,Q8A6X5,Q8A3C5,Q8ABC8,Q8AAM8,Q8A1P3,Q89Z16,Q8AA36,Q8A4Q6,Q8AAV7,Q8A9Y0,Q8A2X4,Q8A0B9,Q8A496,Q89YN7,Q89YR5,Q8A0C3,Q8A0Q2,Q8A5Z4,Q8A647,Q8A8D8,Q8A8M6,Q8A9S9,Q8A9Y5,Q8AAC6,Q8AAG5,Q8AAQ2,Q89ZV7,Q8A0G8,Q8AAC1,Q89YQ2,Q8A294,Q8A0B8,Q8A738,Q8AA31,Q8A7D2,Q8A0H9,Q8A7S1,Q8A0B6,Q8A771,…	0.553135	1	0.110345
GO:0005215	transporter activity	F	16	147	285	2566	0.0561404	0.0572876	under	Q8ABN7,Q8A4V0,Q8A5I7,Q8A5W8,Q8A731,Q8AB08,Q8AB13,Q8AAC1,Q8A5I6,Q8A963,Q8A5I8,Q8A5W7,Q8A730,Q8A9D1,Q8AB06,Q8A7F0	Q8A875,Q8A877,Q8A878,Q8A9U6,Q8A9U7,Q8A9U8,Q8A9V0,Q8A9V1,Q8A9V3,Q8A9V4,Q8A4T5,Q8A291,Q8A2B9,Q8A763,Q8ABN7,Q8A0S7,Q89Z91,Q8A3D5,Q8A6X5,Q8A3C5,Q8ABC8,Q89YN8,Q8A0V1,Q8A1C7,Q8A1M1,Q8A1N6,Q8A2G6,Q8A410,Q8A4B6,Q8A4B7,Q8A4M6,Q8A4V0,Q8A4V3,Q8A5I7,Q8A5W8,Q8A633,Q8A634,Q8A648,Q8A731,Q8A7F7,Q8A7Z8,Q8A899,Q8A8B8,Q8A9D0,Q8A9J4,Q8A9X1,Q8A9Y6,Q8AB08,Q8AB13,Q8AB14,Q8AB25,Q8AAM8,Q8A1P3,Q89Z16,Q8AA36,Q8A4Q6,Q8AAV7,…	0.576703	1	0.108844
GO:0016853	isomerase activity	F	9	83	285	2566	0.0315789	0.0323461	under	Q8A1X6,Q8A1X9,Q8AAV6,Q8AAD6,Q8A836,Q8A1F4,Q8A542,Q8AAW6,Q8ABB7	Q8A123,Q8A125,Q8A130,Q8A165,Q8A1P7,Q8A3H7,Q8A3H8,Q8A607,Q8ABE5,Q8A3X7,Q8A5Z7,Q8A1S9,Q8A277,Q8A3C1,Q8A9B6,Q8A7Z5,Q8A9T5,Q8AA42,Q8AAT3,Q8A1X6,Q8A1X9,Q8AAU2,Q8AAV6,Q8A0T5,Q8A094,Q8AB53,Q8A5W2,Q8AAU1,Q8A740,Q8A8J6,Q8A5Z5,Q8A5Z6,Q8A7J8,Q8A0S1,Q8AAD6,Q8AAD7,Q8A0S5,Q8A699,Q8A0U2,Q8A0B5,Q8A2S4,Q8AAW1,Q9RQ13,Q8A3L0,Q8A8G4,Q8AA64,Q8AAT1,Q8A0C0,Q8A836,Q8A9I7,Q8AAB7,Q8A9J2,Q8A1E4,Q89YN1,Q8A9M2,Q89Z76,Q89ZY4,…	0.584558	1	0.108434
GO:0071944	cell periphery	C	27	252	285	2566	0.0947368	0.0982073	under	G8JZS4,Q8A1G0,Q8A4V1,Q8A729,Q8A736,Q8A844,Q8A9D1,Q8AB06,Q8ABN7,Q8A3U4,Q8AAU3,Q8AB27,Q8ABE9,Q8AB08,Q8A9K2,G8JZT0,Q89YM4,Q8A053,Q8A0B2,Q8A0N8,Q8A1G3,Q8A2H3,Q8A2R5,Q8A2R6,Q8A7T4,Q8A7Y3,Q8A7F0	G8JZS4,Q89YX2,Q89YZ5,Q89Z13,Q89Z16,Q89Z21,Q89Z22,Q89ZA1,Q89ZE7,Q89ZG0,Q89ZJ9,Q89ZK7,Q89ZP2,Q8A092,Q8A0B4,Q8A0C3,Q8A0F6,Q8A0G8,Q8A0H9,Q8A0L4,Q8A0L5,Q8A0P3,Q8A0S7,Q8A133,Q8A134,Q8A136,Q8A153,Q8A1G0,Q8A1L4,Q8A1M1,Q8A258,Q8A2C6,Q8A2G8,Q8A2L8,Q8A2M1,Q8A2U3,Q8A2U5,Q8A3A0,Q8A3W9,Q8A456,Q8A496,Q8A4C2,Q8A4T5,Q8A4U6,Q8A4V1,Q8A4V3,Q8A5G9,Q8A5K8,Q8A5R1,Q8A5U5,Q8A5Z4,Q8A634,Q8A640,Q8A685,Q8A6B9,Q8A6R3,Q8A729,…	0.615688	1	0.107143
GO:0016773	phosphotransferase activity, alcohol group as acceptor	F	10	96	285	2566	0.0350877	0.0374123	under	Q8A039,Q8A0B0,Q8A180,Q8A2Y3,Q8A3U4,Q8A4H1,Q8A6Y7,Q8A764,Q8AA41,Q8AAW2	Q89YQ8,Q89YR8,Q8A039,Q8A043,Q8A0B0,Q8A0R4,Q8A0S0,Q8A162,Q8A180,Q8A1C8,Q8A1I3,Q8A1L6,Q8A241,Q8A2H1,Q8A2K3,Q8A2P8,Q8A2Y3,Q8A358,Q8A3I3,Q8A3N1,Q8A3U4,Q8A3V4,Q8A3X8,Q8A4H1,Q8A4I0,Q8A4Q7,Q8A524,Q8A551,Q8A5S2,Q8A6P4,Q8A6S4,Q8A6S5,Q8A6S6,Q8A6X1,Q8A6Y7,Q8A6Z1,Q8A764,Q8A790,Q8A7C6,Q8A7C7,Q8A7J3,Q8A7P1,Q8A8A3,Q8A8D0,Q8A8F1,Q8A8U2,Q8A8V9,Q8A919,Q8A936,Q8A959,Q8A990,Q8A9T2,Q8A9Y4,Q8AA11,Q8AB44,Q8AB88,Q8ABH2,…	0.636728	1	0.104167
GO:0004222	metalloendopeptidase activity	F	2	19	285	2566	0.00701754	0.00740452	under	Q8A0U5,Q8A3X0	Q89ZI6,Q89ZQ6,Q89ZR0,Q89ZV9,Q8A0L4,Q8A0M5,Q8A0U5,Q8A156,Q8A157,Q8A242,Q8A2J7,Q8A2M2,Q8A3X0,Q8A683,Q8A685,Q8A7H4,Q8A8G8,Q8A997,Q8ABG1	0.64072	1	0.105263
GO:0016765	transferase activity, transferring alkyl or aryl (other than methyl) groups	F	2	19	285	2566	0.00701754	0.00740452	under	Q8A1L5,Q8A555	Q89ZW8,Q8A1E0,Q8A5Q2,Q8A375,Q8A6M5,Q8A1L5,Q8A2T6,Q8A857,Q8AA13,Q8AA18,Q89ZQ5,Q8A681,Q8A443,Q8A2Z1,Q89ZQ3,Q8A018,Q8A555,Q8A671,Q8A6G1	0.64072	1	0.105263
GO:0009069	serine family amino acid metabolic process	P	2	20	285	2566	0.00701754	0.00779423	under	Q8A555,Q8A606	Q89YZ6,Q8A4S8,Q8A8M0,Q8A296,Q8A2P9,Q8A375,Q8A6M5,Q8A9S7,Q8A638,Q8A8L4,Q8A9I3,Q8A541,Q8A7Z9,Q8A531,Q89ZC6,Q8A555,Q8A6G1,Q8A606,Q8A803,Q8A407	0.668974	1	0.1
GO:0006310	DNA recombination	P	2	20	285	2566	0.00701754	0.00779423	under	Q8A0U7,Q8A6M9	Q8A813,Q8A3F5,Q8A538,Q8A8W3,Q8AA08,Q8A077,Q8A3W1,Q89YQ1,Q45791,Q89Z98,Q8A0K6,Q8A0T2,Q8A0U7,Q8A127,Q8A2M0,Q8A451,Q8A6M9,Q8A8M9,Q8A8T6,Q8AB67	0.668974	1	0.1
GO:0004527	exonuclease activity	F	2	20	285	2566	0.00701754	0.00779423	under	Q8A5K9,Q8ABE1	Q8A183,Q8A4G9,Q8A4N6,Q8AA35,Q89ZP4,Q8A2P5,Q8A5K9,Q8A810,Q8A811,Q8AB67,Q8A0T2,Q8A0Y0,Q8A0Y1,Q8A378,Q8A1U9,Q8A3X1,Q8A7A9,Q8A8W0,Q8AB66,Q8ABE1	0.668974	1	0.1
GO:0044267	cellular protein metabolic process	P	15	146	285	2566	0.0526316	0.0568979	under	Q8A276,Q8AA86,Q8A3Z4,Q8A0N0,Q8A0N1,Q8A0Q8,Q8A0Q9,Q8A182,Q8A193,Q8A325,Q8A3K6,Q8A4H0,Q8A5N9,Q89ZI2,Q8A3U4	Q8A0Z2,Q8A479,Q8A491,Q8A5J0,Q8A497,Q8AA27,Q89YZ1,Q89YZ2,Q89ZN2,Q89ZR2,Q89ZR3,Q8A0Z4,Q8A0Z5,Q8A0Z6,Q8A1F6,Q8A276,Q8A2A3,Q8A417,Q8A418,Q8A465,Q8A466,Q8A467,Q8A468,Q8A472,Q8A473,Q8A475,Q8A476,Q8A477,Q8A478,Q8A480,Q8A481,Q8A482,Q8A483,Q8A484,Q8A485,Q8A486,Q8A487,Q8A488,Q8A489,Q8A490,Q8A492,Q8A493,Q8A495,Q8A499,Q8A4A0,Q8A4A1,Q8A4A3,Q8A4V8,Q8A5S5,Q8A5S6,Q8A5S7,Q8A733,Q8A8C9,Q8A999,Q8A9A0,Q8AA86,Q8AAN9,…	0.670098	1	0.10274
GO:0009432	SOS response	P	1	10	285	2566	0.00350877	0.00389712	under	Q8A6M9	Q45791,Q89ZW6,Q8A127,Q8A2M0,Q8A2N9,Q8A2V9,Q8A3M2,Q8A6M9,Q8A813,Q8AA95	0.69258	1	0.1
GO:0006576	cellular biogenic amine metabolic process	P	1	10	285	2566	0.00350877	0.00389712	under	Q8AAD6	Q89YR7,Q8A7Z5,Q8AAD2,Q8AAD4,Q8AAD5,Q8AAD6,Q8AAD7,Q8A2B1,Q8A9D9,Q8A9Z1	0.69258	1	0.1
GO:0006553	lysine metabolic process	P	1	10	285	2566	0.00350877	0.00389712	under	Q8AAB8	Q8A1M5,Q8A2I5,Q8A541,Q8A6A6,Q8A7Z9,Q8A800,Q8A9C0,Q8A9Z1,Q8AAB7,Q8AAB8	0.69258	1	0.1
GO:0009089	lysine biosynthetic process via diaminopimelate	P	1	10	285	2566	0.00350877	0.00389712	under	Q8AAB8	Q8AAB8,Q8A1M5,Q8A2I5,Q8A541,Q8A6A6,Q8A7Z9,Q8A800,Q8A9C0,Q8A9Z1,Q8AAB7	0.69258	1	0.1
GO:0044106	cellular amine metabolic process	P	1	10	285	2566	0.00350877	0.00389712	under	Q8AAD6	Q89YR7,Q8A7Z5,Q8AAD2,Q8AAD4,Q8AAD5,Q8AAD6,Q8AAD7,Q8A2B1,Q8A9D9,Q8A9Z1	0.69258	1	0.1
GO:0072657	protein localization to membrane	P	1	10	285	2566	0.00350877	0.00389712	under	Q8A1E2	Q8A7C3,Q8A9A1,Q8A496,Q8A1E2,Q8A1E3,Q8A7B2,Q8A3W6,Q8A7P9,Q8AA76,Q8A092	0.69258	1	0.1
GO:0022900	electron transport chain	P	1	10	285	2566	0.00350877	0.00389712	under	Q8A0G1	Q8A399,Q8A8K8,Q8A8L1,Q8A7V7,Q8A8F7,Q8A8F8,Q8A0G1,Q8A6X8,Q8A7S1,Q8AA46	0.69258	1	0.1
GO:0009309	amine biosynthetic process	P	1	10	285	2566	0.00350877	0.00389712	under	Q8AAD6	Q89YR7,Q8A7Z5,Q8AAD2,Q8AAD4,Q8AAD5,Q8AAD6,Q8AAD7,Q8A2B1,Q8A9D9,Q8A9Z1	0.69258	1	0.1
GO:0042401	cellular biogenic amine biosynthetic process	P	1	10	285	2566	0.00350877	0.00389712	under	Q8AAD6	Q89YR7,Q8A7Z5,Q8AAD2,Q8AAD4,Q8AAD5,Q8AAD6,Q8AAD7,Q8A2B1,Q8A9D9,Q8A9Z1	0.69258	1	0.1
GO:0006760	folic acid-containing compound metabolic process	P	1	10	285	2566	0.00350877	0.00389712	under	Q8A1L5	Q8A638,Q8A9S8,Q89ZW3,Q8A839,Q8A146,Q8A7B8,Q8A9S7,Q8A0U0,Q8A1L5,Q8A5T9	0.69258	1	0.1
GO:0009085	lysine biosynthetic process	P	1	10	285	2566	0.00350877	0.00389712	under	Q8AAB8	Q8A1M5,Q8A2I5,Q8A541,Q8A6A6,Q8A7Z9,Q8A800,Q8A9C0,Q8A9Z1,Q8AAB7,Q8AAB8	0.69258	1	0.1
GO:0046451	diaminopimelate metabolic process	P	1	10	285	2566	0.00350877	0.00389712	under	Q8AAB8	Q8A1M5,Q8A2I5,Q8A541,Q8A6A6,Q8A7Z9,Q8A800,Q8A9C0,Q8A9Z1,Q8AAB7,Q8AAB8	0.69258	1	0.1
GO:0015980	energy derivation by oxidation of organic compounds	P	2	21	285	2566	0.00701754	0.00818394	under	Q89ZS3,Q8A0G1	Q8A880,Q8A9P4,Q89ZS3,Q8A0W0,Q8A448,Q8A4T7,Q8A614,Q8A615,Q8A616,Q8A9M7,Q8A9M8,Q8A399,Q8A8K8,Q8A8L1,Q8A3A0,Q8A7V7,Q8A8F7,Q8A8F8,Q8A5Z5,Q8A0G1,Q8A6W9	0.695408	1	0.0952381
GO:0009451	RNA modification	P	4	42	285	2566	0.0140351	0.0163679	under	Q8A1F4,Q8A6P0,Q8A0P2,Q89YP0	Q8A2Z0,Q8A5G6,Q8A814,Q8A1F4,Q8AA23,Q89Z76,Q8A0Z9,Q8A194,Q89Z26,Q8A2N7,Q8A6P0,Q8A0P8,Q8A2U1,Q8A9I0,Q8A5K5,Q8A0Y3,Q8A9C2,Q8A5N1,Q8A679,Q8A997,Q89ZQ3,Q8A018,Q8A0M6,Q8A2U2,Q8A7D1,Q8A9A2,Q8ABF5,Q89ZK5,Q8A0X7,Q8A2Q0,Q89ZY4,Q8A0H8,Q8A0P2,Q8A2W0,Q8A5T5,Q8A1M2,Q89YP0,Q89ZP8,Q8A251,Q8A557,Q8AA22,Q8A0S6	0.702514	1	0.0952381
GO:0070011	peptidase activity, acting on L-amino acid peptides	F	10	102	285	2566	0.0350877	0.0397506	under	Q8A3X0,Q8A053,Q8A2H3,Q8A2R5,Q8A2R6,Q8A7T4,Q8AB39,Q8AB43,Q8A0U5,Q8A8H5	Q8A6T7,Q8A8C8,Q8A8K6,Q8A0Y2,Q8A129,Q8A2I6,Q8A2I7,Q8A3X2,Q8A6R9,Q8A862,Q8A9H8,Q8A9H9,Q8AA78,Q89ZW2,Q8A3B9,Q8A406,Q8A5K0,Q8ABF6,Q8A128,Q8A4P9,Q8A4S5,Q8A5P9,Q8A837,Q89ZV9,Q8A3X0,Q8A4P8,Q89ZB7,Q8A053,Q8A178,Q8A1G1,Q8A1Q5,Q8A1T9,Q8A1Y9,Q8A2H3,Q8A2N4,Q8A2R5,Q8A2R6,Q8A3B8,Q8A3Z9,Q8A4H3,Q8A5H1,Q8A5H5,Q8A5H9,Q8A654,Q8A7H2,Q8A7J7,Q8A7T4,Q8A8G3,Q8A8P8,Q8AAI1,Q8AAL2,Q8AB39,Q8AB43,Q8ABG0,Q8A2W8,Q8A9K7,Q8A2L6,…	0.71293	1	0.0980392
GO:0051234	establishment of localization	P	10	102	285	2566	0.0350877	0.0397506	under	Q8A729,Q8A736,Q8A5I8,Q8AB08,Q8AB27,Q8A1E2,Q8A991,Q8A9K2,Q8AAU3,Q8ABE9	Q89ZL5,Q8A3W9,Q8A9A1,Q8A7C3,Q8A496,Q89ZV7,Q89YR5,Q89YZ5,Q8A0C3,Q8A5Z4,Q8A8D8,Q8A8R6,Q8A9S9,Q8A9Y0,Q8AAC6,Q8AAG5,Q8AAQ2,Q8A294,Q8A729,Q8A736,Q8A8K7,Q8A8K8,Q8A8K9,Q8A8L0,Q8A8L1,Q8A8L2,Q8A2Q6,Q8A801,Q8A8R0,Q8A2G6,Q8A5I8,Q8A9D0,Q8AB08,Q8A9J4,Q8A7X3,Q89ZJ9,Q8A161,Q8A996,Q8A0B4,Q8A0V1,Q8A130,Q8A627,Q8A633,Q8A634,Q8AA76,Q8AB25,Q8A2X4,Q8A886,Q8A6X5,Q89ZE7,Q8A133,Q8A527,Q8A9I1,Q8A876,Q8A9U6,Q8A9U7,Q8A9U8,…	0.71293	1	0.0980392
GO:0044282	small molecule catabolic process	P	5	53	285	2566	0.0175439	0.0206547	under	Q8A4B3,Q8A606,Q8A1X6,Q8A1X9,Q8AAV6	Q89YZ6,Q8A4S8,Q8A8M0,Q8A287,Q8A2E9,Q8A624,Q8A8R5,Q8A9J2,Q8AAZ1,Q8A2B1,Q8A446,Q8A4M9,Q8A4M8,Q8A4A9,Q8A4B3,Q8A9S7,Q89YJ3,Q8A804,Q89YM8,Q8AB00,Q8A7I5,Q8AA94,Q8AAN6,Q8A812,Q8A7E4,Q8A094,Q8A400,Q8A401,Q8A0S5,Q8A9T5,Q8AA42,Q8A606,Q8A2P0,Q8A803,Q8A0U2,Q8AAW1,Q9RQ13,Q8A0B5,Q8A2S4,Q8A9J0,Q8AAH9,Q8A1X6,Q8A1X9,Q8AAU2,Q8AAU4,Q8AAV6,Q8A7G4,Q8A7U2,Q8A8K6,Q8A0L8,Q89ZM7,Q8A8E5,Q8A403	0.717604	1	0.0943396
GO:0004518	nuclease activity	F	4	43	285	2566	0.0140351	0.0167576	under	Q89Z46,Q8ABE1,Q8A2B4,Q8A5K9	Q8A183,Q8A4G9,Q8A4N6,Q89YQ1,Q89Z46,Q89Z60,Q8A1U5,Q8A1U9,Q8A1V0,Q8A3X1,Q8A754,Q8A7A9,Q8AA35,Q8AAN2,Q8AB67,Q8ABE1,Q89ZG0,Q8A2M2,Q8A293,Q8A2B4,Q8A2E8,Q8A8W0,Q8AB66,Q8A7M4,Q89ZP4,Q8A2P5,Q8A5K9,Q8A810,Q8A811,Q8A0T2,Q89YT0,Q8A0Y0,Q8A0Y1,Q8A378,Q89Z42,Q8A2N9,Q8AA95,Q8A630,Q89ZN1,Q89ZP7,Q8A5U9,Q8A6Y6,Q8AA87	0.720329	1	0.0930233
GO:0044238	primary metabolic process	P	90	846	285	2566	0.315789	0.329696	under	Q8A5K9,Q8A688,Q8A6M9,Q8AAD6,Q8AAT5,Q89YS3,Q8A2F7,Q8A2H3,Q8A1F4,Q8A6P0,Q89YL7,Q89ZH1,Q89ZI2,Q8A061,Q8A067,Q8A070,Q8A1B3,Q8A1K2,Q8A2F5,Q8A2I1,Q8A2J1,Q8A347,Q8A369,Q8A389,Q8A3V0,Q8A3Z7,Q8A4C3,Q8A4D7,Q8A8W9,Q8A9Z0,Q8AAW2,Q8AAW6,Q8AB22,Q89ZS3,G8JZS4,G8JZT0,Q8A1G0,Q8A1G3,Q8A6W1,Q8A6V0,Q89YL8,Q8A7A0,Q8A1X6,Q8A1X9,Q8AAV6,Q8A0U7,Q8A544,Q8A3E4,Q8A642,Q8A8W4,Q8AAH8,Q8A276,Q8AA86,Q8A3Z4,Q8A3X0,Q8A053,Q8A2R5,…	Q8A1A6,Q89ZW6,Q8A127,Q8A5K9,Q8A5U3,Q8A5U5,Q8A688,Q8A6M9,Q8A7M7,Q8A8C3,Q8A9C1,Q8A9C6,Q8A9U4,Q8AB67,Q8A7B8,Q8A7P6,Q8A7Z4,Q8A7Z5,Q8A7Z6,Q8A7Z7,Q8ABA7,Q8ABA8,Q8ABA9,Q8ABB0,Q89YR7,Q8AAD2,Q8AAD4,Q8AAD5,Q8AAD6,Q8AAD7,Q8A2C9,Q8A3K9,Q8A833,Q8A9I6,Q8AA53,Q8AA63,Q8AA66,Q8AAT5,Q89YS3,Q8A0E7,Q8A1Q5,Q8A1R0,Q8A2F7,Q8A2H3,Q8A2Y6,Q8A3P1,Q8ABG4,Q8A2Z0,Q8A5G6,Q8A814,Q8A1F4,Q8AA23,Q8A4A0,Q8A466,Q8AB59,Q8A813,Q8A3F5,…	0.723272	1	0.106383
GO:0044260	cellular macromolecule metabolic process	P	37	359	285	2566	0.129825	0.139906	under	Q8A5K9,Q8A688,Q8A6M9,Q89ZS3,G8JZS4,G8JZT0,Q8A1G0,Q8A1G3,Q8A0U7,Q8A544,Q8A3E4,Q8A642,Q8A8W4,Q8AAH8,Q8A276,Q8AA86,Q8A3Z4,Q8A0N0,Q8A0N1,Q8A0Q8,Q8A0Q9,Q8A182,Q8A193,Q8A325,Q8A3K6,Q8A4H0,Q8A5N9,Q89ZI2,Q89Z46,Q8A2I1,Q8A6P0,Q8A0P2,Q8A2B4,Q8A3C8,Q8A8H5,Q8A3U4,Q89YP0	Q89ZW6,Q8A127,Q8A5K9,Q8A5U3,Q8A5U5,Q8A688,Q8A6M9,Q8A7M7,Q8A8C3,Q8A9C1,Q8A9C6,Q8A9U4,Q8AB67,Q8A2Z0,Q8A5G6,Q8A814,Q8AB59,Q8A813,Q8A3F5,Q8A538,Q8A8W3,Q8AA08,Q8A0Z2,Q8A479,Q8A491,Q8A5J0,Q8A9C2,Q89YY9,Q8A2A2,Q8A464,Q8A7C9,Q8A497,Q8AA27,Q8A880,Q8A9P4,Q89ZS3,G8JZS6,Q8A1G2,G8JZS4,G8JZT0,Q8A1G0,Q8A1G1,Q8A1G3,Q8A5G4,Q8A147,Q8A277,Q8A2P5,Q8A7B5,Q8A8G2,Q8A9B6,Q8A1P8,Q8A1S9,Q8A3C1,Q8A3X7,Q8A5Z7,Q8A451,Q8AA40,…	0.725792	1	0.103064
GO:0031668	cellular response to extracellular stimulus	P	1	11	285	2566	0.00350877	0.00428683	under	Q8A6M9	Q8A6Y3,Q45791,Q89ZW6,Q8A127,Q8A2M0,Q8A2N9,Q8A2V9,Q8A3M2,Q8A6M9,Q8A813,Q8AA95	0.726858	1	0.0909091
GO:0030234	enzyme regulator activity	F	1	11	285	2566	0.00350877	0.00428683	under	Q8AAC0	Q8A8C4,Q8A0H4,Q8ABE6,Q8A2A4,Q8A8G2,Q8A5S2,Q8A8V9,Q8A990,Q8A9Y4,Q8A610,Q8AAC0	0.726858	1	0.0909091
GO:0004540	ribonuclease activity	F	1	11	285	2566	0.00350877	0.00428683	under	Q8A2B4	Q8A183,Q8A4G9,Q8A4N6,Q89ZG0,Q8A2M2,Q8A293,Q8A2B4,Q8A2E8,Q8A378,Q89ZN1,Q8A7M4	0.726858	1	0.0909091
GO:0046486	glycerolipid metabolic process	P	1	11	285	2566	0.00350877	0.00428683	under	Q8A3Z4	Q8A3Z4,Q8AB60,Q8A5K8,Q8A5W3,Q8AB51,Q8AB68,Q8A0L5,Q8A0P3,Q8A640,Q8A403,Q8AAQ3	0.726858	1	0.0909091
GO:0098772	molecular function regulator	F	1	11	285	2566	0.00350877	0.00428683	under	Q8AAC0	Q8A8C4,Q8A0H4,Q8ABE6,Q8A2A4,Q8A8G2,Q8AAC0,Q8A5S2,Q8A8V9,Q8A990,Q8A9Y4,Q8A610	0.726858	1	0.0909091
GO:0008408	3'-5' exonuclease activity	F	1	11	285	2566	0.00350877	0.00428683	under	Q8A5K9	Q8A183,Q8A4G9,Q8A4N6,Q8AA35,Q8A378,Q89ZP4,Q8A2P5,Q8A5K9,Q8A810,Q8A811,Q8AB67	0.726858	1	0.0909091
GO:0006650	glycerophospholipid metabolic process	P	1	11	285	2566	0.00350877	0.00428683	under	Q8A3Z4	Q8A3Z4,Q8AB60,Q8A5K8,Q8AB51,Q8AB68,Q8A0L5,Q8A0P3,Q8A640,Q8A403,Q8AAQ3,Q8A5W3	0.726858	1	0.0909091
GO:0042558	pteridine-containing compound metabolic process	P	1	11	285	2566	0.00350877	0.00428683	under	Q8A1L5	Q8A0U0,Q8A5T9,Q8A638,Q8A9S8,Q89ZW3,Q8A839,Q8A146,Q8A7B8,Q8A9S7,Q8A1L5,Q8ABD0	0.726858	1	0.0909091
GO:0031992	energy transducer activity	F	1	11	285	2566	0.00350877	0.00428683	under	Q8A9K2	Q8A020,Q8A021,Q8A022,Q8A0X3,Q8A0X5,Q8A2W3,Q8A627,Q8A757,Q8A8W1,Q8A9K2,Q8AA29	0.726858	1	0.0909091
GO:0071496	cellular response to external stimulus	P	1	11	285	2566	0.00350877	0.00428683	under	Q8A6M9	Q8A6Y3,Q45791,Q89ZW6,Q8A127,Q8A2M0,Q8A2N9,Q8A2V9,Q8A3M2,Q8A6M9,Q8A813,Q8AA95	0.726858	1	0.0909091
GO:0051179	localization	P	10	104	285	2566	0.0350877	0.04053	under	Q8A729,Q8A736,Q8A5I8,Q8AB08,Q8AB27,Q8A1E2,Q8A991,Q8A9K2,Q8AAU3,Q8ABE9	Q89ZL5,Q8A3W9,Q8A9A1,Q8A7C3,Q8A496,Q89ZV7,Q89YR5,Q89YZ5,Q8A0C3,Q8A5Z4,Q8A8D8,Q8A8R6,Q8A9S9,Q8A9Y0,Q8AAC6,Q8AAG5,Q8AAQ2,Q8A294,Q8A729,Q8A736,Q8A8K7,Q8A8K8,Q8A8K9,Q8A8L0,Q8A8L1,Q8A8L2,Q8A2Q6,Q8A801,Q8A8R0,Q8A2G6,Q8A5I8,Q8A9D0,Q8AB08,Q8A9J4,Q8A7X3,Q89ZJ9,Q8A161,Q8A996,Q8A0B4,Q8A0V1,Q8A130,Q8A627,Q8A633,Q8A634,Q8AA76,Q8AB25,Q8A2X4,Q8A886,Q8A6X5,Q89ZE7,Q8A133,Q8A527,Q8A9I1,Q8A876,Q8A9U6,Q8A9U7,Q8A9U8,…	0.735936	1	0.0961538
GO:0042254	ribosome biogenesis	P	3	34	285	2566	0.0105263	0.0132502	under	Q8A1F4,Q8A0P2,Q89YP0	Q8A135,Q8A465,Q8A478,Q8A488,Q8AAN9,Q8A136,Q8A2A3,Q8A473,Q8A480,Q8A4A0,Q8A2Z0,Q8A5G6,Q8A814,Q8A1F4,Q8AA23,Q8A466,Q89ZP5,Q8A2E8,Q8A2M2,Q8A7M4,Q8A3W5,Q8A0H8,Q8A0P2,Q8A481,Q8A0L3,Q8A5I9,Q89YP0,Q89ZK5,Q89ZP8,Q8A251,Q8A557,Q8AA22,Q89ZI9,Q8A467	0.746109	1	0.0882353
GO:0140097	catalytic activity, acting on DNA	F	4	45	285	2566	0.0140351	0.017537	under	Q8A0U7,Q8A5K9,Q8A544,Q8A6M9	Q8A7M6,Q8A0U7,Q8A3F5,Q8A451,Q8A8W3,Q8A9U4,Q8AA08,Q8AA40,Q89YH8,Q8A1P8,Q8A2P5,Q8A5K9,Q8A7B5,Q8A810,Q8A9C6,Q8ABZ3,Q89YT0,Q89Z89,Q8AA35,Q8A9C1,Q8A3X7,Q8A5Z7,Q8A1S9,Q8A277,Q8A3C1,Q8A9B6,Q89ZN5,Q8A077,Q8A5V6,Q8A544,Q8A754,Q8A0Y0,Q8A0Y1,Q89Z39,Q89Z59,Q8A0L0,Q8A587,Q89Z42,Q8A3W1,Q8A127,Q8A2M0,Q8A6M9,Q8A2N9,Q8AA95,Q8A630	0.753576	1	0.0888889
GO:0006547	histidine metabolic process	P	1	12	285	2566	0.00350877	0.00467654	under	Q8A4B3	Q8A7B8,Q8A7P6,Q8A7Z4,Q8A7Z5,Q8A7Z6,Q8A7Z7,Q8ABA7,Q8ABA8,Q8ABA9,Q8ABB0,Q8A4A9,Q8A4B3	0.757326	1	0.0833333
GO:0008649	rRNA methyltransferase activity	F	1	12	285	2566	0.00350877	0.00467654	under	Q89YP0	Q8A0H8,Q89YP0,Q8A7G2,Q8A2Z0,Q8A814,Q89ZK5,Q8AA22,Q89ZP8,Q8A8M2,Q8A5G6,Q8A251,Q8A557	0.757326	1	0.0833333
GO:0009991	response to extracellular stimulus	P	1	12	285	2566	0.00350877	0.00467654	under	Q8A6M9	Q8AB00,Q8A6Y3,Q45791,Q89ZW6,Q8A127,Q8A2M0,Q8A2N9,Q8A2V9,Q8A3M2,Q8A6M9,Q8A813,Q8AA95	0.757326	1	0.0833333
GO:0071103	DNA conformation change	P	1	12	285	2566	0.00350877	0.00467654	under	Q8A6M9	Q8A1S9,Q8A277,Q8A3C1,Q8A3X7,Q8A5Z7,Q8A9B6,Q8A451,Q8AA40,Q8A3X4,Q8A127,Q8A6M9,Q8A9U4	0.757326	1	0.0833333
GO:0008509	anion transmembrane transporter activity	F	1	12	285	2566	0.00350877	0.00467654	under	Q8A7F0	Q8A0S7,Q8A3C5,Q8ABC8,Q8A2X4,Q8A7S1,Q8A0B6,Q8A4R9,Q8A0C4,Q8A7F0,Q8A447,Q89ZA1,Q8A5R1	0.757326	1	0.0833333
GO:0042398	cellular modified amino acid biosynthetic process	P	1	12	285	2566	0.00350877	0.00467654	under	Q8A1L5	Q8A9S8,Q89ZW3,Q8A839,Q89ZR7,Q8A338,Q8A9W7,Q89ZR8,Q8A626,Q8A0U0,Q8A1L5,Q8A5T9,Q8A638	0.757326	1	0.0833333
GO:0006304	DNA modification	P	1	12	285	2566	0.00350877	0.00467654	under	Q89Z46	Q8A7W3,Q89Z39,Q89Z42,Q89Z46,Q89Z59,Q89YV4,Q89YV6,Q89Z34,Q89Z36,Q89Z37,Q89Z57,Q89Z60	0.757326	1	0.0833333
GO:0042737	drug catabolic process	P	1	12	285	2566	0.00350877	0.00467654	under	Q8A0B2	Q89YZ6,Q8A4S8,Q8A8M0,Q8A094,Q8A803,Q8A7G4,Q8A3Z2,Q8A6B4,Q8A0B1,Q8A0B2,Q8A0B5,Q8A2S4	0.757326	1	0.0833333
GO:0008299	isoprenoid biosynthetic process	P	1	12	285	2566	0.00350877	0.00467654	under	Q8AA41	Q8A1E0,Q8A0C2,Q8A0U8,Q8A0Y7,Q8A4T0,Q8A625,Q8A774,Q8A7X1,Q8AA41,Q8A684,Q8A2P4,Q8A628	0.757326	1	0.0833333
GO:0009308	amine metabolic process	P	1	12	285	2566	0.00350877	0.00467654	under	Q8AAD6	Q89YR7,Q8A7Z5,Q8AAD2,Q8AAD4,Q8AAD5,Q8AAD6,Q8AAD7,Q8A2B1,Q8A9D9,Q8A2J8,Q8A2T1,Q8A9Z1	0.757326	1	0.0833333
GO:0042802	identical protein binding	F	1	12	285	2566	0.00350877	0.00467654	under	Q89ZI2	Q8A8C4,Q89YQ8,Q89YR8,Q89ZI2,Q8A094,Q8A1G2,Q8A2E9,Q8A624,Q8A801,Q8A8R0,Q8A8R5,Q8AA75	0.757326	1	0.0833333
GO:0140102	catalytic activity, acting on a rRNA	F	1	12	285	2566	0.00350877	0.00467654	under	Q89YP0	Q8A0H8,Q8A557,Q89YP0,Q8A7G2,Q8A2Z0,Q8A814,Q89ZK5,Q8AA22,Q89ZP8,Q8A8M2,Q8A5G6,Q8A251	0.757326	1	0.0833333
GO:0009605	response to external stimulus	P	1	12	285	2566	0.00350877	0.00467654	under	Q8A6M9	Q8AB00,Q8A6Y3,Q45791,Q89ZW6,Q8A127,Q8A2M0,Q8A2N9,Q8A2V9,Q8A3M2,Q8A6M9,Q8A813,Q8AA95	0.757326	1	0.0833333
GO:0052803	imidazole-containing compound metabolic process	P	1	12	285	2566	0.00350877	0.00467654	under	Q8A4B3	Q8A7B8,Q8A7P6,Q8A7Z4,Q8A7Z5,Q8A7Z6,Q8A7Z7,Q8ABA7,Q8ABA8,Q8ABA9,Q8ABB0,Q8A4A9,Q8A4B3	0.757326	1	0.0833333
GO:0051082	unfolded protein binding	F	1	12	285	2566	0.00350877	0.00467654	under	Q8A1E2	Q89YW6,Q8A128,Q8A1E2,Q8A1E3,Q8A6P7,Q8A6P8,Q8A6R4,Q8A7B2,Q8A8C3,Q8A8C4,Q8A8R3,Q8A9B8	0.757326	1	0.0833333
GO:0031226	intrinsic component of plasma membrane	C	6	66	285	2566	0.0210526	0.025721	under	Q8A3U4,Q8AAU3,Q8AB27,Q8ABE9,Q8ABN7,Q8AB08	Q89YQ2,Q89ZJ8,Q89ZK8,Q89ZL5,Q89ZV7,Q8A0B6,Q8A0B8,Q8A0B9,Q8A0V1,Q8A0V2,Q8A151,Q8A161,Q8A162,Q8A1C8,Q8A1P3,Q8A241,Q8A253,Q8A255,Q8A257,Q8A294,Q8A2I6,Q8A2I7,Q8A337,Q8A342,Q8A358,Q8A3D5,Q8A3N1,Q8A3U4,Q8A496,Q8A4I0,Q8A524,Q8A631,Q8A633,Q8A6X5,Q8A6Y3,Q8A6Z1,Q8A790,Q8A7F7,Q8A7P1,Q8A7S1,Q8A7X3,Q8A835,Q8A936,Q8A941,Q8A959,Q8A974,Q8A996,Q8A9J4,Q8A9T2,Q8A9X9,Q8AA76,Q8AA85,Q8AAM8,Q8AAN3,Q8AAR8,Q8AAU3,Q8AB25,…	0.758777	1	0.0909091
GO:0022613	ribonucleoprotein complex biogenesis	P	3	35	285	2566	0.0105263	0.0136399	under	Q8A1F4,Q8A0P2,Q89YP0	Q89ZI9,Q8A3W5,Q8A467,Q8A135,Q8A465,Q8A478,Q8A488,Q8AAN9,Q8A136,Q8A2A3,Q8A473,Q8A480,Q8A4A0,Q8A2Z0,Q8A5G6,Q8A814,Q8A1F4,Q8AA23,Q8A466,Q8A0Z2,Q89ZP5,Q8A2E8,Q8A2M2,Q8A7M4,Q8A0H8,Q8A0P2,Q8A481,Q8A0L3,Q8A5I9,Q89YP0,Q89ZK5,Q89ZP8,Q8A251,Q8A557,Q8AA22	0.763942	1	0.0857143
GO:0006090	pyruvate metabolic process	P	2	24	285	2566	0.00701754	0.00935308	under	Q8AA41,Q8A606	Q89Z05,Q89ZV8,Q8A0U2,Q8A287,Q8A3W3,Q8A5W2,Q8A734,Q8A753,Q8A765,Q8A8R2,Q8A0C2,Q8A0U8,Q8A0Y7,Q8A4T0,Q8A625,Q8A774,Q8A7X1,Q8AA41,Q8A606,Q8A684,Q8A2E9,Q8A624,Q8A8R5,Q8AA21	0.76439	1	0.0833333
GO:0004386	helicase activity	F	2	24	285	2566	0.00701754	0.00935308	under	Q8A0U7,Q8A6M9	Q8A0U7,Q8A3F5,Q8A451,Q8A8W3,Q8A9U4,Q8AA08,Q8AA40,Q8A127,Q8A2M0,Q8A6M9,Q89YV3,Q89Z47,Q8A0B7,Q8A2F2,Q8A2H8,Q8A2K2,Q8A303,Q8A3F3,Q8A429,Q8A613,Q8A7C9,Q8A8B0,Q8A8L3,Q8A9I4	0.76439	1	0.0833333
GO:1901135	carbohydrate derivative metabolic process	P	21	214	285	2566	0.0736842	0.0833983	under	Q8A2F5,Q8A9Z0,Q8A3Z4,Q8A0N0,Q8A0N1,Q8A0Q8,Q8A0Q9,Q8A182,Q8A193,Q8A325,Q8A3K6,Q8A4H0,Q8A5N9,Q89ZI2,Q8A3C8,Q89YL8,Q8A7A0,Q8AA41,Q8A836,Q8A2I1,Q8A0G1	Q8A0M2,Q8A2E9,Q8A624,Q8A8R5,Q8AAB1,Q8AB05,Q8A9R7,Q8A2F5,Q8A094,Q8AB53,Q8A1S1,Q8A9Y9,Q8A9Z0,Q8A0S1,Q8A5W3,Q8A2W2,Q8A1G8,Q89Z05,Q89ZV8,Q8A0U2,Q8A287,Q8A3W3,Q8A5W2,Q8A734,Q8A753,Q8A765,Q8A8R2,Q8A767,Q8A8E6,Q8AAW5,Q8A9M7,Q8A9M8,Q8AAZ1,Q89ZJ1,Q8A2N8,Q8AAN7,Q8A1L4,Q89ZV6,Q8A126,Q8A525,Q8A0U6,Q89YZ8,Q8A004,Q8A010,Q8A100,Q8A155,Q8A2E5,Q8A2Q2,Q8A6Z2,Q8A7Z3,Q8A9W1,Q8AAE7,Q89ZM7,Q8A013,Q8A246,Q8A1D5,Q8A5J7,…	0.767778	1	0.0981308
GO:0042578	phosphoric ester hydrolase activity	F	3	36	285	2566	0.0105263	0.0140296	under	Q8A3Z4,Q89YK4,Q8AAM2	Q8A3Z4,Q8A4Z0,Q8A5V0,Q89ZL4,Q8A7P6,Q8ABA7,Q8AA35,Q8A9I3,Q8A432,Q8A2K1,Q8A453,Q8ABA6,Q89YK4,Q89YT0,Q8A2Z3,Q8AAB5,Q8AAM2,Q8ABB5,Q8ABP6,Q8A0L8,Q8A506,Q8A507,Q8AAQ3,Q8A013,Q8A246,Q8A403,Q89ZR1,Q8A037,Q89YN2,Q8A090,Q8A1F8,Q8A2F3,Q8A5V9,Q8A759,Q8A8D9,Q8A947	0.780749	1	0.0833333
GO:0045184	establishment of protein localization	P	2	25	285	2566	0.00701754	0.00974279	under	Q8AB27,Q8A1E2	Q89ZL5,Q8A3W9,Q8A9A1,Q8A7C3,Q8A496,Q89ZJ9,Q8A161,Q8A996,Q8A0V1,Q8A130,Q8A627,Q8A633,Q8A634,Q8AA76,Q8AB25,Q8A0V2,Q8A631,Q8AB27,Q8A1E2,Q8A1E3,Q8A7B2,Q8A1M1,Q8A0B8,Q8A0B9,Q8A092	0.78418	1	0.08
GO:0042221	response to chemical	P	2	25	285	2566	0.00701754	0.00974279	under	Q8A5I8,Q8AB08	Q8A3Z3,Q8A8R3,Q89YW6,Q8A2G6,Q8A5I8,Q8A9D0,Q8AB08,Q8AB00,Q8A8K6,Q8A6W9,Q8AB05,Q8AA94,Q8AAN6,Q8A2U3,Q8A9S2,Q8ABE8,Q89ZP0,Q8A102,Q89YX0,Q8A2B3,Q8A6B4,Q8A9X8,Q8AA36,Q8A2X4,Q8A9S7	0.78418	1	0.08
GO:0030203	glycosaminoglycan metabolic process	P	2	25	285	2566	0.00701754	0.00974279	under	Q8A2F5,Q8A2I1	Q8A0M2,Q8A2F5,Q8A0S1,Q8A151,Q8A1E4,Q8A1F3,Q8A1L7,Q8A254,Q8A255,Q8A256,Q8A258,Q8A259,Q8A2D1,Q8A2U3,Q8A4U6,Q8A681,Q8A806,Q8A9S2,Q8AAN3,Q8ABE8,Q8A5U7,Q8A6G2,Q8AB04,Q8A508,Q8A2I1	0.78418	1	0.08
GO:0006022	aminoglycan metabolic process	P	2	25	285	2566	0.00701754	0.00974279	under	Q8A2F5,Q8A2I1	Q8A0M2,Q8A2F5,Q8A0S1,Q8A151,Q8A1E4,Q8A1F3,Q8A1L7,Q8A254,Q8A255,Q8A256,Q8A258,Q8A259,Q8A2D1,Q8A2U3,Q8A4U6,Q8A681,Q8A806,Q8A9S2,Q8AAN3,Q8ABE8,Q8A5U7,Q8A6G2,Q8AB04,Q8A508,Q8A2I1	0.78418	1	0.08
GO:0004563	beta-N-acetylhexosaminidase activity	F	1	13	285	2566	0.00350877	0.00506625	under	Q89ZI2	Q89ZI2,Q89YQ0,Q89ZI3,Q89ZN9,Q8A103,Q8A1R1,Q8A798,Q8A7A4,Q8A8W6,Q8AAF9,Q8AAK4,Q8AAK5,Q8AAK8	0.784406	1	0.0769231
GO:0006720	isoprenoid metabolic process	P	1	13	285	2566	0.00350877	0.00506625	under	Q8AA41	Q8A2P4,Q8A628,Q8A1E0,Q8A0C2,Q8A0U8,Q8A0Y7,Q8A4T0,Q8A625,Q8A774,Q8A7X1,Q8AA41,Q8AB60,Q8A684	0.784406	1	0.0769231
GO:0051276	chromosome organization	P	1	13	285	2566	0.00350877	0.00506625	under	Q8A6M9	Q8AB59,Q8A9U4,Q8A1S9,Q8A277,Q8A3C1,Q8A3X7,Q8A5Z7,Q8A9B6,Q8A451,Q8AA40,Q8A3X4,Q8A127,Q8A6M9	0.784406	1	0.0769231
GO:0009226	nucleotide-sugar biosynthetic process	P	1	13	285	2566	0.00350877	0.00506625	under	Q8A836	Q8A094,Q8A0S1,Q8A423,Q8AAA7,Q8A681,Q8A6Z5,Q8A836,Q8A9I7,Q8A9U0,Q8A9S0,Q8A8E2,Q8A8E3,Q8A5V8	0.784406	1	0.0769231
GO:0016831	carboxy-lyase activity	F	1	13	285	2566	0.00350877	0.00506625	under	Q8AAD6	Q89ZR7,Q8A4M9,Q8AAD6,Q8A012,Q8A5K8,Q8A414,Q8A812,Q8A2B1,Q8A800,Q8A9Z1,Q8A738,Q8A8V8,Q8A1P4	0.784406	1	0.0769231
GO:0006810	transport	P	9	99	285	2566	0.0315789	0.0385814	under	Q8A729,Q8A736,Q8A5I8,Q8AB08,Q8AB27,Q8A991,Q8A9K2,Q8AAU3,Q8ABE9	Q89ZL5,Q8A3W9,Q8A9A1,Q8A7C3,Q8A496,Q89ZV7,Q89YR5,Q89YZ5,Q8A0C3,Q8A5Z4,Q8A8D8,Q8A8R6,Q8A9S9,Q8A9Y0,Q8AAC6,Q8AAG5,Q8AAQ2,Q8A294,Q8A729,Q8A736,Q8A8K7,Q8A8K8,Q8A8K9,Q8A8L0,Q8A8L1,Q8A8L2,Q8A2Q6,Q8A801,Q8A8R0,Q8A2G6,Q8A5I8,Q8A9D0,Q8AB08,Q8A9J4,Q8A7X3,Q89ZJ9,Q8A161,Q8A996,Q8A0B4,Q8A0V1,Q8A130,Q8A627,Q8A633,Q8A634,Q8AA76,Q8AB25,Q8A2X4,Q8A886,Q8A6X5,Q89ZE7,Q8A133,Q8A527,Q8A9I1,Q8A876,Q8A9U6,Q8A9U7,Q8A9U8,…	0.788438	1	0.0909091
GO:0055114	oxidation-reduction process	P	3	37	285	2566	0.0105263	0.0144193	under	Q89ZS3,Q8A0G1,Q8A1P2	Q8A880,Q8A9P4,Q89ZS3,Q8A0W0,Q8A448,Q8A4T7,Q8A614,Q8A615,Q8A616,Q8A9M7,Q8A9M8,Q8A399,Q8A8K8,Q8A8L1,Q8A6X8,Q8A7S1,Q8AA46,Q8A3A0,Q8AAQ0,Q89ZC1,Q8A7V7,Q8A8F7,Q8A8F8,Q8A5Z5,Q8A0G1,Q8A2E9,Q8A624,Q8A8R5,Q8A6W9,Q8A0T8,Q8A1P2,Q8A747,Q8A7U1,Q8A7X9,Q8A9X8,Q8AAZ9,Q8ABC4	0.79656	1	0.0810811
GO:0016835	carbon-oxygen lyase activity	F	3	37	285	2566	0.0105263	0.0144193	under	Q89YR9,Q8A2I1,Q8A2F5	Q8A3W2,Q8A0P6,Q8A6L7,Q8A6L8,Q8A614,Q8A744,Q8A602,Q8A608,Q8A5I3,Q8ABA7,Q89Z05,Q8A0T5,Q89YR7,Q8AAD2,Q8AAD8,Q8A2S9,Q8A8E3,Q8A670,Q8A015,Q8AAH9,Q8A9C0,Q8A7U2,Q8A5T8,Q8A8R9,Q89YR9,Q8A4A9,Q8A2I1,Q8A2F5,Q8A0U9,Q8A571,Q8A7Z2,Q8A8A4,Q89ZJ4,Q8A1M2,Q89ZC4,Q89Z89,Q8A754	0.79656	1	0.0810811
GO:0034470	ncRNA processing	P	4	48	285	2566	0.0140351	0.0187062	under	Q8A1F4,Q8A6P0,Q8A0P2,Q89YP0	Q8A2Z0,Q8A5G6,Q8A814,Q8A1F4,Q8AA23,Q8A4A0,Q8A466,Q8A6B0,Q89Z26,Q8A2N7,Q8A6P0,Q8A0P8,Q8A2U1,Q8A9I0,Q8A5K5,Q8A0Y3,Q8A9C2,Q8A5N1,Q8A679,Q8A997,Q89ZP5,Q8A2E8,Q8A2M2,Q8A7M4,Q89ZQ3,Q8A018,Q8A0M6,Q8A2U2,Q8A7D1,Q8A9A2,Q8ABF5,Q89Z19,Q89ZK5,Q8A0X7,Q8A2Q0,Q8A3W5,Q89ZY4,Q8A0H8,Q8A0P2,Q8A2W0,Q8A5T5,Q8A1M2,Q89YP0,Q89ZP8,Q8A251,Q8A557,Q8AA22,Q8A0S6	0.797647	1	0.0833333
GO:0030001	metal ion transport	P	2	26	285	2566	0.00701754	0.0101325	under	Q8A729,Q8A736	Q89YR5,Q89YZ5,Q8A0C3,Q8A5Z4,Q8A8D8,Q8A8R6,Q8A9S9,Q8A9Y0,Q8AAC6,Q8AAG5,Q8AAQ2,Q8A294,Q8A729,Q8A736,Q8A8K7,Q8A8K8,Q8A8K9,Q8A8L0,Q8A8L1,Q8A8L2,Q8A801,Q8A8R0,Q8A738,Q8A3D5,Q89Z91,Q8A2Q6	0.802498	1	0.0769231
GO:0009072	aromatic amino acid family metabolic process	P	2	26	285	2566	0.00701754	0.0101325	under	Q8AAD6,Q8A4B3	Q8A7B8,Q8A7P6,Q8A7Z4,Q8A7Z5,Q8A7Z6,Q8A7Z7,Q8ABA7,Q8ABA8,Q8ABA9,Q8ABB0,Q89YR7,Q8AAD2,Q8AAD4,Q8AAD5,Q8AAD6,Q8AAD7,Q8A4A9,Q8A4B3,Q8A0T8,Q8A0P6,Q8A2B2,Q8A3W2,Q8A5Q2,Q8A602,Q8A0T5,Q8A7N2	0.802498	1	0.0769231
GO:0009247	glycolipid biosynthetic process	P	1	14	285	2566	0.00350877	0.00545596	under	Q8A3Z4	Q8A3Z4,Q8AB60,Q8A014,Q8A015,Q8A016,Q8A082,Q8A0L7,Q8A1G4,Q8A2E6,Q8A2G9,Q8A456,Q8A673,Q8A6K1,Q8AB65	0.808473	1	0.0714286
GO:0046467	membrane lipid biosynthetic process	P	1	14	285	2566	0.00350877	0.00545596	under	Q8A3Z4	Q8A3Z4,Q8AB60,Q8A014,Q8A015,Q8A016,Q8A082,Q8A0L7,Q8A1G4,Q8A2E6,Q8A2G9,Q8A456,Q8A673,Q8A6K1,Q8AB65	0.808473	1	0.0714286
GO:0034613	cellular protein localization	P	1	14	285	2566	0.00350877	0.00545596	under	Q8A1E2	Q89ZL5,Q8A3W9,Q8A9A1,Q8A7C3,Q8A496,Q8A1E2,Q8A1E3,Q8A7B2,Q8A3W6,Q8A7P9,Q8AA76,Q89ZJ9,Q8A0B8,Q8A092	0.808473	1	0.0714286
GO:0070727	cellular macromolecule localization	P	1	14	285	2566	0.00350877	0.00545596	under	Q8A1E2	Q89ZL5,Q8A3W9,Q8A9A1,Q8A7C3,Q8A496,Q8A1E2,Q8A1E3,Q8A7B2,Q8A3W6,Q8A7P9,Q8AA76,Q89ZJ9,Q8A0B8,Q8A092	0.808473	1	0.0714286
GO:1901681	sulfur compound binding	F	1	14	285	2566	0.00350877	0.00545596	under	Q8A6Q6	Q8A151,Q8A253,Q8A974,Q8A9S2,Q8ABE8,Q89YN0,Q8A0C2,Q8A3W7,Q8A609,Q8A6Q6,Q8A6X8,Q8AAN4,Q8AAY2,Q8A0L0	0.808473	1	0.0714286
GO:0009927	histidine phosphotransfer kinase activity	F	1	14	285	2566	0.00350877	0.00545596	under	Q8A3U4	Q8A162,Q8A1C8,Q8A241,Q8A358,Q8A3N1,Q8A3U4,Q8A4I0,Q8A524,Q8A6Z1,Q8A790,Q8A7P1,Q8A936,Q8A959,Q8A9T2	0.808473	1	0.0714286
GO:0006468	protein phosphorylation	P	1	14	285	2566	0.00350877	0.00545596	under	Q8A3U4	Q8A162,Q8A1C8,Q8A241,Q8A358,Q8A3N1,Q8A3U4,Q8A4I0,Q8A524,Q8A6Z1,Q8A790,Q8A7P1,Q8A936,Q8A959,Q8A9T2	0.808473	1	0.0714286
GO:0046777	protein autophosphorylation	P	1	14	285	2566	0.00350877	0.00545596	under	Q8A3U4	Q8A162,Q8A1C8,Q8A241,Q8A358,Q8A3N1,Q8A3U4,Q8A4I0,Q8A524,Q8A6Z1,Q8A790,Q8A7P1,Q8A936,Q8A959,Q8A9T2	0.808473	1	0.0714286
GO:0071554	cell wall organization or biogenesis	P	3	38	285	2566	0.0105263	0.014809	under	Q8A0B2,Q8A3C8,Q8A8H5	Q8A0S1,Q8A151,Q8A1E4,Q8A1F3,Q8A1L7,Q8A254,Q8A255,Q8A256,Q8A258,Q8A259,Q8A2D1,Q8A2U3,Q8A4U6,Q8A681,Q8A806,Q8A9S2,Q8AAN3,Q8ABE8,Q8AB04,Q8A0B1,Q8A0B2,Q8A835,Q8AAR8,Q8A1J9,Q8A3B1,Q8A3C8,Q8A3E5,Q8A4H7,Q8A6U8,Q8A8H5,Q8A8T0,Q8A909,Q8AAU5,Q8A253,Q8A3E7,Q8A861,Q8A974,Q8ABF8	0.811411	1	0.0789474
GO:1903509	liposaccharide metabolic process	P	2	27	285	2566	0.00701754	0.0105222	under	Q8A3Z4,Q8A3C8	Q8A3Z4,Q8AB60,Q8A3C8,Q8AAK9,Q89ZQ5,Q8A748,Q8A772,Q8A835,Q8A9S0,Q8AA51,Q8AAR5,Q8AAR8,Q8AAT3,Q8A2E3,Q8A456,Q8A6R3,Q8A014,Q8A015,Q8A016,Q8A082,Q8A0L7,Q8A1G4,Q8A2E6,Q8A2G9,Q8A673,Q8A6K1,Q8AB65	0.819427	1	0.0740741
GO:0008104	protein localization	P	2	27	285	2566	0.00701754	0.0105222	under	Q8AB27,Q8A1E2	Q89ZL5,Q8A3W9,Q8A9A1,Q8A7C3,Q8A496,Q89ZJ9,Q8A161,Q8A996,Q8A0V1,Q8A130,Q8A627,Q8A633,Q8A634,Q8AA76,Q8AB25,Q8A0V2,Q8A631,Q8AB27,Q8A1E2,Q8A1E3,Q8A7B2,Q8A1M1,Q8A0B8,Q8A0B9,Q8A3W6,Q8A7P9,Q8A092	0.819427	1	0.0740741
GO:0006396	RNA processing	P	4	50	285	2566	0.0140351	0.0194856	under	Q8A1F4,Q8A6P0,Q8A0P2,Q89YP0	Q8A2Z0,Q8A5G6,Q8A814,Q8A1F4,Q8AA23,Q8A4A0,Q8A466,Q8A6B0,Q89Z26,Q8A2N7,Q8A6P0,Q8A0P8,Q8A2U1,Q8A9I0,Q8A5K5,Q8A0Y3,Q8A9C2,Q8A5N1,Q8A679,Q8A997,Q89ZP5,Q8A2E8,Q8A2M2,Q8A7M4,Q89ZQ3,Q8A018,Q8A0M6,Q8A2U2,Q8A7D1,Q8A9A2,Q8ABF5,Q89Z19,Q89ZK5,Q8A0X7,Q8A2Q0,Q8A3W5,Q89ZY4,Q8A0H8,Q8A0P2,Q8A2W0,Q8A5T5,Q8A1M2,Q89YP0,Q89ZP8,Q8A251,Q8A557,Q8AA22,Q8A0S6,Q8A4N6,Q8A9K4	0.82335	1	0.08
GO:0009225	nucleotide-sugar metabolic process	P	1	15	285	2566	0.00350877	0.00584567	under	Q8A836	Q8AAB1,Q8A094,Q8A0S1,Q8A423,Q8AAA7,Q8A681,Q8A6Z5,Q8A836,Q8A9I7,Q8A9U0,Q8A8E3,Q8A9S0,Q8A8E2,Q8A5V8,Q8A670	0.829862	1	0.0666667
GO:0005887	integral component of plasma membrane	C	5	62	285	2566	0.0175439	0.0241621	under	Q8A3U4,Q8AAU3,Q8AB27,Q8ABE9,Q8ABN7	Q89Z91,Q89YQ2,Q89ZJ8,Q89ZK8,Q89ZL5,Q89ZV7,Q8A0B6,Q8A0B8,Q8A0B9,Q8A0V1,Q8A0V2,Q8A151,Q8A161,Q8A162,Q8A1C8,Q8A1P3,Q8A241,Q8A253,Q8A255,Q8A257,Q8A294,Q8A2I6,Q8A2I7,Q8A337,Q8A342,Q8A358,Q8A3D5,Q8A3N1,Q8A3U4,Q8A496,Q8A4I0,Q8A524,Q8A631,Q8A633,Q8A6X5,Q8A6Y3,Q8A6Z1,Q8A790,Q8A7F7,Q8A7P1,Q8A7S1,Q8A7X3,Q8A835,Q8A936,Q8A941,Q8A959,Q8A974,Q8A996,Q8A9J4,Q8A9T2,Q8A9X9,Q8AA76,Q8AA85,Q8AAM8,Q8AAN3,Q8AAR8,Q8AAU3,…	0.835664	1	0.0806452
GO:0008233	peptidase activity	F	10	115	285	2566	0.0350877	0.0448168	under	Q8A3X0,Q8A053,Q8A2H3,Q8A2R5,Q8A2R6,Q8A7T4,Q8AB39,Q8AB43,Q8A0U5,Q8A8H5	Q8A6T7,Q8A8C8,Q8A8K6,Q8A0Y2,Q8A129,Q8A2I6,Q8A2I7,Q8A3X2,Q8A6R9,Q8A862,Q8A9H8,Q8A9H9,Q8AA78,Q89ZW2,Q8A3B9,Q8A406,Q8A5K0,Q8ABF6,Q8A128,Q8A4P9,Q8A4S5,Q8A5P9,Q8A837,Q89ZV9,Q8A3X0,Q8A4P8,Q89ZB7,Q8A053,Q8A178,Q8A1G1,Q8A1Q5,Q8A1T9,Q8A1Y9,Q8A2H3,Q8A2N4,Q8A2R5,Q8A2R6,Q8A3B8,Q8A3Z9,Q8A4H3,Q8A5H1,Q8A5H5,Q8A5H9,Q8A654,Q8A7H2,Q8A7J7,Q8A7T4,Q8A8G3,Q8A8P8,Q8AAI1,Q8AAL2,Q8AB39,Q8AB43,Q8ABG0,Q8A2W8,Q8A9K7,Q8A2L6,…	0.840152	1	0.0869565
GO:0006351	transcription, DNA-templated	P	4	52	285	2566	0.0140351	0.020265	under	Q8A3E4,Q8A642,Q8A8W4,Q8AAH8	Q89YY9,Q8A2A2,Q8A464,Q8A7C9,Q89YL1,Q89ZN0,Q8A0M8,Q8A1Z1,Q8A2A9,Q8A2M8,Q8A3E4,Q8A4S6,Q8A4Y4,Q8A642,Q8A6Z7,Q8A863,Q8A8W4,Q8AAY6,Q8A4N4,Q89ZK2,Q8A118,Q8A166,Q8A3C2,Q8A512,Q8A524,Q8A536,Q8A5N4,Q8A5S4,Q8A6V6,Q8A7J5,Q8A7J6,Q8A7Q5,Q8A816,Q8A8F0,Q8ABI9,Q8A9X5,Q8AA38,Q8AAH8,Q8AB59,Q8AB87,Q8ABW8,Q8A0X2,Q8A0Y9,Q8A2V9,Q8A3M2,Q8A6N3,Q8AAU1,Q8AB95,Q8A469,Q8A470,Q8A4A2,Q8AA91	0.846306	1	0.0769231
GO:0097659	nucleic acid-templated transcription	P	4	52	285	2566	0.0140351	0.020265	under	Q8A3E4,Q8A642,Q8A8W4,Q8AAH8	Q89YY9,Q8A2A2,Q8A464,Q8A7C9,Q8A469,Q8A470,Q8A4A2,Q8AA91,Q89YL1,Q89ZN0,Q8A0M8,Q8A1Z1,Q8A2A9,Q8A2M8,Q8A3E4,Q8A4S6,Q8A4Y4,Q8A642,Q8A6Z7,Q8A863,Q8A8W4,Q8AAY6,Q8A4N4,Q89ZK2,Q8A118,Q8A166,Q8A3C2,Q8A512,Q8A524,Q8A536,Q8A5N4,Q8A5S4,Q8A6V6,Q8A7J5,Q8A7J6,Q8A7Q5,Q8A816,Q8A8F0,Q8ABI9,Q8A9X5,Q8AA38,Q8AAH8,Q8AB59,Q8AB87,Q8ABW8,Q8A0X2,Q8A0Y9,Q8A2V9,Q8A3M2,Q8A6N3,Q8AAU1,Q8AB95	0.846306	1	0.0769231
GO:0009067	aspartate family amino acid biosynthetic process	P	1	16	285	2566	0.00350877	0.00623539	under	Q8AAB8	Q8AAB4,Q8A146,Q8A7B8,Q8A1M5,Q8A7Z9,Q8A2I5,Q8A541,Q8A6A6,Q8A800,Q8A9C0,Q8A9Z1,Q8AAB7,Q8A531,Q89ZC6,Q8AAB8,Q8A5V7	0.84887	1	0.0625
GO:0051641	cellular localization	P	1	16	285	2566	0.00350877	0.00623539	under	Q8A1E2	Q89ZL5,Q8A3W9,Q8A9A1,Q8A7C3,Q8A496,Q8A801,Q8A8R0,Q8A1E2,Q8A1E3,Q8A7B2,Q8A3W6,Q8A7P9,Q8AA76,Q89ZJ9,Q8A0B8,Q8A092	0.84887	1	0.0625
GO:0016860	intramolecular oxidoreductase activity	F	1	16	285	2566	0.00350877	0.00623539	under	Q8AAD6	Q8A7Z5,Q8A094,Q8AB53,Q8A5W2,Q8AAU1,Q8AAD6,Q8AAD7,Q8A699,Q8A0U2,Q8A0B5,Q8A2S4,Q8AAW1,Q9RQ13,Q8A9J2,Q8A9M2,Q8A7P7	0.84887	1	0.0625
GO:0016861	intramolecular oxidoreductase activity, interconverting aldoses and ketoses	F	1	16	285	2566	0.00350877	0.00623539	under	Q8AAD6	Q8A7Z5,Q8A094,Q8AB53,Q8A5W2,Q8AAU1,Q8AAD6,Q8AAD7,Q8A699,Q8A0U2,Q8A0B5,Q8A2S4,Q8AAW1,Q9RQ13,Q8A9J2,Q8A9M2,Q8A7P7	0.84887	1	0.0625
GO:0045333	cellular respiration	P	1	16	285	2566	0.00350877	0.00623539	under	Q8A0G1	Q8A0W0,Q8A448,Q8A4T7,Q8A614,Q8A615,Q8A616,Q8A9M7,Q8A9M8,Q8A399,Q8A8K8,Q8A8L1,Q8A3A0,Q8A7V7,Q8A8F7,Q8A8F8,Q8A0G1	0.84887	1	0.0625
GO:0006261	DNA-dependent DNA replication	P	1	16	285	2566	0.00350877	0.00623539	under	Q8A2B4	Q8A1P8,Q8A451,Q8AA40,Q8A0T9,Q8A5U5,Q8ABZ3,Q8A810,Q8A293,Q8A2B4,Q8A811,Q8A147,Q8A277,Q8A2P5,Q8A7B5,Q8A8G2,Q8A9B6	0.84887	1	0.0625
GO:0043229	intracellular organelle	C	7	85	285	2566	0.0245614	0.0331255	under	Q8A061,Q8A3Z7,Q8AB22,Q8A276,Q8A6M9,Q89YL8,Q8A7A0	Q8AAK9,Q8A029,Q8A1P8,Q8A2A1,Q8A2U2,Q8A5V6,Q8A8S8,Q8A9D3,Q8A061,Q8A1K7,Q8A3Z7,Q8AB22,Q89YV3,Q8A2F2,Q8A0Y2,Q89ZR2,Q8A0Z6,Q8A1F6,Q8A276,Q8A475,Q8A477,Q8A489,Q8A499,Q8A4A3,Q8A733,Q8A9A0,Q9RQ15,Q8A0M0,Q8A127,Q8A277,Q8A6M9,Q8A9B6,Q89ZG0,Q89YL8,Q8A0R5,Q8A1J6,Q8A5P6,Q8A6N5,Q8A6T7,Q8A7A0,Q89YZ1,Q89ZR3,Q8A465,Q8A466,Q8A467,Q8A468,Q8A476,Q8A478,Q8A479,Q8A481,Q8A483,Q8A484,Q8A486,Q8A487,Q8A488,Q8A491,Q8A492,…	0.850423	1	0.0823529
GO:0006259	DNA metabolic process	P	7	85	285	2566	0.0245614	0.0331255	under	Q8A5K9,Q8A688,Q8A6M9,Q8A0U7,Q8A544,Q89Z46,Q8A2B4	Q89ZW6,Q8A127,Q8A5K9,Q8A5U3,Q8A5U5,Q8A688,Q8A6M9,Q8A7M7,Q8A8C3,Q8A9C1,Q8A9C6,Q8A9U4,Q8AB67,Q8AB59,Q8A813,Q8A3F5,Q8A538,Q8A8W3,Q8AA08,Q8A147,Q8A277,Q8A2P5,Q8A7B5,Q8A8G2,Q8A9B6,Q8A1P8,Q8A1S9,Q8A3C1,Q8A3X7,Q8A5Z7,Q8A451,Q8AA40,Q8A0T9,Q8ABZ3,Q8A810,Q45791,Q89ZR1,Q8A037,Q8A0T2,Q8A0U7,Q8A2M0,Q8A2V9,Q8A3M2,Q8A6X2,Q8A7M6,Q8A8T6,Q8A8W0,Q89YT0,Q89Z89,Q8A544,Q8AA35,Q8A754,Q8A2N9,Q8A6Y6,Q8AA87,Q8AA95,Q89YQ1,…	0.850423	1	0.0823529
GO:0043226	organelle	C	7	85	285	2566	0.0245614	0.0331255	under	Q8A061,Q8A3Z7,Q8AB22,Q8A276,Q8A6M9,Q89YL8,Q8A7A0	Q8AAK9,Q8A029,Q8A1P8,Q8A2A1,Q8A2U2,Q8A5V6,Q8A8S8,Q8A9D3,Q8A061,Q8A1K7,Q8A3Z7,Q8AB22,Q89YV3,Q8A2F2,Q8A0Y2,Q89ZR2,Q8A0Z6,Q8A1F6,Q8A276,Q8A475,Q8A477,Q8A489,Q8A499,Q8A4A3,Q8A733,Q8A9A0,Q9RQ15,Q8A0M0,Q8A127,Q8A277,Q8A6M9,Q8A9B6,Q89ZG0,Q89YL8,Q8A0R5,Q8A1J6,Q8A5P6,Q8A6N5,Q8A6T7,Q8A7A0,Q89YZ1,Q89ZR3,Q8A465,Q8A466,Q8A467,Q8A468,Q8A476,Q8A478,Q8A479,Q8A481,Q8A483,Q8A484,Q8A486,Q8A487,Q8A488,Q8A491,Q8A492,…	0.850423	1	0.0823529
GO:0033036	macromolecule localization	P	2	30	285	2566	0.00701754	0.0116913	under	Q8AB27,Q8A1E2	Q89ZL5,Q8A3W9,Q8A9A1,Q8A7C3,Q8A496,Q89ZJ9,Q8A161,Q8A996,Q8A0V1,Q8A130,Q8A627,Q8A633,Q8A634,Q8AA76,Q8AB25,Q8A133,Q8A527,Q8A9I1,Q8A0V2,Q8A631,Q8AB27,Q8A1E2,Q8A1E3,Q8A7B2,Q8A1M1,Q8A0B8,Q8A0B9,Q8A3W6,Q8A7P9,Q8A092	0.862684	1	0.0666667
GO:0046395	carboxylic acid catabolic process	P	2	30	285	2566	0.00701754	0.0116913	under	Q8A4B3,Q8A606	Q89YZ6,Q8A4S8,Q8A8M0,Q8A9J2,Q8A2B1,Q8A446,Q8A4M9,Q8A4M8,Q8A4A9,Q8A4B3,Q8A9S7,Q89YJ3,Q8A804,Q89YM8,Q8AB00,Q8AA94,Q8AAN6,Q8A812,Q8A094,Q8A606,Q8A2P0,Q8A803,Q8A0B5,Q8A2S4,Q8A9J0,Q8AAH9,Q8A7G4,Q8A7U2,Q8A8K6,Q8A8E5	0.862684	1	0.0666667
GO:0016054	organic acid catabolic process	P	2	30	285	2566	0.00701754	0.0116913	under	Q8A4B3,Q8A606	Q89YZ6,Q8A4S8,Q8A8M0,Q8A9J2,Q8A2B1,Q8A446,Q8A4M9,Q8A4M8,Q8A4A9,Q8A4B3,Q8A9S7,Q89YJ3,Q8A804,Q89YM8,Q8AB00,Q8AA94,Q8AAN6,Q8A812,Q8A094,Q8A606,Q8A2P0,Q8A803,Q8A0B5,Q8A2S4,Q8A9J0,Q8AAH9,Q8A7G4,Q8A7U2,Q8A8K6,Q8A8E5	0.862684	1	0.0666667
GO:0016999	antibiotic metabolic process	P	1	17	285	2566	0.00350877	0.0066251	under	Q8A4B3	Q8A2W2,Q8A0W0,Q8A448,Q8A4T7,Q8A614,Q8A615,Q8A616,Q8A9M7,Q8A9M8,Q89YN1,Q8A094,Q8A4A9,Q8A4B3,Q8A5Z5,Q8A1H3,Q8A3Z2,Q8A6B4	0.865761	1	0.0588235
GO:0006457	protein folding	P	1	17	285	2566	0.00350877	0.0066251	under	Q8A1E2	Q89YW6,Q89YY3,Q8A6P8,Q8A8C3,Q8A1E2,Q8A1E3,Q8A7B2,Q8A130,Q8A6P7,Q8A6R4,Q8A128,Q8A165,Q8A3H7,Q8A3H8,Q8A8C4,Q8A8R3,Q8A9B8	0.865761	1	0.0588235
GO:0008173	RNA methyltransferase activity	F	1	17	285	2566	0.00350877	0.0066251	under	Q89YP0	Q8A0H8,Q89ZK5,Q8A0X7,Q8A557,Q8A9C2,Q8A2Q0,Q8A9H7,Q89YP0,Q8A7G2,Q8A2Z0,Q8A814,Q8AA22,Q89ZP8,Q8A8M2,Q8A5G6,Q8A251,Q8A9K4	0.865761	1	0.0588235
GO:0019682	glyceraldehyde-3-phosphate metabolic process	P	1	17	285	2566	0.00350877	0.0066251	under	Q8AA41	Q8A767,Q8A8E6,Q8AAW5,Q8A8E5,Q8A8E7,Q8A0S5,Q8A699,Q8A0C2,Q8A0U8,Q8A0Y7,Q8A4T0,Q8A625,Q8A774,Q8A7X1,Q8AA41,Q8A0U2,Q8A684	0.865761	1	0.0588235
GO:0140096	catalytic activity, acting on a protein	F	18	200	285	2566	0.0631579	0.0779423	under	Q8A039,Q8A0B0,Q8A180,Q8A2Y3,Q8A3U4,Q8A4H1,Q8A6Y7,Q8A764,Q8A3X0,Q8A053,Q8A2H3,Q8A2R5,Q8A2R6,Q8A7T4,Q8AB39,Q8AB43,Q8A0U5,Q8A8H5	Q89YQ8,Q89YR8,Q8A039,Q8A043,Q8A0B0,Q8A0R4,Q8A0S0,Q8A162,Q8A180,Q8A1C8,Q8A1I3,Q8A1L6,Q8A241,Q8A2H1,Q8A2K3,Q8A2P8,Q8A2Y3,Q8A358,Q8A3I3,Q8A3N1,Q8A3U4,Q8A3V4,Q8A3X8,Q8A4H1,Q8A4I0,Q8A4Q7,Q8A524,Q8A551,Q8A5S2,Q8A6P4,Q8A6S4,Q8A6S5,Q8A6S6,Q8A6X1,Q8A6Y7,Q8A6Z1,Q8A764,Q8A790,Q8A7C6,Q8A7C7,Q8A7J3,Q8A7P1,Q8A8A3,Q8A8D0,Q8A8F1,Q8A8U2,Q8A8V9,Q8A919,Q8A936,Q8A959,Q8A990,Q8A9T2,Q8A9Y4,Q8AA11,Q8AB44,Q8AB88,Q8ABH2,…	0.866926	1	0.09
GO:0044036	cell wall macromolecule metabolic process	P	2	31	285	2566	0.00701754	0.0120811	under	Q8A3C8,Q8A8H5	Q8A0S1,Q8A151,Q8A1E4,Q8A1F3,Q8A1L7,Q8A254,Q8A255,Q8A256,Q8A258,Q8A259,Q8A2D1,Q8A2U3,Q8A4U6,Q8A681,Q8A806,Q8A9S2,Q8AAN3,Q8ABE8,Q8AB04,Q8A835,Q8AAR8,Q8A1J9,Q8A3B1,Q8A3C8,Q8A3E5,Q8A4H7,Q8A6U8,Q8A8H5,Q8A8T0,Q8A909,Q8AAU5	0.874856	1	0.0645161
GO:0015672	monovalent inorganic cation transport	P	2	31	285	2566	0.00701754	0.0120811	under	Q8A729,Q8A736	Q89YR5,Q89YZ5,Q8A0C3,Q8A5Z4,Q8A8D8,Q8A8R6,Q8A9S9,Q8A9Y0,Q8AAC6,Q8AAG5,Q8AAQ2,Q8A294,Q8A729,Q8A736,Q8A8K7,Q8A8K8,Q8A8K9,Q8A8L0,Q8A8L1,Q8A8L2,Q8A876,Q8A9U6,Q8A9U7,Q8A9U8,Q8A9V0,Q8A9V1,Q8A9V3,Q8A9V4,Q8A738,Q8A875,Q89Z91	0.874856	1	0.0645161
GO:0016310	phosphorylation	P	2	31	285	2566	0.00701754	0.0120811	under	Q8A0G1,Q8A3U4	Q89Z05,Q89ZV8,Q8A0U2,Q8A287,Q8A3W3,Q8A5W2,Q8A734,Q8A753,Q8A765,Q8A8R2,Q8A7T7,Q8A0G1,Q8A162,Q8A1C8,Q8A241,Q8A358,Q8A3N1,Q8A3U4,Q8A4I0,Q8A524,Q8A6Z1,Q8A790,Q8A7P1,Q8A936,Q8A959,Q8A9T2,Q8A403,Q8AAQ3,Q8A2E9,Q8A624,Q8A8R5	0.874856	1	0.0645161
GO:0032774	RNA biosynthetic process	P	4	55	285	2566	0.0140351	0.0214341	under	Q8A3E4,Q8A642,Q8A8W4,Q8AAH8	Q89YY9,Q8A2A2,Q8A464,Q8A7C9,Q8A0T9,Q8A451,Q8AA40,Q8A469,Q8A470,Q8A4A2,Q8AA91,Q89YL1,Q89ZN0,Q8A0M8,Q8A1Z1,Q8A2A9,Q8A2M8,Q8A3E4,Q8A4S6,Q8A4Y4,Q8A642,Q8A6Z7,Q8A863,Q8A8W4,Q8AAY6,Q8A4N4,Q89ZK2,Q8A118,Q8A166,Q8A3C2,Q8A512,Q8A524,Q8A536,Q8A5N4,Q8A5S4,Q8A6V6,Q8A7J5,Q8A7J6,Q8A7Q5,Q8A816,Q8A8F0,Q8ABI9,Q8A9X5,Q8AA38,Q8AAH8,Q8AB59,Q8AB87,Q8ABW8,Q8A0X2,Q8A0Y9,Q8A2V9,Q8A3M2,Q8A6N3,Q8AAU1,Q8AB95	0.876005	1	0.0727273
GO:0016407	acetyltransferase activity	F	1	18	285	2566	0.00350877	0.00701481	under	Q8A9W3	Q8A8T8,Q8A531,Q8A635,Q89YN5,Q89YU0,Q8A7R0,Q8A8A9,Q8A918,Q8A9L1,Q8A9W3,Q89YJ3,Q8A3J9,Q8A7R1,Q8A803,Q89Z71,Q8A2P9,Q8A1H3,Q8A1G9	0.88077	1	0.0555556
GO:0044459	plasma membrane part	C	7	89	285	2566	0.0245614	0.0346843	under	Q8AB08,Q8A9K2,Q8A3U4,Q8AAU3,Q8AB27,Q8ABE9,Q8ABN7	Q8A261,Q8A1G4,Q8A2G6,Q8A9A1,Q8A9D0,Q8AB08,Q8A020,Q8A021,Q8A022,Q8A0X3,Q8A0X5,Q8A2W3,Q8A3W6,Q8A627,Q8A757,Q8A7P9,Q8A8W1,Q8A9K2,Q8AA29,Q8A7Z8,Q89YQ2,Q89ZJ8,Q89ZK8,Q89ZL5,Q89ZV7,Q8A0B6,Q8A0B8,Q8A0B9,Q8A0V1,Q8A0V2,Q8A151,Q8A161,Q8A162,Q8A1C8,Q8A1P3,Q8A241,Q8A253,Q8A255,Q8A257,Q8A294,Q8A2I6,Q8A2I7,Q8A337,Q8A342,Q8A358,Q8A3D5,Q8A3N1,Q8A3U4,Q8A496,Q8A4I0,Q8A524,Q8A631,Q8A633,Q8A6X5,Q8A6Y3,Q8A6Z1,Q8A790,…	0.881497	1	0.0786517
GO:0016746	transferase activity, transferring acyl groups	F	3	44	285	2566	0.0105263	0.0171473	under	Q8A9W3,Q8A4P6,Q8AB01	Q8AB51,Q8AB68,Q8A6L6,Q8A6L9,Q8A616,Q8A8T8,Q8A9M6,Q8A137,Q8A2E7,Q8ABI8,Q8A195,Q8A033,Q8A1B1,Q8A531,Q8A635,Q89YN5,Q89YU0,Q8A7R0,Q8A8A9,Q8A918,Q8A9L1,Q8A016,Q8A2G9,Q8A9W3,Q89YJ3,Q8A3J9,Q8A7R1,Q8A803,Q89Z71,Q8A2P9,Q8A611,Q8A1G9,Q8A014,Q8A575,Q8ABF8,Q8A8S8,Q8A1H3,Q8A997,Q8A1F2,Q8A248,Q8A4C2,Q8A4P6,Q8A6B5,Q8AB01	0.882485	1	0.0681818
GO:0006281	DNA repair	P	3	44	285	2566	0.0105263	0.0171473	under	Q8A544,Q8A0U7,Q8A6M9	Q8AB59,Q8A813,Q8A3F5,Q8A538,Q8A8W3,Q8AA08,Q89ZW6,Q8A8G2,Q89YT0,Q89Z89,Q8A544,Q8A7M6,Q8AA35,Q8A754,Q8A9C1,Q8A2N9,Q8A6Y6,Q8AA87,Q8AA95,Q89YQ1,Q8A0L0,Q8A120,Q8A293,Q8A334,Q8A4A6,Q8A451,Q8A7W3,Q8A811,Q8A5V6,Q45791,Q89ZR1,Q8A037,Q8A0T2,Q8A0U7,Q8A127,Q8A2M0,Q8A2P5,Q8A2V9,Q8A3M2,Q8A6M9,Q8A6X2,Q8A8T6,Q8A8W0,Q8A9U4	0.882485	1	0.0681818
GO:0016757	transferase activity, transferring glycosyl groups	F	3	44	285	2566	0.0105263	0.0171473	under	Q89ZS3,Q8A5U2,Q8A2D9	Q8A7Z4,Q8A7Z6,Q8AAN7,Q8A9P4,Q8ABB0,Q8A2N8,Q89YZ8,Q8AAD5,Q89ZS3,Q8A5U2,Q8A880,Q89ZJ1,Q8A6H1,Q8A7G4,Q8AB60,Q8A1D5,Q8A6K0,Q8A881,Q8A8R7,Q8A2C8,Q8A9I0,Q8A2E3,Q8A0L7,Q8AAN3,Q8A0M2,Q8A4U6,Q8A9S2,Q8ABE8,Q8A337,Q8A2B6,Q8A2B7,Q8A258,Q8A2D3,Q8A2D4,Q8A2D5,Q8A2D9,Q8A3K7,Q8A413,Q8A7Q2,Q8A821,Q8A835,Q8A8Y4,Q8AA56,Q8AAB0	0.882485	1	0.0681818
GO:0060089	molecular transducer activity	F	2	32	285	2566	0.00701754	0.0124708	under	Q8A3U4,Q8A9K2	Q8A5S2,Q8A5S3,Q8A7P2,Q8A8V9,Q8A989,Q8A990,Q8A9Y4,Q8A162,Q8A1C8,Q8A241,Q8A358,Q8A3N1,Q8A3U4,Q8A4I0,Q8A524,Q8A6Z1,Q8A790,Q8A7P1,Q8A936,Q8A959,Q8A9T2,Q8A020,Q8A021,Q8A022,Q8A0X3,Q8A0X5,Q8A2W3,Q8A627,Q8A757,Q8A8W1,Q8A9K2,Q8AA29	0.886029	1	0.0625
GO:0006974	cellular response to DNA damage stimulus	P	3	45	285	2566	0.0105263	0.017537	under	Q8A0U7,Q8A6M9,Q8A544	Q8AB59,Q8A813,Q8A3F5,Q8A538,Q8A8W3,Q8AA08,Q89ZW6,Q45791,Q89ZR1,Q8A037,Q8A0T2,Q8A0U7,Q8A127,Q8A2M0,Q8A2P5,Q8A2V9,Q8A3M2,Q8A6M9,Q8A6X2,Q8A7M6,Q8A8T6,Q8A8W0,Q8A9U4,Q8A8G2,Q89YT0,Q89Z89,Q8A544,Q8AA35,Q8A754,Q8A9C1,Q8A2N9,Q8A6Y6,Q8AA87,Q8AA95,Q89YQ1,Q8A0L0,Q8A120,Q8A293,Q8A334,Q8A4A6,Q8A451,Q8A7W3,Q8A811,Q8A5V6,Q8A9B8	0.891692	1	0.0666667
GO:0006575	cellular modified amino acid metabolic process	P	1	19	285	2566	0.00350877	0.00740452	under	Q8A1L5	Q8A1A6,Q8A5T9,Q8A638,Q8A9S8,Q89ZW3,Q8A839,Q89ZR7,Q8A338,Q8A9W7,Q8A812,Q89ZC6,Q89ZR8,Q8A626,Q8A407,Q8A146,Q8A7B8,Q8A9S7,Q8A0U0,Q8A1L5	0.894106	1	0.0526316
GO:0008654	phospholipid biosynthetic process	P	2	33	285	2566	0.00701754	0.0128605	under	Q8A3Z4,Q8AA41	Q8A3Z4,Q8AB60,Q8A5K8,Q8AB51,Q8AB68,Q8A014,Q8A015,Q8A016,Q8A082,Q8A0L7,Q8A1G4,Q8A2E6,Q8A2G9,Q8A456,Q8A673,Q8A6K1,Q8AB65,Q8A0L5,Q8A0C2,Q8A0U8,Q8A0Y7,Q8A4T0,Q8A625,Q8A774,Q8A7X1,Q8AA41,Q8A0P3,Q8A640,Q8A684,Q8A5K7,Q8A5W3,Q8A7J8,Q8A7K1	0.896275	1	0.0606061
GO:0006790	sulfur compound metabolic process	P	3	46	285	2566	0.0105263	0.0179267	under	Q8A555,Q8A606,Q8A2I1	Q8AAP9,Q8AAQ0,Q8AAQ1,Q8AAQ3,Q8A2W2,Q8A1G8,Q8A9M7,Q8A9M8,Q8A296,Q8A2P9,Q8A375,Q8A6M5,Q8A2T6,Q8A1B1,Q8A545,Q8A146,Q8A7B8,Q8A7S8,Q8A7T2,Q8A0C2,Q8A6J9,Q8A752,Q8A7X1,Q8A9M5,Q8AA13,Q8AA14,Q8AA15,Q8AA16,Q8AA18,Q8A0X6,Q8A297,Q8A299,Q8ABD6,Q8A531,Q89ZC6,Q8A555,Q8A6G1,Q8A606,Q8A2I1,Q8A407,Q8A8K6,Q8A740,Q8A8J6,Q8A1M5,Q8A6G9,Q8A7S5	0.900251	1	0.0652174
GO:0030170	pyridoxal phosphate binding	F	2	34	285	2566	0.00701754	0.0132502	under	Q8A555,Q8AAB8	Q89YR7,Q8A083,Q8A0C0,Q8A0T6,Q8A1A8,Q8A1E6,Q8A296,Q8A2C9,Q8A2D0,Q8A375,Q8A4M9,Q8A529,Q8A543,Q8A555,Q8A6G1,Q8A6M5,Q8A7P8,Q8A7T1,Q8A7T2,Q8A7X6,Q8A800,Q8A803,Q8A842,Q8A881,Q8A8L4,Q8A8M0,Q8A8R7,Q8A8U0,Q8A9E5,Q8A9S7,Q8A9T0,Q8AA53,Q8AAB8,Q8ABA8	0.90566	1	0.0588235
GO:0070279	vitamin B6 binding	F	2	34	285	2566	0.00701754	0.0132502	under	Q8A555,Q8AAB8	Q89YR7,Q8A083,Q8A0C0,Q8A0T6,Q8A1A8,Q8A1E6,Q8A296,Q8A2C9,Q8A2D0,Q8A375,Q8A4M9,Q8A529,Q8A543,Q8A555,Q8A6G1,Q8A6M5,Q8A7P8,Q8A7T1,Q8A7T2,Q8A7X6,Q8A800,Q8A803,Q8A842,Q8A881,Q8A8L4,Q8A8M0,Q8A8R7,Q8A8U0,Q8A9E5,Q8A9S7,Q8A9T0,Q8AA53,Q8AAB8,Q8ABA8	0.90566	1	0.0588235
GO:0016651	oxidoreductase activity, acting on NAD(P)H	F	1	20	285	2566	0.00350877	0.00779423	under	Q8A0G1	Q8A9Z2,Q8A2W9,Q8AB03,Q89ZP0,Q8A0F6,Q8A0G1,Q8A3Z3,Q8A8K7,Q8A8K8,Q8A8K9,Q8A8L0,Q8A8L1,Q8A8L2,Q8A2B3,Q8A7G0,Q8A5L0,Q8A7R8,Q8A9Y8,Q8AB91,Q8ABC4	0.905956	1	0.05
GO:0008483	transaminase activity	F	1	20	285	2566	0.00350877	0.00779423	under	Q8AAB8	Q8A7T2,Q8A0X9,Q8A9P7,Q8AAB1,Q8ABA8,Q8A8L4,Q8AAB8,Q8A0T6,Q89YZ6,Q8A083,Q8A1A8,Q8A1E6,Q8A296,Q8A2C9,Q8A2D0,Q8A529,Q8A7P8,Q8A7X6,Q8A8U0,Q8AA53	0.905956	1	0.05
GO:0006644	phospholipid metabolic process	P	2	35	285	2566	0.00701754	0.0136399	under	Q8A3Z4,Q8AA41	Q8A3Z4,Q8AB60,Q8A5K8,Q8A5W3,Q8AB51,Q8AB68,Q8A5K7,Q8A7J8,Q8A7K1,Q8A014,Q8A015,Q8A016,Q8A082,Q8A0L7,Q8A1G4,Q8A2E6,Q8A2G9,Q8A456,Q8A673,Q8A6K1,Q8AB65,Q8A0L5,Q8A0C2,Q8A0U8,Q8A0Y7,Q8A4T0,Q8A625,Q8A774,Q8A7X1,Q8AA41,Q8A0P3,Q8A640,Q8A403,Q8AAQ3,Q8A684	0.914249	1	0.0571429
GO:0019842	vitamin binding	F	3	48	285	2566	0.0105263	0.0187062	under	Q8A555,Q8AAB8,Q8A6Q6	Q89YR7,Q8A083,Q8A0C0,Q8A0T6,Q8A1A8,Q8A1E6,Q8A296,Q8A2C9,Q8A2D0,Q8A375,Q8A4M9,Q8A529,Q8A543,Q8A555,Q8A6G1,Q8A6M5,Q8A7P8,Q8A7T1,Q8A7T2,Q8A7X6,Q8A800,Q8A803,Q8A842,Q8A881,Q8A8L4,Q8A8M0,Q8A8R7,Q8A8U0,Q8A9E5,Q8A9S7,Q8A9T0,Q8AA53,Q8AAB8,Q8ABA8,Q89YN0,Q8A0C2,Q8A3W7,Q8A609,Q8A6Q6,Q8A6X8,Q8AAN4,Q8AAY2,Q8A2E6,Q8A5U3,Q8A5Z5,Q8A5Z6,Q8AA25,Q8ABD0	0.915566	1	0.0625
GO:0016769	transferase activity, transferring nitrogenous groups	F	1	21	285	2566	0.00350877	0.00818394	under	Q8AAB8	Q8A7T2,Q8A0X9,Q8A9P7,Q8AAB1,Q8ABA8,Q8A8L4,Q89YZ6,Q8A083,Q8A1A8,Q8A1E6,Q8A296,Q8A2C9,Q8A2D0,Q8A529,Q8A7P8,Q8A7X6,Q8A8U0,Q8AA53,Q8AAB8,Q8A0T6,Q8A0V3	0.916483	1	0.047619
GO:0044270	cellular nitrogen compound catabolic process	P	2	36	285	2566	0.00701754	0.0140296	under	Q8A4B3,Q8A2B4	Q89Z05,Q89ZV8,Q8A0U2,Q8A287,Q8A3W3,Q8A5W2,Q8A734,Q8A753,Q8A765,Q8A8R2,Q8AAZ1,Q89ZM7,Q8A013,Q8A246,Q8A0Y0,Q8A0Y1,Q8A4N6,Q89ZG0,Q8A4A9,Q8A4B3,Q8A7I0,Q8A327,Q8A506,Q8A507,Q8A8D1,Q8A2P2,Q8A7I5,Q8A2E8,Q8A7G4,Q8A293,Q8A2B4,Q8A0L8,Q8A245,Q8A2E9,Q8A624,Q8A8R5	0.922102	1	0.0555556
GO:0046700	heterocycle catabolic process	P	2	36	285	2566	0.00701754	0.0140296	under	Q8A4B3,Q8A2B4	Q89Z05,Q89ZV8,Q8A0U2,Q8A287,Q8A3W3,Q8A5W2,Q8A734,Q8A753,Q8A765,Q8A8R2,Q8AAZ1,Q89ZM7,Q8A013,Q8A246,Q8A0Y0,Q8A0Y1,Q8A4N6,Q89ZG0,Q8A4A9,Q8A4B3,Q8A7I0,Q8A327,Q8A506,Q8A507,Q8A8D1,Q8A2P2,Q8A7I5,Q8A2E8,Q8A7G4,Q8A293,Q8A2B4,Q8A0L8,Q8A245,Q8A2E9,Q8A624,Q8A8R5	0.922102	1	0.0555556
GO:0005515	protein binding	F	2	36	285	2566	0.00701754	0.0140296	under	Q8A1E2,Q89ZI2	Q89YW6,Q8A130,Q8A128,Q8A1E2,Q8A1E3,Q8A6P7,Q8A6P8,Q8A6R4,Q8A7B2,Q8A8C3,Q8A8C4,Q8A8R3,Q8A9B8,Q89ZK2,Q8A166,Q8A514,Q8A7J5,Q8A7Q5,Q8A9X5,Q8A1A7,Q8A1M5,Q8A4A2,Q89YQ8,Q89YR8,Q89ZI2,Q8A094,Q8A1G2,Q8A2E9,Q8A624,Q8A801,Q8A8R0,Q8A8R5,Q8AA75,Q8A129,Q8A878,Q8A4N4	0.922102	1	0.0555556
GO:0043648	dicarboxylic acid metabolic process	P	2	36	285	2566	0.00701754	0.0140296	under	Q8A4B3,Q8AAB8	Q8A9M8,Q8A4T7,Q8A6B5,Q8A448,P94598,Q8A4M8,Q8A6B2,Q8AAB2,Q8AAB3,Q8A4M9,Q8A638,Q8A1M5,Q8A2I5,Q8A541,Q8A6A6,Q8A7Z9,Q8A800,Q8A9C0,Q8A9Z1,Q8AAB7,Q8A9S8,Q8A006,Q8A0P6,Q8A2B2,Q8A3W2,Q8A5Q2,Q8A602,Q8A4A9,Q8A4B3,Q8AAB8,Q8A7G4,Q8A2X1,Q8A2Z1,Q8A0T7,Q8A9S7,Q8A5T9	0.922102	1	0.0555556
GO:0071555	cell wall organization	P	1	22	285	2566	0.00350877	0.00857366	under	Q8A0B2	Q8A0B1,Q8A0B2,Q8A151,Q8A1E4,Q8A1F3,Q8A1L7,Q8A253,Q8A254,Q8A255,Q8A256,Q8A258,Q8A259,Q8A2U3,Q8A3E7,Q8A4U6,Q8A681,Q8A806,Q8A835,Q8A861,Q8A974,Q8AAN3,Q8AAR8	0.925836	1	0.0454545
GO:0042626	ATPase activity, coupled to transmembrane movement of substances	F	1	22	285	2566	0.00350877	0.00857366	under	Q8ABN7	Q8A875,Q8A877,Q8A878,Q8A9U6,Q8A9U7,Q8A9U8,Q8A9V0,Q8A9V1,Q8A9V3,Q8A9V4,Q8A4T5,Q8A4Q6,Q8A134,Q8A527,Q8A9I1,Q8A929,Q89ZL5,Q8A883,Q8A8S6,Q8A2B9,Q8A763,Q8ABN7	0.925836	1	0.0454545
GO:0008757	S-adenosylmethionine-dependent methyltransferase activity	F	1	22	285	2566	0.00350877	0.00857366	under	Q89YP0	Q8A0H8,Q89ZK5,Q89YH8,Q8A0X7,Q8A557,Q89Z39,Q89Z59,Q8A0L0,Q8A587,Q8A9C2,Q8A2Q0,Q8A9H7,Q8A1D7,Q89YP0,Q8A7G2,Q8A2Z0,Q8A814,Q8AA22,Q89ZP8,Q8A8M2,Q8A5G6,Q8A251	0.925836	1	0.0454545
GO:0015031	protein transport	P	1	22	285	2566	0.00350877	0.00857366	under	Q8AB27	Q89ZL5,Q8A3W9,Q8A9A1,Q8A7C3,Q8A496,Q89ZJ9,Q8A161,Q8A996,Q8A0V2,Q8A631,Q8AB27,Q8A1M1,Q8A0B8,Q8A0B9,Q8A092,Q8A0V1,Q8A130,Q8A627,Q8A633,Q8A634,Q8AA76,Q8AB25	0.925836	1	0.0454545
GO:0045454	cell redox homeostasis	P	1	22	285	2566	0.00350877	0.00857366	under	Q8A2I3	Q89YX0,Q8A0X4,Q8A288,Q8A2I3,Q8A2W9,Q8A386,Q8A3V9,Q8A3Z2,Q8A457,Q8A458,Q8A513,Q8A5L0,Q8A7E1,Q8A7I2,Q8A7R8,Q8A845,Q8A882,Q8A930,Q8A9Y8,Q8AB03,Q8AB91,Q8ABC4	0.925836	1	0.0454545
GO:0043492	ATPase activity, coupled to movement of substances	F	1	22	285	2566	0.00350877	0.00857366	under	Q8ABN7	Q8A875,Q8A877,Q8A878,Q8A9U6,Q8A9U7,Q8A9U8,Q8A9V0,Q8A9V1,Q8A9V3,Q8A9V4,Q8A4T5,Q8A2B9,Q8A763,Q8ABN7,Q8A4Q6,Q8A134,Q8A527,Q8A9I1,Q8A929,Q89ZL5,Q8A883,Q8A8S6	0.925836	1	0.0454545
GO:0006812	cation transport	P	2	37	285	2566	0.00701754	0.0144193	under	Q8A729,Q8A736	Q89YR5,Q89YZ5,Q8A0C3,Q8A5Z4,Q8A8D8,Q8A8R6,Q8A9S9,Q8A9Y0,Q8AAC6,Q8AAG5,Q8AAQ2,Q8A294,Q8A729,Q8A736,Q8A8K7,Q8A8K8,Q8A8K9,Q8A8L0,Q8A8L1,Q8A8L2,Q8A2Q6,Q8A801,Q8A8R0,Q8A6X5,Q8A876,Q8A9U6,Q8A9U7,Q8A9U8,Q8A9V0,Q8A9V1,Q8A9V3,Q8A9V4,Q8A6X4,Q8A738,Q8A875,Q8A3D5,Q89Z91	0.929276	1	0.0540541
GO:0019439	aromatic compound catabolic process	P	2	37	285	2566	0.00701754	0.0144193	under	Q8A4B3,Q8A2B4	Q89Z05,Q89ZV8,Q8A0U2,Q8A287,Q8A3W3,Q8A5W2,Q8A734,Q8A753,Q8A765,Q8A8R2,Q8AAZ1,Q89ZM7,Q8A013,Q8A246,Q8A0Y0,Q8A0Y1,Q8A4N6,Q89ZG0,Q8A4A9,Q8A4B3,Q8A7I0,Q8A327,Q8A506,Q8A507,Q8A8D1,Q8A2P2,Q8A7I5,Q8AA94,Q8AAN6,Q8A2E8,Q8A293,Q8A2B4,Q8A0L8,Q8A245,Q8A2E9,Q8A624,Q8A8R5	0.929276	1	0.0540541
GO:0015833	peptide transport	P	1	23	285	2566	0.00350877	0.00896337	under	Q8AB27	Q89ZL5,Q8A3W9,Q8A9A1,Q8A7C3,Q8A496,Q8A9J4,Q89ZJ9,Q8A161,Q8A996,Q8A0V1,Q8A130,Q8A627,Q8A633,Q8A634,Q8AA76,Q8AB25,Q8A0V2,Q8A631,Q8AB27,Q8A1M1,Q8A0B8,Q8A0B9,Q8A092	0.934144	1	0.0434783
GO:0046034	ATP metabolic process	P	1	23	285	2566	0.00350877	0.00896337	under	Q8A0G1	Q89Z05,Q89ZV8,Q8A0U2,Q8A287,Q8A3W3,Q8A5W2,Q8A734,Q8A753,Q8A765,Q8A8R2,Q8A9U6,Q8A9U7,Q8A9U8,Q8A9V0,Q8A9V1,Q8A9V3,Q8A9V4,Q8A0G1,Q8A875,Q8A2E9,Q8A624,Q8A8R5,Q8A876	0.934144	1	0.0434783
GO:0045229	external encapsulating structure organization	P	1	23	285	2566	0.00350877	0.00896337	under	Q8A0B2	Q8A0B1,Q8A0B2,Q89ZK1,Q8A151,Q8A1E4,Q8A1F3,Q8A1L7,Q8A253,Q8A254,Q8A255,Q8A256,Q8A258,Q8A259,Q8A2U3,Q8A3E7,Q8A4U6,Q8A681,Q8A806,Q8A835,Q8A861,Q8A974,Q8AAN3,Q8AAR8	0.934144	1	0.0434783
GO:0042886	amide transport	P	1	23	285	2566	0.00350877	0.00896337	under	Q8AB27	Q89ZL5,Q8A3W9,Q8A9A1,Q8A7C3,Q8A496,Q8A9J4,Q89ZJ9,Q8A161,Q8A996,Q8A0V1,Q8A130,Q8A627,Q8A633,Q8A634,Q8AA76,Q8AB25,Q8A0V2,Q8A631,Q8AB27,Q8A1M1,Q8A0B8,Q8A0B9,Q8A092	0.934144	1	0.0434783
GO:0009073	aromatic amino acid family biosynthetic process	P	1	23	285	2566	0.00350877	0.00896337	under	Q8AAD6	Q8A7B8,Q8A7P6,Q8A7Z4,Q8A7Z5,Q8A7Z6,Q8A7Z7,Q8ABA7,Q8ABA8,Q8ABA9,Q8ABB0,Q89YR7,Q8AAD2,Q8AAD4,Q8AAD5,Q8AAD6,Q8AAD7,Q8A0T8,Q8A0T5,Q8A0P6,Q8A2B2,Q8A3W2,Q8A5Q2,Q8A602	0.934144	1	0.0434783
GO:0006518	peptide metabolic process	P	9	121	285	2566	0.0315789	0.0471551	under	Q8A276,Q8AA86,Q8A053,Q8A2H3,Q8A2R5,Q8A2R6,Q8A7T4,Q8AB39,Q8AB43	Q8A0Z2,Q8A479,Q8A491,Q8A5J0,Q89YZ1,Q89YZ2,Q89ZN2,Q89ZR2,Q89ZR3,Q8A0Z4,Q8A0Z5,Q8A0Z6,Q8A1F6,Q8A276,Q8A2A3,Q8A417,Q8A418,Q8A465,Q8A466,Q8A467,Q8A468,Q8A472,Q8A473,Q8A475,Q8A476,Q8A477,Q8A478,Q8A480,Q8A481,Q8A482,Q8A483,Q8A484,Q8A485,Q8A486,Q8A487,Q8A488,Q8A489,Q8A490,Q8A492,Q8A493,Q8A495,Q8A499,Q8A4A0,Q8A4A1,Q8A4A3,Q8A4V8,Q8A5S5,Q8A5S6,Q8A5S7,Q8A733,Q8A8C9,Q8A999,Q8A9A0,Q8AA86,Q8AAN9,Q8AAP0,Q8AAP4,…	0.935097	1	0.0743802
GO:1901361	organic cyclic compound catabolic process	P	2	38	285	2566	0.00701754	0.014809	under	Q8A4B3,Q8A2B4	Q89Z05,Q89ZV8,Q8A0U2,Q8A287,Q8A3W3,Q8A5W2,Q8A734,Q8A753,Q8A765,Q8A8R2,Q8AAZ1,Q89ZM7,Q8A013,Q8A246,Q8A0Y0,Q8A0Y1,Q8A4N6,Q89ZG0,Q8A4A9,Q8A4B3,Q8A7I0,Q8A327,Q8A506,Q8A507,Q8A8D1,Q8A2P2,Q8A7I5,Q8AA94,Q8AAN6,Q8A2E8,Q8A7G4,Q8A293,Q8A2B4,Q8A0L8,Q8A245,Q8A2E9,Q8A624,Q8A8R5	0.935824	1	0.0526316
GO:0004175	endopeptidase activity	F	2	38	285	2566	0.00701754	0.014809	under	Q8A0U5,Q8A3X0	Q8A6T7,Q8A8C8,Q8A8K6,Q8A0Y2,Q8A129,Q8A2I6,Q8A2I7,Q8A3X2,Q8A6R9,Q8A862,Q8A9H8,Q8A9H9,Q8AA78,Q8A9K7,Q89ZI6,Q89ZQ6,Q89ZR0,Q89ZV9,Q8A0L4,Q8A0M5,Q8A0U5,Q8A156,Q8A157,Q8A242,Q8A2J7,Q8A2M2,Q8A3X0,Q8A683,Q8A685,Q8A7H4,Q8A8G8,Q8A997,Q8ABG1,Q89ZW2,Q8A3B9,Q8A406,Q8A5K0,Q8ABF6	0.935824	1	0.0526316
GO:0006091	generation of precursor metabolites and energy	P	2	38	285	2566	0.00701754	0.014809	under	Q89ZS3,Q8A0G1	Q8A880,Q8A9P4,Q89ZS3,Q89Z05,Q89ZV8,Q8A0U2,Q8A287,Q8A3W3,Q8A5W2,Q8A734,Q8A753,Q8A765,Q8A8R2,Q8A0W0,Q8A448,Q8A4T7,Q8A614,Q8A615,Q8A616,Q8A9M7,Q8A9M8,Q8A399,Q8A8K8,Q8A8L1,Q8A6X8,Q8A7S1,Q8AA46,Q8A3A0,Q8A7V7,Q8A8F7,Q8A8F8,Q8A5Z5,Q8A0G1,Q8A2E9,Q8A624,Q8A8R5,Q8A6W9,Q8A5I3	0.935824	1	0.0526316
GO:0006629	lipid metabolic process	P	5	76	285	2566	0.0175439	0.0296181	under	Q8A3Z4,Q8A3C8,Q8AA41,Q89YK4,Q8AAM2	Q8A3Z4,Q8AB60,Q8A015,Q8A033,Q8A137,Q8A195,Q8A1B1,Q8A2E7,Q8A6G9,Q8A7S5,Q8A9M6,Q8ABI8,Q8A5K8,Q8A5W3,Q8AB51,Q8AB68,Q8A2J3,Q8A3C8,Q8AAK9,Q8A618,Q8A2P4,Q8A628,Q8A5K7,Q8A7J8,Q8A7K1,Q89ZQ5,Q8A748,Q8A772,Q8A835,Q8A9S0,Q8AA51,Q8AAR5,Q8AAR8,Q8AAT3,Q8A2E3,Q8A456,Q8A6R3,Q8A014,Q8A016,Q8A082,Q8A0L7,Q8A1G4,Q8A2E6,Q8A2G9,Q8A673,Q8A6K1,Q8AB65,Q8A0L5,Q8A6U4,Q8A901,Q8A9B9,Q8A9P1,Q8AB09,Q8A1E0,Q8A0C2,Q8A0U8,Q8A0Y7,…	0.93715	1	0.0657895
GO:0016301	kinase activity	F	10	133	285	2566	0.0350877	0.0518316	under	Q8A039,Q8A0B0,Q8A180,Q8A2Y3,Q8A3U4,Q8A4H1,Q8A6Y7,Q8A764,Q8AA41,Q8AAW2	Q89YQ8,Q89YR8,Q8A039,Q8A043,Q8A0B0,Q8A0R4,Q8A0S0,Q8A162,Q8A180,Q8A1C8,Q8A1I3,Q8A1L6,Q8A241,Q8A2H1,Q8A2K3,Q8A2P8,Q8A2Y3,Q8A358,Q8A3I3,Q8A3N1,Q8A3U4,Q8A3V4,Q8A3X8,Q8A4H1,Q8A4I0,Q8A4Q7,Q8A524,Q8A551,Q8A5S2,Q8A6P4,Q8A6S4,Q8A6S5,Q8A6S6,Q8A6X1,Q8A6Y7,Q8A6Z1,Q8A764,Q8A790,Q8A7C6,Q8A7C7,Q8A7J3,Q8A7P1,Q8A8A3,Q8A8D0,Q8A8F1,Q8A8U2,Q8A8V9,Q8A919,Q8A936,Q8A959,Q8A990,Q8A9T2,Q8A9Y4,Q8AA11,Q8AB44,Q8AB88,Q8ABH2,…	0.938881	1	0.075188
GO:0016830	carbon-carbon lyase activity	F	1	24	285	2566	0.00350877	0.00935308	under	Q8AAD6	Q89ZR7,Q8A2P2,Q8A5T9,Q8A734,Q8A766,Q8A8R1,Q8A4M9,Q8AAD6,Q8A012,Q8A5K8,Q8A414,Q8A812,Q8A528,Q8A2B1,Q8A800,Q8A9Z1,Q89YM9,Q8A738,Q8A1P4,Q8A767,Q8A8V8,Q8A7N2,Q8AA15,Q8AAN4	0.941525	1	0.0416667
GO:0009066	aspartate family amino acid metabolic process	P	1	24	285	2566	0.00350877	0.00935308	under	Q8AAB8	Q8AAB4,Q8A446,Q8A448,Q89YJ3,Q8A804,Q8A146,Q8A7B8,Q8A1M5,Q8A7Z9,Q8A2I5,Q8A541,Q8A6A6,Q8A800,Q8A9C0,Q8A9Z1,Q8AAB7,Q8A531,Q89ZC6,Q8A803,Q8A407,Q8AAB8,Q8A2X1,Q8A2Z1,Q8A5V7	0.941525	1	0.0416667
GO:0098797	plasma membrane protein complex	C	1	24	285	2566	0.00350877	0.00935308	under	Q8A9K2	Q8A133,Q8A134,Q8A2Q7,Q8A527,Q8A6X5,Q8A763,Q8A883,Q8A9I1,Q89Z91,Q8A0B8,Q8A0B9,Q8A020,Q8A021,Q8A022,Q8A0X3,Q8A0X5,Q8A2W3,Q8A3W6,Q8A627,Q8A757,Q8A7P9,Q8A8W1,Q8A9K2,Q8AA29	0.941525	1	0.0416667
GO:0043603	cellular amide metabolic process	P	12	156	285	2566	0.0421053	0.060795	under	Q8A276,Q8AA86,Q8A053,Q8A2H3,Q8A2R5,Q8A2R6,Q8A7T4,Q8AB39,Q8AB43,Q8A3C8,Q8A4B3,Q8A1L5	Q8A1A6,Q8A0Z2,Q8A479,Q8A491,Q8A5J0,Q8A2W2,Q8A1G8,Q8A9M7,Q8A9M8,Q89YZ1,Q89YZ2,Q89ZN2,Q89ZR2,Q89ZR3,Q8A0Z4,Q8A0Z5,Q8A0Z6,Q8A1F6,Q8A276,Q8A2A3,Q8A417,Q8A418,Q8A465,Q8A466,Q8A467,Q8A468,Q8A472,Q8A473,Q8A475,Q8A476,Q8A477,Q8A478,Q8A480,Q8A481,Q8A482,Q8A483,Q8A484,Q8A485,Q8A486,Q8A487,Q8A488,Q8A489,Q8A490,Q8A492,Q8A493,Q8A495,Q8A499,Q8A4A0,Q8A4A1,Q8A4A3,Q8A4V8,Q8A5S5,Q8A5S6,Q8A5S7,Q8A733,Q8A8C9,Q8A999,…	0.943177	1	0.0769231
GO:0032561	guanyl ribonucleotide binding	F	1	25	285	2566	0.00350877	0.00974279	under	Q8A6P0	Q89Z26,Q89ZI9,Q8A0H2,Q8A0U0,Q8A135,Q8A136,Q8A262,Q8A2A1,Q8A339,Q8A417,Q8A463,Q8A474,Q8A528,Q8A5I1,Q8A5I9,Q8A5S1,Q8A6N4,Q8A6P0,Q8A6Z6,Q8A7C3,Q8A7D2,Q8A8T4,Q8A9A1,Q8AA33,Q8AAP9	0.948081	1	0.04
GO:0001883	purine nucleoside binding	F	1	25	285	2566	0.00350877	0.00974279	under	Q8A6P0	Q89Z26,Q89ZI9,Q8A0H2,Q8A0U0,Q8A135,Q8A136,Q8A262,Q8A2A1,Q8A339,Q8A417,Q8A463,Q8A474,Q8A528,Q8A5I1,Q8A5I9,Q8A5S1,Q8A6N4,Q8A6P0,Q8A6Z6,Q8A7C3,Q8A7D2,Q8A8T4,Q8A9A1,Q8AA33,Q8AAP9	0.948081	1	0.04
GO:0019001	guanyl nucleotide binding	F	1	25	285	2566	0.00350877	0.00974279	under	Q8A6P0	Q89Z26,Q89ZI9,Q8A0H2,Q8A0U0,Q8A135,Q8A136,Q8A262,Q8A2A1,Q8A339,Q8A417,Q8A463,Q8A474,Q8A528,Q8A5I1,Q8A5I9,Q8A5S1,Q8A6N4,Q8A6P0,Q8A6Z6,Q8A7C3,Q8A7D2,Q8A8T4,Q8A9A1,Q8AA33,Q8AAP9	0.948081	1	0.04
GO:0009205	purine ribonucleoside triphosphate metabolic process	P	1	25	285	2566	0.00350877	0.00974279	under	Q8A0G1	Q89Z05,Q89ZV8,Q8A0U2,Q8A287,Q8A3W3,Q8A5W2,Q8A734,Q8A753,Q8A765,Q8A8R2,Q8A0U6,Q8A126,Q8A9U6,Q8A9U7,Q8A9U8,Q8A9V0,Q8A9V1,Q8A9V3,Q8A9V4,Q8A0G1,Q8A875,Q8A876,Q8A2E9,Q8A624,Q8A8R5	0.948081	1	0.04
GO:0005525	GTP binding	F	1	25	285	2566	0.00350877	0.00974279	under	Q8A6P0	Q89Z26,Q89ZI9,Q8A0H2,Q8A0U0,Q8A135,Q8A136,Q8A262,Q8A2A1,Q8A339,Q8A417,Q8A463,Q8A474,Q8A528,Q8A5I1,Q8A5I9,Q8A5S1,Q8A6N4,Q8A6P0,Q8A6Z6,Q8A7C3,Q8A7D2,Q8A8T4,Q8A9A1,Q8AA33,Q8AAP9	0.948081	1	0.04
GO:0032550	purine ribonucleoside binding	F	1	25	285	2566	0.00350877	0.00974279	under	Q8A6P0	Q89Z26,Q89ZI9,Q8A0H2,Q8A0U0,Q8A135,Q8A136,Q8A262,Q8A2A1,Q8A339,Q8A417,Q8A463,Q8A474,Q8A528,Q8A5I1,Q8A5I9,Q8A5S1,Q8A6N4,Q8A6P0,Q8A6Z6,Q8A7C3,Q8A7D2,Q8A8T4,Q8A9A1,Q8AA33,Q8AAP9	0.948081	1	0.04
GO:0006811	ion transport	P	2	41	285	2566	0.00701754	0.0159782	under	Q8A729,Q8A736	Q89YR5,Q89YZ5,Q8A0C3,Q8A5Z4,Q8A8D8,Q8A8R6,Q8A9S9,Q8A9Y0,Q8AAC6,Q8AAG5,Q8AAQ2,Q8A294,Q8A729,Q8A736,Q8A8K7,Q8A8K8,Q8A8K9,Q8A8L0,Q8A8L1,Q8A8L2,Q8A2Q6,Q8A801,Q8A8R0,Q8A2X4,Q8A6X5,Q8A133,Q8A876,Q8A9U6,Q8A9U7,Q8A9U8,Q8A9V0,Q8A9V1,Q8A9V3,Q8A9V4,Q8A6X4,Q8A9Z2,Q89ZV7,Q8A738,Q8A875,Q8A3D5,Q89Z91	0.952196	1	0.0487805
GO:0071704	organic substance metabolic process	P	91	930	285	2566	0.319298	0.362432	under	Q8A5K9,Q8A688,Q8A6M9,Q8AAD6,Q8AAT5,Q89YS3,Q8A2F7,Q8A2H3,Q8A1F4,Q8A6P0,Q89YL7,Q89ZH1,Q89ZI2,Q8A061,Q8A067,Q8A070,Q8A1B3,Q8A1K2,Q8A2F5,Q8A2I1,Q8A2J1,Q8A347,Q8A369,Q8A389,Q8A3V0,Q8A3Z7,Q8A4C3,Q8A4D7,Q8A8W9,Q8A9Z0,Q8AAW2,Q8AAW6,Q8AB22,Q89ZS3,G8JZS4,G8JZT0,Q8A1G0,Q8A1G3,Q8A6W1,Q8A6V0,Q89YL8,Q8A7A0,Q8A1X6,Q8A1X9,Q8AAV6,Q8A0U7,Q8A544,Q8A3E4,Q8A642,Q8A8W4,Q8AAH8,Q8A276,Q8AA86,Q8A3Z4,Q8A3X0,Q8A053,Q8A2R5,…	Q8A1A6,Q89ZW6,Q8A127,Q8A5K9,Q8A5U3,Q8A5U5,Q8A688,Q8A6M9,Q8A7M7,Q8A8C3,Q8A9C1,Q8A9C6,Q8A9U4,Q8AB67,Q8A7B8,Q8A7P6,Q8A7Z4,Q8A7Z5,Q8A7Z6,Q8A7Z7,Q8ABA7,Q8ABA8,Q8ABA9,Q8ABB0,Q89YR7,Q8AAD2,Q8AAD4,Q8AAD5,Q8AAD6,Q8AAD7,Q8A0M2,Q8A2C9,Q8A3K9,Q8A833,Q8A9I6,Q8AA53,Q8AA63,Q8AA66,Q8AAT5,Q89YS3,Q8A0E7,Q8A1Q5,Q8A1R0,Q8A2F7,Q8A2H3,Q8A2Y6,Q8A3P1,Q8ABG4,Q8A2Z0,Q8A5G6,Q8A814,Q8A1F4,Q8AA23,Q8A4A0,Q8A466,Q8AB59,Q8A813,…	0.953656	1	0.0978495
GO:0015405	P-P-bond-hydrolysis-driven transmembrane transporter activity	F	1	26	285	2566	0.00350877	0.0101325	under	Q8ABN7	Q8A875,Q8A877,Q8A878,Q8A9U6,Q8A9U7,Q8A9U8,Q8A9V0,Q8A9V1,Q8A9V3,Q8A9V4,Q8A4T5,Q8A2B9,Q8A763,Q8ABN7,Q8A4Q6,Q8A294,Q8A0B8,Q8A134,Q8A527,Q8A9I1,Q8A929,Q89ZJ9,Q8A3W9,Q89ZL5,Q8A883,Q8A8S6	0.953904	1	0.0384615
GO:0016791	phosphatase activity	F	1	26	285	2566	0.00350877	0.0101325	under	Q8A3Z4	Q8A3Z4,Q8A4Z0,Q8A5V0,Q89ZL4,Q8A7P6,Q8ABA7,Q8A9I3,Q8A432,Q8A2K1,Q8A453,Q8ABA6,Q8A0L8,Q8A506,Q8A507,Q8AAQ3,Q8A403,Q89ZR1,Q8A037,Q8A8D9,Q8A947,Q8A5V9,Q89YN2,Q8A090,Q8A1F8,Q8A2F3,Q8A759	0.953904	1	0.0384615
GO:0032549	ribonucleoside binding	F	1	26	285	2566	0.00350877	0.0101325	under	Q8A6P0	Q89Z26,Q89ZI9,Q8A0H2,Q8A0U0,Q8A135,Q8A136,Q8A262,Q8A2A1,Q8A339,Q8A417,Q8A463,Q8A474,Q8A528,Q8A5I1,Q8A5I9,Q8A5S1,Q8A6N4,Q8A6P0,Q8A6Z6,Q8A7C3,Q8A7D2,Q8A8T4,Q8A9A1,Q8AA33,Q8AAP9,Q8A469	0.953904	1	0.0384615
GO:0001882	nucleoside binding	F	1	26	285	2566	0.00350877	0.0101325	under	Q8A6P0	Q89Z26,Q89ZI9,Q8A0H2,Q8A0U0,Q8A135,Q8A136,Q8A262,Q8A2A1,Q8A339,Q8A417,Q8A463,Q8A474,Q8A528,Q8A5I1,Q8A5I9,Q8A5S1,Q8A6N4,Q8A6P0,Q8A6Z6,Q8A7C3,Q8A7D2,Q8A8T4,Q8A9A1,Q8AA33,Q8AAP9,Q8A469	0.953904	1	0.0384615
GO:0015399	primary active transmembrane transporter activity	F	1	26	285	2566	0.00350877	0.0101325	under	Q8ABN7	Q8A875,Q8A877,Q8A878,Q8A9U6,Q8A9U7,Q8A9U8,Q8A9V0,Q8A9V1,Q8A9V3,Q8A9V4,Q8A4T5,Q8A2B9,Q8A763,Q8ABN7,Q8A4Q6,Q8A294,Q8A0B8,Q8A134,Q8A527,Q8A9I1,Q8A929,Q89ZJ9,Q8A3W9,Q89ZL5,Q8A883,Q8A8S6	0.953904	1	0.0384615
GO:0033554	cellular response to stress	P	3	56	285	2566	0.0105263	0.0218239	under	Q8A0U7,Q8A6M9,Q8A544	Q8AB59,Q8A813,Q8A3F5,Q8A538,Q8A8W3,Q8AA08,Q89ZW6,Q45791,Q89ZR1,Q8A037,Q8A0T2,Q8A0U7,Q8A127,Q8A2M0,Q8A2P5,Q8A2V9,Q8A3M2,Q8A6M9,Q8A6X2,Q8A7M6,Q8A8T6,Q8A8W0,Q8A9U4,Q8A8G2,Q89YT0,Q89Z89,Q8A544,Q8AA35,Q8A754,Q8A9C1,Q8A2N9,Q8A6Y6,Q8AA87,Q8AA95,Q89YQ1,Q8A0L0,Q8A120,Q8A293,Q8A334,Q8A4A6,Q8A451,Q8A7W3,Q8A9B8,Q8A5S2,Q8A8V9,Q8A990,Q8A9Y4,Q8A6Y3,Q89ZP0,Q89YX0,Q8A2B3,Q89YW6,Q89YZ3,Q8A811,Q8A0G8,Q8A5V6	0.957714	1	0.0535714
GO:0010467	gene expression	P	18	226	285	2566	0.0631579	0.0880748	under	Q8A1F4,Q8A6P0,Q8A3E4,Q8A642,Q8A8W4,Q8AAH8,Q8A276,Q8AA86,Q8A053,Q8A2H3,Q8A2R5,Q8A2R6,Q8A7T4,Q8AB39,Q8AB43,Q8A1E2,Q8A0P2,Q89YP0	Q8A2Z0,Q8A5G6,Q8A814,Q8A1F4,Q8AA23,Q8A4A0,Q8A466,Q8A6B0,Q8A0Z2,Q89Z26,Q8A2N7,Q8A6P0,Q8A0P8,Q8A2U1,Q8A9I0,Q8A5K5,Q8A0Y3,Q8A479,Q8A491,Q8A5J0,Q8A9C2,Q8A5N1,Q8A679,Q8A997,Q89YY9,Q8A2A2,Q8A464,Q8A7C9,Q8A469,Q8A470,Q8A4A2,Q8AA91,Q89YL1,Q89ZN0,Q8A0M8,Q8A1Z1,Q8A2A9,Q8A2M8,Q8A3E4,Q8A4S6,Q8A4Y4,Q8A642,Q8A6Z7,Q8A863,Q8A8W4,Q8AAY6,Q8A4N4,Q89ZK2,Q8A118,Q8A166,Q8A3C2,Q8A512,Q8A524,Q8A536,Q8A5N4,Q8A5S4,Q8A6V6,…	0.958843	1	0.079646
GO:0006081	cellular aldehyde metabolic process	P	1	27	285	2566	0.00350877	0.0105222	under	Q8AA41	Q8A615,Q8A767,Q8A8E6,Q8AAW5,Q8A8E5,Q8A8E7,Q8A0S5,Q8A699,Q89ZB9,Q8A5T8,Q8A8R9,Q8A7E4,Q8A0C2,Q8A0U8,Q8A0Y7,Q8A4T0,Q8A625,Q8A774,Q8A7X1,Q8AA41,Q8A2E4,Q8A0U9,Q8A571,Q8A7Z2,Q8A8A4,Q8A0U2,Q8A684	0.959076	1	0.037037
GO:0071705	nitrogen compound transport	P	1	27	285	2566	0.00350877	0.0105222	under	Q8AB27	Q89ZL5,Q8A3W9,Q8A9A1,Q8A7C3,Q8A496,Q8A9J4,Q89ZJ9,Q8A161,Q8A996,Q8A0V1,Q8A130,Q8A627,Q8A633,Q8A634,Q8AA76,Q8AB25,Q8A886,Q8A6X5,Q89ZE7,Q8A0V2,Q8A631,Q8AB27,Q8A6X4,Q8A1M1,Q8A0B8,Q8A0B9,Q8A092	0.959076	1	0.037037
GO:0006996	organelle organization	P	1	27	285	2566	0.00350877	0.0105222	under	Q8A6M9	Q8A135,Q8A465,Q8A478,Q8A488,Q8AAN9,Q8A136,Q8A2A3,Q8A473,Q8A480,Q8A4A0,Q8AB59,Q8A9U4,Q8A1P8,Q8A1S9,Q8A277,Q8A3C1,Q8A3X7,Q8A5Z7,Q8A9B6,Q8A451,Q8AA40,Q8A3X4,Q8A127,Q8A6M9,Q8AAP1,Q8A481,Q8A0L3	0.959076	1	0.037037
GO:0006400	tRNA modification	P	1	27	285	2566	0.00350877	0.0105222	under	Q8A6P0	Q89Z26,Q8A2N7,Q8A6P0,Q8A0P8,Q8A2U1,Q8A9I0,Q8A5K5,Q8A0Y3,Q8A9C2,Q8A5N1,Q8A679,Q8A997,Q89ZK5,Q8A0X7,Q8A2Q0,Q89ZY4,Q8A2U2,Q8A2W0,Q8A5T5,Q8A1M2,Q8A0S6,Q89ZQ3,Q8A018,Q8A0M6,Q8A7D1,Q8A9A2,Q8ABF5	0.959076	1	0.037037
GO:0051287	NAD binding	F	1	27	285	2566	0.00350877	0.0105222	under	Q8AAT5	Q8A0T8,Q8A3H9,Q8A8V8,Q89ZK3,Q89ZV8,Q8A0F6,Q8A195,Q8A1A7,Q8A1M5,Q8A2E4,Q8A3K9,Q8A3Z3,Q8A5W3,Q8A615,Q8A6A6,Q8A6B5,Q8A6M0,Q8A7E9,Q8A833,Q8A8G0,Q8A8L5,Q8A9I6,Q8A9J0,Q8AA63,Q8AA66,Q8AAT5,Q8ABA9	0.959076	1	0.037037
GO:0000271	polysaccharide biosynthetic process	P	1	28	285	2566	0.00350877	0.0109119	under	Q8AAT5	Q8A880,Q8A9P4,Q89ZQ5,Q8A748,Q8A772,Q8A835,Q8A9S0,Q8AA51,Q8AAR5,Q8AAR8,Q8AAT3,Q8A2E3,Q8A456,Q8A6R3,Q8A4C2,Q8A669,Q8A6Z5,Q8A9U0,Q8AAR4,Q8ABP9,Q8A2C9,Q8A3K9,Q8A833,Q8A9I6,Q8AA53,Q8AA63,Q8AA66,Q8AAT5	0.96367	1	0.0357143
GO:0034660	ncRNA metabolic process	P	4	71	285	2566	0.0140351	0.0276695	under	Q8A1F4,Q8A6P0,Q8A0P2,Q89YP0	Q8A2Z0,Q8A5G6,Q8A814,Q8A1F4,Q8AA23,Q8A4A0,Q8A466,Q8A6B0,Q89Z26,Q8A2N7,Q8A6P0,Q8A0P8,Q8A2U1,Q8A9I0,Q8A5K5,Q8A0Y3,Q8A9C2,Q8A5N1,Q8A679,Q8A997,Q89ZP5,Q8A2E8,Q8A2M2,Q8A7M4,Q8A2P0,Q89ZQ3,Q8A018,Q8A0M6,Q8A2U2,Q8A7D1,Q8A9A2,Q8ABF5,Q8A3X5,Q8A0Z8,Q8A9E3,Q8A2F4,Q8A455,Q8A849,Q8A1P8,Q8A6N7,Q8A9K9,Q8A329,Q8A5W4,Q8A3M1,Q8A756,Q8AA39,Q8A988,Q89ZR4,Q8AAP2,Q8A107,Q8A2S5,Q89ZM4,Q8A7P5,Q89Z19,Q89ZK5,Q8A0X7,Q8A2Q0,…	0.964338	1	0.056338
GO:0008168	methyltransferase activity	F	2	44	285	2566	0.00701754	0.0171473	under	Q89YP0,Q8A0P2	Q8A0H8,Q89ZK5,Q89YH8,Q8A6X2,Q8A7W3,Q89YZ6,Q8A639,Q89Z39,Q89Z59,Q8A3W4,Q8A9K4,Q8A0X7,Q8AAZ8,Q8A557,Q8AB62,Q8ABD0,Q8A0L0,Q8A587,Q8A9C2,Q8A2Q0,Q8A9H7,Q8A1D7,Q89YP0,Q8A7G2,Q8A2Z0,Q8A814,Q8AA22,Q89ZP8,Q8A8M2,Q8A5G6,Q8A251,Q8A005,Q89YV4,Q89YV6,Q89ZM7,Q89ZP5,Q8A0P2,Q8A2U6,Q8A3I2,Q8A644,Q8A7E2,Q8A9G2,Q8AAC3,Q8AB57	0.964541	1	0.0454545
GO:0006950	response to stress	P	4	72	285	2566	0.0140351	0.0280592	under	Q8A0U7,Q8A6M9,Q8A544,Q89Z46	Q8A3Z3,Q8A8R3,Q8AB59,Q8A813,Q8A3F5,Q8A538,Q8A8W3,Q8AA08,Q89ZW6,Q89YW6,Q45791,Q89ZR1,Q8A037,Q8A0T2,Q8A0U7,Q8A127,Q8A2M0,Q8A2P5,Q8A2V9,Q8A3M2,Q8A6M9,Q8A6X2,Q8A7M6,Q8A8T6,Q8A8W0,Q8A9U4,Q8A8G2,Q89YT0,Q89Z89,Q8A544,Q8AA35,Q8A754,Q8A9C1,Q8A2N9,Q8A6Y6,Q8AA87,Q8AA95,Q89YQ1,Q8A0L0,Q8A120,Q8A293,Q8A334,Q8A4A6,Q8A451,Q8A7W3,Q8A9B8,Q8A0Q0,Q8A3W8,Q8A3Z2,Q8A4U8,Q8A6X8,Q8A5S2,Q8A8V9,Q8A990,Q8A9Y4,Q8A6Y3,Q89Z39,…	0.967168	1	0.0555556
GO:0009144	purine nucleoside triphosphate metabolic process	P	1	29	285	2566	0.00350877	0.0113016	under	Q8A0G1	Q89Z05,Q89ZV8,Q8A0U2,Q8A287,Q8A3W3,Q8A5W2,Q8A734,Q8A753,Q8A765,Q8A8R2,Q8A0U6,Q8A126,Q89ZM7,Q8A013,Q8A246,Q8A9U6,Q8A327,Q8A9U7,Q8A9U8,Q8A9V0,Q8A9V1,Q8A9V3,Q8A9V4,Q8A0G1,Q8A875,Q8A876,Q8A2E9,Q8A624,Q8A8R5	0.967749	1	0.0344828
GO:0008236	serine-type peptidase activity	F	1	29	285	2566	0.00350877	0.0113016	under	Q8A8H5	Q8A0Y2,Q8A129,Q8A2I6,Q8A2I7,Q8A3X2,Q8A6R9,Q8A862,Q8A9H8,Q8A9H9,Q8AA78,Q8A2W8,Q8A151,Q8A2L6,Q8AB73,Q8AB74,Q89ZW2,Q8A007,Q8A028,Q8A1Q1,Q8A1T1,Q8A2Q1,Q8A3B9,Q8A406,Q8A5K0,Q8A6N9,Q8A7W6,Q8A8H5,Q8A909,Q8ABF6	0.967749	1	0.0344828
GO:0017171	serine hydrolase activity	F	1	29	285	2566	0.00350877	0.0113016	under	Q8A8H5	Q8A0Y2,Q8A129,Q8A2I6,Q8A2I7,Q8A3X2,Q8A6R9,Q8A862,Q8A9H8,Q8A9H9,Q8AA78,Q8A2W8,Q89ZW2,Q8A007,Q8A028,Q8A1Q1,Q8A1T1,Q8A2Q1,Q8A3B9,Q8A406,Q8A5K0,Q8A6N9,Q8A7W6,Q8A8H5,Q8A909,Q8ABF6,Q8A151,Q8A2L6,Q8AB73,Q8AB74	0.967749	1	0.0344828
GO:0009199	ribonucleoside triphosphate metabolic process	P	1	29	285	2566	0.00350877	0.0113016	under	Q8A0G1	Q89Z05,Q89ZV8,Q8A0U2,Q8A287,Q8A3W3,Q8A5W2,Q8A734,Q8A753,Q8A765,Q8A8R2,Q8A0U6,Q8A126,Q8AA75,Q8A9U6,Q8A9U7,Q8A9U8,Q8A9V0,Q8A9V1,Q8A9V3,Q8A9V4,Q8A0G1,Q8A875,Q8A5J7,Q8ABC6,Q8A876,Q89ZM7,Q8A2E9,Q8A624,Q8A8R5	0.967749	1	0.0344828
GO:0016070	RNA metabolic process	P	9	134	285	2566	0.0315789	0.0522214	under	Q8A1F4,Q8A6P0,Q8A3E4,Q8A642,Q8A8W4,Q8AAH8,Q8A0P2,Q8A2B4,Q89YP0	Q8A2Z0,Q8A5G6,Q8A814,Q8A1F4,Q8AA23,Q8A4A0,Q8A466,Q89Z76,Q8A0Z9,Q8A194,Q8A6B0,Q89Z26,Q8A2N7,Q8A6P0,Q8A0P8,Q8A2U1,Q8A9I0,Q8A5K5,Q8A0Y3,Q8A9C2,Q8A5N1,Q8A679,Q8A997,Q89YY9,Q8A2A2,Q8A464,Q8A7C9,Q8A0T9,Q8A451,Q8AA40,Q8A469,Q8A470,Q8A4A2,Q8AA91,Q89YL1,Q89ZN0,Q8A0M8,Q8A1Z1,Q8A2A9,Q8A2M8,Q8A3E4,Q8A4S6,Q8A4Y4,Q8A642,Q8A6Z7,Q8A863,Q8A8W4,Q8AAY6,Q8A4N4,Q89ZK2,Q8A118,Q8A166,Q8A3C2,Q8A512,Q8A524,Q8A536,Q8A5N4,…	0.971185	1	0.0671642
GO:0008033	tRNA processing	P	1	30	285	2566	0.00350877	0.0116913	under	Q8A6P0	Q8A6B0,Q89Z26,Q8A2N7,Q8A6P0,Q8A0P8,Q8A2U1,Q8A9I0,Q8A5K5,Q8A0Y3,Q8A9C2,Q8A5N1,Q8A679,Q8A997,Q89ZQ3,Q8A018,Q8A0M6,Q8A2U2,Q8A7D1,Q8A9A2,Q8ABF5,Q89ZK5,Q8A0X7,Q8A2Q0,Q89ZY4,Q8A2W0,Q8A5T5,Q8A1M2,Q8A0S6,Q89Z19,Q8A2E8	0.971372	1	0.0333333
GO:0000287	magnesium ion binding	F	2	47	285	2566	0.00701754	0.0183164	under	Q8A1G3,Q8A6Q6	Q89YN0,Q89YN2,Q89YQ2,Q89Z05,Q89ZI9,Q89ZJ1,Q8A090,Q8A0C2,Q8A0S1,Q8A1D5,Q8A1E0,Q8A1G3,Q8A1G8,Q8A245,Q8A254,Q8A294,Q8A2B2,Q8A2F3,Q8A2T6,Q8A3W3,Q8A470,Q8A4N6,Q8A528,Q8A5W4,Q8A609,Q8A615,Q8A6J9,Q8A6M0,Q8A6N4,Q8A6Q6,Q8A756,Q8A759,Q8A7H6,Q8A7S8,Q8A861,Q8A9I3,Q8A9M2,Q8A9M7,Q8A9R7,Q8A9W1,Q8A9W7,Q8A9W8,Q8AA13,Q8AA39,Q8AAD5,Q8AAQ3,Q8ABB0	0.973797	1	0.0425532
GO:1902494	catalytic complex	C	2	47	285	2566	0.00701754	0.0183164	under	Q8A3Z7,Q8A6V0	Q89Z05,Q8AAA9,Q8A6L8,Q8A0Y0,Q8A0Y1,Q8AA39,Q89ZY0,Q8A065,Q8A0H1,Q8A2G5,Q8A2L2,Q8A2X6,Q8A3Z7,Q8A6V0,Q8A799,Q8A0F6,Q8A3F5,Q8AA08,Q8A9M7,Q8A5K5,Q8A4S8,Q8A8M0,Q8A5W3,Q8A610,Q8A9S4,Q89ZW8,Q8A9R7,Q8A2E9,Q8A624,Q8A8R5,Q8A667,Q8A7B5,Q8A810,Q8A9C6,Q8A133,Q8A134,Q8A2Q7,Q8A527,Q8A6X5,Q8A763,Q8A883,Q8A9I1,Q8A2N9,Q8A6Y6,Q8AA87,Q8AA95,Q8A811	0.973797	1	0.0425532
GO:1901657	glycosyl compound metabolic process	P	2	48	285	2566	0.00701754	0.0187062	under	Q89YL8,Q8A7A0	Q8AAZ1,Q89ZJ1,Q8A2N8,Q8AAN7,Q89ZV6,Q8A126,Q8A525,Q8A0U6,Q8A1D5,Q8A5J7,Q8AA75,Q89ZC4,Q8A0P8,Q8A2U1,Q8A7F8,Q8A7G0,Q8A9I0,Q89YZ8,Q89Z23,Q89ZC6,Q8A413,Q8A5G0,Q8A6K0,Q8A9C7,Q8A9R7,Q8AAB0,Q8A7I5,Q8A0M3,Q8A9W5,Q89YL8,Q8A0R5,Q8A1J6,Q8A5P6,Q8A6N5,Q8A7A0,Q8A1H3,Q8A407,Q8A012,Q8A841,Q8A9C3,Q8A9C4,Q8A9S3,Q8AAA9,Q8ABC6,Q8A0L8,Q89ZM7,Q8A5G4,Q8A7F7	0.976329	1	0.0416667
GO:0009064	glutamine family amino acid metabolic process	P	1	32	285	2566	0.00350877	0.0124708	under	Q8A4B3	Q8A1A4,Q8A1A6,Q8A1A7,Q8A1V9,Q8A2B0,Q8AAA9,Q8A2B1,Q8A446,P94598,Q8A4M8,Q8A6B2,Q8AAB2,Q8AAB3,Q8A4M9,Q89ZV6,Q8A105,Q8A525,Q8A6Z2,Q8A7Z4,Q8AA75,Q8AAA8,Q8AAB1,Q8AAB4,Q8AAD4,Q8A9N0,Q8A1E7,Q8A4A9,Q8A4B3,Q8A1D3,Q8A1E9,Q8A1A9,Q8A1E8	0.977446	1	0.03125
GO:0051539	4 iron, 4 sulfur cluster binding	F	1	32	285	2566	0.00350877	0.0124708	under	Q89YJ4	Q02550,Q89YJ4,Q89YQ3,Q89Z19,Q89ZK5,Q8A029,Q8A0X6,Q8A2W0,Q8A2Z1,Q8A4T0,Q8A5I3,Q8A5S0,Q8A5T5,Q8A608,Q8A614,Q8A625,Q8A6L7,Q8A6P1,Q8A6X8,Q8A754,Q8A7M6,Q8A7T2,Q8A9A2,Q8A9X8,Q8AA15,Q8AA16,Q8AA22,Q8AA47,Q8AA48,Q8AAN4,Q8AB57,Q8ABD6	0.977446	1	0.03125
GO:0008152	metabolic process	P	95	990	285	2566	0.333333	0.385814	under	Q8A5K9,Q8A688,Q8A6M9,Q8AAD6,Q8AAT5,Q89YS3,Q8A2F7,Q8A2H3,Q8A1F4,Q8A6P0,Q89YL7,Q89ZH1,Q89ZI2,Q8A061,Q8A067,Q8A070,Q8A1B3,Q8A1K2,Q8A2F5,Q8A2I1,Q8A2J1,Q8A347,Q8A369,Q8A389,Q8A3V0,Q8A3Z7,Q8A4C3,Q8A4D7,Q8A8W9,Q8A9Z0,Q8AAW2,Q8AAW6,Q8AB22,Q89ZS3,G8JZS4,G8JZT0,Q8A1G0,Q8A1G3,Q8A6W1,Q8A6V0,Q89YL8,Q8A7A0,Q8A1X6,Q8A1X9,Q8AAV6,Q8A1P2,Q8A0U7,Q8A544,Q8A3E4,Q8A642,Q8A8W4,Q8AAH8,Q8A276,Q8AA86,Q8A3Z4,Q8A3X0,Q8A053,…	Q8A1A6,Q89ZW6,Q8A127,Q8A5K9,Q8A5U3,Q8A5U5,Q8A688,Q8A6M9,Q8A7M7,Q8A8C3,Q8A9C1,Q8A9C6,Q8A9U4,Q8AB67,Q8AAP9,Q8AAQ0,Q8AAQ1,Q8AAQ3,Q8A7B8,Q8A7P6,Q8A7Z4,Q8A7Z5,Q8A7Z6,Q8A7Z7,Q8ABA7,Q8ABA8,Q8ABA9,Q8ABB0,Q89YR7,Q8AAD2,Q8AAD4,Q8AAD5,Q8AAD6,Q8AAD7,Q8A0M2,Q8A2C9,Q8A3K9,Q8A833,Q8A9I6,Q8AA53,Q8AA63,Q8AA66,Q8AAT5,Q89YS3,Q8A0E7,Q8A1Q5,Q8A1R0,Q8A2F7,Q8A2H3,Q8A2Y6,Q8A3P1,Q8ABG4,Q8A2Z0,Q8A5G6,Q8A814,Q8A1F4,Q8AA23,…	0.977685	1	0.0959596
GO:0005886	plasma membrane	C	15	206	285	2566	0.0526316	0.0802806	under	Q8A3U4,Q8AAU3,Q8AB27,Q8ABE9,Q8ABN7,Q8AB08,Q8A9K2,G8JZS4,Q8A1G0,Q8A4V1,Q8A729,Q8A736,Q8A844,Q8A9D1,Q8AB06	Q8A133,Q8A134,Q8A2Q7,Q8A527,Q8A6X5,Q8A763,Q8A883,Q8A9I1,Q89YQ2,Q89ZJ8,Q89ZK8,Q89ZL5,Q89ZV7,Q8A0B6,Q8A0B8,Q8A0B9,Q8A0V1,Q8A0V2,Q8A151,Q8A161,Q8A162,Q8A1C8,Q8A1P3,Q8A241,Q8A253,Q8A255,Q8A257,Q8A294,Q8A2I6,Q8A2I7,Q8A337,Q8A342,Q8A358,Q8A3D5,Q8A3N1,Q8A3U4,Q8A496,Q8A4I0,Q8A524,Q8A631,Q8A633,Q8A6Y3,Q8A6Z1,Q8A790,Q8A7F7,Q8A7P1,Q8A7S1,Q8A7X3,Q8A835,Q8A936,Q8A941,Q8A959,Q8A974,Q8A996,Q8A9J4,Q8A9T2,Q8A9X9,…	0.978486	1	0.0728155
GO:0044255	cellular lipid metabolic process	P	3	64	285	2566	0.0105263	0.0249415	under	Q8A3Z4,Q8A3C8,Q8AA41	Q8A3Z4,Q8AB60,Q8A015,Q8A033,Q8A137,Q8A195,Q8A1B1,Q8A2E7,Q8A6G9,Q8A7S5,Q8A9M6,Q8ABI8,Q8A5K8,Q8A5W3,Q8AB51,Q8AB68,Q8A2J3,Q8A3C8,Q8AAK9,Q8A2P4,Q8A628,Q8A5K7,Q8A7J8,Q8A7K1,Q89ZQ5,Q8A748,Q8A772,Q8A835,Q8A9S0,Q8AA51,Q8AAR5,Q8AAR8,Q8AAT3,Q8A2E3,Q8A456,Q8A6R3,Q8A014,Q8A016,Q8A082,Q8A0L7,Q8A1G4,Q8A2E6,Q8A2G9,Q8A673,Q8A6K1,Q8AB65,Q8A0L5,Q8A1E0,Q8A0C2,Q8A0U8,Q8A0Y7,Q8A4T0,Q8A625,Q8A774,Q8A7X1,Q8AA41,Q8A5Z5,…	0.97952	1	0.046875
GO:0034655	nucleobase-containing compound catabolic process	P	1	33	285	2566	0.00350877	0.0128605	under	Q8A2B4	Q89Z05,Q89ZV8,Q8A0U2,Q8A287,Q8A3W3,Q8A5W2,Q8A734,Q8A753,Q8A765,Q8A8R2,Q8AAZ1,Q89ZM7,Q8A013,Q8A246,Q8A0Y0,Q8A0Y1,Q8A4N6,Q89ZG0,Q8A7I0,Q8A327,Q8A506,Q8A507,Q8A8D1,Q8A2P2,Q8A7I5,Q8A2E8,Q8A293,Q8A2B4,Q8A0L8,Q8A245,Q8A2E9,Q8A624,Q8A8R5	0.979983	1	0.030303
GO:0006355	regulation of transcription, DNA-templated	P	1	33	285	2566	0.00350877	0.0128605	under	Q8AAH8	Q8A0X2,Q8A0Y9,Q8A2V9,Q8A3M2,Q8A6N3,Q8AAU1,Q8AB95,Q89YY9,Q8A2A2,Q8A464,Q8A4N4,Q89ZK2,Q8A118,Q8A166,Q8A3C2,Q8A512,Q8A524,Q8A536,Q8A5N4,Q8A5S4,Q8A6V6,Q8A7J5,Q8A7J6,Q8A7Q5,Q8A816,Q8A8F0,Q8ABI9,Q8A9X5,Q8AA38,Q8AAH8,Q8AB59,Q8AB87,Q8ABW8	0.979983	1	0.030303
GO:0051252	regulation of RNA metabolic process	P	1	33	285	2566	0.00350877	0.0128605	under	Q8AAH8	Q89ZK2,Q8A118,Q8A166,Q8A3C2,Q8A512,Q8A524,Q8A536,Q8A5N4,Q8A5S4,Q8A6V6,Q8A7J5,Q8A7J6,Q8A7Q5,Q8A816,Q8A8F0,Q8ABI9,Q8A9X5,Q8AA38,Q8AAH8,Q8AB59,Q8AB87,Q8ABW8,Q8A0X2,Q8A0Y9,Q8A2V9,Q8A3M2,Q8A6N3,Q8AAU1,Q8AB95,Q89YY9,Q8A2A2,Q8A464,Q8A4N4	0.979983	1	0.030303
GO:2001141	regulation of RNA biosynthetic process	P	1	33	285	2566	0.00350877	0.0128605	under	Q8AAH8	Q89ZK2,Q8A118,Q8A166,Q8A3C2,Q8A512,Q8A524,Q8A536,Q8A5N4,Q8A5S4,Q8A6V6,Q8A7J5,Q8A7J6,Q8A7Q5,Q8A816,Q8A8F0,Q8ABI9,Q8A9X5,Q8AA38,Q8AAH8,Q8AB59,Q8AB87,Q8ABW8,Q8A0X2,Q8A0Y9,Q8A2V9,Q8A3M2,Q8A6N3,Q8AAU1,Q8AB95,Q89YY9,Q8A2A2,Q8A464,Q8A4N4	0.979983	1	0.030303
GO:0016779	nucleotidyltransferase activity	F	1	33	285	2566	0.00350877	0.0128605	under	Q8A5K9	Q8A675,Q8A1P8,Q8A2P5,Q8A5K9,Q8A7B5,Q8A810,Q8A9C6,Q8ABZ3,Q8A0T9,Q8A469,Q8A470,Q8A4A2,Q8AA91,Q8A4Q4,Q89ZN5,Q8A423,Q8AAA7,Q8A3C0,Q8A0L5,Q8A4N6,Q8AAP9,Q8AAQ0,Q8A9S0,Q8A669,Q8A823,Q8A0U8,Q8A774,Q8A0S8,Q8A1L4,Q8A6B0,Q8A704,Q8A792,Q8AA17	0.979983	1	0.030303
GO:1903506	regulation of nucleic acid-templated transcription	P	1	33	285	2566	0.00350877	0.0128605	under	Q8AAH8	Q89ZK2,Q8A118,Q8A166,Q8A3C2,Q8A512,Q8A524,Q8A536,Q8A5N4,Q8A5S4,Q8A6V6,Q8A7J5,Q8A7J6,Q8A7Q5,Q8A816,Q8A8F0,Q8ABI9,Q8A9X5,Q8AA38,Q8AAH8,Q8AB59,Q8AB87,Q8ABW8,Q8A0X2,Q8A0Y9,Q8A2V9,Q8A3M2,Q8A6N3,Q8AAU1,Q8AB95,Q89YY9,Q8A2A2,Q8A464,Q8A4N4	0.979983	1	0.030303
GO:0071702	organic substance transport	P	1	33	285	2566	0.00350877	0.0128605	under	Q8AB27	Q89ZL5,Q8A3W9,Q8A9A1,Q8A7C3,Q8A496,Q8A9J4,Q8A7X3,Q89ZJ9,Q8A161,Q8A996,Q8A0B4,Q8A0V1,Q8A130,Q8A627,Q8A633,Q8A634,Q8AA76,Q8AB25,Q8A2X4,Q8A886,Q8A6X5,Q89ZE7,Q8A133,Q8A527,Q8A9I1,Q8A0V2,Q8A631,Q8AB27,Q8A6X4,Q8A1M1,Q8A0B8,Q8A0B9,Q8A092	0.979983	1	0.030303
GO:0071840	cellular component organization or biogenesis	P	6	105	285	2566	0.0210526	0.0409197	under	Q8A1F4,Q8A0P2,Q8A6M9,Q8A1E2,Q8A0B2,Q89YP0	Q89ZI9,Q8A3W5,Q8A467,Q8A135,Q8A465,Q8A478,Q8A488,Q8AAN9,Q8A136,Q8A2A3,Q8A473,Q8A480,Q8A4A0,Q8A262,Q8A8T4,Q8A2Z0,Q8A5G6,Q8A814,Q8A1F4,Q8AA23,Q8A466,Q8AB59,Q8A9U4,Q8A154,Q8A0Z2,Q8A5J0,Q8A1P8,Q8A1S9,Q8A277,Q8A3C1,Q8A3X7,Q8A5Z7,Q8A9B6,Q8A451,Q8AA40,Q89ZP5,Q8A2E8,Q8A2M2,Q8A7M4,Q8A6Z6,Q8A153,Q8A1E4,Q8A1F3,Q8A1L7,Q8A254,Q8A255,Q8A256,Q8A257,Q8A258,Q8A259,Q8A2U3,Q8A4U6,Q8A681,Q8A806,Q8A0S1,Q8A151,Q8A2D1,…	0.98223	1	0.0571429
GO:0090304	nucleic acid metabolic process	P	15	210	285	2566	0.0526316	0.0818394	under	Q8A5K9,Q8A688,Q8A6M9,Q8A1F4,Q8A6P0,Q8A0U7,Q8A544,Q8A3E4,Q8A642,Q8A8W4,Q8AAH8,Q89Z46,Q8A0P2,Q8A2B4,Q89YP0	Q89ZW6,Q8A127,Q8A5K9,Q8A5U3,Q8A5U5,Q8A688,Q8A6M9,Q8A7M7,Q8A8C3,Q8A9C1,Q8A9C6,Q8A9U4,Q8AB67,Q8A2Z0,Q8A5G6,Q8A814,Q8A1F4,Q8AA23,Q8A4A0,Q8A466,Q8AB59,Q8A813,Q8A3F5,Q8A538,Q8A8W3,Q8AA08,Q89Z76,Q8A0Z9,Q8A194,Q8A6B0,Q89Z26,Q8A2N7,Q8A6P0,Q8A0P8,Q8A2U1,Q8A9I0,Q8A5K5,Q8A0Y3,Q8A9C2,Q8A5N1,Q8A679,Q8A997,Q89YY9,Q8A2A2,Q8A464,Q8A7C9,Q8A5G4,Q8A147,Q8A277,Q8A2P5,Q8A7B5,Q8A8G2,Q8A9B6,Q8A1P8,Q8A1S9,Q8A3C1,Q8A3X7,…	0.982919	1	0.0714286
GO:0016747	transferase activity, transferring acyl groups other than amino-acyl groups	F	1	35	285	2566	0.00350877	0.0136399	under	Q8A9W3	Q8AB51,Q8AB68,Q8A8T8,Q8A9M6,Q8A137,Q8A2E7,Q8ABI8,Q8A195,Q8A033,Q8A1B1,Q8A531,Q8A635,Q89YN5,Q89YU0,Q8A7R0,Q8A8A9,Q8A918,Q8A9L1,Q8A016,Q8A2G9,Q8A9W3,Q89YJ3,Q8A3J9,Q8A7R1,Q8A803,Q89Z71,Q8A2P9,Q8A611,Q8A1G9,Q8A014,Q8A8S8,Q8A1H3,Q8A997,Q8A575,Q8ABF8	0.984235	1	0.0285714
GO:0009141	nucleoside triphosphate metabolic process	P	1	35	285	2566	0.00350877	0.0136399	under	Q8A0G1	Q89Z05,Q89ZV8,Q8A0U2,Q8A287,Q8A3W3,Q8A5W2,Q8A734,Q8A753,Q8A765,Q8A8R2,Q8A0U6,Q8A126,Q89ZM7,Q8A013,Q8A246,Q8A639,Q8AA75,Q8A9U6,Q8A9M8,Q8A327,Q8A9U7,Q8A9U8,Q8A9V0,Q8A9V1,Q8A9V3,Q8A9V4,Q8A0G1,Q8A875,Q8A5J7,Q8ABC6,Q8A876,Q8A245,Q8A2E9,Q8A624,Q8A8R5	0.984235	1	0.0285714
GO:0007154	cell communication	P	1	35	285	2566	0.00350877	0.0136399	under	Q8A6M9	Q8A166,Q8A514,Q8A652,Q8A6B3,Q8A7J5,Q8A7Q5,Q8A8F0,Q8A9R5,Q8A9X5,Q8AB87,Q89ZW2,Q8A2A4,Q8A3B9,Q8A3F1,Q8A403,Q8A406,Q8A5K0,Q8A7J6,Q8ABF6,Q8A5S2,Q8A8V9,Q8A990,Q8A9Y4,Q8A6Y3,Q45791,Q89ZW6,Q8A127,Q8A2M0,Q8A2N9,Q8A2V9,Q8A3M2,Q8A6M9,Q8A813,Q8AA95,Q8A1L4	0.984235	1	0.0285714
GO:0032787	monocarboxylic acid metabolic process	P	3	68	285	2566	0.0105263	0.0265004	under	Q8AA41,Q8A606,Q8A4B3	Q8A9J2,Q8A2W2,Q8AA21,Q89Z05,Q89ZV8,Q8A0U2,Q8A287,Q8A3W3,Q8A5W2,Q8A734,Q8A753,Q8A765,Q8A8R2,Q8A615,Q8AAB4,Q8A446,Q8A015,Q8A033,Q8A137,Q8A195,Q8A1B1,Q8A2E7,Q8A6G9,Q8A7S5,Q8A9M6,Q8ABI8,Q8A7S8,Q8A7T2,Q89YN1,Q8AA94,Q8AAN6,Q89ZR7,Q8A338,Q8A9W7,Q8A812,Q8A7E4,Q8A0C2,Q8A0U8,Q8A0Y7,Q8A4T0,Q8A625,Q8A774,Q8A7X1,Q8AA41,Q8A606,Q89ZC1,Q8A4A9,Q8A4B3,Q8A006,Q8A2B2,Q8A5Z5,Q8A0B5,Q8A2S4,Q8A9J0,Q8AAH9,Q89ZR8,Q8A626,…	0.985897	1	0.0441176
GO:0050896	response to stimulus	P	6	109	285	2566	0.0210526	0.0424786	under	Q8A0U7,Q8A6M9,Q8A544,Q8A5I8,Q8AB08,Q89Z46	Q8A166,Q8A514,Q8A652,Q8A6B3,Q8A7J5,Q8A7Q5,Q8A8F0,Q8A9R5,Q8A9X5,Q8AB87,Q8A3Z3,Q8A8R3,Q8AB59,Q8A813,Q8A3F5,Q8A538,Q8A8W3,Q8AA08,Q89ZW6,Q89YW6,Q89ZW2,Q8A2A4,Q8A3B9,Q8A3F1,Q8A403,Q8A406,Q8A5K0,Q8A7J6,Q8ABF6,Q45791,Q89ZR1,Q8A037,Q8A0T2,Q8A0U7,Q8A127,Q8A2M0,Q8A2P5,Q8A2V9,Q8A3M2,Q8A6M9,Q8A6X2,Q8A7M6,Q8A8T6,Q8A8W0,Q8A9U4,Q8A8G2,Q89YT0,Q89Z89,Q8A544,Q8AA35,Q8A754,Q8A9C1,Q8A2N9,Q8A6Y6,Q8AA87,Q8AA95,Q89YQ1,…	0.986984	1	0.0550459
GO:0016741	transferase activity, transferring one-carbon groups	F	2	54	285	2566	0.00701754	0.0210444	under	Q8A0P2,Q89YP0	Q8A0H8,Q89ZK5,Q8A9W7,Q89YH8,Q8A6X2,Q8A7W3,Q89YZ6,Q8A9S3,Q8A9S7,Q8A0S6,Q8A1E9,Q8A155,Q8AAE7,Q8A2E5,Q8A9W1,Q8A639,Q89YV4,Q89YV6,Q89ZM7,Q89ZP5,Q8A0P2,Q8A2U6,Q8A3I2,Q8A644,Q8A7E2,Q8A9G2,Q8AAC3,Q8AB57,Q89Z39,Q89Z59,Q8A3W4,Q8A9K4,Q8A0X7,Q8AAZ8,Q8A557,Q8AB62,Q8ABD0,Q8A0L0,Q8A587,Q8A9C2,Q8A2Q0,Q8A9H7,Q8A7Z3,Q8A1D7,Q89YP0,Q8A7G2,Q8A2Z0,Q8A814,Q8AA22,Q89ZP8,Q8A8M2,Q8A5G6,Q8A251,Q8A005	0.987229	1	0.037037
GO:0019219	regulation of nucleobase-containing compound metabolic process	P	1	37	285	2566	0.00350877	0.0144193	under	Q8AAH8	Q8A5U5,Q8A8G2,Q89ZK2,Q8A118,Q8A166,Q8A3C2,Q8A512,Q8A524,Q8A536,Q8A5N4,Q8A5S4,Q8A6V6,Q8A7J5,Q8A7J6,Q8A7Q5,Q8A816,Q8A8F0,Q8ABI9,Q8A9X5,Q8AA38,Q8AAH8,Q8AB59,Q8AB87,Q8ABW8,Q8A0X2,Q8A0Y9,Q8A2V9,Q8A3M2,Q8A6N3,Q8AAU1,Q8AB95,Q89YY9,Q8A2A2,Q8A464,Q8A4N4,Q89YQ1,Q8A753	0.987586	1	0.027027
GO:1901605	alpha-amino acid metabolic process	P	5	98	285	2566	0.0175439	0.0381917	under	Q8AAD6,Q8A4B3,Q8A555,Q8A606,Q8AAB8	Q8A1A6,Q8A7B8,Q8A7P6,Q8A7Z4,Q8A7Z5,Q8A7Z6,Q8A7Z7,Q8ABA7,Q8ABA8,Q8ABA9,Q8ABB0,Q89YR7,Q8AAD2,Q8AAD4,Q8AAD5,Q8AAD6,Q8AAD7,Q89YZ6,Q8A4S8,Q8A8M0,Q89ZR7,Q8A1A4,Q8A1A7,Q8A1V9,Q8A2B0,Q8AAA9,Q8A2B1,Q8AAB4,Q8A446,Q8A448,Q8A296,Q8A2P9,Q8A375,Q8A6M5,P94598,Q8A4M8,Q8A6B2,Q8AAB2,Q8AAB3,Q8A4M9,Q89ZV6,Q8A105,Q8A525,Q8A6Z2,Q8AA75,Q8AAA8,Q8AAB1,Q8A9N0,Q8A9S7,Q8A638,Q8A4A9,Q8A4B3,Q8A1E7,Q8A8L4,Q8A9I3,Q89YJ3,Q8A804,…	0.988843	1	0.0510204
GO:0019725	cellular homeostasis	P	1	38	285	2566	0.00350877	0.014809	under	Q8A2I3	Q8A517,Q89YX0,Q8A0X4,Q8A288,Q8A2I3,Q8A2W9,Q8A386,Q8A3V9,Q8A3Z2,Q8A457,Q8A458,Q8A513,Q8A5L0,Q8A7E1,Q8A7I2,Q8A7R8,Q8A845,Q8A882,Q8A930,Q8A9Y8,Q8AB03,Q8AB91,Q8ABC4,Q8A3D5,Q8A8M6,Q89ZG1,Q8A144,Q8ABD6,Q8A801,Q8A8R0,Q8A878,Q89ZV7,Q8A535,Q8A621,Q8A6E5,Q8A6S7,Q8A7N5,Q8A957	0.988985	1	0.0263158
GO:0019843	rRNA binding	F	1	38	285	2566	0.00350877	0.014809	under	Q8A276	Q89YZ1,Q8A492,Q8A465,Q8A486,Q8A136,Q8A276,Q8A4A0,Q8A5S5,Q8A5S6,Q89ZK5,Q89ZR2,Q8A2E8,Q8A418,Q8A466,Q8A472,Q8A473,Q8A476,Q8A477,Q8A478,Q8A479,Q8A480,Q8A481,Q8A482,Q8A483,Q8A485,Q8A487,Q8A488,Q8A489,Q8A490,Q8A491,Q8A493,Q8A495,Q8A498,Q8A499,Q8A4A1,Q8A5I9,Q8A5S7,Q8AAN9	0.988985	1	0.0263158
GO:0140098	catalytic activity, acting on RNA	F	3	71	285	2566	0.0105263	0.0276695	under	Q8AA86,Q8A2B4,Q89YP0	Q8A183,Q8A4G9,Q8A4N6,Q8A0H8,Q89ZM4,Q8A0M6,Q8A2P0,Q8A329,Q8A9K9,Q8AA86,Q89ZK5,Q8A0T9,Q8A469,Q8A470,Q8A4A2,Q8AA91,Q89YZ2,Q8A0S6,Q89ZG0,Q8A2M2,Q8A293,Q8A2B4,Q8A2E8,Q8A7M4,Q8AA99,Q8A3X5,Q8A9E3,Q8A0Z8,Q8A2F4,Q8A455,Q8A849,Q8A1P8,Q8A6N7,Q8A5W4,Q8A3M1,Q89ZI7,Q8A756,Q8AA39,Q8A988,Q89ZR4,Q8AAP2,Q8A107,Q8A2S5,Q8A7P5,Q8A9K4,Q8A0X7,Q8A9I0,Q8A557,Q8A378,Q8A9C2,Q8A2Q0,Q8A9H7,Q8A2H9,Q8A382,Q89ZN1,Q8A0P8,Q8A2U1,…	0.989383	1	0.0422535
GO:0044085	cellular component biogenesis	P	3	71	285	2566	0.0105263	0.0276695	under	Q8A1F4,Q8A0P2,Q89YP0	Q89ZI9,Q8A3W5,Q8A467,Q8A135,Q8A465,Q8A478,Q8A488,Q8AAN9,Q8A136,Q8A2A3,Q8A473,Q8A480,Q8A4A0,Q8A262,Q8A8T4,Q8A2Z0,Q8A5G6,Q8A814,Q8A1F4,Q8AA23,Q8A466,Q8A0Z2,Q89ZP5,Q8A2E8,Q8A2M2,Q8A7M4,Q8A0S1,Q8A151,Q8A1E4,Q8A1F3,Q8A1L7,Q8A254,Q8A255,Q8A256,Q8A258,Q8A259,Q8A2D1,Q8A2U3,Q8A4U6,Q8A681,Q8A806,Q8A9S2,Q8AAN3,Q8ABE8,Q8A0X6,Q8A297,Q8A299,Q8ABD6,Q89ZE7,Q8ABC4,Q8A0H8,Q8A0P2,Q8A481,Q8A0L3,Q8A5I9,Q89ZK1,Q8A835,…	0.989383	1	0.0422535
GO:0008610	lipid biosynthetic process	P	2	56	285	2566	0.00701754	0.0218239	under	Q8A3Z4,Q8AA41	Q8A3Z4,Q8AB60,Q8A015,Q8A033,Q8A137,Q8A195,Q8A1B1,Q8A2E7,Q8A6G9,Q8A7S5,Q8A9M6,Q8ABI8,Q8A5K8,Q8AB51,Q8AB68,Q8A2P4,Q8A628,Q8A5K7,Q8A5W3,Q8A7J8,Q8A7K1,Q89ZQ5,Q8A748,Q8A772,Q8A835,Q8A9S0,Q8AA51,Q8AAR5,Q8AAR8,Q8AAT3,Q8A2E3,Q8A456,Q8A6R3,Q8A014,Q8A016,Q8A082,Q8A0L7,Q8A1G4,Q8A2E6,Q8A2G9,Q8A673,Q8A6K1,Q8AB65,Q8A0L5,Q8A1E0,Q8A0C2,Q8A0U8,Q8A0Y7,Q8A4T0,Q8A625,Q8A774,Q8A7X1,Q8AA41,Q8A0P3,Q8A640,Q8A684	0.98963	1	0.0357143
GO:0016772	transferase activity, transferring phosphorus-containing groups	F	11	174	285	2566	0.0385965	0.0678098	under	Q8A039,Q8A0B0,Q8A180,Q8A2Y3,Q8A3U4,Q8A4H1,Q8A6Y7,Q8A764,Q8A5K9,Q8AAW2,Q8AA41	Q89YQ8,Q89YR8,Q8A039,Q8A043,Q8A0B0,Q8A0R4,Q8A0S0,Q8A162,Q8A180,Q8A1C8,Q8A1I3,Q8A1L6,Q8A241,Q8A2H1,Q8A2K3,Q8A2P8,Q8A2Y3,Q8A358,Q8A3I3,Q8A3N1,Q8A3U4,Q8A3V4,Q8A3X8,Q8A4H1,Q8A4I0,Q8A4Q7,Q8A524,Q8A551,Q8A5S2,Q8A6P4,Q8A6S4,Q8A6S5,Q8A6S6,Q8A6X1,Q8A6Y7,Q8A6Z1,Q8A764,Q8A790,Q8A7C6,Q8A7C7,Q8A7J3,Q8A7P1,Q8A8A3,Q8A8D0,Q8A8F1,Q8A8U2,Q8A8V9,Q8A919,Q8A936,Q8A959,Q8A990,Q8A9T2,Q8A9Y4,Q8AA11,Q8AB44,Q8AB88,Q8ABH2,…	0.990537	1	0.0632184
GO:0042623	ATPase activity, coupled	F	1	40	285	2566	0.00350877	0.0155885	under	Q8ABN7	Q8A875,Q8A877,Q8A878,Q8A1S9,Q8A277,Q8A3C1,Q8A9B6,Q8A9U6,Q8A9U7,Q8A9U8,Q8A9V0,Q8A9V1,Q8A9V3,Q8A9V4,Q8A4T5,Q8A2B9,Q8A763,Q8ABN7,Q8A128,Q8A129,Q8A9H8,Q8A9H9,Q8A4Q6,Q45791,Q89YQ1,Q89YV3,Q8A2F2,Q8A334,Q8A4A6,Q8A538,Q8A7C9,Q8A134,Q8A527,Q8A9I1,Q8A929,Q89ZL5,Q8A883,Q8A8S6,Q89YW6,Q8A9B8	0.991329	1	0.025
GO:0003677	DNA binding	F	12	188	285	2566	0.0421053	0.0732658	under	Q8A039,Q8A0B0,Q8A180,Q8A2Y3,Q8A3U4,Q8A4H1,Q8A570,Q89Z46,Q8A3E4,Q8A642,Q8A8W4,Q8AAH8	Q8A5S3,Q8A7P2,Q8A989,Q89YZ0,Q89YL5,Q45791,Q89Z89,Q8A334,Q8A538,Q8AB59,Q8A5U5,Q89ZW6,Q8A7M7,Q8A512,Q8A5S4,Q8A6N3,Q8A8U7,Q8A8U8,Q8ABI9,Q8AAU1,Q8AB95,Q89YQ1,Q8A120,Q8A4A6,Q8A7M6,Q89YN4,Q89YQ8,Q89YR8,Q89ZK2,Q8A039,Q8A043,Q8A0B0,Q8A0L0,Q8A0P7,Q8A0R4,Q8A0S0,Q8A166,Q8A180,Q8A198,Q8A1C8,Q8A1I3,Q8A1K1,Q8A1Q0,Q8A241,Q8A2H1,Q8A2K3,Q8A2Y3,Q8A358,Q8A3A2,Q8A3H6,Q8A3I3,Q8A3N1,Q8A3P4,Q8A3U4,Q8A3X8,Q8A4H1,Q8A514,…	0.991903	1	0.0638298
GO:0042592	homeostatic process	P	1	41	285	2566	0.00350877	0.0159782	under	Q8A2I3	Q8A9U4,Q8A517,Q89YX0,Q8A0X4,Q8A288,Q8A2I3,Q8A2W9,Q8A386,Q8A3V9,Q8A3Z2,Q8A457,Q8A458,Q8A513,Q8A5L0,Q8A7E1,Q8A7I2,Q8A7R8,Q8A845,Q8A882,Q8A930,Q8A9Y8,Q8AB03,Q8AB91,Q8ABC4,Q8A3D5,Q8A8M6,Q89ZG1,Q8A144,Q8ABD6,Q8A801,Q8A8R0,Q8AA31,Q8A878,Q89ZV7,Q8A535,Q8A621,Q8A6E5,Q8A6S7,Q8A7N5,Q8A957,Q8A7D2	0.992307	1	0.0243902
GO:0016614	oxidoreductase activity, acting on CH-OH group of donors	F	1	41	285	2566	0.00350877	0.0159782	under	Q8AAT5	Q8A6M0,Q8A126,Q8A833,Q8A9I6,Q8AA66,Q8AAT5,Q8A199,Q8A7Z1,Q8A955,Q8A195,Q8A8E6,Q8A5W3,Q8ABA9,Q8A541,Q8A615,Q8A612,Q89ZC2,Q8A6B5,Q8A8E5,Q8A8L5,Q8A006,Q8AAD0,Q8A338,Q8A1D8,Q8ABK4,Q8A7E9,Q8A804,Q8A806,Q8A6Z5,Q8A9U0,Q8A9J0,Q8A3K9,Q8A7U1,Q8A8G0,Q8AA63,Q8A0W0,Q8A4T7,Q8A684,Q8A2E4,Q89ZK3,Q8A8E2	0.992307	1	0.0243902
GO:0016616	oxidoreductase activity, acting on the CH-OH group of donors, NAD or NADP as acceptor	F	1	41	285	2566	0.00350877	0.0159782	under	Q8AAT5	Q8A6M0,Q8A126,Q8A833,Q8A9I6,Q8AA66,Q8AAT5,Q8A199,Q8A7Z1,Q8A955,Q8A195,Q8A8E6,Q8A5W3,Q8ABA9,Q8A541,Q8A615,Q8A612,Q89ZC2,Q8A6B5,Q8A8E5,Q8A8L5,Q8A006,Q8AAD0,Q8A338,Q8A1D8,Q8ABK4,Q8A7E9,Q8A804,Q8A806,Q8A6Z5,Q8A9U0,Q8A9J0,Q8A0W0,Q8A4T7,Q8A684,Q8A2E4,Q89ZK3,Q8A8E2,Q8A3K9,Q8A7U1,Q8A8G0,Q8AA63	0.992307	1	0.0243902
GO:0031326	regulation of cellular biosynthetic process	P	1	42	285	2566	0.00350877	0.0163679	under	Q8AAH8	Q8A5U5,Q89ZK2,Q8A118,Q8A166,Q8A3C2,Q8A512,Q8A524,Q8A536,Q8A5N4,Q8A5S4,Q8A6V6,Q8A7J5,Q8A7J6,Q8A7Q5,Q8A816,Q8A8F0,Q8ABI9,Q8A9X5,Q8AA38,Q8AAH8,Q8AB59,Q8AB87,Q8ABW8,Q8A466,Q8A6Z6,Q8AA33,Q8A0X2,Q8A0Y9,Q8A2V9,Q8A3M2,Q8A6N3,Q8AAU1,Q8AB95,Q8A0L3,Q8A0Z6,Q89YY9,Q8A2A2,Q8A464,Q8A4N4,Q8A462,Q8A8I1,Q8A4A1	0.993176	1	0.0238095
GO:0009889	regulation of biosynthetic process	P	1	42	285	2566	0.00350877	0.0163679	under	Q8AAH8	Q8A5U5,Q89ZK2,Q8A118,Q8A166,Q8A3C2,Q8A512,Q8A524,Q8A536,Q8A5N4,Q8A5S4,Q8A6V6,Q8A7J5,Q8A7J6,Q8A7Q5,Q8A816,Q8A8F0,Q8ABI9,Q8A9X5,Q8AA38,Q8AAH8,Q8AB59,Q8AB87,Q8ABW8,Q8A466,Q8A6Z6,Q8AA33,Q8A0X2,Q8A0Y9,Q8A2V9,Q8A3M2,Q8A6N3,Q8AAU1,Q8AB95,Q8A0L3,Q8A0Z6,Q89YY9,Q8A2A2,Q8A464,Q8A4N4,Q8A462,Q8A8I1,Q8A4A1	0.993176	1	0.0238095
GO:2000112	regulation of cellular macromolecule biosynthetic process	P	1	42	285	2566	0.00350877	0.0163679	under	Q8AAH8	Q8A5U5,Q89ZK2,Q8A118,Q8A166,Q8A3C2,Q8A512,Q8A524,Q8A536,Q8A5N4,Q8A5S4,Q8A6V6,Q8A7J5,Q8A7J6,Q8A7Q5,Q8A816,Q8A8F0,Q8ABI9,Q8A9X5,Q8AA38,Q8AAH8,Q8AB59,Q8AB87,Q8ABW8,Q8A466,Q8A6Z6,Q8AA33,Q8A0X2,Q8A0Y9,Q8A2V9,Q8A3M2,Q8A6N3,Q8AAU1,Q8AB95,Q8A0L3,Q8A0Z6,Q89YY9,Q8A2A2,Q8A464,Q8A4N4,Q8A462,Q8A8I1,Q8A4A1	0.993176	1	0.0238095
GO:0010556	regulation of macromolecule biosynthetic process	P	1	42	285	2566	0.00350877	0.0163679	under	Q8AAH8	Q8A5U5,Q89ZK2,Q8A118,Q8A166,Q8A3C2,Q8A512,Q8A524,Q8A536,Q8A5N4,Q8A5S4,Q8A6V6,Q8A7J5,Q8A7J6,Q8A7Q5,Q8A816,Q8A8F0,Q8ABI9,Q8A9X5,Q8AA38,Q8AAH8,Q8AB59,Q8AB87,Q8ABW8,Q8A466,Q8A6Z6,Q8AA33,Q8A0X2,Q8A0Y9,Q8A2V9,Q8A3M2,Q8A6N3,Q8AAU1,Q8AB95,Q8A0L3,Q8A0Z6,Q89YY9,Q8A2A2,Q8A464,Q8A4N4,Q8A462,Q8A8I1,Q8A4A1	0.993176	1	0.0238095
GO:0015075	ion transmembrane transporter activity	F	2	60	285	2566	0.00701754	0.0233827	under	Q8AAC1,Q8A7F0	Q8A875,Q8A877,Q8A878,Q8A9U6,Q8A9U7,Q8A9U8,Q8A9V0,Q8A9V1,Q8A9V3,Q8A9V4,Q8A4T5,Q8A291,Q8A0S7,Q89Z91,Q8A3D5,Q8A3C5,Q8ABC8,Q8AAM8,Q89Z16,Q8AA36,Q8A4Q6,Q8AAV7,Q8A9Y0,Q8A2X4,Q89YN7,Q89YR5,Q8A0C3,Q8A0Q2,Q8A5Z4,Q8A647,Q8A8D8,Q8A8M6,Q8A9S9,Q8A9Y5,Q8AAC6,Q8AAG5,Q8AAQ2,Q8AAC1,Q89YQ2,Q8A738,Q8AA31,Q8A7D2,Q8A0H9,Q8A7S1,Q8A0B6,Q8A6X5,Q89YZ5,Q8A1M3,Q8A6U3,Q8A8R6,Q8A4R9,Q8AA85,Q8A0C4,Q8A929,Q8A7F0,Q8A447,Q8A883,…	0.993187	1	0.0333333
GO:0043232	intracellular non-membrane-bounded organelle	C	2	61	285	2566	0.00701754	0.0237724	under	Q8A276,Q8A6M9	Q89ZR2,Q8A0Z6,Q8A1F6,Q8A276,Q8A475,Q8A477,Q8A489,Q8A499,Q8A4A3,Q8A733,Q8A9A0,Q9RQ15,Q8A0M0,Q8A127,Q8A277,Q8A6M9,Q8A9B6,Q89ZG0,Q89YZ1,Q89ZR3,Q8A465,Q8A466,Q8A467,Q8A468,Q8A476,Q8A478,Q8A479,Q8A481,Q8A483,Q8A484,Q8A486,Q8A487,Q8A488,Q8A491,Q8A492,Q8A495,Q8A4V8,Q8A5S7,Q8A999,Q8AAN9,Q8AAP0,Q89ZN2,Q8A0Z4,Q8A0Z5,Q8A418,Q8A462,Q8A473,Q8A480,Q8A482,Q8A485,Q8A490,Q8A493,Q8A4A0,Q8A5S5,Q8A5S6,Q8A472,Q8A4A1,…	0.99387	1	0.0327869
GO:0043228	non-membrane-bounded organelle	C	2	61	285	2566	0.00701754	0.0237724	under	Q8A276,Q8A6M9	Q89ZR2,Q8A0Z6,Q8A1F6,Q8A276,Q8A475,Q8A477,Q8A489,Q8A499,Q8A4A3,Q8A733,Q8A9A0,Q9RQ15,Q8A0M0,Q8A127,Q8A277,Q8A6M9,Q8A9B6,Q89ZG0,Q89YZ1,Q89ZR3,Q8A465,Q8A466,Q8A467,Q8A468,Q8A476,Q8A478,Q8A479,Q8A481,Q8A483,Q8A484,Q8A486,Q8A487,Q8A488,Q8A491,Q8A492,Q8A495,Q8A4V8,Q8A5S7,Q8A999,Q8AAN9,Q8AAP0,Q89ZN2,Q8A0Z4,Q8A0Z5,Q8A418,Q8A462,Q8A473,Q8A480,Q8A482,Q8A485,Q8A490,Q8A493,Q8A4A0,Q8A5S5,Q8A5S6,Q8A472,Q8A4A1,…	0.99387	1	0.0327869
GO:0009167	purine ribonucleoside monophosphate metabolic process	P	1	43	285	2566	0.00350877	0.0167576	under	Q8A0G1	Q89Z05,Q89ZV8,Q8A0U2,Q8A287,Q8A3W3,Q8A5W2,Q8A734,Q8A753,Q8A765,Q8A8R2,Q89ZV6,Q8A126,Q8A525,Q89YZ8,Q8A004,Q8A010,Q8A100,Q8A155,Q8A2E5,Q8A2Q2,Q8A6Z2,Q8A7Z3,Q8A9W1,Q8AAE7,Q8A9U6,Q8A9U7,Q8A9U8,Q8A9V0,Q8A9V1,Q8A9V3,Q8A9V4,Q89ZJ1,Q8AAN7,Q8A0G1,Q8A875,Q8A6N4,Q89ZJ0,Q8A2N8,Q8A9C7,Q8A876,Q8A2E9,Q8A624,Q8A8R5	0.993946	1	0.0232558
GO:0051540	metal cluster binding	F	1	43	285	2566	0.00350877	0.0167576	under	Q89YJ4	Q89YZ8,Q89ZC1,Q89ZR6,Q8A096,Q8A2Y7,Q8A955,Q8AA25,Q8AAB3,Q8A399,Q8A7T2,Q8A8L2,Q8A9C4,Q8ABD6,Q02550,Q89YJ4,Q89YQ3,Q89Z19,Q89ZK5,Q8A029,Q8A0X6,Q8A2W0,Q8A2Z1,Q8A4T0,Q8A5I3,Q8A5S0,Q8A5T5,Q8A608,Q8A614,Q8A625,Q8A6L7,Q8A6P1,Q8A6X8,Q8A754,Q8A7M6,Q8A9A2,Q8A9X8,Q8AA15,Q8AA16,Q8AA22,Q8AA47,Q8AA48,Q8AAN4,Q8AB57	0.993946	1	0.0232558
GO:0140101	catalytic activity, acting on a tRNA	F	1	43	285	2566	0.00350877	0.0167576	under	Q8AA86	Q89ZM4,Q8A0M6,Q8A2P0,Q8A329,Q8A9K9,Q8AA86,Q89ZK5,Q89YZ2,Q8A0S6,Q8AA99,Q8A3X5,Q8A9E3,Q8A0Z8,Q8A2F4,Q8A455,Q8A849,Q8A1P8,Q8A6N7,Q8A5W4,Q8A3M1,Q89ZI7,Q8A756,Q8AA39,Q8A988,Q89ZR4,Q8AAP2,Q8A107,Q8A2S5,Q8A7P5,Q8A0X7,Q8A9I0,Q8A9C2,Q8A2Q0,Q8A9H7,Q8A2H9,Q8A382,Q8A0P8,Q8A2U1,Q89ZQ3,Q8A018,Q8A1M2,Q89ZY4,Q8A2U2	0.993946	1	0.0232558
GO:0010468	regulation of gene expression	P	1	43	285	2566	0.00350877	0.0167576	under	Q8AAH8	Q89ZK2,Q8A118,Q8A166,Q8A3C2,Q8A512,Q8A524,Q8A536,Q8A5N4,Q8A5S4,Q8A6V6,Q8A7J5,Q8A7J6,Q8A7Q5,Q8A816,Q8A8F0,Q8ABI9,Q8A9X5,Q8AA38,Q8AAH8,Q8AB59,Q8AB87,Q8ABW8,Q89ZG0,Q8A4N6,Q8A466,Q8A6Z6,Q8AA33,Q8A0X2,Q8A0Y9,Q8A2V9,Q8A3M2,Q8A6N3,Q8AAU1,Q8AB95,Q8A0L3,Q8A0Z6,Q89YY9,Q8A2A2,Q8A464,Q8A4N4,Q8A462,Q8A8I1,Q8A4A1	0.993946	1	0.0232558
GO:0009126	purine nucleoside monophosphate metabolic process	P	1	43	285	2566	0.00350877	0.0167576	under	Q8A0G1	Q89Z05,Q89ZV8,Q8A0U2,Q8A287,Q8A3W3,Q8A5W2,Q8A734,Q8A753,Q8A765,Q8A8R2,Q89ZV6,Q8A126,Q8A525,Q89YZ8,Q8A004,Q8A010,Q8A100,Q8A155,Q8A2E5,Q8A2Q2,Q8A6Z2,Q8A7Z3,Q8A9W1,Q8AAE7,Q8A9U6,Q8A9U7,Q8A9U8,Q8A9V0,Q8A9V1,Q8A9V3,Q8A9V4,Q89ZJ1,Q8AAN7,Q8A0G1,Q8A875,Q8A6N4,Q89ZJ0,Q8A2N8,Q8A9C7,Q8A876,Q8A2E9,Q8A624,Q8A8R5	0.993946	1	0.0232558
GO:0051536	iron-sulfur cluster binding	F	1	43	285	2566	0.00350877	0.0167576	under	Q89YJ4	Q8A399,Q8A7T2,Q8A8L2,Q8A9C4,Q8ABD6,Q02550,Q89YJ4,Q89YQ3,Q89Z19,Q89ZK5,Q8A029,Q8A0X6,Q8A2W0,Q8A2Z1,Q8A4T0,Q8A5I3,Q8A5S0,Q8A5T5,Q8A608,Q8A614,Q8A625,Q8A6L7,Q8A6P1,Q8A6X8,Q8A754,Q8A7M6,Q8A9A2,Q8A9X8,Q8AA15,Q8AA16,Q8AA22,Q8AA47,Q8AA48,Q8AAN4,Q8AB57,Q89YZ8,Q89ZC1,Q89ZR6,Q8A096,Q8A2Y7,Q8A955,Q8AA25,Q8AAB3	0.993946	1	0.0232558
GO:0050662	coenzyme binding	F	6	119	285	2566	0.0210526	0.0463757	under	Q8A7D0,Q8AA80,Q8A555,Q8AAB8,Q8A6Q6,Q8AAT5	Q8A095,Q8A602,Q8A619,Q8A7D0,Q8A7E7,Q8A7X9,Q8A812,Q8A8K8,Q8A8K9,Q8A9Z2,Q8AA45,Q8AA80,Q8AAE8,Q8AAZ9,Q89YR7,Q8A083,Q8A0C0,Q8A0T6,Q8A1A8,Q8A1E6,Q8A296,Q8A2C9,Q8A2D0,Q8A375,Q8A4M9,Q8A529,Q8A543,Q8A555,Q8A6G1,Q8A6M5,Q8A7P8,Q8A7T1,Q8A7T2,Q8A7X6,Q8A800,Q8A803,Q8A842,Q8A881,Q8A8L4,Q8A8M0,Q8A8R7,Q8A8U0,Q8A9E5,Q8A9S7,Q8A9T0,Q8AA53,Q8AAB8,Q8ABA8,Q89YN0,Q8A0C2,Q8A3W7,Q8A609,Q8A6Q6,Q8A6X8,Q8AAN4,Q8AAY2,Q89ZK7,…	0.994184	1	0.0504202
GO:0016043	cellular component organization	P	3	79	285	2566	0.0105263	0.0307872	under	Q8A6M9,Q8A1E2,Q8A0B2	Q8A135,Q8A465,Q8A478,Q8A488,Q8AAN9,Q8A136,Q8A2A3,Q8A473,Q8A480,Q8A4A0,Q8A262,Q8A8T4,Q8AB59,Q8A9U4,Q8A154,Q8A0Z2,Q8A5J0,Q8A1P8,Q8A1S9,Q8A277,Q8A3C1,Q8A3X7,Q8A5Z7,Q8A9B6,Q8A451,Q8AA40,Q8A6Z6,Q8A153,Q8A1E4,Q8A1F3,Q8A1L7,Q8A254,Q8A255,Q8A256,Q8A257,Q8A258,Q8A259,Q8A2U3,Q8A4U6,Q8A681,Q8A806,Q89ZV7,Q8A0X6,Q8A297,Q8A299,Q8ABD6,Q89ZE7,Q8ABC4,Q8A3X4,Q89YY9,Q8A2A2,Q8A464,Q8A127,Q8A6M9,Q8AAP1,Q8A1E2,Q8A1E3,…	0.995097	1	0.0379747
GO:0051171	regulation of nitrogen compound metabolic process	P	1	45	285	2566	0.00350877	0.017537	under	Q8AAH8	Q8A5U5,Q8A8G2,Q89ZK2,Q8A118,Q8A166,Q8A3C2,Q8A512,Q8A524,Q8A536,Q8A5N4,Q8A5S4,Q8A6V6,Q8A7J5,Q8A7J6,Q8A7Q5,Q8A816,Q8A8F0,Q8ABI9,Q8A9X5,Q8AA38,Q8AAH8,Q8AB59,Q8AB87,Q8ABW8,Q8A466,Q8A6Z6,Q8AA33,Q8A0X2,Q8A0Y9,Q8A2V9,Q8A3M2,Q8A6N3,Q8AAU1,Q8AB95,Q8A0L3,Q8A0Z6,Q89YY9,Q8A2A2,Q8A464,Q8A4N4,Q8A462,Q8A8I1,Q8A4A1,Q89YQ1,Q8A753	0.995237	1	0.0222222
GO:0051716	cellular response to stimulus	P	3	80	285	2566	0.0105263	0.0311769	under	Q8A0U7,Q8A6M9,Q8A544	Q8A166,Q8A514,Q8A652,Q8A6B3,Q8A7J5,Q8A7Q5,Q8A8F0,Q8A9R5,Q8A9X5,Q8AB87,Q8AB59,Q8A813,Q8A3F5,Q8A538,Q8A8W3,Q8AA08,Q89ZW6,Q89ZW2,Q8A2A4,Q8A3B9,Q8A3F1,Q8A403,Q8A406,Q8A5K0,Q8A7J6,Q8ABF6,Q45791,Q89ZR1,Q8A037,Q8A0T2,Q8A0U7,Q8A127,Q8A2M0,Q8A2P5,Q8A2V9,Q8A3M2,Q8A6M9,Q8A6X2,Q8A7M6,Q8A8T6,Q8A8W0,Q8A9U4,Q8A8G2,Q89YT0,Q89Z89,Q8A544,Q8AA35,Q8A754,Q8A9C1,Q8A2N9,Q8A6Y6,Q8AA87,Q8AA95,Q89YQ1,Q8A0L0,Q8A120,Q8A293,…	0.995555	1	0.0375
GO:0032991	protein-containing complex	C	9	161	285	2566	0.0315789	0.0627436	under	Q8A276,Q8A6M9,Q8A9K2,Q8A3Z7,Q8A6V0,Q8A5I6,Q8A5I8,Q8A5W7,Q8A963	Q8A997,Q8A417,Q8A6W0,Q8A1S9,Q8A9B6,Q8A129,Q8A988,Q89ZL5,Q8A496,Q8A293,Q8A5S3,Q8A7P2,Q8A989,Q8A811,Q8A8F7,Q8A8F8,Q8A161,Q8A996,Q89ZR2,Q8A0Z6,Q8A1F6,Q8A276,Q8A475,Q8A477,Q8A489,Q8A499,Q8A4A3,Q8A733,Q8A9A0,Q9RQ15,Q8A7C3,Q8A127,Q8A6M9,Q8A0T9,Q8A451,Q8AA40,Q8A9M7,Q8A0F6,Q8A020,Q8A021,Q8A022,Q8A0X3,Q8A0X5,Q8A2W3,Q8A3W6,Q8A627,Q8A757,Q8A7P9,Q8A8W1,Q8A9K2,Q8AA29,Q8A6X5,Q89Z05,Q8AAA9,Q8A6L8,Q8A0Y0,Q8A0Y1,…	0.995703	1	0.0559006
GO:0022804	active transmembrane transporter activity	F	1	46	285	2566	0.00350877	0.0179267	under	Q8ABN7	Q8A875,Q8A877,Q8A878,Q8A9U6,Q8A9U7,Q8A9U8,Q8A9V0,Q8A9V1,Q8A9V3,Q8A9V4,Q8A4T5,Q8A2B9,Q8A763,Q8ABN7,Q8A3C5,Q8ABC8,Q8AAM8,Q8A4Q6,Q8AAV7,Q8A9Y0,Q8A2X4,Q8A3D5,Q8A294,Q8A0B8,Q8A7S1,Q8A7C4,Q8AA31,Q8AA77,Q89YZ5,Q8A1M3,Q8A6U3,Q8A8R6,Q8AA85,Q8A8M6,Q8A0C4,Q8A134,Q8A527,Q8A9I1,Q8A929,Q89ZJ9,Q8A3W9,Q89ZL5,Q8A883,Q89ZA1,Q8A8S6,Q8A0B4	0.995775	1	0.0217391
GO:0080090	regulation of primary metabolic process	P	1	46	285	2566	0.00350877	0.0179267	under	Q8AAH8	Q8A5U5,Q8A8G2,Q89ZK2,Q8A118,Q8A166,Q8A3C2,Q8A512,Q8A524,Q8A536,Q8A5N4,Q8A5S4,Q8A6V6,Q8A7J5,Q8A7J6,Q8A7Q5,Q8A816,Q8A8F0,Q8ABI9,Q8A9X5,Q8AA38,Q8AAH8,Q8AB59,Q8AB87,Q8ABW8,Q8A466,Q8A6Z6,Q8AA33,Q8A0X2,Q8A0Y9,Q8A2V9,Q8A3M2,Q8A6N3,Q8AAU1,Q8AB95,Q8A0L3,Q8A0Z6,Q89YY9,Q8A2A2,Q8A464,Q8A4N4,Q8A462,Q8A8I1,Q8A4A1,Q89YQ1,Q8A6W9,Q8A753	0.995775	1	0.0217391
GO:0031323	regulation of cellular metabolic process	P	1	46	285	2566	0.00350877	0.0179267	under	Q8AAH8	Q8A5U5,Q8A8G2,Q89ZK2,Q8A118,Q8A166,Q8A3C2,Q8A512,Q8A524,Q8A536,Q8A5N4,Q8A5S4,Q8A6V6,Q8A7J5,Q8A7J6,Q8A7Q5,Q8A816,Q8A8F0,Q8ABI9,Q8A9X5,Q8AA38,Q8AAH8,Q8AB59,Q8AB87,Q8ABW8,Q8A466,Q8A6Z6,Q8AA33,Q8A0X2,Q8A0Y9,Q8A2V9,Q8A3M2,Q8A6N3,Q8AAU1,Q8AB95,Q8A0L3,Q8A0Z6,Q89YY9,Q8A2A2,Q8A464,Q8A4N4,Q8A462,Q8A8I1,Q8A4A1,Q89YQ1,Q8A6W9,Q8A753	0.995775	1	0.0217391
GO:0060255	regulation of macromolecule metabolic process	P	1	47	285	2566	0.00350877	0.0183164	under	Q8AAH8	Q8A5U5,Q8A8G2,Q89ZK2,Q8A118,Q8A166,Q8A3C2,Q8A512,Q8A524,Q8A536,Q8A5N4,Q8A5S4,Q8A6V6,Q8A7J5,Q8A7J6,Q8A7Q5,Q8A816,Q8A8F0,Q8ABI9,Q8A9X5,Q8AA38,Q8AAH8,Q8AB59,Q8AB87,Q8ABW8,Q89ZG0,Q8A4N6,Q8A466,Q8A6Z6,Q8AA33,Q8A0X2,Q8A0Y9,Q8A2V9,Q8A3M2,Q8A6N3,Q8AAU1,Q8AB95,Q8A0L3,Q8A0Z6,Q89YY9,Q8A2A2,Q8A464,Q8A4N4,Q8A462,Q8A8I1,Q8A4A1,Q89YQ1,Q8A6W9	0.996253	1	0.0212766
GO:0015318	inorganic molecular entity transmembrane transporter activity	F	1	47	285	2566	0.00350877	0.0183164	under	Q8A7F0	Q8A875,Q8A877,Q8A878,Q8A9U6,Q8A9U7,Q8A9U8,Q8A9V0,Q8A9V1,Q8A9V3,Q8A9V4,Q8A4T5,Q8A291,Q8A0S7,Q89Z91,Q8A3D5,Q8A3C5,Q8ABC8,Q8AAM8,Q89Z16,Q8AA36,Q8A4Q6,Q8AAV7,Q8A9Y0,Q8A2X4,Q8A8M6,Q89YQ2,Q8A0C3,Q8A738,Q8AA31,Q8A7D2,Q8A0H9,Q8A7S1,Q8A0B6,Q89YZ5,Q8A1M3,Q8A6U3,Q8A8R6,Q8A4R9,Q8AA85,Q8A0C4,Q8A929,Q8A7F0,Q8A447,Q8A0B4,Q89ZA1,Q8A5R1,Q8A8S6	0.996253	1	0.0212766
GO:0019222	regulation of metabolic process	P	1	48	285	2566	0.00350877	0.0187062	under	Q8AAH8	Q8A5U5,Q8A8G2,Q89ZK2,Q8A118,Q8A166,Q8A3C2,Q8A512,Q8A524,Q8A536,Q8A5N4,Q8A5S4,Q8A6V6,Q8A7J5,Q8A7J6,Q8A7Q5,Q8A816,Q8A8F0,Q8ABI9,Q8A9X5,Q8AA38,Q8AAH8,Q8AB59,Q8AB87,Q8ABW8,Q89ZG0,Q8A4N6,Q8A466,Q8A6Z6,Q8AA33,Q8A0X2,Q8A0Y9,Q8A2V9,Q8A3M2,Q8A6N3,Q8AAU1,Q8AB95,Q8A0L3,Q8A0Z6,Q89YY9,Q8A2A2,Q8A464,Q8A4N4,Q8A462,Q8A8I1,Q8A4A1,Q89YQ1,Q8A6W9,Q8A753	0.996677	1	0.0208333
GO:0016051	carbohydrate biosynthetic process	P	1	48	285	2566	0.00350877	0.0187062	under	Q8AAT5	Q8A2C9,Q8A3K9,Q8A833,Q8A9I6,Q8AA53,Q8AA63,Q8AA66,Q8AAT5,Q8A880,Q8A9P4,Q8A7J8,Q89YQ3,Q8A0U2,Q8A414,Q8A5W2,Q8A753,Q8A765,Q8A8D9,Q8A8R2,Q89ZQ5,Q8A748,Q8A772,Q8A835,Q8A9S0,Q8AA51,Q8AAR5,Q8AAR8,Q8AAT3,Q8A2E3,Q8A456,Q8A6R3,Q8A014,Q8A015,Q8A016,Q8A082,Q8A0L7,Q8A1G4,Q8A2E6,Q8A2G9,Q8A673,Q8A6K1,Q8AB65,Q8A4C2,Q8A669,Q8A6Z5,Q8A9U0,Q8AAR4,Q8ABP9	0.996677	1	0.0208333
GO:0044446	intracellular organelle part	C	1	49	285	2566	0.00350877	0.0190959	under	Q8A6M9	Q8A465,Q8A467,Q8A481,Q8A472,Q8A4A1,Q8A9U4,Q8A127,Q8A6M9,Q8A0T9,Q8A451,Q8AA40,Q89ZG0,Q8A128,Q8A878,Q89YZ1,Q89ZR3,Q8A0Z6,Q8A466,Q8A468,Q8A476,Q8A478,Q8A479,Q8A483,Q8A484,Q8A486,Q8A487,Q8A488,Q8A491,Q8A492,Q8A495,Q8A4V8,Q8A5S7,Q8A999,Q8AAN9,Q8AAP0,Q89ZN2,Q8A0Z4,Q8A0Z5,Q8A418,Q8A462,Q8A473,Q8A480,Q8A482,Q8A485,Q8A490,Q8A493,Q8A4A0,Q8A5S5,Q8A5S6	0.997053	1	0.0204082
GO:0044422	organelle part	C	1	49	285	2566	0.00350877	0.0190959	under	Q8A6M9	Q8A128,Q89YZ1,Q89ZR3,Q8A0Z6,Q8A465,Q8A466,Q8A467,Q8A468,Q8A476,Q8A478,Q8A479,Q8A481,Q8A483,Q8A484,Q8A486,Q8A487,Q8A488,Q8A491,Q8A492,Q8A495,Q8A4V8,Q8A5S7,Q8A999,Q8AAN9,Q8AAP0,Q89ZN2,Q8A0Z4,Q8A0Z5,Q8A418,Q8A462,Q8A473,Q8A480,Q8A482,Q8A485,Q8A490,Q8A493,Q8A4A0,Q8A5S5,Q8A5S6,Q8A472,Q8A4A1,Q8A9U4,Q8A127,Q8A6M9,Q8A0T9,Q8A451,Q8AA40,Q89ZG0,Q8A878	0.997053	1	0.0204082
GO:1901607	alpha-amino acid biosynthetic process	P	2	68	285	2566	0.00701754	0.0265004	under	Q8AAD6,Q8AAB8	Q8A7B8,Q8A7P6,Q8A7Z4,Q8A7Z5,Q8A7Z6,Q8A7Z7,Q8ABA7,Q8ABA8,Q8ABA9,Q8ABB0,Q89YR7,Q8AAD2,Q8AAD4,Q8AAD5,Q8AAD6,Q8AAD7,Q89ZR7,Q8A1A4,Q8A1A6,Q8A1A7,Q8A1V9,Q8A2B0,Q8AAA9,Q8AAB4,Q8A2P9,Q8A375,Q8A6M5,P94598,Q8A4M8,Q8A6B2,Q8AAB2,Q8AAB3,Q8A9N0,Q8A638,Q8A1E7,Q8A8L4,Q8A9I3,Q8A0T8,Q8A146,Q8A1M5,Q8A7Z9,Q8A2I5,Q8A541,Q8A6A6,Q8A800,Q8A9C0,Q8A9Z1,Q8AAB7,Q8A0T5,Q8A608,Q8A609,Q8A610,Q8A612,Q8A6L6,Q8A6L7,Q8A6L8,Q8A6L9,…	0.997095	1	0.0294118
GO:0046872	metal ion binding	F	18	273	285	2566	0.0631579	0.106391	under	Q8A1G3,Q8A6Q6,G8JZS4,Q8A389,Q89YJ4,Q89YQ6,Q89YS4,Q8A0N1,Q8A1G0,Q8A2B4,Q8A2F5,Q8A2I1,Q8A3X0,Q8A3Z4,Q8A4E2,Q8A542,Q8A7C8,Q8A9Z0	Q89YN0,Q89YN2,Q89YQ2,Q89Z05,Q89ZI9,Q89ZJ1,Q8A090,Q8A0C2,Q8A0S1,Q8A1D5,Q8A1E0,Q8A1G3,Q8A1G8,Q8A245,Q8A254,Q8A294,Q8A2B2,Q8A2F3,Q8A2T6,Q8A3W3,Q8A470,Q8A4N6,Q8A528,Q8A5W4,Q8A609,Q8A615,Q8A6J9,Q8A6M0,Q8A6N4,Q8A6Q6,Q8A756,Q8A759,Q8A7H6,Q8A7S8,Q8A861,Q8A9I3,Q8A9M2,Q8A9M7,Q8A9R7,Q8A9W1,Q8A9W7,Q8A9W8,Q8AA13,Q8AA39,Q8AAD5,Q8AAQ3,Q8ABB0,G8JZS4,Q89YP1,Q8A1G2,Q8A2Y6,Q8A389,Q8A7V7,Q8A2X3,Q8A4T0,Q8A6X8,Q8A7T2,…	0.997168	1	0.0659341
GO:0005840	ribosome	C	1	51	285	2566	0.00350877	0.0198753	under	Q8A276	Q89YZ1,Q89ZR3,Q8A0Z6,Q8A465,Q8A466,Q8A467,Q8A468,Q8A476,Q8A478,Q8A479,Q8A481,Q8A483,Q8A484,Q8A486,Q8A487,Q8A488,Q8A491,Q8A492,Q8A495,Q8A4V8,Q8A5S7,Q8A999,Q8AAN9,Q8AAP0,Q89ZN2,Q8A0Z4,Q8A0Z5,Q8A418,Q8A462,Q8A473,Q8A480,Q8A482,Q8A485,Q8A490,Q8A493,Q8A4A0,Q8A5S5,Q8A5S6,Q8A472,Q8A4A1,Q89ZR2,Q8A1F6,Q8A276,Q8A475,Q8A477,Q8A489,Q8A499,Q8A4A3,Q8A733,Q8A9A0,Q9RQ15	0.997683	1	0.0196078
GO:0005198	structural molecule activity	F	1	51	285	2566	0.00350877	0.0198753	under	Q8A276	Q89YZ1,Q89ZN2,Q89ZR2,Q89ZR3,Q8A0Z4,Q8A0Z5,Q8A0Z6,Q8A1F6,Q8A276,Q8A418,Q8A465,Q8A466,Q8A467,Q8A468,Q8A472,Q8A473,Q8A475,Q8A476,Q8A477,Q8A478,Q8A479,Q8A480,Q8A481,Q8A482,Q8A483,Q8A484,Q8A485,Q8A486,Q8A487,Q8A488,Q8A489,Q8A490,Q8A491,Q8A492,Q8A493,Q8A495,Q8A499,Q8A4A0,Q8A4A1,Q8A4A3,Q8A4V8,Q8A5S5,Q8A5S6,Q8A5S7,Q8A733,Q8A8C9,Q8A999,Q8A9A0,Q8AAN9,Q8AAP0,Q9RQ15	0.997683	1	0.0196078
GO:0003735	structural constituent of ribosome	F	1	51	285	2566	0.00350877	0.0198753	under	Q8A276	Q89YZ1,Q89ZN2,Q89ZR2,Q89ZR3,Q8A0Z4,Q8A0Z5,Q8A0Z6,Q8A1F6,Q8A276,Q8A418,Q8A465,Q8A466,Q8A467,Q8A468,Q8A472,Q8A473,Q8A475,Q8A476,Q8A477,Q8A478,Q8A479,Q8A480,Q8A481,Q8A482,Q8A483,Q8A484,Q8A485,Q8A486,Q8A487,Q8A488,Q8A489,Q8A490,Q8A491,Q8A492,Q8A493,Q8A495,Q8A499,Q8A4A0,Q8A4A1,Q8A4A3,Q8A4V8,Q8A5S5,Q8A5S6,Q8A5S7,Q8A733,Q8A8C9,Q8A999,Q8A9A0,Q8AAN9,Q8AAP0,Q9RQ15	0.997683	1	0.0196078
GO:0065008	regulation of biological quality	P	2	72	285	2566	0.00701754	0.0280592	under	Q8A2I3,Q8A1E2	Q8A9U4,Q8A517,Q89YZ6,Q8A4S8,Q8A8M0,Q89YX0,Q8A0X4,Q8A288,Q8A2I3,Q8A2W9,Q8A386,Q8A3V9,Q8A3Z2,Q8A457,Q8A458,Q8A513,Q8A5L0,Q8A7E1,Q8A7I2,Q8A7R8,Q8A845,Q8A882,Q8A930,Q8A9Y8,Q8AB03,Q8AB91,Q8ABC4,Q8A0S8,Q8A9S7,Q8A638,Q8A3D5,Q8A8M6,Q89ZG1,Q8A144,Q8ABD6,Q8A801,Q8A8R0,Q8AA31,Q8A878,Q8A153,Q8A154,Q8A1E4,Q8A1F3,Q8A1L7,Q8A254,Q8A255,Q8A256,Q8A257,Q8A258,Q8A259,Q8A2U3,Q8A4U6,Q8A681,Q8A806,Q8A2J8,Q8A2T1,Q89YN1,…	0.998114	1	0.0277778
GO:0009108	coenzyme biosynthetic process	P	1	53	285	2566	0.00350877	0.0206547	under	Q8A1L5	Q8A1G8,Q89Z05,Q89ZV8,Q8A0U2,Q8A287,Q8A3W3,Q8A5W2,Q8A734,Q8A753,Q8A765,Q8A8R2,Q8A2T6,Q8A0U0,Q8A0V4,Q8A4Q4,Q8A7S8,Q8A7T2,Q8A545,Q8A6J9,Q8AA13,Q8AA14,Q8AA15,Q89YM9,Q89YN0,Q8A005,Q8A9S8,Q89ZW3,Q8A839,Q8A675,Q8A6H1,Q8A7G4,Q8ABA5,Q89ZB9,Q89YY6,Q89ZL1,Q8A3C0,Q8A812,Q89ZR7,Q8A338,Q8A9W7,Q89ZR8,Q8A626,Q8A2X1,Q8A2Z1,Q8A2E4,Q8A1L5,Q8A5T9,Q8A638,Q8A2E9,Q8A624,Q8A8R5,Q8A6G9,Q8A7S5	0.998178	1	0.0188679
GO:0006399	tRNA metabolic process	P	1	53	285	2566	0.00350877	0.0206547	under	Q8A6P0	Q8A6B0,Q89Z26,Q8A2N7,Q8A6P0,Q8A0P8,Q8A2U1,Q8A9I0,Q8A5K5,Q8A0Y3,Q8A9C2,Q8A5N1,Q8A679,Q8A997,Q89ZQ3,Q8A018,Q8A0M6,Q8A2U2,Q8A7D1,Q8A9A2,Q8ABF5,Q8A3X5,Q8A0Z8,Q8A9E3,Q8A2F4,Q8A455,Q8A849,Q8A1P8,Q8A6N7,Q8A9K9,Q8A329,Q8A5W4,Q8A3M1,Q8A756,Q8AA39,Q8A988,Q89ZR4,Q8AAP2,Q8A107,Q8A2S5,Q89ZM4,Q8A7P5,Q89Z19,Q8A2E8,Q89ZK5,Q8A0X7,Q8A2Q0,Q89ZY4,Q8A2W0,Q8A5T5,Q8AA99,Q8A1M2,Q8A0S6,Q8A2P0	0.998178	1	0.0188679
GO:0043169	cation binding	F	18	280	285	2566	0.0631579	0.109119	under	Q8A1G3,Q8A6Q6,G8JZS4,Q8A389,Q89YJ4,Q89YQ6,Q89YS4,Q8A0N1,Q8A1G0,Q8A2B4,Q8A2F5,Q8A2I1,Q8A3X0,Q8A3Z4,Q8A4E2,Q8A542,Q8A7C8,Q8A9Z0	Q89YN0,Q89YN2,Q89YQ2,Q89Z05,Q89ZI9,Q89ZJ1,Q8A090,Q8A0C2,Q8A0S1,Q8A1D5,Q8A1E0,Q8A1G3,Q8A1G8,Q8A245,Q8A254,Q8A294,Q8A2B2,Q8A2F3,Q8A2T6,Q8A3W3,Q8A470,Q8A4N6,Q8A528,Q8A5W4,Q8A609,Q8A615,Q8A6J9,Q8A6M0,Q8A6N4,Q8A6Q6,Q8A756,Q8A759,Q8A7H6,Q8A7S8,Q8A861,Q8A9I3,Q8A9M2,Q8A9M7,Q8A9R7,Q8A9W1,Q8A9W7,Q8A9W8,Q8AA13,Q8AA39,Q8AAD5,Q8AAQ3,Q8ABB0,G8JZS4,Q89YP1,Q8A1G2,Q8A2Y6,Q8A389,Q8A7V7,Q02550,Q89YJ4,Q89YM8,Q89YQ6,…	0.998198	1	0.0642857
GO:1990904	ribonucleoprotein complex	C	1	54	285	2566	0.00350877	0.0210444	under	Q8A276	Q89ZR2,Q8A0Z6,Q8A1F6,Q8A276,Q8A475,Q8A477,Q8A489,Q8A499,Q8A4A3,Q8A733,Q8A9A0,Q9RQ15,Q8A7C3,Q8A465,Q8A467,Q8A481,Q8A472,Q8A4A1,Q89YZ1,Q89ZR3,Q8A466,Q8A468,Q8A476,Q8A478,Q8A479,Q8A483,Q8A484,Q8A486,Q8A487,Q8A488,Q8A491,Q8A492,Q8A495,Q8A4V8,Q8A5S7,Q8A999,Q8AAN9,Q8AAP0,Q89ZN2,Q8A0Z4,Q8A0Z5,Q8A418,Q8A462,Q8A473,Q8A480,Q8A482,Q8A485,Q8A490,Q8A493,Q8A4A0,Q8A5S5,Q8A5S6,Q8A417,Q8A6W0	0.998385	1	0.0185185
GO:0008324	cation transmembrane transporter activity	F	1	54	285	2566	0.00350877	0.0210444	under	Q8AAC1	Q8A875,Q8A877,Q8A878,Q8A9U6,Q8A9U7,Q8A9U8,Q8A9V0,Q8A9V1,Q8A9V3,Q8A9V4,Q8A4T5,Q8A291,Q89Z91,Q8A3D5,Q8A3C5,Q8ABC8,Q8AAM8,Q89Z16,Q8AA36,Q8A4Q6,Q8AAV7,Q8A9Y0,Q8AAC1,Q8A8M6,Q89YQ2,Q8A0C3,Q8A738,Q8AA31,Q8A7D2,Q8A0H9,Q8A6X5,Q8A7S1,Q89YZ5,Q8A1M3,Q8A6U3,Q8A8R6,Q8AA85,Q8A0C4,Q8A929,Q8A883,Q89ZA1,Q8A5R1,Q8A8S6,Q89YN7,Q89YR5,Q8A0Q2,Q8A5Z4,Q8A647,Q8A8D8,Q8A9S9,Q8A9Y5,Q8AAC6,Q8AAG5,Q8AAQ2	0.998385	1	0.0185185
GO:0009161	ribonucleoside monophosphate metabolic process	P	1	54	285	2566	0.00350877	0.0210444	under	Q8A0G1	Q89Z05,Q89ZV8,Q8A0U2,Q8A287,Q8A3W3,Q8A5W2,Q8A734,Q8A753,Q8A765,Q8A8R2,Q89ZV6,Q8A126,Q8A525,Q89YZ8,Q8A004,Q8A010,Q8A100,Q8A155,Q8A2E5,Q8A2Q2,Q8A6Z2,Q8A7Z3,Q8A9W1,Q8AAE7,Q8A1D5,Q8A9U6,Q8A9R7,Q8A4Q4,Q8A9U7,Q8A9U8,Q8A9V0,Q8A9V1,Q8A9V3,Q8A9V4,Q89ZJ1,Q8AAN7,Q8A0G1,Q8A875,Q8A012,Q8A841,Q8A9C3,Q8A9C4,Q8A9S3,Q8AAA9,Q8ABC6,Q8A6N4,Q89ZJ0,Q8A2N8,Q8A9C7,Q8A876,Q8A0L8,Q8A2E9,Q8A624,Q8A8R5	0.998385	1	0.0185185
GO:0008652	cellular amino acid biosynthetic process	P	2	74	285	2566	0.00701754	0.0288387	under	Q8AAD6,Q8AAB8	Q8A7B8,Q8A7P6,Q8A7Z4,Q8A7Z5,Q8A7Z6,Q8A7Z7,Q8ABA7,Q8ABA8,Q8ABA9,Q8ABB0,Q89YR7,Q8AAD2,Q8AAD4,Q8AAD5,Q8AAD6,Q8AAD7,Q89ZR7,Q8A1A4,Q8A1A6,Q8A1A7,Q8A1V9,Q8A2B0,Q8AAA9,Q8AAB4,Q8A2P9,Q8A375,Q8A6M5,P94598,Q8A4M8,Q8A6B2,Q8AAB2,Q8AAB3,Q8A9N0,Q8A638,Q8A1E7,Q8A8L4,Q8A9I3,Q8A0T8,Q8A0P6,Q8A2B2,Q8A3W2,Q8A5Q2,Q8A602,Q8A612,Q8A146,Q8A1M5,Q8A7Z9,Q8A2I5,Q8A541,Q8A6A6,Q8A800,Q8A9C0,Q8A9Z1,Q8AAB7,Q8A0T5,Q8A608,Q8A609,…	0.998482	1	0.027027
GO:0009123	nucleoside monophosphate metabolic process	P	1	56	285	2566	0.00350877	0.0218239	under	Q8A0G1	Q89Z05,Q89ZV8,Q8A0U2,Q8A287,Q8A3W3,Q8A5W2,Q8A734,Q8A753,Q8A765,Q8A8R2,Q89ZV6,Q8A126,Q8A525,Q89YZ8,Q8A004,Q8A010,Q8A100,Q8A155,Q8A2E5,Q8A2Q2,Q8A6Z2,Q8A7Z3,Q8A9W1,Q8AAE7,Q8A1D5,Q8A245,Q8A639,Q8A9U6,Q8A9R7,Q8A4Q4,Q8A9U7,Q8A9U8,Q8A9V0,Q8A9V1,Q8A9V3,Q8A9V4,Q89ZJ1,Q8AAN7,Q8A0G1,Q8A875,Q8A012,Q8A841,Q8A9C3,Q8A9C4,Q8A9S3,Q8AAA9,Q8ABC6,Q8A6N4,Q89ZJ0,Q8A2N8,Q8A9C7,Q8A876,Q8A0L8,Q8A2E9,Q8A624,Q8A8R5	0.998731	1	0.0178571
GO:0003824	catalytic activity	F	132	1406	285	2566	0.463158	0.547935	under	Q8A039,Q8A0B0,Q8A180,Q8A2Y3,Q8A3U4,Q8A4H1,Q8A6Y7,Q8A764,Q8A0N0,Q8A0N1,Q8A0Q8,Q8A0Q9,Q8A182,Q8A193,Q8A325,Q8A3K6,Q8A4H0,Q8A5N9,Q8AAL7,Q8AA86,Q8A0U7,Q8A5K9,Q8AAT5,Q8A3Z4,Q8ABN7,Q8A1X6,Q8A1X9,Q8AAV6,Q8A2F6,Q89ZS3,Q8A5U2,Q8A1L5,Q8A3X0,Q8A053,Q8A2H3,Q8A2R5,Q8A2R6,Q8A7T4,Q8AB39,Q8AB43,Q8A0U5,Q8A8H5,Q8A3C8,G8JZS4,Q8A4B3,Q8AAD6,Q89Z46,Q8ABE1,Q8A2B4,Q89ZH1,Q8A070,Q8A1B3,Q8A1K2,Q8A2J1,Q8A347,Q8A369,Q8A4C3,…	Q89ZF0,Q8A095,Q8A2W9,Q8A399,Q8A3A0,Q8A6S1,Q8A6S2,Q8A7B9,Q8A7I2,Q8A7X9,Q8A8F7,Q8A8F8,Q8A8L2,Q8A9C4,Q8A9Z2,Q8AA45,Q8AA47,Q8AA48,Q8AAE8,Q8AB03,Q8A7Z4,Q8A7Z6,Q89YQ8,Q89YR8,Q8A039,Q8A043,Q8A0B0,Q8A0R4,Q8A0S0,Q8A162,Q8A180,Q8A1C8,Q8A1I3,Q8A1L6,Q8A241,Q8A2H1,Q8A2K3,Q8A2P8,Q8A2Y3,Q8A358,Q8A3I3,Q8A3N1,Q8A3U4,Q8A3V4,Q8A3X8,Q8A4H1,Q8A4I0,Q8A4Q7,Q8A524,Q8A551,Q8A5S2,Q8A6P4,Q8A6S4,Q8A6S5,Q8A6S6,Q8A6X1,Q8A6Y7,…	0.999051	1	0.0938834
GO:0009059	macromolecule biosynthetic process	P	12	219	285	2566	0.0421053	0.0853468	under	Q8A5K9,Q8A688,Q8A6M9,Q8AAT5,Q8A3E4,Q8A642,Q8A8W4,Q8AAH8,Q8A276,Q8AA86,Q8A3Z4,Q8A2B4	Q89ZW6,Q8A127,Q8A5K9,Q8A5U3,Q8A5U5,Q8A688,Q8A6M9,Q8A7M7,Q8A8C3,Q8A9C1,Q8A9C6,Q8A9U4,Q8AB67,Q8A2C9,Q8A3K9,Q8A833,Q8A9I6,Q8AA53,Q8AA63,Q8AA66,Q8AAT5,Q8A0Z2,Q8A479,Q8A491,Q8A5J0,Q89YY9,Q8A2A2,Q8A464,Q8A7C9,Q8A880,Q8A9P4,Q8A147,Q8A277,Q8A2P5,Q8A7B5,Q8A8G2,Q8A9B6,Q8A1P8,Q8A451,Q8AA40,Q8A0T9,Q8ABZ3,Q8A810,Q8A469,Q8A470,Q8A4A2,Q8AA91,Q89YL1,Q89ZN0,Q8A0M8,Q8A1Z1,Q8A2A9,Q8A2M8,Q8A3E4,Q8A4S6,Q8A4Y4,Q8A642,…	0.99911	1	0.0547945
GO:0051188	cofactor biosynthetic process	P	1	59	285	2566	0.00350877	0.022993	under	Q8A1L5	Q8A1G8,Q89Z05,Q89ZV8,Q8A0U2,Q8A287,Q8A3W3,Q8A5W2,Q8A734,Q8A753,Q8A765,Q8A8R2,Q8A2T6,Q8A0U0,Q8A0V4,Q8A4Q4,Q8A5S0,Q89ZK3,Q8A0V3,Q8A2E4,Q8A7E7,Q8A8L4,Q8A7S8,Q8A7T2,Q8A545,Q8A6J9,Q8AA13,Q8AA14,Q8AA15,Q89YM9,Q89YN0,Q8A005,Q8A443,Q8A9S8,Q89ZW3,Q8A839,Q8A675,Q8A6H1,Q8A7G4,Q8ABA5,Q89ZB9,Q89YY6,Q89ZL1,Q8A3C0,Q8A812,Q89ZR7,Q8A338,Q8A9W7,Q89ZR8,Q8A626,Q8A2X1,Q8A2Z1,Q8A1L5,Q8A5T9,Q8A638,Q8A2E9,Q8A624,Q8A8R5,…	0.999116	1	0.0169492
GO:0003676	nucleic acid binding	F	20	314	285	2566	0.0701754	0.122369	under	Q89Z46,Q8A3E4,Q8A642,Q8A8W4,Q8AAH8,Q8A1F4,Q8A093,Q8A039,Q8A0B0,Q8A180,Q8A2Y3,Q8A3U4,Q8A4H1,Q8A570,Q8A276,Q8A0P2,Q8A0U7,Q8A2B4,Q8A5K9,Q8A6M9	Q89ZK5,Q8A0M6,Q8A0S8,Q8A0Y3,Q8A2P0,Q8A3M1,Q8A455,Q8A466,Q8A472,Q8A473,Q8A475,Q8A483,Q8A488,Q8A499,Q8A5W4,Q8A756,Q8A9K9,Q8AA39,Q8AAP2,Q8ABF5,Q8A5S3,Q8A7P2,Q8A989,Q89YZ0,Q89YL5,G8JZS5,G8JZS9,Q89YJ8,Q89YL1,Q89YT0,Q89YV3,Q89YV4,Q89YV6,Q89YX9,Q89YY1,Q89YZ3,Q89Z34,Q89Z36,Q89Z37,Q89Z39,Q89Z42,Q89Z46,Q89Z57,Q89Z59,Q89Z60,Q89Z98,Q8A077,Q89ZN0,Q89ZP2,Q89ZS6,Q8A0I6,Q8A0K6,Q8A0M0,Q8A0M8,Q8A0T9,Q8A0X2,Q8A0Y9,…	0.999136	1	0.0636943
GO:0009150	purine ribonucleotide metabolic process	P	1	61	285	2566	0.00350877	0.0237724	under	Q8A0G1	Q8A2W2,Q8A1G8,Q89Z05,Q89ZV8,Q8A0U2,Q8A287,Q8A3W3,Q8A5W2,Q8A734,Q8A753,Q8A765,Q8A8R2,Q8A9M7,Q8A9M8,Q8A1L4,Q89ZV6,Q8A126,Q8A525,Q8A0U6,Q89YZ8,Q8A004,Q8A010,Q8A100,Q8A155,Q8A2E5,Q8A2Q2,Q8A6Z2,Q8A7Z3,Q8A9W1,Q8AAE7,Q8A1B1,Q8A9U6,Q89YY6,Q89ZL1,Q8A3C0,Q8A812,Q8A0M3,Q8A9W5,Q8A9U7,Q8A9U8,Q8A9V0,Q8A9V1,Q8A9V3,Q8A9V4,Q89ZJ1,Q8AAN7,Q8A0G1,Q8A875,Q8A6N4,Q89ZJ0,Q8A2N8,Q8A9C7,Q8A876,Q8A740,Q8A8J6,Q8AAQ3,Q8A2E9,…	0.999306	1	0.0163934
GO:0034645	cellular macromolecule biosynthetic process	P	11	211	285	2566	0.0385965	0.0822292	under	Q8A5K9,Q8A688,Q8A6M9,Q8A3E4,Q8A642,Q8A8W4,Q8AAH8,Q8A276,Q8AA86,Q8A3Z4,Q8A2B4	Q89ZW6,Q8A127,Q8A5K9,Q8A5U3,Q8A5U5,Q8A688,Q8A6M9,Q8A7M7,Q8A8C3,Q8A9C1,Q8A9C6,Q8A9U4,Q8AB67,Q8A0Z2,Q8A479,Q8A491,Q8A5J0,Q89YY9,Q8A2A2,Q8A464,Q8A7C9,Q8A880,Q8A9P4,Q8A147,Q8A277,Q8A2P5,Q8A7B5,Q8A8G2,Q8A9B6,Q8A1P8,Q8A451,Q8AA40,Q8A0T9,Q8ABZ3,Q8A810,Q8A469,Q8A470,Q8A4A2,Q8AA91,Q89YL1,Q89ZN0,Q8A0M8,Q8A1Z1,Q8A2A9,Q8A2M8,Q8A3E4,Q8A4S6,Q8A4Y4,Q8A642,Q8A6Z7,Q8A863,Q8A8W4,Q8AAY6,Q8A4N4,Q89ZK2,Q8A118,Q8A166,…	0.99937	1	0.0521327
GO:1901564	organonitrogen compound metabolic process	P	34	475	285	2566	0.119298	0.185113	under	Q8AAD6,Q8A2F5,Q8A276,Q8AA86,Q8A3Z4,Q8A3X0,Q8A053,Q8A2H3,Q8A2R5,Q8A2R6,Q8A7T4,Q8AB39,Q8AB43,Q8A0N0,Q8A0N1,Q8A0Q8,Q8A0Q9,Q8A182,Q8A193,Q8A325,Q8A3K6,Q8A4H0,Q8A5N9,Q89ZI2,Q8A4B3,Q8A3C8,Q8A555,Q8A606,Q8A1E2,Q8A2I1,Q8AAB8,Q8A0G1,Q8A1L5,Q8A3U4	Q8A1A6,Q8A7B8,Q8A7P6,Q8A7Z4,Q8A7Z5,Q8A7Z6,Q8A7Z7,Q8ABA7,Q8ABA8,Q8ABA9,Q8ABB0,Q89YR7,Q8AAD2,Q8AAD4,Q8AAD5,Q8AAD6,Q8AAD7,Q8A0M2,Q8A0Z2,Q8A479,Q8A491,Q8A5J0,Q8A497,Q8AA27,Q89YZ6,Q8A4S8,Q8A8M0,Q8A2F5,Q8A2W2,Q8A1G8,Q89Z05,Q89ZV8,Q8A0U2,Q8A287,Q8A3W3,Q8A5W2,Q8A734,Q8A753,Q8A765,Q8A8R2,Q8A767,Q8A8E6,Q8AAW5,Q8A9M7,Q8A9M8,Q8A0U6,Q8AAZ1,Q8A010,Q8A9R7,Q89ZJ1,Q8A2N8,Q8AAN7,Q8A1L4,Q89ZV6,Q8A126,Q8A525,Q89YZ8,…	0.999437	1	0.0715789
GO:0017144	drug metabolic process	P	3	103	285	2566	0.0105263	0.0401403	under	Q8A4B3,Q8A0G1,Q8A0B2	Q89YZ6,Q8A4S8,Q8A8M0,Q8A2W2,Q89Z05,Q89ZV8,Q8A0U2,Q8A287,Q8A3W3,Q8A5W2,Q8A734,Q8A753,Q8A765,Q8A8R2,Q8A0W0,Q8A448,Q8A4T7,Q8A614,Q8A615,Q8A616,Q8A9M7,Q8A9M8,Q8A9S7,Q8A638,Q8A2T6,Q8A0U0,Q8A9U6,Q8A545,Q89ZK3,Q8A0V3,Q8A2E4,Q8A7E7,Q8A8L4,Q8A0T5,Q8A7S8,Q8A7T2,Q8A0C2,Q8A6J9,Q8A752,Q8A7X1,Q8A9M5,Q8AA13,Q8AA14,Q8AA15,Q8AA16,Q8AA18,Q89ZW8,Q8A1D8,Q8A4Q4,Q8A528,Q8A857,Q8A947,Q8ABK4,Q8A443,Q89ZB9,Q89YN1,Q8A9U7,…	0.999567	1	0.0291262
GO:0006520	cellular amino acid metabolic process	P	5	135	285	2566	0.0175439	0.0526111	under	Q8AAD6,Q8A4B3,Q8A555,Q8A606,Q8AAB8	Q8A1A6,Q8A7B8,Q8A7P6,Q8A7Z4,Q8A7Z5,Q8A7Z6,Q8A7Z7,Q8ABA7,Q8ABA8,Q8ABA9,Q8ABB0,Q89YR7,Q8AAD2,Q8AAD4,Q8AAD5,Q8AAD6,Q8AAD7,Q89YZ6,Q8A4S8,Q8A8M0,Q8A0M6,Q8A3X5,Q8A0Z8,Q8A9E3,Q8A2F4,Q8A455,Q8A849,Q8A1P8,Q8A6N7,Q8A9K9,Q8A329,Q8A5W4,Q8A3M1,Q8A756,Q8AA39,Q8A988,Q89ZR4,Q8AAP2,Q8A107,Q8A2S5,Q89ZM4,Q8A7P5,Q89ZR7,Q8A1A4,Q8A1A7,Q8A1V9,Q8A2B0,Q8AAA9,Q8A2B1,Q8AAB4,Q8A446,Q8A448,Q8A296,Q8A2P9,Q8A375,Q8A6M5,P94598,…	0.999595	1	0.037037
GO:0006163	purine nucleotide metabolic process	P	1	66	285	2566	0.00350877	0.025721	under	Q8A0G1	Q8A2W2,Q8A1G8,Q89Z05,Q89ZV8,Q8A0U2,Q8A287,Q8A3W3,Q8A5W2,Q8A734,Q8A753,Q8A765,Q8A8R2,Q8A9M7,Q8A9M8,Q8A010,Q8A7B8,Q8A9R7,Q8A1L4,Q89ZV6,Q8A126,Q8A525,Q8A0U6,Q89YZ8,Q8A004,Q8A100,Q8A155,Q8A2E5,Q8A2Q2,Q8A6Z2,Q8A7Z3,Q8A9W1,Q8AAE7,Q89ZM7,Q8A013,Q8A246,Q8A1B1,Q8A9U6,Q89YY6,Q89ZL1,Q8A3C0,Q8A812,Q8A0M3,Q8A9W5,Q8A9U7,Q8A9U8,Q8A9V0,Q8A9V1,Q8A9V3,Q8A9V4,Q89ZJ1,Q8AAN7,Q8A0G1,Q8A875,Q8A6N4,Q89ZJ0,Q8A2N8,Q8A9C7,…	0.999621	1	0.0151515
GO:0044444	cytoplasmic part	C	19	315	285	2566	0.0666667	0.122759	under	Q8A061,Q8A3Z7,Q8AB22,Q8A0N0,Q8A0N1,Q8A0Q8,Q8A0Q9,Q8A182,Q8A193,Q8A1L5,Q8A1P5,Q8A276,Q8A325,Q8A3K6,Q8A3X0,Q8A4H0,Q8A5N9,Q89YL8,Q8A7A0	Q8A029,Q8A1P8,Q8A2A1,Q8A2U2,Q8A5V6,Q8A8S8,Q8A9D3,Q8A061,Q8A1K7,Q8A3Z7,Q8AB22,G8JZS9,P94598,Q89YJ3,Q89YL5,Q89YM9,Q89YN2,Q89YW6,Q89YY9,Q89YZ6,Q89YZ7,Q89Z26,Q89ZB9,Q89ZC2,Q89ZC6,Q89ZH8,Q89ZL5,Q89ZM4,Q89ZR1,Q89ZR8,Q89ZS6,Q89ZV6,Q89ZV8,Q89ZV9,Q89ZW8,Q8A003,Q8A006,Q8A010,Q8A011,Q8A037,Q8A090,Q8A0B5,Q8A0C2,Q8A0C9,Q8A0E8,Q8A0H6,Q8A0L7,Q8A0M7,Q8A0N0,Q8A0N1,Q8A0Q6,Q8A0Q8,Q8A0Q9,Q8A0S1,Q8A0S5,Q8A0S6,Q8A0U2,…	0.999633	1	0.0603175
GO:0006412	translation	P	2	88	285	2566	0.00701754	0.0342946	under	Q8A276,Q8AA86	Q8A0Z2,Q8A479,Q8A491,Q8A5J0,Q8A463,Q8A6Z6,Q8A466,Q8A0M6,Q8A3X5,Q8A0Z8,Q8A9E3,Q8A2F4,Q8A455,Q8A849,Q8A1P8,Q8A6N7,Q8A9K9,Q8A329,Q8A5W4,Q8A3M1,Q8A756,Q8AA39,Q8A988,Q89ZR4,Q8AAP2,Q8A107,Q8A2S5,Q89ZM4,Q8A7P5,Q8AA33,Q8A0L3,Q8A0Z6,Q8A462,Q8A8I1,Q8A4A1,Q8A2A1,Q8ABD1,Q89YZ1,Q89YZ2,Q89ZN2,Q89ZR2,Q89ZR3,Q8A0Z4,Q8A0Z5,Q8A1F6,Q8A276,Q8A2A3,Q8A417,Q8A418,Q8A465,Q8A467,Q8A468,Q8A472,Q8A473,Q8A475,Q8A476,Q8A477,…	0.999675	1	0.0227273
GO:0043043	peptide biosynthetic process	P	2	88	285	2566	0.00701754	0.0342946	under	Q8A276,Q8AA86	Q8A0Z2,Q8A479,Q8A491,Q8A5J0,Q89YZ1,Q89YZ2,Q89ZN2,Q89ZR2,Q89ZR3,Q8A0Z4,Q8A0Z5,Q8A0Z6,Q8A1F6,Q8A276,Q8A2A3,Q8A417,Q8A418,Q8A465,Q8A466,Q8A467,Q8A468,Q8A472,Q8A473,Q8A475,Q8A476,Q8A477,Q8A478,Q8A480,Q8A481,Q8A482,Q8A483,Q8A484,Q8A485,Q8A486,Q8A487,Q8A488,Q8A489,Q8A490,Q8A492,Q8A493,Q8A495,Q8A499,Q8A4A0,Q8A4A1,Q8A4A3,Q8A4V8,Q8A5S5,Q8A5S6,Q8A5S7,Q8A733,Q8A8C9,Q8A999,Q8A9A0,Q8AA86,Q8AAN9,Q8AAP0,Q8AAP4,…	0.999675	1	0.0227273
GO:0003723	RNA binding	F	3	107	285	2566	0.0105263	0.0416991	under	Q8A093,Q8A276,Q8A1F4	Q89ZK5,Q8A0M6,Q8A0S8,Q8A0Y3,Q8A2P0,Q8A3M1,Q8A455,Q8A466,Q8A472,Q8A473,Q8A475,Q8A483,Q8A488,Q8A499,Q8A5W4,Q8A756,Q8A9K9,Q8AA39,Q8AAP2,Q8ABF5,Q8A093,Q8A2E8,Q89YZ3,Q89ZN2,Q8A0Z2,Q8A0Z6,Q8A482,Q8A8C9,Q8A2A1,Q8A498,Q8AAP1,Q8A0Z3,Q8A1F7,Q8A417,Q8A463,Q8A474,Q8A4N4,Q8A5S1,Q8AA33,Q89YZ1,Q8A492,Q8A7C3,Q8A011,Q8A1V6,Q8A6Z6,Q89ZR2,Q8A136,Q8A418,Q8A465,Q8A476,Q8A477,Q8A478,Q8A479,Q8A480,Q8A481,Q8A485,Q8A487,…	0.999715	1	0.0280374
GO:0050789	regulation of biological process	P	3	107	285	2566	0.0105263	0.0416991	under	Q8A2I3,Q8AAH8,Q8AAC0	Q8A166,Q8A514,Q8A652,Q8A6B3,Q8A7J5,Q8A7Q5,Q8A8F0,Q8A9R5,Q8A9X5,Q8AB87,Q89ZW2,Q8A2A4,Q8A3B9,Q8A3F1,Q8A403,Q8A406,Q8A5K0,Q8A7J6,Q8ABF6,Q89YX0,Q8A0X4,Q8A288,Q8A2I3,Q8A2W9,Q8A386,Q8A3V9,Q8A3Z2,Q8A457,Q8A458,Q8A513,Q8A5L0,Q8A7E1,Q8A7I2,Q8A7R8,Q8A845,Q8A882,Q8A930,Q8A9Y8,Q8AB03,Q8AB91,Q8ABC4,Q8A5U5,Q8A8G2,Q89ZK2,Q8A118,Q8A3C2,Q8A512,Q8A524,Q8A536,Q8A5N4,Q8A5S4,Q8A6V6,Q8A816,Q8ABI9,Q8AA38,Q8AAH8,Q8AB59,…	0.999715	1	0.0280374
GO:0016887	ATPase activity	F	1	69	285	2566	0.00350877	0.0268901	under	Q8ABN7	Q8A875,Q8A877,Q8A878,Q89YW6,Q8A9B8,Q8A1S9,Q8A277,Q8A3C1,Q8A9B6,Q8A9U6,Q8A9U7,Q8A9U8,Q8A9V0,Q8A9V1,Q8A9V3,Q8A9V4,Q8A4T5,Q8A2B9,Q8A763,Q8ABN7,Q8A128,Q8A129,Q8A9H8,Q8A9H9,Q8A4Q6,Q45791,Q89YQ1,Q89YV3,Q8A2F2,Q8A334,Q8A4A6,Q8A538,Q8A7C9,Q8A134,Q8A527,Q8A9I1,Q8A929,Q89ZL5,Q8A883,Q8A8S6,Q89ZQ8,Q8A0G9,Q8A0L4,Q8A0W3,Q8A0X6,Q8A120,Q8A132,Q8A158,Q8A1M1,Q8A1N2,Q8A298,Q8A2Q7,Q8A339,Q8A4V3,Q8A5M6,Q8A651,Q8A6X4,…	0.999736	1	0.0144928
GO:0043604	amide biosynthetic process	P	3	108	285	2566	0.0105263	0.0420889	under	Q8A276,Q8AA86,Q8A1L5	Q8A1A6,Q8A0Z2,Q8A479,Q8A491,Q8A5J0,Q8A1G8,Q89YZ1,Q89YZ2,Q89ZN2,Q89ZR2,Q89ZR3,Q8A0Z4,Q8A0Z5,Q8A0Z6,Q8A1F6,Q8A276,Q8A2A3,Q8A417,Q8A418,Q8A465,Q8A466,Q8A467,Q8A468,Q8A472,Q8A473,Q8A475,Q8A476,Q8A477,Q8A478,Q8A480,Q8A481,Q8A482,Q8A483,Q8A484,Q8A485,Q8A486,Q8A487,Q8A488,Q8A489,Q8A490,Q8A492,Q8A493,Q8A495,Q8A499,Q8A4A0,Q8A4A1,Q8A4A3,Q8A4V8,Q8A5S5,Q8A5S6,Q8A5S7,Q8A733,Q8A8C9,Q8A999,Q8A9A0,Q8AA86,Q8AAN9,…	0.999744	1	0.0277778
GO:0072521	purine-containing compound metabolic process	P	1	70	285	2566	0.00350877	0.0272798	under	Q8A0G1	Q8A2W2,Q8A1G8,Q89Z05,Q89ZV8,Q8A0U2,Q8A287,Q8A3W3,Q8A5W2,Q8A734,Q8A753,Q8A765,Q8A8R2,Q8A9M7,Q8A9M8,Q8A0U6,Q8AAZ1,Q8A010,Q8A7B8,Q8A9R7,Q89ZJ1,Q8A2N8,Q8AAN7,Q8A1L4,Q89ZV6,Q8A126,Q8A525,Q89YZ8,Q8A004,Q8A100,Q8A155,Q8A2E5,Q8A2Q2,Q8A6Z2,Q8A7Z3,Q8A9W1,Q8AAE7,Q89ZM7,Q8A013,Q8A246,Q8A1B1,Q8A9U6,Q8A9S8,Q89YY6,Q89ZL1,Q8A3C0,Q8A812,Q8A0M3,Q8A9W5,Q8A9U7,Q8A9U8,Q8A9V0,Q8A9V1,Q8A9V3,Q8A9V4,Q89ZC6,Q8A407,Q8A0G1,…	0.999766	1	0.0142857
GO:0017111	nucleoside-triphosphatase activity	F	3	109	285	2566	0.0105263	0.0424786	under	Q8A0U7,Q8ABN7,Q8A6M9	Q8A875,Q8A877,Q8A878,Q89Z26,Q89ZI9,Q8A0H2,Q8A136,Q8A262,Q8A2A1,Q8A417,Q8A427,Q8A463,Q8A474,Q8A5I1,Q8A5I9,Q8A5S1,Q8A6Z6,Q8A7C3,Q8A9A1,Q8AA33,Q8AAP9,Q8A0U7,Q8A3F5,Q8A451,Q8A8W3,Q8A9U4,Q8AA08,Q8AA40,Q89YW6,Q8A9B8,Q8A1S9,Q8A277,Q8A3C1,Q8A9B6,Q8A9U6,Q8A9U7,Q8A9U8,Q8A9V0,Q8A9V1,Q8A9V3,Q8A9V4,Q8A4T5,Q8A2B9,Q8A763,Q8ABN7,Q8A128,Q8A129,Q8A9H8,Q8A9H9,Q89YV3,Q89Z47,Q8A0B7,Q8A2F2,Q8A2H8,Q8A2K2,Q8A303,Q8A3F3,…	0.999769	1	0.0275229
GO:0005488	binding	F	74	899	285	2566	0.259649	0.350351	under	Q8A1E2,Q8A1G3,Q8A6Q6,G8JZS4,Q8A389,Q8A0P2,Q8A0U7,Q8A2B4,Q8A5K9,Q8A6M9,Q89Z46,Q8A3E4,Q8A642,Q8A8W4,Q8AAH8,Q8A1F4,Q8A093,Q8A0N0,Q8A0N1,Q8A0Q8,Q8A0Q9,Q8A182,Q8A193,Q8A1J7,Q8A1K2,Q8A1X6,Q8A1X9,Q8A2F5,Q8A2I1,Q8A325,Q8A369,Q8A3K6,Q8A4H0,Q8A5N9,Q8A9Y2,Q8AAV6,Q8AB33,Q8AB35,Q89YJ4,Q89YQ6,Q89YS4,Q8A1G0,Q8A3X0,Q8A3Z4,Q8A4E2,Q8A542,Q8A7C8,Q8A9Z0,Q8A4V1,Q8A643,Q8A688,Q8A6Y7,Q8A764,Q8AA41,Q8ABN7,Q8A6P0,Q89ZI2,…	Q89YW6,Q8A130,Q8A128,Q8A1E2,Q8A1E3,Q8A6P7,Q8A6P8,Q8A6R4,Q8A7B2,Q8A8C3,Q8A8C4,Q8A8R3,Q8A9B8,Q8A2E6,Q8A611,Q89ZK5,Q8A0M6,Q8A0S8,Q8A0Y3,Q8A2P0,Q8A3M1,Q8A455,Q8A466,Q8A472,Q8A473,Q8A475,Q8A483,Q8A488,Q8A499,Q8A5W4,Q8A756,Q8A9K9,Q8AA39,Q8AAP2,Q8ABF5,Q89ZJ1,Q8A013,Q8A0L8,Q8A0P6,Q8A126,Q8A327,Q8A377,Q8A507,Q8A5U3,Q8A6B2,Q8A8A4,Q8A8D1,Q8A929,Q8A9M8,Q8AA94,Q8AAN6,Q8ABC9,Q89YN0,Q89YN2,Q89YQ2,Q89Z05,Q89ZI9,…	0.9998	1	0.0823137
GO:0048037	cofactor binding	F	7	174	285	2566	0.0245614	0.0678098	under	Q8A7D0,Q8AA80,Q8A555,Q8AAB8,Q8A6Q6,Q8AAT5,Q89YJ4	Q8A2E6,Q8A611,Q8A095,Q8A602,Q8A619,Q8A7D0,Q8A7E7,Q8A7X9,Q8A812,Q8A8K8,Q8A8K9,Q8A9Z2,Q8AA45,Q8AA80,Q8AAE8,Q8AAZ9,Q89ZE7,Q89ZF0,Q8A6B4,Q8A7B9,Q8A7V7,Q8A8E8,Q8A8F7,Q89YR7,Q8A083,Q8A0C0,Q8A0T6,Q8A1A8,Q8A1E6,Q8A296,Q8A2C9,Q8A2D0,Q8A375,Q8A4M9,Q8A529,Q8A543,Q8A555,Q8A6G1,Q8A6M5,Q8A7P8,Q8A7T1,Q8A7T2,Q8A7X6,Q8A800,Q8A803,Q8A842,Q8A881,Q8A8L4,Q8A8M0,Q8A8R7,Q8A8U0,Q8A9E5,Q8A9S7,Q8A9T0,Q8AA53,Q8AAB8,Q8ABA8,…	0.99984	1	0.0402299
GO:0006732	coenzyme metabolic process	P	1	74	285	2566	0.00350877	0.0288387	under	Q8A1L5	Q8A2W2,Q8A1G8,Q89Z05,Q89ZV8,Q8A0U2,Q8A287,Q8A3W3,Q8A5W2,Q8A734,Q8A753,Q8A765,Q8A8R2,Q8A767,Q8A8E6,Q8AAW5,Q8A9M7,Q8A9M8,Q8A2T6,Q8A1B1,Q8A0U0,Q8A4T7,Q8A7I0,Q8A0V4,Q8A4Q4,Q8A5T9,Q8A638,Q8A8E5,Q8A8E7,Q8A0S5,Q8A699,Q8A7S8,Q8A7T2,Q8A545,Q8A6J9,Q8AA13,Q8AA14,Q8AA15,Q89YM9,Q89YN0,Q8A005,Q8A9S8,Q89ZW3,Q8A839,Q8A675,Q8A6H1,Q8A7G4,Q8ABA5,Q89ZB9,Q89YY6,Q89ZL1,Q8A3C0,Q8A812,Q89ZR7,Q8A338,Q8A9W7,Q89ZC6,Q89ZR8,…	0.999856	1	0.0135135
GO:0009259	ribonucleotide metabolic process	P	1	74	285	2566	0.00350877	0.0288387	under	Q8A0G1	Q8A2W2,Q8A1G8,Q89Z05,Q89ZV8,Q8A0U2,Q8A287,Q8A3W3,Q8A5W2,Q8A734,Q8A753,Q8A765,Q8A8R2,Q8A9M7,Q8A9M8,Q8A1L4,Q89ZV6,Q8A126,Q8A525,Q8A0U6,Q89YZ8,Q8A004,Q8A010,Q8A100,Q8A155,Q8A2E5,Q8A2Q2,Q8A6Z2,Q8A7Z3,Q8A9W1,Q8AAE7,Q8A1D5,Q8A5J7,Q8AA75,Q8A1B1,Q8A9U6,Q8A4Q4,Q89YY6,Q89ZL1,Q8A3C0,Q8A812,Q8A0M3,Q8A9W5,Q8A9U7,Q8A9U8,Q8A9V0,Q8A9V1,Q8A9V3,Q8A9V4,Q89ZJ1,Q8AAN7,Q8A0G1,Q8A875,Q8A012,Q8A841,Q8A9C3,Q8A9C4,Q8A9S3,…	0.999856	1	0.0135135
GO:0046394	carboxylic acid biosynthetic process	P	3	116	285	2566	0.0105263	0.0452065	under	Q8AAD6,Q8AAB8,Q8A1L5	Q8A7B8,Q8A7P6,Q8A7Z4,Q8A7Z5,Q8A7Z6,Q8A7Z7,Q8ABA7,Q8ABA8,Q8ABA9,Q8ABB0,Q89YR7,Q8AAD2,Q8AAD4,Q8AAD5,Q8AAD6,Q8AAD7,Q89Z05,Q89ZV8,Q8A0U2,Q8A287,Q8A3W3,Q8A5W2,Q8A734,Q8A753,Q8A765,Q8A8R2,Q89ZR7,Q8A1A4,Q8A1A6,Q8A1A7,Q8A1V9,Q8A2B0,Q8AAA9,Q8AAB4,Q8A2P9,Q8A375,Q8A6M5,P94598,Q8A4M8,Q8A6B2,Q8AAB2,Q8AAB3,Q8A9N0,Q8A638,Q8A1E7,Q8A8L4,Q8A9I3,Q8A0T8,Q8A015,Q8A033,Q8A137,Q8A195,Q8A1B1,Q8A2E7,Q8A6G9,Q8A7S5,Q8A9M6,…	0.99989	1	0.0258621
GO:0016053	organic acid biosynthetic process	P	3	116	285	2566	0.0105263	0.0452065	under	Q8AAD6,Q8AAB8,Q8A1L5	Q8A7B8,Q8A7P6,Q8A7Z4,Q8A7Z5,Q8A7Z6,Q8A7Z7,Q8ABA7,Q8ABA8,Q8ABA9,Q8ABB0,Q89YR7,Q8AAD2,Q8AAD4,Q8AAD5,Q8AAD6,Q8AAD7,Q89Z05,Q89ZV8,Q8A0U2,Q8A287,Q8A3W3,Q8A5W2,Q8A734,Q8A753,Q8A765,Q8A8R2,Q89ZR7,Q8A1A4,Q8A1A6,Q8A1A7,Q8A1V9,Q8A2B0,Q8AAA9,Q8AAB4,Q8A2P9,Q8A375,Q8A6M5,P94598,Q8A4M8,Q8A6B2,Q8AAB2,Q8AAB3,Q8A9N0,Q8A638,Q8A1E7,Q8A8L4,Q8A9I3,Q8A0T8,Q8A015,Q8A033,Q8A137,Q8A195,Q8A1B1,Q8A2E7,Q8A6G9,Q8A7S5,Q8A9M6,…	0.99989	1	0.0258621
GO:0006807	nitrogen compound metabolic process	P	50	678	285	2566	0.175439	0.264224	under	Q8A5K9,Q8A688,Q8A6M9,Q8AAD6,Q8A1F4,Q8A6P0,Q8A2F5,Q8A0U7,Q8A544,Q8A3E4,Q8A642,Q8A8W4,Q8AAH8,Q8A276,Q8AA86,Q8A3Z4,Q8A3X0,Q8A053,Q8A2H3,Q8A2R5,Q8A2R6,Q8A7T4,Q8AB39,Q8AB43,Q8A0N0,Q8A0N1,Q8A0Q8,Q8A0Q9,Q8A182,Q8A193,Q8A325,Q8A3K6,Q8A4H0,Q8A5N9,Q89ZI2,Q8A4B3,Q8A3C8,Q89Z46,Q8A836,Q8A555,Q8A606,Q8A1E2,Q8A2I1,Q8A0P2,Q8AAB8,Q8A0G1,Q8A2B4,Q8A1L5,Q8A3U4,Q89YP0	Q8A1A6,Q89ZW6,Q8A127,Q8A5K9,Q8A5U3,Q8A5U5,Q8A688,Q8A6M9,Q8A7M7,Q8A8C3,Q8A9C1,Q8A9C6,Q8A9U4,Q8AB67,Q8A7B8,Q8A7P6,Q8A7Z4,Q8A7Z5,Q8A7Z6,Q8A7Z7,Q8ABA7,Q8ABA8,Q8ABA9,Q8ABB0,Q89YR7,Q8AAD2,Q8AAD4,Q8AAD5,Q8AAD6,Q8AAD7,Q8A0M2,Q8A2Z0,Q8A5G6,Q8A814,Q8A1F4,Q8AA23,Q8A4A0,Q8A466,Q8AB59,Q8A813,Q8A3F5,Q8A538,Q8A8W3,Q8AA08,Q89Z76,Q8A0Z9,Q8A194,Q8A6B0,Q8A0Z2,Q89Z26,Q8A2N7,Q8A6P0,Q8A0P8,Q8A2U1,Q8A9I0,Q8A5K5,Q8A0Y3,…	0.999931	1	0.0737463
GO:0050794	regulation of cellular process	P	2	102	285	2566	0.00701754	0.0397506	under	Q8A2I3,Q8AAH8	Q8A166,Q8A514,Q8A652,Q8A6B3,Q8A7J5,Q8A7Q5,Q8A8F0,Q8A9R5,Q8A9X5,Q8AB87,Q89ZW2,Q8A2A4,Q8A3B9,Q8A3F1,Q8A403,Q8A406,Q8A5K0,Q8A7J6,Q8ABF6,Q89YX0,Q8A0X4,Q8A288,Q8A2I3,Q8A2W9,Q8A386,Q8A3V9,Q8A3Z2,Q8A457,Q8A458,Q8A513,Q8A5L0,Q8A7E1,Q8A7I2,Q8A7R8,Q8A845,Q8A882,Q8A930,Q8A9Y8,Q8AB03,Q8AB91,Q8ABC4,Q8A5U5,Q8A8G2,Q89ZK2,Q8A118,Q8A3C2,Q8A512,Q8A524,Q8A536,Q8A5N4,Q8A5S4,Q8A6V6,Q8A816,Q8ABI9,Q8AA38,Q8AAH8,Q8AB59,…	0.999933	1	0.0196078
GO:0005829	cytosol	C	14	279	285	2566	0.0491228	0.10873	under	Q8A0N0,Q8A0N1,Q8A0Q8,Q8A0Q9,Q8A182,Q8A193,Q8A1L5,Q8A1P5,Q8A276,Q8A325,Q8A3K6,Q8A3X0,Q8A4H0,Q8A5N9	Q89Z05,Q89YZ1,Q89ZR3,Q8A0Z6,Q8A465,Q8A466,Q8A467,Q8A468,Q8A476,Q8A478,Q8A479,Q8A481,Q8A483,Q8A484,Q8A486,Q8A487,Q8A488,Q8A491,Q8A492,Q8A495,Q8A4V8,Q8A5S7,Q8A999,Q8AAN9,Q8AAP0,Q89ZN2,Q8A0Z4,Q8A0Z5,Q8A418,Q8A462,Q8A473,Q8A480,Q8A482,Q8A485,Q8A490,Q8A493,Q8A4A0,Q8A5S5,Q8A5S6,Q8A2E9,Q8A624,Q8A8R5,Q8A6L8,Q8A6P8,G8JZS9,P94598,Q89YJ3,Q89YL5,Q89YM9,Q89YN2,Q89YW6,Q89YY9,Q89YZ6,Q89YZ7,Q89Z26,Q89ZB9,Q89ZC2,…	0.999943	1	0.0501792
GO:0019693	ribose phosphate metabolic process	P	1	82	285	2566	0.00350877	0.0319564	under	Q8A0G1	Q8A9R7,Q8A2W2,Q8A1G8,Q89Z05,Q89ZV8,Q8A0U2,Q8A287,Q8A3W3,Q8A5W2,Q8A734,Q8A753,Q8A765,Q8A8R2,Q8A767,Q8A8E6,Q8AAW5,Q8A9M7,Q8A9M8,Q8A1L4,Q89ZV6,Q8A126,Q8A525,Q8A0U6,Q89YZ8,Q8A004,Q8A010,Q8A100,Q8A155,Q8A2E5,Q8A2Q2,Q8A6Z2,Q8A7Z3,Q8A9W1,Q8AAE7,Q8A1D5,Q8A5J7,Q8AA75,Q8A1B1,Q8A9U6,Q8A8E5,Q8A8E7,Q8A0S5,Q8A699,Q8A4Q4,Q89YY6,Q89ZL1,Q8A3C0,Q8A812,Q8A0M3,Q8A9W5,Q8A9U7,Q8A9U8,Q8A9V0,Q8A9V1,Q8A9V3,Q8A9V4,Q89ZJ1,…	0.999946	1	0.0121951
GO:0044464	cell part	C	60	784	285	2566	0.210526	0.305534	under	G8JZS4,Q8A1G0,Q8A4V1,Q8A729,Q8A736,Q8A844,Q8A9D1,Q8AB06,Q8ABN7,Q89YR9,Q8A2F5,Q8A2I1,Q8A1E2,Q8A3X0,Q89YJ4,Q89YP0,Q8A1X6,Q8A1X9,Q8A2B4,Q8A4B3,Q8A5K9,Q8A6M9,Q8A6P0,Q8AAV6,Q8AB08,Q8A9K2,G8JZT0,Q89YM4,Q8A053,Q8A0B2,Q8A0N8,Q8A1G3,Q8A2H3,Q8A2R5,Q8A2R6,Q8A7T4,Q8A7Y3,Q8A7F0,Q8A3U4,Q8AAU3,Q8AB27,Q8ABE9,Q8A061,Q8A3Z7,Q8AB22,Q8A276,Q8A0N0,Q8A0N1,Q8A0Q8,Q8A0Q9,Q8A182,Q8A193,Q8A1L5,Q8A1P5,Q8A325,Q8A3K6,Q8A4H0,…	G8JZS4,Q89YX2,Q89YZ5,Q89Z13,Q89Z16,Q89Z21,Q89Z22,Q89ZA1,Q89ZE7,Q89ZG0,Q89ZJ9,Q89ZK7,Q89ZP2,Q8A092,Q8A0B4,Q8A0C3,Q8A0F6,Q8A0G8,Q8A0H9,Q8A0L4,Q8A0L5,Q8A0P3,Q8A0S7,Q8A133,Q8A134,Q8A136,Q8A153,Q8A1G0,Q8A1L4,Q8A1M1,Q8A258,Q8A2C6,Q8A2G8,Q8A2L8,Q8A2M1,Q8A2U3,Q8A2U5,Q8A3A0,Q8A3W9,Q8A456,Q8A496,Q8A4C2,Q8A4T5,Q8A4U6,Q8A4V1,Q8A4V3,Q8A5G9,Q8A5K8,Q8A5R1,Q8A5U5,Q8A5Z4,Q8A634,Q8A640,Q8A685,Q8A6B9,Q8A6R3,Q8A729,…	0.999946	1	0.0765306
GO:0016491	oxidoreductase activity	F	6	173	285	2566	0.0210526	0.0674201	under	Q8AAT5,Q8A0G1,Q8A688,Q89YJ4,Q8A1P5,Q8A5U4	Q89ZF0,Q8A095,Q8A2W9,Q8A399,Q8A3A0,Q8A6S1,Q8A6S2,Q8A7B9,Q8A7I2,Q8A7X9,Q8A8F7,Q8A8F8,Q8A8L2,Q8A9C4,Q8A9Z2,Q8AA45,Q8AA47,Q8AA48,Q8AAE8,Q8AB03,Q8AB00,Q8A6M0,Q8A618,Q8A126,Q8A1A7,Q8A833,Q8A9I6,Q8AA66,Q8AAT5,Q8A6S0,Q8A199,Q8A7Z1,Q8A955,Q8A1M5,Q8A6B4,Q8A5S0,Q8A638,Q8A841,Q8A9C3,Q8A195,Q8A033,Q8A801,Q8A8R0,Q8A8E6,Q8A1E8,P94598,Q8A6B2,Q89ZV8,Q8A5W3,Q8A8M0,Q8ABA9,Q8A541,Q8A615,Q8A612,Q89ZC2,Q8A6B5,Q8A7B8,…	0.999955	1	0.0346821
GO:0016817	hydrolase activity, acting on acid anhydrides	F	3	125	285	2566	0.0105263	0.048714	under	Q8A0U7,Q8ABN7,Q8A6M9	Q8A875,Q8A877,Q8A878,Q89Z26,Q89ZI9,Q8A0H2,Q8A136,Q8A262,Q8A2A1,Q8A417,Q8A427,Q8A463,Q8A474,Q8A5I1,Q8A5I9,Q8A5S1,Q8A6Z6,Q8A7C3,Q8A9A1,Q8AA33,Q8AAP9,Q8A0U7,Q8A3F5,Q8A451,Q8A8W3,Q8A9U4,Q8AA08,Q8AA40,Q89YW6,Q8A9B8,Q8A1S9,Q8A277,Q8A3C1,Q8A9B6,Q8A9U6,Q8A9U7,Q8A9U8,Q8A9V0,Q8A9V1,Q8A9V3,Q8A9V4,Q8A4T5,Q8A2B9,Q8A763,Q8ABN7,Q8A327,Q8A245,Q8A128,Q8A129,Q8A9H8,Q8A9H9,Q8A0L8,Q89YV3,Q89Z47,Q8A0B7,Q8A2F2,Q8A2H8,…	0.999958	1	0.024
GO:0016818	hydrolase activity, acting on acid anhydrides, in phosphorus-containing anhydrides	F	3	125	285	2566	0.0105263	0.048714	under	Q8A0U7,Q8ABN7,Q8A6M9	Q8A875,Q8A877,Q8A878,Q89Z26,Q89ZI9,Q8A0H2,Q8A136,Q8A262,Q8A2A1,Q8A417,Q8A427,Q8A463,Q8A474,Q8A5I1,Q8A5I9,Q8A5S1,Q8A6Z6,Q8A7C3,Q8A9A1,Q8AA33,Q8AAP9,Q8A0U7,Q8A3F5,Q8A451,Q8A8W3,Q8A9U4,Q8AA08,Q8AA40,Q89YW6,Q8A9B8,Q8A1S9,Q8A277,Q8A3C1,Q8A9B6,Q8A9U6,Q8A9U7,Q8A9U8,Q8A9V0,Q8A9V1,Q8A9V3,Q8A9V4,Q8A4T5,Q8A2B9,Q8A763,Q8ABN7,Q8A327,Q8A245,Q8A128,Q8A129,Q8A9H8,Q8A9H9,Q8A0L8,Q89YV3,Q89Z47,Q8A0B7,Q8A2F2,Q8A2H8,…	0.999958	1	0.024
GO:0016462	pyrophosphatase activity	F	3	125	285	2566	0.0105263	0.048714	under	Q8A0U7,Q8ABN7,Q8A6M9	Q8A875,Q8A877,Q8A878,Q89Z26,Q89ZI9,Q8A0H2,Q8A136,Q8A262,Q8A2A1,Q8A417,Q8A427,Q8A463,Q8A474,Q8A5I1,Q8A5I9,Q8A5S1,Q8A6Z6,Q8A7C3,Q8A9A1,Q8AA33,Q8AAP9,Q8A0U7,Q8A3F5,Q8A451,Q8A8W3,Q8A9U4,Q8AA08,Q8AA40,Q89YW6,Q8A9B8,Q8A1S9,Q8A277,Q8A3C1,Q8A9B6,Q8A9U6,Q8A9U7,Q8A9U8,Q8A9V0,Q8A9V1,Q8A9V3,Q8A9V4,Q8A4T5,Q8A2B9,Q8A763,Q8ABN7,Q8A327,Q8A245,Q8A128,Q8A129,Q8A9H8,Q8A9H9,Q8A0L8,Q89YV3,Q89Z47,Q8A0B7,Q8A2F2,Q8A2H8,…	0.999958	1	0.024
GO:0065007	biological regulation	P	4	143	285	2566	0.0140351	0.0557288	under	Q8A2I3,Q8AAH8,Q8AAC0,Q8A1E2	Q8A166,Q8A514,Q8A652,Q8A6B3,Q8A7J5,Q8A7Q5,Q8A8F0,Q8A9R5,Q8A9X5,Q8AB87,Q8A9U4,Q8A517,Q89YZ6,Q8A4S8,Q8A8M0,Q89ZW2,Q8A2A4,Q8A3B9,Q8A3F1,Q8A403,Q8A406,Q8A5K0,Q8A7J6,Q8ABF6,Q89YX0,Q8A0X4,Q8A288,Q8A2I3,Q8A2W9,Q8A386,Q8A3V9,Q8A3Z2,Q8A457,Q8A458,Q8A513,Q8A5L0,Q8A7E1,Q8A7I2,Q8A7R8,Q8A845,Q8A882,Q8A930,Q8A9Y8,Q8AB03,Q8AB91,Q8ABC4,Q8A5U5,Q8A8G2,Q89ZK2,Q8A118,Q8A3C2,Q8A512,Q8A524,Q8A536,Q8A5N4,Q8A5S4,Q8A6V6,…	0.999962	1	0.027972
GO:0005623	cell	C	61	800	285	2566	0.214035	0.311769	under	G8JZS4,Q8A1G0,Q8A4V1,Q8A729,Q8A736,Q8A844,Q8A9D1,Q8AB06,Q8ABN7,Q89YL8,Q8A7A0,Q8A061,Q8A3Z7,Q8AB22,Q8A0N0,Q8A0N1,Q8A0Q8,Q8A0Q9,Q8A182,Q8A193,Q8A1L5,Q8A1P5,Q8A276,Q8A325,Q8A3K6,Q8A3X0,Q8A4H0,Q8A5N9,Q8A3U4,Q8AAU3,Q8AB27,Q8ABE9,Q89YJ4,Q89YP0,Q8A1X6,Q8A1X9,Q8A2B4,Q8A4B3,Q8A5K9,Q8A6M9,Q8A6P0,Q8AAV6,G8JZT0,Q89YM4,Q8A053,Q8A0B2,Q8A0N8,Q8A1G3,Q8A2H3,Q8A2R5,Q8A2R6,Q8A7T4,Q8A7Y3,Q8A1E2,Q8AB08,Q8A7F0,Q89YR9,…	Q89Z05,G8JZS4,Q89YX2,Q89YZ5,Q89Z13,Q89Z16,Q89Z21,Q89Z22,Q89ZA1,Q89ZE7,Q89ZG0,Q89ZJ9,Q89ZK7,Q89ZP2,Q8A092,Q8A0B4,Q8A0C3,Q8A0F6,Q8A0G8,Q8A0H9,Q8A0L4,Q8A0L5,Q8A0P3,Q8A0S7,Q8A133,Q8A134,Q8A136,Q8A153,Q8A1G0,Q8A1L4,Q8A1M1,Q8A258,Q8A2C6,Q8A2G8,Q8A2L8,Q8A2M1,Q8A2U3,Q8A2U5,Q8A3A0,Q8A3W9,Q8A456,Q8A496,Q8A4C2,Q8A4T5,Q8A4U6,Q8A4V1,Q8A4V3,Q8A5G9,Q8A5K8,Q8A5R1,Q8A5U5,Q8A5Z4,Q8A634,Q8A640,Q8A685,Q8A6B9,Q8A6R3,…	0.999963	1	0.07625
GO:0051186	cofactor metabolic process	P	1	86	285	2566	0.00350877	0.0335152	under	Q8A1L5	Q8A2W2,Q8A1G8,Q89Z05,Q89ZV8,Q8A0U2,Q8A287,Q8A3W3,Q8A5W2,Q8A734,Q8A753,Q8A765,Q8A8R2,Q8A767,Q8A8E6,Q8AAW5,Q8A9M7,Q8A9M8,Q8A2T6,Q8A1B1,Q8A0U0,Q8A4T7,Q8A7I0,Q8A0V4,Q8A4Q4,Q8A5T9,Q8A638,Q8A5S0,Q89ZK3,Q8A0V3,Q8A2E4,Q8A7E7,Q8A8L4,Q8A8E5,Q8A8E7,Q8A0S5,Q8A699,Q8A7S8,Q8A7T2,Q8A545,Q8A6J9,Q8AA13,Q8AA14,Q8AA15,Q89YM9,Q89YN0,Q8A005,Q8A443,Q8A9S8,Q89ZW3,Q8A839,Q8A675,Q8A6H1,Q8A7G4,Q8ABA5,Q89ZB9,Q89YY6,Q89ZL1,…	0.999967	1	0.0116279
GO:0097367	carbohydrate derivative binding	F	13	274	285	2566	0.045614	0.106781	under	Q8A0U7,Q8A4V1,Q8A643,Q8A688,Q8A6M9,Q8A6Y7,Q8A764,Q8AA41,Q8ABN7,Q8A6P0,Q8A7D0,Q8AA80,Q8AAQ4	Q45791,Q89YQ1,Q89YQ8,Q89YV3,Q89YW6,Q89YY3,Q89YY6,Q89Z19,Q89Z42,Q89Z60,Q89ZB9,Q89ZJ0,Q89ZJ4,Q89ZK2,Q89ZL1,Q89ZL5,Q89ZM4,Q89ZP2,Q89ZQ3,Q89ZQ8,Q89ZR4,Q89ZR8,Q89ZV6,Q89ZW3,Q89ZW6,Q8A003,Q8A004,Q8A018,Q8A0C0,Q8A0G9,Q8A0K9,Q8A0L4,Q8A0M6,Q8A0U7,Q8A0V4,Q8A0W3,Q8A0X6,Q8A0Y3,Q8A0Z8,Q8A105,Q8A107,Q8A120,Q8A127,Q8A128,Q8A132,Q8A134,Q8A154,Q8A158,Q8A166,Q8A1A6,Q8A1E7,Q8A1F3,Q8A1G8,Q8A1L4,Q8A1L6,Q8A1L7,Q8A1M1,…	0.99997	1	0.0474453
GO:0034654	nucleobase-containing compound biosynthetic process	P	5	163	285	2566	0.0175439	0.063523	under	Q8A3E4,Q8A642,Q8A8W4,Q8AAH8,Q8A836	Q89ZW6,Q89YY9,Q8A2A2,Q8A464,Q8A7C9,Q8A094,Q8A0S1,Q8A1G8,Q89Z05,Q89ZV8,Q8A0U2,Q8A287,Q8A3W3,Q8A5W2,Q8A734,Q8A753,Q8A765,Q8A8R2,Q8A010,Q8A7B8,Q8A9R7,Q89ZJ1,Q8A2N8,Q8AAN7,Q8A1L4,Q89ZV6,Q8A126,Q8A525,Q8A0U6,Q89YZ8,Q8A004,Q8A100,Q8A155,Q8A2E5,Q8A2Q2,Q8A6Z2,Q8A7Z3,Q8A9W1,Q8AAE7,Q89ZM7,Q8A013,Q8A246,Q8A9S4,Q8A1D5,Q8A5J7,Q8A245,Q8A639,Q8AA75,Q8A0T9,Q8A451,Q8AA40,Q8A469,Q8A470,Q8A4A2,Q8AA91,Q89YL1,Q89ZN0,…	0.999974	1	0.0306748
GO:0032553	ribonucleotide binding	F	12	269	285	2566	0.0421053	0.104832	under	Q8A0U7,Q8A4V1,Q8A643,Q8A688,Q8A6M9,Q8A6Y7,Q8A764,Q8AA41,Q8ABN7,Q8A6P0,Q8A7D0,Q8AA80	Q45791,Q89YQ1,Q89YQ8,Q89YV3,Q89YW6,Q89YY3,Q89YY6,Q89Z19,Q89Z42,Q89Z60,Q89ZB9,Q89ZJ0,Q89ZJ4,Q89ZK2,Q89ZL1,Q89ZL5,Q89ZM4,Q89ZP2,Q89ZQ3,Q89ZQ8,Q89ZR4,Q89ZR8,Q89ZV6,Q89ZW3,Q89ZW6,Q8A003,Q8A004,Q8A018,Q8A0C0,Q8A0G9,Q8A0K9,Q8A0L4,Q8A0M6,Q8A0U7,Q8A0V4,Q8A0W3,Q8A0X6,Q8A0Y3,Q8A0Z8,Q8A105,Q8A107,Q8A120,Q8A127,Q8A128,Q8A132,Q8A134,Q8A154,Q8A158,Q8A166,Q8A1A6,Q8A1E7,Q8A1F3,Q8A1G8,Q8A1L4,Q8A1L6,Q8A1L7,Q8A1M1,…	0.999985	1	0.0446097
GO:0043436	oxoacid metabolic process	P	8	215	285	2566	0.0280702	0.083788	under	Q8AAD6,Q8A4B3,Q8AA41,Q8A555,Q8A606,Q8A2I1,Q8AAB8,Q8A1L5	Q8A1A6,Q8A7B8,Q8A7P6,Q8A7Z4,Q8A7Z5,Q8A7Z6,Q8A7Z7,Q8ABA7,Q8ABA8,Q8ABA9,Q8ABB0,Q89YR7,Q8AAD2,Q8AAD4,Q8AAD5,Q8AAD6,Q8AAD7,Q89YZ6,Q8A4S8,Q8A8M0,Q8A9J2,Q8A2W2,Q8AA21,Q89Z05,Q89ZV8,Q8A0U2,Q8A287,Q8A3W3,Q8A5W2,Q8A734,Q8A753,Q8A765,Q8A8R2,Q8A615,Q8A0W0,Q8A448,Q8A4T7,Q8A614,Q8A616,Q8A9M7,Q8A9M8,Q8A6B5,Q8A0M6,Q8A3X5,Q8A0Z8,Q8A9E3,Q8A2F4,Q8A455,Q8A849,Q8A1P8,Q8A6N7,Q8A9K9,Q8A329,Q8A5W4,Q8A3M1,Q8A756,Q8AA39,…	0.999987	1	0.0372093
GO:0090407	organophosphate biosynthetic process	P	2	117	285	2566	0.00701754	0.0455963	under	Q8A3Z4,Q8AA41	Q8A9R7,Q8A1G8,Q89Z05,Q89ZV8,Q8A0U2,Q8A287,Q8A3W3,Q8A5W2,Q8A734,Q8A753,Q8A765,Q8A8R2,Q8A010,Q8A7B8,Q8A1L4,Q89ZV6,Q8A126,Q8A525,Q8A0U6,Q89YZ8,Q8A004,Q8A100,Q8A155,Q8A2E5,Q8A2Q2,Q8A6Z2,Q8A7Z3,Q8A9W1,Q8AAE7,Q8A9S4,Q8A1D5,Q8A5J7,Q8A245,Q8A639,Q8AA75,Q8A3Z4,Q8AB60,Q8A5K8,Q8AB51,Q8AB68,Q8A0V4,Q8A4Q4,Q8A9U6,Q8A5K7,Q8A5W3,Q8A7J8,Q8A7K1,Q8A9M8,Q8A545,Q8A6J9,Q8AA13,Q8AA14,Q8AA15,Q8A014,Q8A015,Q8A016,Q8A082,…	0.999988	1	0.017094
GO:0005524	ATP binding	F	9	231	285	2566	0.0315789	0.0900234	under	Q8A0U7,Q8A4V1,Q8A643,Q8A688,Q8A6M9,Q8A6Y7,Q8A764,Q8AA41,Q8ABN7	Q45791,Q89YQ1,Q89YQ8,Q89YV3,Q89YW6,Q89YY3,Q89YY6,Q89Z19,Q89Z42,Q89Z60,Q89ZB9,Q89ZJ0,Q89ZJ4,Q89ZK2,Q89ZL1,Q89ZL5,Q89ZM4,Q89ZP2,Q89ZQ3,Q89ZQ8,Q89ZR4,Q89ZR8,Q89ZV6,Q89ZW3,Q89ZW6,Q8A003,Q8A004,Q8A018,Q8A0C0,Q8A0G9,Q8A0K9,Q8A0L4,Q8A0M6,Q8A0U7,Q8A0V4,Q8A0W3,Q8A0X6,Q8A0Y3,Q8A0Z8,Q8A105,Q8A107,Q8A120,Q8A127,Q8A128,Q8A132,Q8A134,Q8A154,Q8A158,Q8A166,Q8A1A6,Q8A1E7,Q8A1F3,Q8A1G8,Q8A1L4,Q8A1L6,Q8A1L7,Q8A1M1,…	0.999989	1	0.038961
GO:0006082	organic acid metabolic process	P	8	217	285	2566	0.0280702	0.0845674	under	Q8AAD6,Q8A4B3,Q8AA41,Q8A555,Q8A606,Q8A2I1,Q8AAB8,Q8A1L5	Q8A1A6,Q8A7B8,Q8A7P6,Q8A7Z4,Q8A7Z5,Q8A7Z6,Q8A7Z7,Q8ABA7,Q8ABA8,Q8ABA9,Q8ABB0,Q89YR7,Q8AAD2,Q8AAD4,Q8AAD5,Q8AAD6,Q8AAD7,Q89YZ6,Q8A4S8,Q8A8M0,Q8A9J2,Q8A2W2,Q8AA21,Q89Z05,Q89ZV8,Q8A0U2,Q8A287,Q8A3W3,Q8A5W2,Q8A734,Q8A753,Q8A765,Q8A8R2,Q8A615,Q8A0W0,Q8A448,Q8A4T7,Q8A614,Q8A616,Q8A9M7,Q8A9M8,Q8A6B5,Q8A0M6,Q8A3X5,Q8A0Z8,Q8A9E3,Q8A2F4,Q8A455,Q8A849,Q8A1P8,Q8A6N7,Q8A9K9,Q8A329,Q8A5W4,Q8A3M1,Q8A756,Q8AA39,…	0.999989	1	0.0368664
GO:0032559	adenyl ribonucleotide binding	F	9	232	285	2566	0.0315789	0.0904131	under	Q8A0U7,Q8A4V1,Q8A643,Q8A688,Q8A6M9,Q8A6Y7,Q8A764,Q8AA41,Q8ABN7	Q45791,Q89YQ1,Q89YQ8,Q89YV3,Q89YW6,Q89YY3,Q89YY6,Q89Z19,Q89Z42,Q89Z60,Q89ZB9,Q89ZJ0,Q89ZJ4,Q89ZK2,Q89ZL1,Q89ZL5,Q89ZM4,Q89ZP2,Q89ZQ3,Q89ZQ8,Q89ZR4,Q89ZR8,Q89ZV6,Q89ZW3,Q89ZW6,Q8A003,Q8A004,Q8A018,Q8A0C0,Q8A0G9,Q8A0K9,Q8A0L4,Q8A0M6,Q8A0U7,Q8A0V4,Q8A0W3,Q8A0X6,Q8A0Y3,Q8A0Z8,Q8A105,Q8A107,Q8A120,Q8A127,Q8A128,Q8A132,Q8A134,Q8A154,Q8A158,Q8A166,Q8A1A6,Q8A1E7,Q8A1F3,Q8A1G8,Q8A1L4,Q8A1L6,Q8A1L7,Q8A1M1,…	0.99999	1	0.0387931
GO:0030554	adenyl nucleotide binding	F	9	233	285	2566	0.0315789	0.0908028	under	Q8A0U7,Q8A4V1,Q8A643,Q8A688,Q8A6M9,Q8A6Y7,Q8A764,Q8AA41,Q8ABN7	Q8A8C4,Q45791,Q89YQ1,Q89YQ8,Q89YV3,Q89YW6,Q89YY3,Q89YY6,Q89Z19,Q89Z42,Q89Z60,Q89ZB9,Q89ZJ0,Q89ZJ4,Q89ZK2,Q89ZL1,Q89ZL5,Q89ZM4,Q89ZP2,Q89ZQ3,Q89ZQ8,Q89ZR4,Q89ZR8,Q89ZV6,Q89ZW3,Q89ZW6,Q8A003,Q8A004,Q8A018,Q8A0C0,Q8A0G9,Q8A0K9,Q8A0L4,Q8A0M6,Q8A0U7,Q8A0V4,Q8A0W3,Q8A0X6,Q8A0Y3,Q8A0Z8,Q8A105,Q8A107,Q8A120,Q8A127,Q8A128,Q8A132,Q8A134,Q8A154,Q8A158,Q8A166,Q8A1A6,Q8A1E7,Q8A1F3,Q8A1G8,Q8A1L4,Q8A1L6,Q8A1L7,…	0.99999	1	0.0386266
GO:0019752	carboxylic acid metabolic process	P	7	210	285	2566	0.0245614	0.0818394	under	Q8AAD6,Q8A4B3,Q8AA41,Q8A555,Q8A606,Q8AAB8,Q8A1L5	Q8A1A6,Q8A7B8,Q8A7P6,Q8A7Z4,Q8A7Z5,Q8A7Z6,Q8A7Z7,Q8ABA7,Q8ABA8,Q8ABA9,Q8ABB0,Q89YR7,Q8AAD2,Q8AAD4,Q8AAD5,Q8AAD6,Q8AAD7,Q89YZ6,Q8A4S8,Q8A8M0,Q8A9J2,Q8A2W2,Q8AA21,Q89Z05,Q89ZV8,Q8A0U2,Q8A287,Q8A3W3,Q8A5W2,Q8A734,Q8A753,Q8A765,Q8A8R2,Q8A615,Q8A0W0,Q8A448,Q8A4T7,Q8A614,Q8A616,Q8A9M7,Q8A9M8,Q8A6B5,Q8A0M6,Q8A3X5,Q8A0Z8,Q8A9E3,Q8A2F4,Q8A455,Q8A849,Q8A1P8,Q8A6N7,Q8A9K9,Q8A329,Q8A5W4,Q8A3M1,Q8A756,Q8AA39,…	0.999995	1	0.0333333
GO:0035639	purine ribonucleoside triphosphate binding	F	10	254	285	2566	0.0350877	0.0989867	under	Q8A0U7,Q8A4V1,Q8A643,Q8A688,Q8A6M9,Q8A6Y7,Q8A764,Q8AA41,Q8ABN7,Q8A6P0	Q45791,Q89YQ1,Q89YQ8,Q89YV3,Q89YW6,Q89YY3,Q89YY6,Q89Z19,Q89Z42,Q89Z60,Q89ZB9,Q89ZJ0,Q89ZJ4,Q89ZK2,Q89ZL1,Q89ZL5,Q89ZM4,Q89ZP2,Q89ZQ3,Q89ZQ8,Q89ZR4,Q89ZR8,Q89ZV6,Q89ZW3,Q89ZW6,Q8A003,Q8A004,Q8A018,Q8A0C0,Q8A0G9,Q8A0K9,Q8A0L4,Q8A0M6,Q8A0U7,Q8A0V4,Q8A0W3,Q8A0X6,Q8A0Y3,Q8A0Z8,Q8A105,Q8A107,Q8A120,Q8A127,Q8A128,Q8A132,Q8A134,Q8A154,Q8A158,Q8A166,Q8A1A6,Q8A1E7,Q8A1F3,Q8A1G8,Q8A1L4,Q8A1L6,Q8A1L7,Q8A1M1,…	0.999995	1	0.0393701
GO:0032555	purine ribonucleotide binding	F	10	255	285	2566	0.0350877	0.0993765	under	Q8A0U7,Q8A4V1,Q8A643,Q8A688,Q8A6M9,Q8A6Y7,Q8A764,Q8AA41,Q8ABN7,Q8A6P0	Q45791,Q89YQ1,Q89YQ8,Q89YV3,Q89YW6,Q89YY3,Q89YY6,Q89Z19,Q89Z42,Q89Z60,Q89ZB9,Q89ZJ0,Q89ZJ4,Q89ZK2,Q89ZL1,Q89ZL5,Q89ZM4,Q89ZP2,Q89ZQ3,Q89ZQ8,Q89ZR4,Q89ZR8,Q89ZV6,Q89ZW3,Q89ZW6,Q8A003,Q8A004,Q8A018,Q8A0C0,Q8A0G9,Q8A0K9,Q8A0L4,Q8A0M6,Q8A0U7,Q8A0V4,Q8A0W3,Q8A0X6,Q8A0Y3,Q8A0Z8,Q8A105,Q8A107,Q8A120,Q8A127,Q8A128,Q8A132,Q8A134,Q8A154,Q8A158,Q8A166,Q8A1A6,Q8A1E7,Q8A1F3,Q8A1G8,Q8A1L4,Q8A1L6,Q8A1L7,Q8A1M1,…	0.999995	1	0.0392157
GO:0044237	cellular metabolic process	P	57	793	285	2566	0.2	0.309041	under	Q8A5K9,Q8A688,Q8A6M9,Q8AAD6,Q8A1F4,Q8A6P0,Q89ZS3,G8JZS4,G8JZT0,Q8A1G0,Q8A1G3,Q8A6W1,Q8A6V0,Q8A0U7,Q8A544,Q8A3E4,Q8A642,Q8A8W4,Q8AAH8,Q8A276,Q8AA86,Q8A3Z4,Q8A0N0,Q8A0N1,Q8A0Q8,Q8A0Q9,Q8A182,Q8A193,Q8A325,Q8A3K6,Q8A4H0,Q8A5N9,Q89ZI2,Q8A053,Q8A2H3,Q8A2R5,Q8A2R6,Q8A7T4,Q8AB39,Q8AB43,Q8A4B3,Q8A3C8,Q89Z46,Q8AA41,Q8A836,Q8A555,Q8A606,Q8A2I1,Q8A0P2,Q8AAB8,Q8A0G1,Q8A2B4,Q8A0B2,Q8A8H5,Q8A1L5,Q8A3U4,Q89YP0	Q8A1A6,Q89ZW6,Q8A127,Q8A5K9,Q8A5U3,Q8A5U5,Q8A688,Q8A6M9,Q8A7M7,Q8A8C3,Q8A9C1,Q8A9C6,Q8A9U4,Q8AB67,Q8AAP9,Q8AAQ0,Q8AAQ1,Q8AAQ3,Q8A7B8,Q8A7P6,Q8A7Z4,Q8A7Z5,Q8A7Z6,Q8A7Z7,Q8ABA7,Q8ABA8,Q8ABA9,Q8ABB0,Q89YR7,Q8AAD2,Q8AAD4,Q8AAD5,Q8AAD6,Q8AAD7,Q8A2Z0,Q8A5G6,Q8A814,Q8A1F4,Q8AA23,Q8A4A0,Q8A466,Q8AB59,Q8A813,Q8A3F5,Q8A538,Q8A8W3,Q8AA08,Q89Z76,Q8A0Z9,Q8A194,Q8A6B0,Q8A0Z2,Q89Z26,Q8A2N7,Q8A6P0,Q8A0P8,Q8A2U1,…	0.999996	1	0.0718789
GO:0017076	purine nucleotide binding	F	10	256	285	2566	0.0350877	0.0997662	under	Q8A0U7,Q8A4V1,Q8A643,Q8A688,Q8A6M9,Q8A6Y7,Q8A764,Q8AA41,Q8ABN7,Q8A6P0	Q8A8C4,Q45791,Q89YQ1,Q89YQ8,Q89YV3,Q89YW6,Q89YY3,Q89YY6,Q89Z19,Q89Z42,Q89Z60,Q89ZB9,Q89ZJ0,Q89ZJ4,Q89ZK2,Q89ZL1,Q89ZL5,Q89ZM4,Q89ZP2,Q89ZQ3,Q89ZQ8,Q89ZR4,Q89ZR8,Q89ZV6,Q89ZW3,Q89ZW6,Q8A003,Q8A004,Q8A018,Q8A0C0,Q8A0G9,Q8A0K9,Q8A0L4,Q8A0M6,Q8A0U7,Q8A0V4,Q8A0W3,Q8A0X6,Q8A0Y3,Q8A0Z8,Q8A105,Q8A107,Q8A120,Q8A127,Q8A128,Q8A132,Q8A134,Q8A154,Q8A158,Q8A166,Q8A1A6,Q8A1E7,Q8A1F3,Q8A1G8,Q8A1L4,Q8A1L6,Q8A1L7,…	0.999996	1	0.0390625
GO:0016740	transferase activity	F	22	411	285	2566	0.077193	0.160171	under	Q8A039,Q8A0B0,Q8A180,Q8A2Y3,Q8A3U4,Q8A4H1,Q8A6Y7,Q8A764,Q8A5K9,Q89ZS3,Q8A5U2,Q8A1L5,Q8A0P2,Q8A9W3,Q8AAB8,Q8AAW2,Q8A4P6,Q8AB01,Q8A2D9,Q8A555,Q8AA41,Q89YP0	Q8A7Z4,Q8A7Z6,Q89YQ8,Q89YR8,Q8A039,Q8A043,Q8A0B0,Q8A0R4,Q8A0S0,Q8A162,Q8A180,Q8A1C8,Q8A1I3,Q8A1L6,Q8A241,Q8A2H1,Q8A2K3,Q8A2P8,Q8A2Y3,Q8A358,Q8A3I3,Q8A3N1,Q8A3U4,Q8A3V4,Q8A3X8,Q8A4H1,Q8A4I0,Q8A4Q7,Q8A524,Q8A551,Q8A5S2,Q8A6P4,Q8A6S4,Q8A6S5,Q8A6S6,Q8A6X1,Q8A6Y7,Q8A6Z1,Q8A764,Q8A790,Q8A7C6,Q8A7C7,Q8A7J3,Q8A7P1,Q8A8A3,Q8A8D0,Q8A8F1,Q8A8U2,Q8A8V9,Q8A919,Q8A936,Q8A959,Q8A990,Q8A9T2,Q8A9Y4,Q8AA11,Q8AB44,…	0.999996	1	0.053528
GO:0019438	aromatic compound biosynthetic process	P	7	213	285	2566	0.0245614	0.0830086	under	Q8AAD6,Q8A3E4,Q8A642,Q8A8W4,Q8AAH8,Q8A836,Q8A1L5	Q8A7B8,Q8A7P6,Q8A7Z4,Q8A7Z5,Q8A7Z6,Q8A7Z7,Q8ABA7,Q8ABA8,Q8ABA9,Q8ABB0,Q89YR7,Q8AAD2,Q8AAD4,Q8AAD5,Q8AAD6,Q8AAD7,Q89ZW6,Q89YY9,Q8A2A2,Q8A464,Q8A7C9,Q8A094,Q8A0S1,Q8A1G8,Q89Z05,Q89ZV8,Q8A0U2,Q8A287,Q8A3W3,Q8A5W2,Q8A734,Q8A753,Q8A765,Q8A8R2,Q8A010,Q8A9R7,Q89ZJ1,Q8A2N8,Q8AAN7,Q8A1L4,Q89ZV6,Q8A126,Q8A525,Q8A0U6,Q89YZ8,Q8A004,Q8A100,Q8A155,Q8A2E5,Q8A2Q2,Q8A6Z2,Q8A7Z3,Q8A9W1,Q8AAE7,Q89ZM7,Q8A013,Q8A246,…	0.999996	1	0.0328638
GO:0006139	nucleobase-containing compound metabolic process	P	17	352	285	2566	0.0596491	0.137178	under	Q8A5K9,Q8A688,Q8A6M9,Q8A1F4,Q8A6P0,Q8A0U7,Q8A544,Q8A3E4,Q8A642,Q8A8W4,Q8AAH8,Q89Z46,Q8A836,Q8A0P2,Q8A0G1,Q8A2B4,Q89YP0	Q89ZW6,Q8A127,Q8A5K9,Q8A5U3,Q8A5U5,Q8A688,Q8A6M9,Q8A7M7,Q8A8C3,Q8A9C1,Q8A9C6,Q8A9U4,Q8AB67,Q8A2Z0,Q8A5G6,Q8A814,Q8A1F4,Q8AA23,Q8A4A0,Q8A466,Q8AB59,Q8A813,Q8A3F5,Q8A538,Q8A8W3,Q8AA08,Q89Z76,Q8A0Z9,Q8A194,Q8A6B0,Q89Z26,Q8A2N7,Q8A6P0,Q8A0P8,Q8A2U1,Q8A9I0,Q8A5K5,Q8A0Y3,Q8A9C2,Q8A5N1,Q8A679,Q8A997,Q89YY9,Q8A2A2,Q8A464,Q8A7C9,Q8AAB1,Q8A094,Q8A0S1,Q8A2W2,Q8A1G8,Q89Z05,Q89ZV8,Q8A0U2,Q8A287,Q8A3W3,Q8A5W2,…	0.999997	1	0.0482955
GO:1901137	carbohydrate derivative biosynthetic process	P	2	129	285	2566	0.00701754	0.0502728	under	Q8A3Z4,Q8A836	Q8A9R7,Q8A094,Q8A0S1,Q8A1G8,Q89Z05,Q89ZV8,Q8A0U2,Q8A287,Q8A3W3,Q8A5W2,Q8A734,Q8A753,Q8A765,Q8A8R2,Q89ZJ1,Q8A2N8,Q8AAN7,Q8A1L4,Q89ZV6,Q8A126,Q8A525,Q8A0U6,Q89YZ8,Q8A004,Q8A010,Q8A100,Q8A155,Q8A2E5,Q8A2Q2,Q8A6Z2,Q8A7Z3,Q8A9W1,Q8AAE7,Q8A1D5,Q8A5J7,Q8A245,Q8A639,Q8AA75,Q8A2B7,Q8AAB1,Q8A3Z4,Q8AB60,Q8A9U6,Q89ZC4,Q8A0P8,Q8A2U1,Q8A7F8,Q8A7G0,Q8A9I0,Q89ZQ5,Q8A748,Q8A772,Q8A835,Q8A9S0,Q8AA51,Q8AAR5,Q8AAR8,…	0.999997	1	0.0155039
GO:0018130	heterocycle biosynthetic process	P	7	216	285	2566	0.0245614	0.0841777	under	Q8AAD6,Q8A3E4,Q8A642,Q8A8W4,Q8AAH8,Q8A836,Q8A1L5	Q8A7B8,Q8A7P6,Q8A7Z4,Q8A7Z5,Q8A7Z6,Q8A7Z7,Q8ABA7,Q8ABA8,Q8ABA9,Q8ABB0,Q89YR7,Q8AAD2,Q8AAD4,Q8AAD5,Q8AAD6,Q8AAD7,Q89ZW6,Q89YY9,Q8A2A2,Q8A464,Q8A7C9,Q8A094,Q8A0S1,Q8A1G8,Q89Z05,Q89ZV8,Q8A0U2,Q8A287,Q8A3W3,Q8A5W2,Q8A734,Q8A753,Q8A765,Q8A8R2,Q8A010,Q8A9R7,Q89ZJ1,Q8A2N8,Q8AAN7,Q8A1L4,Q89ZV6,Q8A126,Q8A525,Q8A0U6,Q89YZ8,Q8A004,Q8A100,Q8A155,Q8A2E5,Q8A2Q2,Q8A6Z2,Q8A7Z3,Q8A9W1,Q8AAE7,Q89ZM7,Q8A013,Q8A246,…	0.999997	1	0.0324074
GO:0043167	ion binding	F	33	543	285	2566	0.115789	0.211613	under	Q8A1G3,Q8A6Q6,G8JZS4,Q8A389,Q89YJ4,Q89YQ6,Q89YS4,Q8A0N1,Q8A1G0,Q8A2B4,Q8A2F5,Q8A2I1,Q8A3X0,Q8A3Z4,Q8A4E2,Q8A542,Q8A7C8,Q8A9Z0,Q8A0U7,Q8A4V1,Q8A643,Q8A688,Q8A6M9,Q8A6Y7,Q8A764,Q8AA41,Q8ABN7,Q8A6P0,Q8A7D0,Q8AA80,Q8A555,Q8AAB8,Q8A4D5	Q89YN0,Q89YN2,Q89YQ2,Q89Z05,Q89ZI9,Q89ZJ1,Q8A090,Q8A0C2,Q8A0S1,Q8A1D5,Q8A1E0,Q8A1G3,Q8A1G8,Q8A245,Q8A254,Q8A294,Q8A2B2,Q8A2F3,Q8A2T6,Q8A3W3,Q8A470,Q8A4N6,Q8A528,Q8A5W4,Q8A609,Q8A615,Q8A6J9,Q8A6M0,Q8A6N4,Q8A6Q6,Q8A756,Q8A759,Q8A7H6,Q8A7S8,Q8A861,Q8A9I3,Q8A9M2,Q8A9M7,Q8A9R7,Q8A9W1,Q8A9W7,Q8A9W8,Q8AA13,Q8AA39,Q8AAD5,Q8AAQ3,Q8ABB0,G8JZS4,Q89YP1,Q8A1G2,Q8A2Y6,Q8A389,Q8A7V7,Q02550,Q89YJ4,Q89YM8,Q89YQ6,…	0.999997	1	0.0607735
GO:0008144	drug binding	F	11	276	285	2566	0.0385965	0.10756	under	Q8A0U7,Q8A4V1,Q8A643,Q8A688,Q8A6M9,Q8A6Y7,Q8A764,Q8AA41,Q8ABN7,Q8A555,Q8AAB8	Q45791,Q89YQ1,Q89YQ8,Q89YV3,Q89YW6,Q89YY3,Q89YY6,Q89Z19,Q89Z42,Q89Z60,Q89ZB9,Q89ZJ0,Q89ZJ4,Q89ZK2,Q89ZL1,Q89ZL5,Q89ZM4,Q89ZP2,Q89ZQ3,Q89ZQ8,Q89ZR4,Q89ZR8,Q89ZV6,Q89ZW3,Q89ZW6,Q8A003,Q8A004,Q8A018,Q8A0C0,Q8A0G9,Q8A0K9,Q8A0L4,Q8A0M6,Q8A0U7,Q8A0V4,Q8A0W3,Q8A0X6,Q8A0Y3,Q8A0Z8,Q8A105,Q8A107,Q8A120,Q8A127,Q8A128,Q8A132,Q8A134,Q8A154,Q8A158,Q8A166,Q8A1A6,Q8A1E7,Q8A1F3,Q8A1G8,Q8A1L4,Q8A1L6,Q8A1L7,Q8A1M1,…	0.999998	1	0.0398551
GO:0005737	cytoplasm	C	29	502	285	2566	0.101754	0.195635	under	Q89YL8,Q8A7A0,Q8A061,Q8A3Z7,Q8AB22,Q8A0N0,Q8A0N1,Q8A0Q8,Q8A0Q9,Q8A182,Q8A193,Q8A1L5,Q8A1P5,Q8A276,Q8A325,Q8A3K6,Q8A3X0,Q8A4H0,Q8A5N9,Q89YJ4,Q89YP0,Q8A1X6,Q8A1X9,Q8A2B4,Q8A4B3,Q8A5K9,Q8A6M9,Q8A6P0,Q8AAV6	Q89Z05,Q89YZ1,Q89ZR3,Q8A0Z6,Q8A465,Q8A466,Q8A467,Q8A468,Q8A476,Q8A478,Q8A479,Q8A481,Q8A483,Q8A484,Q8A486,Q8A487,Q8A488,Q8A491,Q8A492,Q8A495,Q8A4V8,Q8A5S7,Q8A999,Q8AAN9,Q8AAP0,Q89ZN2,Q8A0Z4,Q8A0Z5,Q8A418,Q8A462,Q8A473,Q8A480,Q8A482,Q8A485,Q8A490,Q8A493,Q8A4A0,Q8A5S5,Q8A5S6,Q89YL8,Q8A0R5,Q8A1J6,Q8A5P6,Q8A6N5,Q8A6T7,Q8A7A0,Q8A029,Q8A1P8,Q8A2A1,Q8A2U2,Q8A5V6,Q8A8S8,Q8A9D3,Q8A061,Q8A1K7,Q8A3Z7,Q8AB22,…	0.999998	1	0.0577689
GO:0043168	anion binding	F	16	345	285	2566	0.0561404	0.134451	under	Q8A0U7,Q8A4V1,Q8A643,Q8A688,Q8A6M9,Q8A6Y7,Q8A764,Q8AA41,Q8ABN7,Q8A6P0,Q8A7D0,Q8AA80,Q8A555,Q8AAB8,Q8A6Q6,Q8A4D5	Q45791,Q89YQ1,Q89YQ8,Q89YV3,Q89YW6,Q89YY3,Q89YY6,Q89Z19,Q89Z42,Q89Z60,Q89ZB9,Q89ZJ0,Q89ZJ4,Q89ZK2,Q89ZL1,Q89ZL5,Q89ZM4,Q89ZP2,Q89ZQ3,Q89ZQ8,Q89ZR4,Q89ZR8,Q89ZV6,Q89ZW3,Q89ZW6,Q8A003,Q8A004,Q8A018,Q8A0C0,Q8A0G9,Q8A0K9,Q8A0L4,Q8A0M6,Q8A0U7,Q8A0V4,Q8A0W3,Q8A0X6,Q8A0Y3,Q8A0Z8,Q8A105,Q8A107,Q8A120,Q8A127,Q8A128,Q8A132,Q8A134,Q8A154,Q8A158,Q8A166,Q8A1A6,Q8A1E7,Q8A1F3,Q8A1G8,Q8A1L4,Q8A1L6,Q8A1L7,Q8A1M1,…	0.999998	1	0.0463768
GO:0034641	cellular nitrogen compound metabolic process	P	30	514	285	2566	0.105263	0.200312	under	Q8A5K9,Q8A688,Q8A6M9,Q8AAD6,Q8A1F4,Q8A6P0,Q8A0U7,Q8A544,Q8A3E4,Q8A642,Q8A8W4,Q8AAH8,Q8A276,Q8AA86,Q8A053,Q8A2H3,Q8A2R5,Q8A2R6,Q8A7T4,Q8AB39,Q8AB43,Q8A4B3,Q8A3C8,Q89Z46,Q8A836,Q8A0P2,Q8A0G1,Q8A2B4,Q8A1L5,Q89YP0	Q8A1A6,Q89ZW6,Q8A127,Q8A5K9,Q8A5U3,Q8A5U5,Q8A688,Q8A6M9,Q8A7M7,Q8A8C3,Q8A9C1,Q8A9C6,Q8A9U4,Q8AB67,Q8A7B8,Q8A7P6,Q8A7Z4,Q8A7Z5,Q8A7Z6,Q8A7Z7,Q8ABA7,Q8ABA8,Q8ABA9,Q8ABB0,Q89YR7,Q8AAD2,Q8AAD4,Q8AAD5,Q8AAD6,Q8AAD7,Q8A2Z0,Q8A5G6,Q8A814,Q8A1F4,Q8AA23,Q8A4A0,Q8A466,Q8AB59,Q8A813,Q8A3F5,Q8A538,Q8A8W3,Q8AA08,Q89Z76,Q8A0Z9,Q8A194,Q8A6B0,Q8A0Z2,Q89Z26,Q8A2N7,Q8A6P0,Q8A0P8,Q8A2U1,Q8A9I0,Q8A5K5,Q8A0Y3,Q8A479,…	0.999998	1	0.0583658
GO:1901362	organic cyclic compound biosynthetic process	P	7	224	285	2566	0.0245614	0.0872954	under	Q8AAD6,Q8A3E4,Q8A642,Q8A8W4,Q8AAH8,Q8A836,Q8A1L5	Q8A7B8,Q8A7P6,Q8A7Z4,Q8A7Z5,Q8A7Z6,Q8A7Z7,Q8ABA7,Q8ABA8,Q8ABA9,Q8ABB0,Q89YR7,Q8AAD2,Q8AAD4,Q8AAD5,Q8AAD6,Q8AAD7,Q89ZW6,Q89YY9,Q8A2A2,Q8A464,Q8A7C9,Q8A094,Q8A0S1,Q8A1G8,Q89Z05,Q89ZV8,Q8A0U2,Q8A287,Q8A3W3,Q8A5W2,Q8A734,Q8A753,Q8A765,Q8A8R2,Q8A010,Q8A9R7,Q89ZJ1,Q8A2N8,Q8AAN7,Q8A1L4,Q89ZV6,Q8A126,Q8A525,Q8A0U6,Q89YZ8,Q8A004,Q8A100,Q8A155,Q8A2E5,Q8A2Q2,Q8A6Z2,Q8A7Z3,Q8A9W1,Q8AAE7,Q89ZM7,Q8A013,Q8A246,…	0.999999	1	0.03125
GO:0019637	organophosphate metabolic process	P	3	157	285	2566	0.0105263	0.0611847	under	Q8A3Z4,Q8AA41,Q8A0G1	Q8A2E9,Q8A624,Q8A8R5,Q8AAB1,Q8AB05,Q8A9R7,Q8A5W3,Q8A2W2,Q8A1G8,Q89Z05,Q89ZV8,Q8A0U2,Q8A287,Q8A3W3,Q8A5W2,Q8A734,Q8A753,Q8A765,Q8A8R2,Q8A767,Q8A8E6,Q8AAW5,Q8A9M7,Q8A9M8,Q8A0U6,Q8A010,Q8A7B8,Q8A1L4,Q89ZV6,Q8A126,Q8A525,Q89YZ8,Q8A004,Q8A100,Q8A155,Q8A2E5,Q8A2Q2,Q8A6Z2,Q8A7Z3,Q8A9W1,Q8AAE7,Q89ZM7,Q8A013,Q8A246,Q89ZW1,Q8A626,Q8A9S4,Q8A1D5,Q8A5J7,Q8A245,Q8A639,Q8AA75,Q8A3Z4,Q8AB60,Q8A1B1,Q8A5K8,Q8AB51,…	0.999999	1	0.0191083
GO:0006753	nucleoside phosphate metabolic process	P	1	113	285	2566	0.00350877	0.0440374	under	Q8A0G1	Q8A2W2,Q8A1G8,Q89Z05,Q89ZV8,Q8A0U2,Q8A287,Q8A3W3,Q8A5W2,Q8A734,Q8A753,Q8A765,Q8A8R2,Q8A767,Q8A8E6,Q8AAW5,Q8A9M7,Q8A9M8,Q8A0U6,Q8A010,Q8A7B8,Q8A9R7,Q8A1L4,Q89ZV6,Q8A126,Q8A525,Q89YZ8,Q8A004,Q8A100,Q8A155,Q8A2E5,Q8A2Q2,Q8A6Z2,Q8A7Z3,Q8A9W1,Q8AAE7,Q89ZM7,Q8A013,Q8A246,Q89ZW1,Q8A626,Q8A9S4,Q8A1D5,Q8A5J7,Q8A245,Q8A639,Q8AA75,Q8A1B1,Q8A4T7,Q8A7I0,Q8A0V4,Q8A4Q4,Q8A9U6,Q8A8E5,Q8A8E7,Q8A0S5,Q8A699,Q8A327,…	0.999999	1	0.00884956
GO:0009117	nucleotide metabolic process	P	1	113	285	2566	0.00350877	0.0440374	under	Q8A0G1	Q8A2W2,Q8A1G8,Q89Z05,Q89ZV8,Q8A0U2,Q8A287,Q8A3W3,Q8A5W2,Q8A734,Q8A753,Q8A765,Q8A8R2,Q8A767,Q8A8E6,Q8AAW5,Q8A9M7,Q8A9M8,Q8A0U6,Q8A010,Q8A7B8,Q8A9R7,Q8A1L4,Q89ZV6,Q8A126,Q8A525,Q89YZ8,Q8A004,Q8A100,Q8A155,Q8A2E5,Q8A2Q2,Q8A6Z2,Q8A7Z3,Q8A9W1,Q8AAE7,Q89ZM7,Q8A013,Q8A246,Q89ZW1,Q8A626,Q8A9S4,Q8A1D5,Q8A5J7,Q8A245,Q8A639,Q8AA75,Q8A1B1,Q8A4T7,Q8A7I0,Q8A0V4,Q8A4Q4,Q8A9U6,Q8A8E5,Q8A8E7,Q8A0S5,Q8A699,Q8A506,…	0.999999	1	0.00884956
GO:0006796	phosphate-containing compound metabolic process	P	4	177	285	2566	0.0140351	0.068979	under	Q8A3Z4,Q8AA41,Q8A0G1,Q8A3U4	Q8A2E9,Q8A624,Q8A8R5,Q8AAB1,Q8AB05,Q8A9R7,Q8A5W3,Q8A2W2,Q8A1G8,Q89Z05,Q89ZV8,Q8A0U2,Q8A287,Q8A3W3,Q8A5W2,Q8A734,Q8A753,Q8A765,Q8A8R2,Q8A767,Q8A8E6,Q8AAW5,Q8A9M7,Q8A9M8,Q8A0U6,Q8A010,Q8A7B8,Q8A1L4,Q89ZV6,Q8A126,Q8A525,Q89YZ8,Q8A004,Q8A100,Q8A155,Q8A2E5,Q8A2Q2,Q8A6Z2,Q8A7Z3,Q8A9W1,Q8AAE7,Q89ZM7,Q8A013,Q8A246,Q89ZW1,Q8A626,Q8A9S4,Q8A1D5,Q8A5J7,Q8A245,Q8A639,Q8AA75,Q8A3Z4,Q8AB60,Q8A1B1,Q8A5K8,Q8AB51,…	0.999999	1	0.0225989
GO:0046483	heterocycle metabolic process	P	20	411	285	2566	0.0701754	0.160171	under	Q8A5K9,Q8A688,Q8A6M9,Q8AAD6,Q8A1F4,Q8A6P0,Q8A0U7,Q8A544,Q8A3E4,Q8A642,Q8A8W4,Q8AAH8,Q8A4B3,Q89Z46,Q8A836,Q8A0P2,Q8A0G1,Q8A2B4,Q8A1L5,Q89YP0	Q89ZW6,Q8A127,Q8A5K9,Q8A5U3,Q8A5U5,Q8A688,Q8A6M9,Q8A7M7,Q8A8C3,Q8A9C1,Q8A9C6,Q8A9U4,Q8AB67,Q8A7B8,Q8A7P6,Q8A7Z4,Q8A7Z5,Q8A7Z6,Q8A7Z7,Q8ABA7,Q8ABA8,Q8ABA9,Q8ABB0,Q89YR7,Q8AAD2,Q8AAD4,Q8AAD5,Q8AAD6,Q8AAD7,Q8A2Z0,Q8A5G6,Q8A814,Q8A1F4,Q8AA23,Q8A4A0,Q8A466,Q8AB59,Q8A813,Q8A3F5,Q8A538,Q8A8W3,Q8AA08,Q89Z76,Q8A0Z9,Q8A194,Q8A6B0,Q89Z26,Q8A2N7,Q8A6P0,Q8A0P8,Q8A2U1,Q8A9I0,Q8A5K5,Q8A0Y3,Q8A9C2,Q8A5N1,Q8A679,…	0.999999	1	0.0486618
GO:0006725	cellular aromatic compound metabolic process	P	20	411	285	2566	0.0701754	0.160171	under	Q8A5K9,Q8A688,Q8A6M9,Q8AAD6,Q8A1F4,Q8A6P0,Q8A0U7,Q8A544,Q8A3E4,Q8A642,Q8A8W4,Q8AAH8,Q8A4B3,Q89Z46,Q8A836,Q8A0P2,Q8A0G1,Q8A2B4,Q8A1L5,Q89YP0	Q89ZW6,Q8A127,Q8A5K9,Q8A5U3,Q8A5U5,Q8A688,Q8A6M9,Q8A7M7,Q8A8C3,Q8A9C1,Q8A9C6,Q8A9U4,Q8AB67,Q8A7B8,Q8A7P6,Q8A7Z4,Q8A7Z5,Q8A7Z6,Q8A7Z7,Q8ABA7,Q8ABA8,Q8ABA9,Q8ABB0,Q89YR7,Q8AAD2,Q8AAD4,Q8AAD5,Q8AAD6,Q8AAD7,Q8A2Z0,Q8A5G6,Q8A814,Q8A1F4,Q8AA23,Q8A4A0,Q8A466,Q8AB59,Q8A813,Q8A3F5,Q8A538,Q8A8W3,Q8AA08,Q89Z76,Q8A0Z9,Q8A194,Q8A6B0,Q89Z26,Q8A2N7,Q8A6P0,Q8A0P8,Q8A2U1,Q8A9I0,Q8A5K5,Q8A0Y3,Q8A9C2,Q8A5N1,Q8A679,…	0.999999	1	0.0486618
GO:0055086	nucleobase-containing small molecule metabolic process	P	2	145	285	2566	0.00701754	0.0565082	under	Q8A836,Q8A0G1	Q8AAB1,Q8A094,Q8A0S1,Q8A2W2,Q8A1G8,Q89Z05,Q89ZV8,Q8A0U2,Q8A287,Q8A3W3,Q8A5W2,Q8A734,Q8A753,Q8A765,Q8A8R2,Q8A767,Q8A8E6,Q8AAW5,Q8A9M7,Q8A9M8,Q8A0U6,Q8AAZ1,Q8A010,Q8A7B8,Q8A9R7,Q89ZJ1,Q8A2N8,Q8AAN7,Q8A1L4,Q89ZV6,Q8A126,Q8A525,Q89YZ8,Q8A004,Q8A100,Q8A155,Q8A2E5,Q8A2Q2,Q8A6Z2,Q8A7Z3,Q8A9W1,Q8AAE7,Q89ZM7,Q8A013,Q8A246,Q89ZW1,Q8A626,Q8A012,Q8A841,Q8A9C3,Q8A9S3,Q8A9S4,Q8AAA9,Q8A1D5,Q8A5J7,Q8A245,Q8A639,…	1	1	0.0137931
GO:0006793	phosphorus metabolic process	P	4	185	285	2566	0.0140351	0.0720966	under	Q8A3Z4,Q8AA41,Q8A0G1,Q8A3U4	Q8A2E9,Q8A624,Q8A8R5,Q8AAB1,Q8AB05,Q8A9R7,Q8A094,Q8A0S1,Q8A5W3,Q8A2W2,Q8A1G8,Q89Z05,Q89ZV8,Q8A0U2,Q8A287,Q8A3W3,Q8A5W2,Q8A734,Q8A753,Q8A765,Q8A8R2,Q8A767,Q8A8E6,Q8AAW5,Q8A9M7,Q8A9M8,Q8A0U6,Q8A010,Q8A7B8,Q8A1L4,Q89ZV6,Q8A126,Q8A525,Q89YZ8,Q8A004,Q8A100,Q8A155,Q8A2E5,Q8A2Q2,Q8A6Z2,Q8A7Z3,Q8A9W1,Q8AAE7,Q89ZM7,Q8A013,Q8A246,Q89ZW1,Q8A626,Q8A9S4,Q8A1D5,Q8A5J7,Q8A245,Q8A639,Q8AA75,Q8A3Z4,Q8AB60,Q8A1B1,…	1	1	0.0216216
GO:0005622	intracellular	C	29	522	285	2566	0.101754	0.203429	under	Q89YL8,Q8A7A0,Q8A061,Q8A3Z7,Q8AB22,Q8A0N0,Q8A0N1,Q8A0Q8,Q8A0Q9,Q8A182,Q8A193,Q8A1L5,Q8A1P5,Q8A276,Q8A325,Q8A3K6,Q8A3X0,Q8A4H0,Q8A5N9,Q89YJ4,Q89YP0,Q8A1X6,Q8A1X9,Q8A2B4,Q8A4B3,Q8A5K9,Q8A6M9,Q8A6P0,Q8AAV6	Q89Z05,Q89YZ1,Q89ZR3,Q8A0Z6,Q8A465,Q8A466,Q8A467,Q8A468,Q8A476,Q8A478,Q8A479,Q8A481,Q8A483,Q8A484,Q8A486,Q8A487,Q8A488,Q8A491,Q8A492,Q8A495,Q8A4V8,Q8A5S7,Q8A999,Q8AAN9,Q8AAP0,Q89ZN2,Q8A0Z4,Q8A0Z5,Q8A418,Q8A462,Q8A473,Q8A480,Q8A482,Q8A485,Q8A490,Q8A493,Q8A4A0,Q8A5S5,Q8A5S6,Q8A997,Q89YL8,Q8A0R5,Q8A1J6,Q8A5P6,Q8A6N5,Q8A6T7,Q8A7A0,Q8A029,Q8A1P8,Q8A2A1,Q8A2U2,Q8A5V6,Q8A8S8,Q8A9D3,Q8A061,Q8A1K7,Q8A3Z7,…	1	1	0.0555556
GO:0044424	intracellular part	C	29	522	285	2566	0.101754	0.203429	under	Q89YJ4,Q89YP0,Q8A1X6,Q8A1X9,Q8A2B4,Q8A4B3,Q8A5K9,Q8A6M9,Q8A6P0,Q8AAV6,Q8A061,Q8A3Z7,Q8AB22,Q8A0N0,Q8A0N1,Q8A0Q8,Q8A0Q9,Q8A182,Q8A193,Q8A1L5,Q8A1P5,Q8A276,Q8A325,Q8A3K6,Q8A3X0,Q8A4H0,Q8A5N9,Q89YL8,Q8A7A0	Q8A997,Q45791,Q89YJ4,Q89YL5,Q89YP0,Q89YW6,Q89YX0,Q89YY3,Q89YY6,Q89YZ2,Q89Z26,Q89Z71,Q89ZG1,Q89ZI9,Q89ZJ0,Q89ZJ1,Q89ZK3,Q89ZK5,Q89ZL1,Q89ZP0,Q89ZP4,Q89ZP5,Q89ZP8,Q89ZQ5,Q89ZR7,Q89ZW6,Q8A015,Q8A016,Q8A094,Q8A0H8,Q8A0L3,Q8A0L8,Q8A0M6,Q8A0P6,Q8A0P8,Q8A0S8,Q8A0T6,Q8A0T9,Q8A0U0,Q8A0V4,Q8A0W0,Q8A0Y0,Q8A0Y1,Q8A0Y3,Q8A0Y9,Q8A0Z3,Q8A0Z8,Q8A105,Q8A107,Q8A127,Q8A129,Q8A137,Q8A148,Q8A154,Q8A1A4,Q8A1A6,Q8A1A7,…	1	1	0.0555556
GO:1901360	organic cyclic compound metabolic process	P	20	421	285	2566	0.0701754	0.164069	under	Q8A5K9,Q8A688,Q8A6M9,Q8AAD6,Q8A1F4,Q8A6P0,Q8A0U7,Q8A544,Q8A3E4,Q8A642,Q8A8W4,Q8AAH8,Q8A4B3,Q89Z46,Q8A836,Q8A0P2,Q8A0G1,Q8A2B4,Q8A1L5,Q89YP0	Q89ZW6,Q8A127,Q8A5K9,Q8A5U3,Q8A5U5,Q8A688,Q8A6M9,Q8A7M7,Q8A8C3,Q8A9C1,Q8A9C6,Q8A9U4,Q8AB67,Q8A7B8,Q8A7P6,Q8A7Z4,Q8A7Z5,Q8A7Z6,Q8A7Z7,Q8ABA7,Q8ABA8,Q8ABA9,Q8ABB0,Q89YR7,Q8AAD2,Q8AAD4,Q8AAD5,Q8AAD6,Q8AAD7,Q8A2Z0,Q8A5G6,Q8A814,Q8A1F4,Q8AA23,Q8A4A0,Q8A466,Q8AB59,Q8A813,Q8A3F5,Q8A538,Q8A8W3,Q8AA08,Q89Z76,Q8A0Z9,Q8A194,Q8A6B0,Q89Z26,Q8A2N7,Q8A6P0,Q8A0P8,Q8A2U1,Q8A9I0,Q8A5K5,Q8A0Y3,Q8A9C2,Q8A5N1,Q8A679,…	1	1	0.0475059
GO:0044281	small molecule metabolic process	P	16	380	285	2566	0.0561404	0.14809	under	Q8AAD6,Q89YL8,Q8A7A0,Q8A1X6,Q8A1X9,Q8AAV6,Q8A4B3,Q8AA41,Q8A836,Q8A555,Q8A606,Q8A2I1,Q8AAB8,Q8A0G1,Q8A1K4,Q8A1L5	Q8A1A6,Q8A7B8,Q8A7P6,Q8A7Z4,Q8A7Z5,Q8A7Z6,Q8A7Z7,Q8ABA7,Q8ABA8,Q8ABA9,Q8ABB0,Q89YR7,Q8AAD2,Q8AAD4,Q8AAD5,Q8AAD6,Q8AAD7,Q89YZ6,Q8A4S8,Q8A8M0,Q8A7P7,Q8A6W9,Q89YL8,Q8A0R5,Q8A1J6,Q8A5P6,Q8A6N5,Q8A7A0,Q89ZV8,Q8A1X6,Q8A1X9,Q8A8E6,Q8AAU2,Q8AAV6,Q8A287,Q8A2E9,Q8A624,Q8A8R5,Q8A0E9,Q8A192,Q8A699,Q8A7J8,Q8AAB1,Q8A094,Q8A0S1,Q8A9J2,Q8A1G8,Q8A2W2,Q8AA21,Q89YQ3,Q8A0U2,Q8A414,Q8A5W2,Q8A753,Q8A765,Q8A8D9,Q8A8R2,…	1	1	0.0421053
GO:1901265	nucleoside phosphate binding	F	13	341	285	2566	0.045614	0.132892	under	Q8A0U7,Q8A4V1,Q8A643,Q8A688,Q8A6M9,Q8A6Y7,Q8A764,Q8AA41,Q8ABN7,Q8A6P0,Q8A7D0,Q8AA80,Q8AAT5	Q89ZJ1,Q8A013,Q8A0L8,Q8A0P6,Q8A126,Q8A327,Q8A377,Q8A507,Q8A5U3,Q8A6B2,Q8A8A4,Q8A8D1,Q8A929,Q8A9M8,Q8AA94,Q8AAN6,Q8ABC9,Q8A8C4,Q45791,Q89YQ1,Q89YQ8,Q89YV3,Q89YW6,Q89YY3,Q89YY6,Q89Z19,Q89Z42,Q89Z60,Q89ZB9,Q89ZJ0,Q89ZJ4,Q89ZK2,Q89ZL1,Q89ZL5,Q89ZM4,Q89ZP2,Q89ZQ3,Q89ZQ8,Q89ZR4,Q89ZR8,Q89ZV6,Q89ZW3,Q89ZW6,Q8A003,Q8A004,Q8A018,Q8A0C0,Q8A0G9,Q8A0K9,Q8A0L4,Q8A0M6,Q8A0U7,Q8A0V4,Q8A0W3,Q8A0X6,Q8A0Y3,Q8A0Z8,…	1	1	0.0381232
GO:0000166	nucleotide binding	F	13	341	285	2566	0.045614	0.132892	under	Q8A0U7,Q8A4V1,Q8A643,Q8A688,Q8A6M9,Q8A6Y7,Q8A764,Q8AA41,Q8ABN7,Q8A6P0,Q8A7D0,Q8AA80,Q8AAT5	Q8A8C4,Q45791,Q89YQ1,Q89YQ8,Q89YV3,Q89YW6,Q89YY3,Q89YY6,Q89Z19,Q89Z42,Q89Z60,Q89ZB9,Q89ZJ0,Q89ZJ4,Q89ZK2,Q89ZL1,Q89ZL5,Q89ZM4,Q89ZP2,Q89ZQ3,Q89ZQ8,Q89ZR4,Q89ZR8,Q89ZV6,Q89ZW3,Q89ZW6,Q8A003,Q8A004,Q8A018,Q8A0C0,Q8A0G9,Q8A0K9,Q8A0L4,Q8A0M6,Q8A0U7,Q8A0V4,Q8A0W3,Q8A0X6,Q8A0Y3,Q8A0Z8,Q8A105,Q8A107,Q8A120,Q8A127,Q8A128,Q8A132,Q8A134,Q8A154,Q8A158,Q8A166,Q8A1A6,Q8A1E7,Q8A1F3,Q8A1G8,Q8A1L4,Q8A1L6,Q8A1L7,…	1	1	0.0381232
GO:0044283	small molecule biosynthetic process	P	3	183	285	2566	0.0105263	0.0713172	under	Q8AAD6,Q8AAB8,Q8A1L5	Q8A7B8,Q8A7P6,Q8A7Z4,Q8A7Z5,Q8A7Z6,Q8A7Z7,Q8ABA7,Q8ABA8,Q8ABA9,Q8ABB0,Q89YR7,Q8AAD2,Q8AAD4,Q8AAD5,Q8AAD6,Q8AAD7,Q8A7J8,Q89YQ3,Q8A0U2,Q8A414,Q8A5W2,Q8A753,Q8A765,Q8A8D9,Q8A8R2,Q89Z05,Q89ZV8,Q8A287,Q8A3W3,Q8A734,Q89ZJ1,Q8A2N8,Q8AAN7,Q89ZV6,Q8A126,Q8A525,Q8A0U6,Q89ZM7,Q8A013,Q8A246,Q8A1D5,Q8A5J7,Q8AA75,Q89ZR7,Q8A1A4,Q8A1A6,Q8A1A7,Q8A1V9,Q8A2B0,Q8AAA9,Q8AAB4,Q8A2P9,Q8A375,Q8A6M5,P94598,Q8A4M8,Q8A6B2,…	1	1	0.0163934
GO:0036094	small molecule binding	F	16	396	285	2566	0.0561404	0.154326	under	Q8A0U7,Q8A4V1,Q8A643,Q8A688,Q8A6M9,Q8A6Y7,Q8A764,Q8AA41,Q8ABN7,Q8A6P0,Q8A7D0,Q8AA80,Q8A555,Q8AAB8,Q8A6Q6,Q8AAT5	Q89ZJ1,Q8A013,Q8A0L8,Q8A0P6,Q8A126,Q8A327,Q8A377,Q8A507,Q8A5U3,Q8A6B2,Q8A8A4,Q8A8D1,Q8A929,Q8A9M8,Q8AA94,Q8AAN6,Q8ABC9,Q8A8C4,Q8A2N8,Q45791,Q89YQ1,Q89YQ8,Q89YV3,Q89YW6,Q89YY3,Q89YY6,Q89Z19,Q89Z42,Q89Z60,Q89ZB9,Q89ZJ0,Q89ZJ4,Q89ZK2,Q89ZL1,Q89ZL5,Q89ZM4,Q89ZP2,Q89ZQ3,Q89ZQ8,Q89ZR4,Q89ZR8,Q89ZV6,Q89ZW3,Q89ZW6,Q8A003,Q8A004,Q8A018,Q8A0C0,Q8A0G9,Q8A0K9,Q8A0L4,Q8A0M6,Q8A0U7,Q8A0V4,Q8A0W3,Q8A0X6,Q8A0Y3,…	1	1	0.040404
GO:0009987	cellular process	P	59	895	285	2566	0.207018	0.348792	under	Q8A5K9,Q8A688,Q8A6M9,Q8AAD6,Q8A1F4,Q8A6P0,Q89ZS3,G8JZS4,G8JZT0,Q8A1G0,Q8A1G3,Q8A6W1,Q8A6V0,Q8A2I3,Q8A0U7,Q8A544,Q8A3E4,Q8A642,Q8A8W4,Q8AAH8,Q8A276,Q8AA86,Q8A3Z4,Q8A0N0,Q8A0N1,Q8A0Q8,Q8A0Q9,Q8A182,Q8A193,Q8A325,Q8A3K6,Q8A4H0,Q8A5N9,Q89ZI2,Q8A053,Q8A2H3,Q8A2R5,Q8A2R6,Q8A7T4,Q8AB39,Q8AB43,Q8A4B3,Q8A3C8,Q89Z46,Q8AA41,Q8A836,Q8A555,Q8A606,Q8A1E2,Q8A2I1,Q8A0P2,Q8AAB8,Q8A0B2,Q8A0G1,Q8A2B4,Q8A8H5,Q8A1L5,…	Q8A135,Q8A465,Q8A478,Q8A488,Q8AAN9,Q8A136,Q8A2A3,Q8A473,Q8A480,Q8A4A0,Q8A1A6,Q89ZW6,Q8A127,Q8A5K9,Q8A5U3,Q8A5U5,Q8A688,Q8A6M9,Q8A7M7,Q8A8C3,Q8A9C1,Q8A9C6,Q8A9U4,Q8AB67,Q89ZP2,Q8A0M0,Q8A3W1,Q8A262,Q8A8T4,Q8AAP9,Q8AAQ0,Q8AAQ1,Q8AAQ3,Q8A7B8,Q8A7P6,Q8A7Z4,Q8A7Z5,Q8A7Z6,Q8A7Z7,Q8ABA7,Q8ABA8,Q8ABA9,Q8ABB0,Q8A166,Q8A514,Q8A652,Q8A6B3,Q8A7J5,Q8A7Q5,Q8A8F0,Q8A9R5,Q8A9X5,Q8AB87,Q89YR7,Q8AAD2,Q8AAD4,Q8AAD5,…	1	1	0.0659218
GO:0044271	cellular nitrogen compound biosynthetic process	P	9	304	285	2566	0.0315789	0.118472	under	Q8AAD6,Q8A3E4,Q8A642,Q8A8W4,Q8AAH8,Q8A276,Q8AA86,Q8A836,Q8A1L5	Q8A1A6,Q89YR7,Q8A7Z5,Q8AAD2,Q8AAD4,Q8AAD5,Q8AAD6,Q8AAD7,Q89ZW6,Q8A0Z2,Q8A479,Q8A491,Q8A5J0,Q89YY9,Q8A2A2,Q8A464,Q8A7C9,Q8A094,Q8A0S1,Q8A1G8,Q89Z05,Q89ZV8,Q8A0U2,Q8A287,Q8A3W3,Q8A5W2,Q8A734,Q8A753,Q8A765,Q8A8R2,Q8A010,Q8A7B8,Q8A9R7,Q89ZJ1,Q8A2N8,Q8AAN7,Q8A1L4,Q89ZV6,Q8A126,Q8A525,Q8A0U6,Q89YZ8,Q8A004,Q8A100,Q8A155,Q8A2E5,Q8A2Q2,Q8A6Z2,Q8A7Z3,Q8A9W1,Q8AAE7,Q89ZM7,Q8A013,Q8A246,Q8A012,Q8A841,Q8A9C3,…	1	1	0.0296053
GO:1901363	heterocyclic compound binding	F	34	641	285	2566	0.119298	0.249805	under	Q8A0P2,Q8A0U7,Q8A2B4,Q8A5K9,Q8A6M9,Q89Z46,Q8A3E4,Q8A642,Q8A8W4,Q8AAH8,Q8A1F4,Q8A093,Q8A4V1,Q8A643,Q8A688,Q8A6Y7,Q8A764,Q8AA41,Q8ABN7,Q8A6P0,Q8A7D0,Q8AA80,Q8A555,Q8AAB8,Q8A6Q6,Q8A039,Q8A0B0,Q8A180,Q8A2Y3,Q8A3U4,Q8A4H1,Q8A570,Q8AAT5,Q8A276	Q89ZK5,Q8A0M6,Q8A0S8,Q8A0Y3,Q8A2P0,Q8A3M1,Q8A455,Q8A466,Q8A472,Q8A473,Q8A475,Q8A483,Q8A488,Q8A499,Q8A5W4,Q8A756,Q8A9K9,Q8AA39,Q8AAP2,Q8ABF5,Q89ZJ1,Q8A013,Q8A0L8,Q8A0P6,Q8A126,Q8A327,Q8A377,Q8A507,Q8A5U3,Q8A6B2,Q8A8A4,Q8A8D1,Q8A929,Q8A9M8,Q8AA94,Q8AAN6,Q8ABC9,Q8A8C4,Q8A5S3,Q8A7P2,Q8A989,Q89YZ0,Q89YL5,Q8A2N8,Q89ZP4,Q8A0P2,Q8A0T2,Q8A0U7,Q8A0Y1,Q8A0Z8,Q8A127,Q8A131,Q8A1D7,Q8A1U5,Q8A1V0,Q8A2B4,Q8A5K9,…	1	1	0.0530421
GO:0097159	organic cyclic compound binding	F	34	641	285	2566	0.119298	0.249805	under	Q8A0P2,Q8A0U7,Q8A2B4,Q8A5K9,Q8A6M9,Q89Z46,Q8A3E4,Q8A642,Q8A8W4,Q8AAH8,Q8A1F4,Q8A093,Q8A4V1,Q8A643,Q8A688,Q8A6Y7,Q8A764,Q8AA41,Q8ABN7,Q8A6P0,Q8A7D0,Q8AA80,Q8A555,Q8AAB8,Q8A6Q6,Q8A039,Q8A0B0,Q8A180,Q8A2Y3,Q8A3U4,Q8A4H1,Q8A570,Q8AAT5,Q8A276	Q89ZK5,Q8A0M6,Q8A0S8,Q8A0Y3,Q8A2P0,Q8A3M1,Q8A455,Q8A466,Q8A472,Q8A473,Q8A475,Q8A483,Q8A488,Q8A499,Q8A5W4,Q8A756,Q8A9K9,Q8AA39,Q8AAP2,Q8ABF5,Q89ZJ1,Q8A013,Q8A0L8,Q8A0P6,Q8A126,Q8A327,Q8A377,Q8A507,Q8A5U3,Q8A6B2,Q8A8A4,Q8A8D1,Q8A929,Q8A9M8,Q8AA94,Q8AAN6,Q8ABC9,Q8A8C4,Q8A5S3,Q8A7P2,Q8A989,Q89YZ0,Q89YL5,Q8A2N8,Q89ZP4,Q8A0P2,Q8A0T2,Q8A0U7,Q8A0Y1,Q8A0Z8,Q8A127,Q8A131,Q8A1D7,Q8A1U5,Q8A1V0,Q8A2B4,Q8A5K9,…	1	1	0.0530421
GO:1901566	organonitrogen compound biosynthetic process	P	6	303	285	2566	0.0210526	0.118083	under	Q8AAD6,Q8A276,Q8AA86,Q8A3Z4,Q8AAB8,Q8A1L5	Q8A1A6,Q8A7B8,Q8A7P6,Q8A7Z4,Q8A7Z5,Q8A7Z6,Q8A7Z7,Q8ABA7,Q8ABA8,Q8ABA9,Q8ABB0,Q89YR7,Q8AAD2,Q8AAD4,Q8AAD5,Q8AAD6,Q8AAD7,Q8A0Z2,Q8A479,Q8A491,Q8A5J0,Q8A1G8,Q89Z05,Q89ZV8,Q8A0U2,Q8A287,Q8A3W3,Q8A5W2,Q8A734,Q8A753,Q8A765,Q8A8R2,Q8A010,Q8A9R7,Q89ZJ1,Q8A2N8,Q8AAN7,Q8A1L4,Q89ZV6,Q8A126,Q8A525,Q8A0U6,Q89YZ8,Q8A004,Q8A100,Q8A155,Q8A2E5,Q8A2Q2,Q8A6Z2,Q8A7Z3,Q8A9W1,Q8AAE7,Q8A012,Q8A841,Q8A9C3,Q8A9S3,Q8A9S4,…	1	1	0.019802
GO:1901576	organic substance biosynthetic process	P	17	484	285	2566	0.0596491	0.18862	under	Q8A5K9,Q8A688,Q8A6M9,Q8AAD6,Q8AAT5,Q8A3E4,Q8A642,Q8A8W4,Q8AAH8,Q8A276,Q8AA86,Q8A3Z4,Q8AA41,Q8A836,Q8AAB8,Q8A2B4,Q8A1L5	Q8A1A6,Q89ZW6,Q8A127,Q8A5K9,Q8A5U3,Q8A5U5,Q8A688,Q8A6M9,Q8A7M7,Q8A8C3,Q8A9C1,Q8A9C6,Q8A9U4,Q8AB67,Q8A7B8,Q8A7P6,Q8A7Z4,Q8A7Z5,Q8A7Z6,Q8A7Z7,Q8ABA7,Q8ABA8,Q8ABA9,Q8ABB0,Q89YR7,Q8AAD2,Q8AAD4,Q8AAD5,Q8AAD6,Q8AAD7,Q8A2C9,Q8A3K9,Q8A833,Q8A9I6,Q8AA53,Q8AA63,Q8AA66,Q8AAT5,Q8A0Z2,Q8A479,Q8A491,Q8A5J0,Q89YY9,Q8A2A2,Q8A464,Q8A7C9,Q8A880,Q8A9P4,Q8A9R7,Q8A7J8,Q8A094,Q8A0S1,Q8A1G8,Q89YQ3,Q8A0U2,Q8A414,Q8A5W2,…	1	1	0.035124
GO:0044249	cellular biosynthetic process	P	16	478	285	2566	0.0561404	0.186282	under	Q8A5K9,Q8A688,Q8A6M9,Q8AAD6,Q8A3E4,Q8A642,Q8A8W4,Q8AAH8,Q8A276,Q8AA86,Q8A3Z4,Q8AA41,Q8A836,Q8AAB8,Q8A2B4,Q8A1L5	Q8A1A6,Q89ZW6,Q8A127,Q8A5K9,Q8A5U3,Q8A5U5,Q8A688,Q8A6M9,Q8A7M7,Q8A8C3,Q8A9C1,Q8A9C6,Q8A9U4,Q8AB67,Q8A7B8,Q8A7P6,Q8A7Z4,Q8A7Z5,Q8A7Z6,Q8A7Z7,Q8ABA7,Q8ABA8,Q8ABA9,Q8ABB0,Q89YR7,Q8AAD2,Q8AAD4,Q8AAD5,Q8AAD6,Q8AAD7,Q8A0Z2,Q8A479,Q8A491,Q8A5J0,Q89YY9,Q8A2A2,Q8A464,Q8A7C9,Q8A880,Q8A9P4,Q8A7J8,Q8A094,Q8A0S1,Q8A1G8,Q89Z05,Q89ZV8,Q8A0U2,Q8A287,Q8A3W3,Q8A5W2,Q8A734,Q8A753,Q8A765,Q8A8R2,Q8A010,Q8A9R7,Q89ZJ1,…	1	1	0.0334728
GO:0009058	biosynthetic process	P	17	509	285	2566	0.0596491	0.198363	under	Q8A5K9,Q8A688,Q8A6M9,Q8AAD6,Q8AAT5,Q8A3E4,Q8A642,Q8A8W4,Q8AAH8,Q8A276,Q8AA86,Q8A3Z4,Q8AA41,Q8A836,Q8AAB8,Q8A2B4,Q8A1L5	Q8A1A6,Q89ZW6,Q8A127,Q8A5K9,Q8A5U3,Q8A5U5,Q8A688,Q8A6M9,Q8A7M7,Q8A8C3,Q8A9C1,Q8A9C6,Q8A9U4,Q8AB67,Q8A7B8,Q8A7P6,Q8A7Z4,Q8A7Z5,Q8A7Z6,Q8A7Z7,Q8ABA7,Q8ABA8,Q8ABA9,Q8ABB0,Q89YR7,Q8AAD2,Q8AAD4,Q8AAD5,Q8AAD6,Q8AAD7,Q8A2C9,Q8A3K9,Q8A833,Q8A9I6,Q8AA53,Q8AA63,Q8AA66,Q8AAT5,Q8A0Z2,Q8A479,Q8A491,Q8A5J0,Q89YY9,Q8A2A2,Q8A464,Q8A7C9,Q8A880,Q8A9P4,Q8A9R7,Q8A7J8,Q8A094,Q8A0S1,Q8A1G8,Q89YQ3,Q8A0U2,Q8A414,Q8A5W2,…	1	1	0.0333988

## Sheet: S vs G-BP
Level	GO_ID	Term	Type	Seqs_Num	Sequences
1	GO:0008150	biological_process	Biological Process	47	Q8A7J5,Q8A7Q5,Q8A0E7,Q8A2B8,Q8A341,Q8A9P4,Q8AAW6,G8JZS6,Q8A1G2,G8JZS4,G8JZT0,Q8A1G0,Q8A1G3,Q8AAZ9,Q89ZW1,Q8A5G4,Q8A0U7,Q89YT0,Q8A0Y0,Q8A3E4,Q8A276,Q8AA86,Q8AAP0,Q8A5K1,Q8A2R5,Q8A7T4,Q8ABG0,Q8AAD9,Q89ZR7,Q8A4B3,Q8AAC0,Q8AAQ2,Q8A729,Q8A835,Q8A749,Q8ABZ0,Q8AA41,Q8A1E3,Q8A0P2,Q8A0G1,Q8ABP9,Q8A1J9,Q8A3U4,Q89ZJ8,Q8A1M2,Q89YP0,Q8A7F7
2	GO:0008152	metabolic process	Biological Process	42	Q8A0E7,Q8A2B8,Q8A341,Q8A9P4,Q8AAW6,G8JZS6,Q8A1G2,G8JZS4,G8JZT0,Q8A1G0,Q8A1G3,Q8AAZ9,Q89ZW1,Q8A5G4,Q8A0U7,Q89YT0,Q8A0Y0,Q8A3E4,Q8A7J5,Q8A7Q5,Q8A276,Q8AA86,Q8AAP0,Q8A5K1,Q8A2R5,Q8A7T4,Q8ABG0,Q8AAD9,Q89ZR7,Q8A4B3,Q8A835,Q8A749,Q8AA41,Q8A1E3,Q8A0P2,Q8A0G1,Q8ABP9,Q8A1J9,Q8A3U4,Q8A1M2,Q89YP0,Q8A7F7
2	GO:0009987	cellular process	Biological Process	38	Q8A7J5,Q8A7Q5,Q8A9P4,G8JZS6,Q8A1G2,G8JZS4,G8JZT0,Q8A1G0,Q8A1G3,Q89ZW1,Q8A5G4,Q8A0U7,Q89YT0,Q8A0Y0,Q8A3E4,Q8A276,Q8AA86,Q8AAP0,Q8A5K1,Q8A2R5,Q8A7T4,Q8ABG0,Q8AAD9,Q89ZR7,Q8A4B3,Q8A835,Q8A749,Q8ABZ0,Q8AA41,Q8A1E3,Q8A0P2,Q8A0G1,Q8ABP9,Q8A1J9,Q8A3U4,Q8A1M2,Q89YP0,Q8A7F7
2	GO:0019740	nitrogen utilization	Biological Process	1	Q8AAC0
2	GO:0023052	signaling	Biological Process	2	Q8A7J5,Q8A7Q5
2	GO:0050789	regulation of biological process	Biological Process	3	Q8A7J5,Q8A7Q5,Q8AAC0
2	GO:0050896	response to stimulus	Biological Process	4	Q8A7J5,Q8A7Q5,Q8A0U7,Q89YT0
2	GO:0051179	localization	Biological Process	4	Q8AAQ2,Q8A729,Q8A1E3,Q89ZJ8
2	GO:0051704	multi-organism process	Biological Process	1	Q8ABZ0
2	GO:0065007	biological regulation	Biological Process	4	Q8A7J5,Q8A7Q5,Q8AAC0,Q8A1E3
2	GO:0071840	cellular component organization or biogenesis	Biological Process	4	Q8A0P2,Q8A1E3,Q8A835,Q89YP0
3	GO:0055114	oxidation-reduction process	Biological Process	3	Q8A9P4,Q8A0G1,Q8AAZ9
3	GO:0006807	nitrogen compound metabolic process	Biological Process	26	Q89ZW1,Q8A5G4,Q8A0U7,Q89YT0,Q8A0Y0,Q8A3E4,Q8A7J5,Q8A7Q5,Q8A276,Q8AA86,Q8AAP0,Q8A5K1,Q8A2R5,Q8A7T4,Q8ABG0,Q8AAD9,Q89ZR7,Q8A4B3,Q8A749,Q8A1E3,Q8A0P2,Q8A0G1,Q8A3U4,Q8A1M2,Q89YP0,Q8A7F7
3	GO:0009056	catabolic process	Biological Process	10	Q8A0E7,G8JZS4,G8JZS6,G8JZT0,Q8A1G0,Q8A1G2,Q8A1G3,Q8A0Y0,Q8A4B3,Q8A1J9
3	GO:0009058	biosynthetic process	Biological Process	13	Q8A9P4,Q8A3E4,Q8A7J5,Q8A7Q5,Q8A276,Q8AA86,Q8AAP0,Q89ZR7,Q8A835,Q8AA41,Q8ABP9,Q8A5G4,Q8A7F7
3	GO:0019222	regulation of metabolic process	Biological Process	2	Q8A7J5,Q8A7Q5
3	GO:0032259	methylation	Biological Process	2	Q8A0P2,Q89YP0
3	GO:0044237	cellular metabolic process	Biological Process	36	Q8A9P4,G8JZS6,Q8A1G2,G8JZS4,G8JZT0,Q8A1G0,Q8A1G3,Q89ZW1,Q8A5G4,Q8A0U7,Q89YT0,Q8A0Y0,Q8A3E4,Q8A7J5,Q8A7Q5,Q8A276,Q8AA86,Q8AAP0,Q8A5K1,Q8A2R5,Q8A7T4,Q8ABG0,Q8AAD9,Q89ZR7,Q8A4B3,Q8A835,Q8A749,Q8AA41,Q8A0P2,Q8A0G1,Q8ABP9,Q8A1J9,Q8A3U4,Q8A1M2,Q89YP0,Q8A7F7
3	GO:0044238	primary metabolic process	Biological Process	41	Q8A0E7,Q8A2B8,Q8A341,Q8A9P4,Q8AAW6,G8JZS6,Q8A1G2,G8JZS4,G8JZT0,Q8A1G0,Q8A1G3,Q89ZW1,Q8A5G4,Q8A0U7,Q89YT0,Q8A0Y0,Q8A3E4,Q8A7J5,Q8A7Q5,Q8A276,Q8AA86,Q8AAP0,Q8A5K1,Q8A2R5,Q8A7T4,Q8ABG0,Q8AAD9,Q89ZR7,Q8A4B3,Q8A835,Q8A749,Q8AA41,Q8A1E3,Q8A0P2,Q8A0G1,Q8ABP9,Q8A1J9,Q8A3U4,Q8A1M2,Q89YP0,Q8A7F7
3	GO:0044281	small molecule metabolic process	Biological Process	9	Q89ZW1,Q8AAD9,Q89ZR7,Q8A4B3,Q8A749,Q8AA41,Q8A0G1,Q8A5G4,Q8A7F7
3	GO:0071704	organic substance metabolic process	Biological Process	41	Q8A0E7,Q8A2B8,Q8A341,Q8A9P4,Q8AAW6,G8JZS6,Q8A1G2,G8JZS4,G8JZT0,Q8A1G0,Q8A1G3,Q89ZW1,Q8A5G4,Q8A0U7,Q89YT0,Q8A0Y0,Q8A3E4,Q8A7J5,Q8A7Q5,Q8A276,Q8AA86,Q8AAP0,Q8A5K1,Q8A2R5,Q8A7T4,Q8ABG0,Q8AAD9,Q89ZR7,Q8A4B3,Q8A835,Q8A749,Q8AA41,Q8A1E3,Q8A0P2,Q8A0G1,Q8ABP9,Q8A1J9,Q8A3U4,Q8A1M2,Q89YP0,Q8A7F7
3	GO:0006457	protein folding	Biological Process	1	Q8A1E3
3	GO:0007165	signal transduction	Biological Process	2	Q8A7J5,Q8A7Q5
3	GO:0007154	cell communication	Biological Process	2	Q8A7J5,Q8A7Q5
3	GO:0016043	cellular component organization	Biological Process	2	Q8A1E3,Q8A835
3	GO:0044764	multi-organism cellular process	Biological Process	1	Q8ABZ0
3	GO:0050794	regulation of cellular process	Biological Process	2	Q8A7J5,Q8A7Q5
3	GO:0051716	cellular response to stimulus	Biological Process	4	Q8A7J5,Q8A7Q5,Q8A0U7,Q89YT0
3	GO:0071554	cell wall organization or biogenesis	Biological Process	2	Q8A835,Q8A1J9
3	GO:0006808	regulation of nitrogen utilization	Biological Process	1	Q8AAC0
3	GO:0006950	response to stress	Biological Process	2	Q8A0U7,Q89YT0
3	GO:0033036	macromolecule localization	Biological Process	1	Q8A1E3
3	GO:0051234	establishment of localization	Biological Process	4	Q8AAQ2,Q8A729,Q8A1E3,Q89ZJ8
3	GO:0051641	cellular localization	Biological Process	1	Q8A1E3
3	GO:0065008	regulation of biological quality	Biological Process	1	Q8A1E3
3	GO:0044085	cellular component biogenesis	Biological Process	3	Q8A0P2,Q8A835,Q89YP0
4	GO:0022900	electron transport chain	Biological Process	1	Q8A0G1
4	GO:0015980	energy derivation by oxidation of organic compounds	Biological Process	2	Q8A9P4,Q8A0G1
4	GO:0034641	cellular nitrogen compound metabolic process	Biological Process	22	Q89ZW1,Q8A5G4,Q8A0U7,Q89YT0,Q8A0Y0,Q8A3E4,Q8A7J5,Q8A7Q5,Q8A276,Q8AA86,Q8AAP0,Q8A2R5,Q8A7T4,Q8ABG0,Q8A4B3,Q8A749,Q89ZR7,Q8A0P2,Q8A0G1,Q8A1M2,Q89YP0,Q8A7F7
4	GO:0051171	regulation of nitrogen compound metabolic process	Biological Process	2	Q8A7J5,Q8A7Q5
4	GO:1901564	organonitrogen compound metabolic process	Biological Process	16	Q89ZW1,Q8A276,Q8AA86,Q8AAP0,Q8A5K1,Q8A2R5,Q8A7T4,Q8ABG0,Q8AAD9,Q89ZR7,Q8A4B3,Q8A1E3,Q8A0G1,Q8A5G4,Q8A3U4,Q8A7F7
4	GO:0044248	cellular catabolic process	Biological Process	8	G8JZS4,G8JZS6,G8JZT0,Q8A1G0,Q8A1G2,Q8A1G3,Q8A0Y0,Q8A4B3
4	GO:0044282	small molecule catabolic process	Biological Process	1	Q8A4B3
4	GO:1901575	organic substance catabolic process	Biological Process	10	Q8A0E7,G8JZS4,G8JZS6,G8JZT0,Q8A1G0,Q8A1G2,Q8A1G3,Q8A0Y0,Q8A4B3,Q8A1J9
4	GO:0009889	regulation of biosynthetic process	Biological Process	2	Q8A7J5,Q8A7Q5
4	GO:0044249	cellular biosynthetic process	Biological Process	13	Q8A9P4,Q8A3E4,Q8A7J5,Q8A7Q5,Q8A276,Q8AA86,Q8AAP0,Q89ZR7,Q8A835,Q8AA41,Q8ABP9,Q8A5G4,Q8A7F7
4	GO:0044283	small molecule biosynthetic process	Biological Process	2	Q89ZR7,Q8A7F7
4	GO:1901576	organic substance biosynthetic process	Biological Process	13	Q8A9P4,Q8A3E4,Q8A7J5,Q8A7Q5,Q8A276,Q8AA86,Q8AAP0,Q89ZR7,Q8A835,Q8AA41,Q8ABP9,Q8A5G4,Q8A7F7
4	GO:0031323	regulation of cellular metabolic process	Biological Process	2	Q8A7J5,Q8A7Q5
4	GO:0060255	regulation of macromolecule metabolic process	Biological Process	2	Q8A7J5,Q8A7Q5
4	GO:0080090	regulation of primary metabolic process	Biological Process	2	Q8A7J5,Q8A7Q5
4	GO:0043414	macromolecule methylation	Biological Process	2	Q8A0P2,Q89YP0
4	GO:0006081	cellular aldehyde metabolic process	Biological Process	1	Q8AA41
4	GO:0006082	organic acid metabolic process	Biological Process	4	Q8AAD9,Q89ZR7,Q8A4B3,Q8AA41
4	GO:0006091	generation of precursor metabolites and energy	Biological Process	2	Q8A9P4,Q8A0G1
4	GO:0006575	cellular modified amino acid metabolic process	Biological Process	1	Q89ZR7
4	GO:0006725	cellular aromatic compound metabolic process	Biological Process	15	Q89ZW1,Q8A5G4,Q8A0U7,Q89YT0,Q8A0Y0,Q8A3E4,Q8A7J5,Q8A7Q5,Q8A4B3,Q8A749,Q8A0P2,Q8A0G1,Q8A1M2,Q89YP0,Q8A7F7
4	GO:0006793	phosphorus metabolic process	Biological Process	5	Q89ZW1,Q8A749,Q8AA41,Q8A0G1,Q8A3U4
4	GO:0017144	drug metabolic process	Biological Process	2	Q8A4B3,Q8A0G1
4	GO:0043094	cellular metabolic compound salvage	Biological Process	1	Q8A7F7
4	GO:0044255	cellular lipid metabolic process	Biological Process	2	Q8A835,Q8AA41
4	GO:0044260	cellular macromolecule metabolic process	Biological Process	24	Q8A9P4,G8JZS6,Q8A1G2,G8JZS4,G8JZT0,Q8A1G0,Q8A1G3,Q8A5G4,Q8A0U7,Q89YT0,Q8A0Y0,Q8A3E4,Q8A7J5,Q8A7Q5,Q8A276,Q8AA86,Q8AAP0,Q8A5K1,Q8A835,Q8A0P2,Q8ABP9,Q8A1J9,Q8A3U4,Q89YP0
4	GO:0044262	cellular carbohydrate metabolic process	Biological Process	9	Q8A9P4,G8JZS6,Q8A1G2,G8JZS4,G8JZT0,Q8A1G0,Q8A1G3,Q8A835,Q8ABP9
4	GO:0046483	heterocycle metabolic process	Biological Process	15	Q89ZW1,Q8A5G4,Q8A0U7,Q89YT0,Q8A0Y0,Q8A3E4,Q8A7J5,Q8A7Q5,Q8A4B3,Q8A749,Q8A0P2,Q8A0G1,Q8A1M2,Q89YP0,Q8A7F7
4	GO:0051186	cofactor metabolic process	Biological Process	1	Q89ZR7
4	GO:0005975	carbohydrate metabolic process	Biological Process	14	Q8A0E7,Q8A9P4,G8JZS6,Q8A1G2,G8JZS4,G8JZT0,Q8A1G0,Q8A1G3,Q8A835,Q8ABP9,Q8A1J9,Q8A2B8,Q8A341,Q8AAW6
4	GO:0006139	nucleobase-containing compound metabolic process	Biological Process	14	Q89ZW1,Q8A5G4,Q8A0U7,Q89YT0,Q8A0Y0,Q8A3E4,Q8A7J5,Q8A7Q5,Q8A749,Q8A0P2,Q8A0G1,Q8A1M2,Q89YP0,Q8A7F7
4	GO:0006520	cellular amino acid metabolic process	Biological Process	3	Q89ZR7,Q8A4B3,Q8AAD9
4	GO:0006629	lipid metabolic process	Biological Process	2	Q8A835,Q8AA41
4	GO:0019538	protein metabolic process	Biological Process	9	Q8A276,Q8AA86,Q8AAP0,Q8A5K1,Q8A2R5,Q8A7T4,Q8ABG0,Q8A1E3,Q8A3U4
4	GO:0006766	vitamin metabolic process	Biological Process	1	Q89ZR7
4	GO:0055086	nucleobase-containing small molecule metabolic process	Biological Process	5	Q89ZW1,Q8A749,Q8A0G1,Q8A5G4,Q8A7F7
4	GO:0019637	organophosphate metabolic process	Biological Process	4	Q89ZW1,Q8A749,Q8AA41,Q8A0G1
4	GO:0043170	macromolecule metabolic process	Biological Process	30	Q8A0E7,Q8A9P4,G8JZS6,Q8A1G2,G8JZS4,G8JZT0,Q8A1G0,Q8A1G3,Q8A5G4,Q8A0U7,Q89YT0,Q8A0Y0,Q8A3E4,Q8A7J5,Q8A7Q5,Q8A276,Q8AA86,Q8AAP0,Q8A5K1,Q8A2R5,Q8A7T4,Q8ABG0,Q8A835,Q8A1E3,Q8A0P2,Q8ABP9,Q8A1J9,Q8A3U4,Q8A1M2,Q89YP0
4	GO:1901135	carbohydrate derivative metabolic process	Biological Process	5	Q8A835,Q8AA41,Q8A0G1,Q8A5G4,Q8A7F7
4	GO:1901360	organic cyclic compound metabolic process	Biological Process	15	Q89ZW1,Q8A5G4,Q8A0U7,Q89YT0,Q8A0Y0,Q8A3E4,Q8A7J5,Q8A7Q5,Q8A4B3,Q8A749,Q8A0P2,Q8A0G1,Q8A1M2,Q89YP0,Q8A7F7
4	GO:0022417	protein maturation by protein folding	Biological Process	1	Q8A1E3
4	GO:0061077	chaperone-mediated protein folding	Biological Process	1	Q8A1E3
4	GO:0035556	intracellular signal transduction	Biological Process	2	Q8A7J5,Q8A7Q5
4	GO:0045229	external encapsulating structure organization	Biological Process	1	Q8A835
4	GO:0061024	membrane organization	Biological Process	1	Q8A1E3
4	GO:0000746	conjugation	Biological Process	1	Q8ABZ0
4	GO:0009292	genetic transfer	Biological Process	1	Q8ABZ0
4	GO:0033554	cellular response to stress	Biological Process	2	Q8A0U7,Q89YT0
4	GO:0042546	cell wall biogenesis	Biological Process	1	Q8A835
4	GO:0044036	cell wall macromolecule metabolic process	Biological Process	2	Q8A835,Q8A1J9
4	GO:0071555	cell wall organization	Biological Process	1	Q8A835
4	GO:0008104	protein localization	Biological Process	1	Q8A1E3
4	GO:0070727	cellular macromolecule localization	Biological Process	1	Q8A1E3
4	GO:0006810	transport	Biological Process	3	Q8AAQ2,Q8A729,Q89ZJ8
4	GO:0045184	establishment of protein localization	Biological Process	1	Q8A1E3
4	GO:0031647	regulation of protein stability	Biological Process	1	Q8A1E3
4	GO:0022613	ribonucleoprotein complex biogenesis	Biological Process	2	Q8A0P2,Q89YP0
4	GO:0070589	cellular component macromolecule biosynthetic process	Biological Process	1	Q8A835
5	GO:0022904	respiratory electron transport chain	Biological Process	1	Q8A0G1
5	GO:0006112	energy reserve metabolic process	Biological Process	1	Q8A9P4
5	GO:0045333	cellular respiration	Biological Process	1	Q8A0G1
5	GO:0043603	cellular amide metabolic process	Biological Process	8	Q8A276,Q8AA86,Q8AAP0,Q8A2R5,Q8A7T4,Q8ABG0,Q89ZR7,Q8A4B3
5	GO:0044270	cellular nitrogen compound catabolic process	Biological Process	2	Q8A0Y0,Q8A4B3
5	GO:0044271	cellular nitrogen compound biosynthetic process	Biological Process	9	Q8A3E4,Q8A7J5,Q8A7Q5,Q8A276,Q8AA86,Q8AAP0,Q89ZR7,Q8A5G4,Q8A7F7
5	GO:0052803	imidazole-containing compound metabolic process	Biological Process	1	Q8A4B3
5	GO:0072521	purine-containing compound metabolic process	Biological Process	1	Q8A0G1
5	GO:0072527	pyrimidine-containing compound metabolic process	Biological Process	2	Q89ZW1,Q8A5G4
5	GO:0019219	regulation of nucleobase-containing compound metabolic process	Biological Process	2	Q8A7J5,Q8A7Q5
5	GO:0006518	peptide metabolic process	Biological Process	6	Q8A276,Q8AA86,Q8AAP0,Q8A2R5,Q8A7T4,Q8ABG0
5	GO:0009116	nucleoside metabolic process	Biological Process	2	Q8A5G4,Q8A7F7
5	GO:0043606	formamide metabolic process	Biological Process	1	Q8A4B3
5	GO:1901565	organonitrogen compound catabolic process	Biological Process	1	Q8A4B3
5	GO:1901566	organonitrogen compound biosynthetic process	Biological Process	5	Q8A276,Q8AA86,Q8AAP0,Q89ZR7,Q8A7F7
5	GO:0016054	organic acid catabolic process	Biological Process	1	Q8A4B3
5	GO:0019439	aromatic compound catabolic process	Biological Process	2	Q8A0Y0,Q8A4B3
5	GO:0044265	cellular macromolecule catabolic process	Biological Process	1	Q8A0Y0
5	GO:0044275	cellular carbohydrate catabolic process	Biological Process	6	G8JZS4,G8JZS6,G8JZT0,Q8A1G0,Q8A1G2,Q8A1G3
5	GO:0046700	heterocycle catabolic process	Biological Process	2	Q8A0Y0,Q8A4B3
5	GO:0009057	macromolecule catabolic process	Biological Process	9	Q8A0E7,G8JZS4,G8JZS6,G8JZT0,Q8A1G0,Q8A1G2,Q8A1G3,Q8A0Y0,Q8A1J9
5	GO:0016052	carbohydrate catabolic process	Biological Process	8	Q8A0E7,G8JZS4,G8JZS6,G8JZT0,Q8A1G0,Q8A1G2,Q8A1G3,Q8A1J9
5	GO:1901361	organic cyclic compound catabolic process	Biological Process	2	Q8A0Y0,Q8A4B3
5	GO:0010556	regulation of macromolecule biosynthetic process	Biological Process	2	Q8A7J5,Q8A7Q5
5	GO:0031326	regulation of cellular biosynthetic process	Biological Process	2	Q8A7J5,Q8A7Q5
5	GO:0008299	isoprenoid biosynthetic process	Biological Process	1	Q8AA41
5	GO:0008654	phospholipid biosynthetic process	Biological Process	1	Q8AA41
5	GO:0009110	vitamin biosynthetic process	Biological Process	1	Q89ZR7
5	GO:0016053	organic acid biosynthetic process	Biological Process	1	Q89ZR7
5	GO:0018130	heterocycle biosynthetic process	Biological Process	5	Q8A3E4,Q8A7J5,Q8A7Q5,Q8A5G4,Q8A7F7
5	GO:0019438	aromatic compound biosynthetic process	Biological Process	5	Q8A3E4,Q8A7J5,Q8A7Q5,Q8A5G4,Q8A7F7
5	GO:0034637	cellular carbohydrate biosynthetic process	Biological Process	3	Q8A9P4,Q8A835,Q8ABP9
5	GO:0034645	cellular macromolecule biosynthetic process	Biological Process	10	Q8A9P4,Q8A3E4,Q8A7J5,Q8A7Q5,Q8A276,Q8AA86,Q8AAP0,Q8A835,Q8ABP9,Q8A5G4
5	GO:0051188	cofactor biosynthetic process	Biological Process	1	Q89ZR7
5	GO:0034404	nucleobase-containing small molecule biosynthetic process	Biological Process	1	Q8A7F7
5	GO:0008610	lipid biosynthetic process	Biological Process	2	Q8A835,Q8AA41
5	GO:0009059	macromolecule biosynthetic process	Biological Process	10	Q8A9P4,Q8A3E4,Q8A7J5,Q8A7Q5,Q8A276,Q8AA86,Q8AAP0,Q8A835,Q8ABP9,Q8A5G4
5	GO:0016051	carbohydrate biosynthetic process	Biological Process	3	Q8A9P4,Q8A835,Q8ABP9
5	GO:0090407	organophosphate biosynthetic process	Biological Process	1	Q8AA41
5	GO:1901137	carbohydrate derivative biosynthetic process	Biological Process	2	Q8A835,Q8A7F7
5	GO:1901362	organic cyclic compound biosynthetic process	Biological Process	5	Q8A3E4,Q8A7J5,Q8A7Q5,Q8A5G4,Q8A7F7
5	GO:0010468	regulation of gene expression	Biological Process	2	Q8A7J5,Q8A7Q5
5	GO:0051252	regulation of RNA metabolic process	Biological Process	2	Q8A7J5,Q8A7Q5
5	GO:0001510	RNA methylation	Biological Process	2	Q8A0P2,Q89YP0
5	GO:0019682	glyceraldehyde-3-phosphate metabolic process	Biological Process	1	Q8AA41
5	GO:0043436	oxoacid metabolic process	Biological Process	4	Q8AAD9,Q89ZR7,Q8A4B3,Q8AA41
5	GO:0006119	oxidative phosphorylation	Biological Process	1	Q8A0G1
5	GO:0015939	pantothenate metabolic process	Biological Process	1	Q89ZR7
5	GO:0009072	aromatic amino acid family metabolic process	Biological Process	1	Q8A4B3
5	GO:0006796	phosphate-containing compound metabolic process	Biological Process	5	Q89ZW1,Q8A749,Q8AA41,Q8A0G1,Q8A3U4
5	GO:0016999	antibiotic metabolic process	Biological Process	1	Q8A4B3
5	GO:0046034	ATP metabolic process	Biological Process	1	Q8A0G1
5	GO:0043174	nucleoside salvage	Biological Process	1	Q8A7F7
5	GO:0006644	phospholipid metabolic process	Biological Process	1	Q8AA41
5	GO:0006720	isoprenoid metabolic process	Biological Process	1	Q8AA41
5	GO:0008653	lipopolysaccharide metabolic process	Biological Process	1	Q8A835
5	GO:0006259	DNA metabolic process	Biological Process	4	Q8A0U7,Q89YT0,Q8A0Y0,Q8A5G4
5	GO:0044264	cellular polysaccharide metabolic process	Biological Process	9	Q8A9P4,G8JZS6,Q8A1G2,G8JZS4,G8JZT0,Q8A1G0,Q8A1G3,Q8A835,Q8ABP9
5	GO:0044267	cellular protein metabolic process	Biological Process	5	Q8A276,Q8AA86,Q8AAP0,Q8A5K1,Q8A3U4
5	GO:0006732	coenzyme metabolic process	Biological Process	1	Q89ZR7
5	GO:0005976	polysaccharide metabolic process	Biological Process	11	Q8A0E7,Q8A9P4,G8JZS6,Q8A1G2,G8JZS4,G8JZT0,Q8A1G0,Q8A1G3,Q8A835,Q8ABP9,Q8A1J9
5	GO:0009311	oligosaccharide metabolic process	Biological Process	2	Q8A1G0,Q8A1G3
5	GO:0034654	nucleobase-containing compound biosynthetic process	Biological Process	5	Q8A3E4,Q8A7J5,Q8A7Q5,Q8A5G4,Q8A7F7
5	GO:0034655	nucleobase-containing compound catabolic process	Biological Process	1	Q8A0Y0
5	GO:0090304	nucleic acid metabolic process	Biological Process	10	Q8A5G4,Q8A0U7,Q89YT0,Q8A0Y0,Q8A3E4,Q8A7J5,Q8A7Q5,Q8A0P2,Q8A1M2,Q89YP0
5	GO:0008652	cellular amino acid biosynthetic process	Biological Process	1	Q89ZR7
5	GO:0009063	cellular amino acid catabolic process	Biological Process	1	Q8A4B3
5	GO:1901605	alpha-amino acid metabolic process	Biological Process	2	Q89ZR7,Q8A4B3
5	GO:1903509	liposaccharide metabolic process	Biological Process	1	Q8A835
5	GO:0006508	proteolysis	Biological Process	3	Q8A2R5,Q8A7T4,Q8ABG0
5	GO:0036211	protein modification process	Biological Process	2	Q8A5K1,Q8A3U4
5	GO:0051604	protein maturation	Biological Process	4	Q8A2R5,Q8A7T4,Q8ABG0,Q8A1E3
5	GO:0006767	water-soluble vitamin metabolic process	Biological Process	1	Q89ZR7
5	GO:0006753	nucleoside phosphate metabolic process	Biological Process	3	Q89ZW1,Q8A749,Q8A0G1
5	GO:0019693	ribose phosphate metabolic process	Biological Process	1	Q8A0G1
5	GO:0010467	gene expression	Biological Process	13	Q8A3E4,Q8A7J5,Q8A7Q5,Q8A276,Q8AA86,Q8AAP0,Q8A2R5,Q8A7T4,Q8ABG0,Q8A1E3,Q8A0P2,Q8A1M2,Q89YP0
5	GO:0043412	macromolecule modification	Biological Process	5	Q8A5K1,Q8A0P2,Q8A3U4,Q8A1M2,Q89YP0
5	GO:1901657	glycosyl compound metabolic process	Biological Process	2	Q8A5G4,Q8A7F7
5	GO:0000160	phosphorelay signal transduction system	Biological Process	2	Q8A7J5,Q8A7Q5
5	GO:0051205	protein insertion into membrane	Biological Process	1	Q8A1E3
5	GO:0009291	unidirectional conjugation	Biological Process	1	Q8ABZ0
5	GO:0006974	cellular response to DNA damage stimulus	Biological Process	2	Q8A0U7,Q89YT0
5	GO:0044038	cell wall macromolecule biosynthetic process	Biological Process	1	Q8A835
5	GO:0010383	cell wall polysaccharide metabolic process	Biological Process	1	Q8A1J9
5	GO:0034613	cellular protein localization	Biological Process	1	Q8A1E3
5	GO:0006811	ion transport	Biological Process	2	Q8AAQ2,Q8A729
5	GO:0055085	transmembrane transport	Biological Process	1	Q89ZJ8
5	GO:0090150	establishment of protein localization to membrane	Biological Process	1	Q8A1E3
5	GO:0050821	protein stabilization	Biological Process	1	Q8A1E3
5	GO:0042254	ribosome biogenesis	Biological Process	2	Q8A0P2,Q89YP0
6	GO:0042773	ATP synthesis coupled electron transport	Biological Process	1	Q8A0G1
6	GO:0005977	glycogen metabolic process	Biological Process	1	Q8A9P4
6	GO:0043604	amide biosynthetic process	Biological Process	4	Q8A276,Q8AA86,Q8AAP0,Q89ZR7
6	GO:0052805	imidazole-containing compound catabolic process	Biological Process	1	Q8A4B3
6	GO:0006547	histidine metabolic process	Biological Process	1	Q8A4B3
6	GO:0006163	purine nucleotide metabolic process	Biological Process	1	Q8A0G1
6	GO:0006213	pyrimidine nucleoside metabolic process	Biological Process	1	Q8A5G4
6	GO:0006220	pyrimidine nucleotide metabolic process	Biological Process	1	Q89ZW1
6	GO:0043043	peptide biosynthetic process	Biological Process	3	Q8A276,Q8AA86,Q8AAP0
6	GO:0009119	ribonucleoside metabolic process	Biological Process	1	Q8A7F7
6	GO:0009120	deoxyribonucleoside metabolic process	Biological Process	1	Q8A5G4
6	GO:0009163	nucleoside biosynthetic process	Biological Process	1	Q8A7F7
6	GO:0019556	histidine catabolic process to glutamate and formamide	Biological Process	1	Q8A4B3
6	GO:0042398	cellular modified amino acid biosynthetic process	Biological Process	1	Q89ZR7
6	GO:0046395	carboxylic acid catabolic process	Biological Process	1	Q8A4B3
6	GO:0009074	aromatic amino acid family catabolic process	Biological Process	1	Q8A4B3
6	GO:0006308	DNA catabolic process	Biological Process	1	Q8A0Y0
6	GO:0044247	cellular polysaccharide catabolic process	Biological Process	6	G8JZS4,G8JZS6,G8JZT0,Q8A1G0,Q8A1G2,Q8A1G3
6	GO:0000272	polysaccharide catabolic process	Biological Process	8	G8JZS4,G8JZS6,G8JZT0,Q8A1G0,Q8A1G2,Q8A1G3,Q8A1J9,Q8A0E7
6	GO:0009313	oligosaccharide catabolic process	Biological Process	2	Q8A1G0,Q8A1G3
6	GO:2000112	regulation of cellular macromolecule biosynthetic process	Biological Process	2	Q8A7J5,Q8A7Q5
6	GO:2001141	regulation of RNA biosynthetic process	Biological Process	2	Q8A7J5,Q8A7Q5
6	GO:0009240	isopentenyl diphosphate biosynthetic process	Biological Process	1	Q8AA41
6	GO:0016114	terpenoid biosynthetic process	Biological Process	1	Q8AA41
6	GO:0042364	water-soluble vitamin biosynthetic process	Biological Process	1	Q89ZR7
6	GO:0046394	carboxylic acid biosynthetic process	Biological Process	1	Q89ZR7
6	GO:0033692	cellular polysaccharide biosynthetic process	Biological Process	3	Q8A9P4,Q8A835,Q8ABP9
6	GO:0006351	transcription, DNA-templated	Biological Process	3	Q8A3E4,Q8A7J5,Q8A7Q5
6	GO:0006412	translation	Biological Process	3	Q8A276,Q8AA86,Q8AAP0
6	GO:0071897	DNA biosynthetic process	Biological Process	1	Q8A5G4
6	GO:0009108	coenzyme biosynthetic process	Biological Process	1	Q89ZR7
6	GO:0009103	lipopolysaccharide biosynthetic process	Biological Process	1	Q8A835
6	GO:0000271	polysaccharide biosynthetic process	Biological Process	3	Q8A9P4,Q8A835,Q8ABP9
6	GO:0032774	RNA biosynthetic process	Biological Process	3	Q8A3E4,Q8A7J5,Q8A7Q5
6	GO:1901659	glycosyl compound biosynthetic process	Biological Process	1	Q8A7F7
6	GO:0006355	regulation of transcription, DNA-templated	Biological Process	2	Q8A7J5,Q8A7Q5
6	GO:0031167	rRNA methylation	Biological Process	2	Q89YP0,Q8A0P2
6	GO:0019288	isopentenyl diphosphate biosynthetic process, methylerythritol 4-phosphate pathway	Biological Process	1	Q8AA41
6	GO:0019752	carboxylic acid metabolic process	Biological Process	4	Q8AAD9,Q89ZR7,Q8A4B3,Q8AA41
6	GO:0015940	pantothenate biosynthetic process	Biological Process	1	Q89ZR7
6	GO:0016310	phosphorylation	Biological Process	2	Q8A0G1,Q8A3U4
6	GO:0015942	formate metabolic process	Biological Process	1	Q8A4B3
6	GO:1990397	queuosine salvage	Biological Process	1	Q8A7F7
6	GO:0046490	isopentenyl diphosphate metabolic process	Biological Process	1	Q8AA41
6	GO:0006721	terpenoid metabolic process	Biological Process	1	Q8AA41
6	GO:0006281	DNA repair	Biological Process	2	Q89YT0,Q8A0U7
6	GO:0006310	DNA recombination	Biological Process	1	Q8A0U7
6	GO:0006073	cellular glucan metabolic process	Biological Process	7	Q8A9P4,G8JZS6,Q8A1G2,G8JZS4,G8JZT0,Q8A1G0,Q8A1G3
6	GO:0046379	extracellular polysaccharide metabolic process	Biological Process	1	Q8ABP9
6	GO:0006464	cellular protein modification process	Biological Process	2	Q8A3U4,Q8A5K1
6	GO:0044042	glucan metabolic process	Biological Process	7	Q8A9P4,G8JZS6,Q8A1G2,G8JZS4,G8JZT0,Q8A1G0,Q8A1G3
6	GO:0016070	RNA metabolic process	Biological Process	6	Q8A3E4,Q8A7J5,Q8A7Q5,Q8A0P2,Q8A1M2,Q89YP0
6	GO:1901607	alpha-amino acid biosynthetic process	Biological Process	1	Q89ZR7
6	GO:1901606	alpha-amino acid catabolic process	Biological Process	1	Q8A4B3
6	GO:0009064	glutamine family amino acid metabolic process	Biological Process	1	Q8A4B3
6	GO:0009078	pyruvate family amino acid metabolic process	Biological Process	1	Q89ZR7
6	GO:0016485	protein processing	Biological Process	3	Q8A2R5,Q8A7T4,Q8ABG0
6	GO:0009117	nucleotide metabolic process	Biological Process	3	Q89ZW1,Q8A0G1,Q8A749
6	GO:0009123	nucleoside monophosphate metabolic process	Biological Process	1	Q8A0G1
6	GO:0009141	nucleoside triphosphate metabolic process	Biological Process	1	Q8A0G1
6	GO:0009259	ribonucleotide metabolic process	Biological Process	1	Q8A0G1
6	GO:0006396	RNA processing	Biological Process	3	Q8A0P2,Q8A1M2,Q89YP0
6	GO:0009451	RNA modification	Biological Process	3	Q8A0P2,Q8A1M2,Q89YP0
6	GO:0032978	protein insertion into membrane from inner side	Biological Process	1	Q8A1E3
6	GO:0010410	hemicellulose metabolic process	Biological Process	1	Q8A1J9
6	GO:0072657	protein localization to membrane	Biological Process	1	Q8A1E3
6	GO:0006812	cation transport	Biological Process	2	Q8AAQ2,Q8A729
6	GO:0006364	rRNA processing	Biological Process	2	Q8A0P2,Q89YP0
7	GO:0005978	glycogen biosynthetic process	Biological Process	1	Q8A9P4
7	GO:0006548	histidine catabolic process	Biological Process	1	Q8A4B3
7	GO:0009150	purine ribonucleotide metabolic process	Biological Process	1	Q8A0G1
7	GO:0046125	pyrimidine deoxyribonucleoside metabolic process	Biological Process	1	Q8A5G4
7	GO:0042455	ribonucleoside biosynthetic process	Biological Process	1	Q8A7F7
7	GO:0046116	queuosine metabolic process	Biological Process	1	Q8A7F7
7	GO:0005983	starch catabolic process	Biological Process	6	G8JZS4,G8JZS6,G8JZT0,Q8A1G0,Q8A1G2,Q8A1G3
7	GO:0009251	glucan catabolic process	Biological Process	6	G8JZS4,G8JZS6,G8JZT0,Q8A1G0,Q8A1G2,Q8A1G3
7	GO:0045493	xylan catabolic process	Biological Process	1	Q8A1J9
7	GO:1903506	regulation of nucleic acid-templated transcription	Biological Process	2	Q8A7J5,Q8A7Q5
7	GO:0072330	monocarboxylic acid biosynthetic process	Biological Process	1	Q89ZR7
7	GO:0009250	glucan biosynthetic process	Biological Process	1	Q8A9P4
7	GO:0045226	extracellular polysaccharide biosynthetic process	Biological Process	1	Q8ABP9
7	GO:0006352	DNA-templated transcription, initiation	Biological Process	1	Q8A3E4
7	GO:0097659	nucleic acid-templated transcription	Biological Process	3	Q8A3E4,Q8A7J5,Q8A7Q5
7	GO:0070475	rRNA base methylation	Biological Process	1	Q89YP0
7	GO:0032787	monocarboxylic acid metabolic process	Biological Process	3	Q89ZR7,Q8AA41,Q8A4B3
7	GO:0043648	dicarboxylic acid metabolic process	Biological Process	1	Q8A4B3
7	GO:0006468	protein phosphorylation	Biological Process	1	Q8A3U4
7	GO:0019557	histidine catabolic process to glutamate and formate	Biological Process	1	Q8A4B3
7	GO:0006284	base-excision repair	Biological Process	1	Q89YT0
7	GO:0005982	starch metabolic process	Biological Process	6	G8JZS4,G8JZS6,G8JZT0,Q8A1G0,Q8A1G2,Q8A1G3
7	GO:0034660	ncRNA metabolic process	Biological Process	3	Q8A0P2,Q8A1M2,Q89YP0
7	GO:0009079	pyruvate family amino acid biosynthetic process	Biological Process	1	Q89ZR7
7	GO:0006536	glutamate metabolic process	Biological Process	1	Q8A4B3
7	GO:0006522	alanine metabolic process	Biological Process	1	Q89ZR7
7	GO:0009126	purine nucleoside monophosphate metabolic process	Biological Process	1	Q8A0G1
7	GO:0009161	ribonucleoside monophosphate metabolic process	Biological Process	1	Q8A0G1
7	GO:0009144	purine nucleoside triphosphate metabolic process	Biological Process	1	Q8A0G1
7	GO:0009199	ribonucleoside triphosphate metabolic process	Biological Process	1	Q8A0G1
7	GO:0034470	ncRNA processing	Biological Process	3	Q8A0P2,Q8A1M2,Q89YP0
7	GO:0000154	rRNA modification	Biological Process	2	Q8A0P2,Q89YP0
7	GO:0006400	tRNA modification	Biological Process	1	Q8A1M2
7	GO:0045491	xylan metabolic process	Biological Process	1	Q8A1J9
7	GO:0030001	metal ion transport	Biological Process	2	Q8AAQ2,Q8A729
7	GO:0015672	monovalent inorganic cation transport	Biological Process	2	Q8AAQ2,Q8A729
8	GO:0046104	thymidine metabolic process	Biological Process	1	Q8A5G4
8	GO:0008616	queuosine biosynthetic process	Biological Process	1	Q8A7F7
8	GO:0006090	pyruvate metabolic process	Biological Process	1	Q8AA41
8	GO:0046777	protein autophosphorylation	Biological Process	1	Q8A3U4
8	GO:0006399	tRNA metabolic process	Biological Process	1	Q8A1M2
8	GO:0016072	rRNA metabolic process	Biological Process	2	Q8A0P2,Q89YP0
8	GO:0006523	alanine biosynthetic process	Biological Process	1	Q89ZR7
8	GO:0009167	purine ribonucleoside monophosphate metabolic process	Biological Process	1	Q8A0G1
8	GO:0009205	purine ribonucleoside triphosphate metabolic process	Biological Process	1	Q8A0G1
8	GO:0008033	tRNA processing	Biological Process	1	Q8A1M2
8	GO:0061504	cyclic threonylcarbamoyladenosine biosynthetic process	Biological Process	1	Q8A1M2
8	GO:0006813	potassium ion transport	Biological Process	1	Q8AAQ2
8	GO:0006814	sodium ion transport	Biological Process	1	Q8A729

## Sheet: S vs G-MP
Level	GO_ID	Term	Type	Seqs_Num	Sequences
1	GO:0003674	molecular_function	Molecular Function	77	Q8A1E3,Q8A7B9,Q8A3U4,Q8A4H1,Q8A6S5,Q8A1G3,Q8A6Q6,Q8A7J5,Q8A7Q5,G8JZS4,Q8A1G2,Q8AA86,Q8A0P2,Q8A0U7,Q89YT0,Q89YY1,Q8A0I6,Q8A3E4,Q8A582,Q8A7X8,Q8A7Y5,Q8A276,Q8AAP0,Q8A9P4,Q8AAD9,Q89ZR7,Q8A5K1,Q89ZW1,Q8A2R5,Q8A7T4,Q8ABG0,Q8A9K7,Q8A1Q1,Q8A4B3,Q8A1J9,Q8A341,Q8A1G0,Q8ABP9,Q8A453,Q8A5G4,Q8A049,Q8A1C7,Q8A7F7,Q8AAM8,Q8A7C8,Q8A650,Q8AA41,Q8A5U4,Q8A0G1,Q89ZN1,Q8A0W5,Q8AAQ2,Q8AAC1,Q8A1M2,Q8AAT1,Q8A0Y0,Q8A835,…
2	GO:0140110	transcription regulator activity	Molecular Function	9	Q89YY1,Q8A3E4,Q8A3U4,Q8A4H1,Q8A7X8,Q8A7Y5,Q89YU6,Q8A4N8,Q8A952
2	GO:0003824	catalytic activity	Molecular Function	48	Q8A7B9,Q8A3U4,Q8A4H1,Q8A6S5,Q8AA86,Q8A0U7,Q8A9P4,Q89YT0,Q8AAD9,Q89ZR7,Q8A5K1,Q89ZW1,Q8A2R5,Q8A7T4,Q8ABG0,Q8A9K7,Q8A1Q1,G8JZS4,Q8A4B3,Q8A1J9,Q8A341,Q8A1G0,Q8A1G3,Q8ABP9,Q8A453,Q8A5G4,Q8A5U4,Q8A0G1,Q8A0P2,Q8A7C8,Q8A1M2,Q8AAT1,Q8A0Y0,Q8A835,Q8A2G2,Q8A650,Q8AB01,Q8A2D4,Q8AA96,Q8A0Y6,Q8A2B8,Q8A729,Q8AAW6,Q8A749,Q89ZN1,Q8AA41,Q8A0E7,Q89YP0
2	GO:0005198	structural molecule activity	Molecular Function	2	Q8A276,Q8AAP0
2	GO:0005215	transporter activity	Molecular Function	6	Q8A1C7,Q8A7F7,Q8AAM8,Q8AAQ2,Q8AAC1,Q8A7C4
2	GO:0005488	binding	Molecular Function	34	Q8A1E3,Q8A1G3,Q8A6Q6,Q8A7J5,Q8A7Q5,G8JZS4,Q8A1G2,Q8A0P2,Q8A0U7,Q89YT0,Q89YY1,Q8A0I6,Q8A3E4,Q8A582,Q8A049,Q8A1G0,Q8A1J9,Q8A7B9,Q8A7C8,Q8A5G4,Q8A650,Q8AA41,Q89ZN1,Q89ZW1,Q8A0W5,Q8AAZ9,Q8A9P4,Q8A3U4,Q8A4H1,Q8A7X8,Q8A276,Q8A537,G8JZS6,G8JZT0
2	GO:0016209	antioxidant activity	Molecular Function	1	Q8A7B9
2	GO:0098772	molecular function regulator	Molecular Function	1	Q8AAC0
2	GO:0060089	molecular transducer activity	Molecular Function	1	Q8A3U4
3	GO:0003700	DNA-binding transcription factor activity	Molecular Function	6	Q89YY1,Q8A3E4,Q8A3U4,Q8A4H1,Q8A7X8,Q8A7Y5
3	GO:0003712	transcription coregulator activity	Molecular Function	3	Q89YU6,Q8A4N8,Q8A952
3	GO:0016987	sigma factor activity	Molecular Function	1	Q8A3E4
3	GO:0016491	oxidoreductase activity	Molecular Function	3	Q8A7B9,Q8A0G1,Q8A5U4
3	GO:0016740	transferase activity	Molecular Function	13	Q8A3U4,Q8A4H1,Q8A6S5,Q8A9P4,Q8ABP9,Q8A5G4,Q8A0P2,Q8A835,Q8A650,Q8AB01,Q8A2D4,Q8AA41,Q89YP0
3	GO:0016787	hydrolase activity	Molecular Function	26	Q8AA86,Q8A0U7,Q8AAD9,Q89ZW1,Q8A2R5,Q8A7T4,Q8ABG0,Q8A9K7,Q8A1Q1,G8JZS4,Q8A1J9,Q8A341,Q8A9P4,Q8A1G0,Q8A1G3,Q8A453,Q89YT0,Q8A7C8,Q8A0Y0,Q8A2G2,Q8A0Y6,Q8A2B8,Q8A749,Q89ZN1,Q8A0E7,Q8AA96
3	GO:0016829	lyase activity	Molecular Function	5	Q89ZR7,Q8A4B3,Q8A1M2,Q8A729,Q8AA86
3	GO:0016853	isomerase activity	Molecular Function	2	Q8AAT1,Q8AAW6
3	GO:0016874	ligase activity	Molecular Function	2	Q8A5K1,Q8A1M2
3	GO:0140096	catalytic activity, acting on a protein	Molecular Function	11	Q8A3U4,Q8A4H1,Q8A6S5,Q8A5K1,Q8A2R5,Q8A7T4,Q8ABG0,Q8A9K7,Q8A1Q1,Q8ABP9,Q8A453
3	GO:0140097	catalytic activity, acting on DNA	Molecular Function	3	Q8A0U7,Q89YT0,Q8A0Y0
3	GO:0140098	catalytic activity, acting on RNA	Molecular Function	4	Q8AA86,Q89ZN1,Q89YP0,Q8A1M2
3	GO:0003735	structural constituent of ribosome	Molecular Function	2	Q8A276,Q8AAP0
3	GO:0022857	transmembrane transporter activity	Molecular Function	6	Q8AAM8,Q8AAQ2,Q8AAC1,Q8A7C4,Q8A1C7,Q8A7F7
3	GO:0005515	protein binding	Molecular Function	4	Q8A1E3,Q8A7J5,Q8A7Q5,Q8A1G2
3	GO:0001871	pattern binding	Molecular Function	4	G8JZS6,G8JZT0,Q8A1G2,Q8A1G3
3	GO:0030246	carbohydrate binding	Molecular Function	6	G8JZS6,G8JZT0,Q8A1G2,Q8A1G3,G8JZS4,Q8A049
3	GO:0008144	drug binding	Molecular Function	6	Q8A0U7,Q8A5G4,Q8A650,Q8A7J5,Q8A7Q5,Q8AA41
3	GO:0036094	small molecule binding	Molecular Function	9	Q8A0U7,Q8A5G4,Q8A650,Q8A7J5,Q8A7Q5,Q8AA41,Q8AAZ9,Q8A6Q6,Q8A537
3	GO:0043167	ion binding	Molecular Function	21	Q8A1G3,Q8A6Q6,G8JZS4,Q8A1G2,Q8A1G0,Q8A1J9,Q8A7B9,Q8A7C8,Q8A0U7,Q8A5G4,Q8A650,Q8A7J5,Q8A7Q5,Q8AA41,Q89YT0,Q89ZN1,Q89ZW1,Q8A0W5,Q8AAZ9,Q8A9P4,Q8A537
3	GO:0048037	cofactor binding	Molecular Function	4	Q8AAZ9,Q8A7B9,Q8A6Q6,Q8A537
3	GO:0097159	organic cyclic compound binding	Molecular Function	20	Q8A0P2,Q8A0U7,Q89YT0,Q89YY1,Q8A0I6,Q8A3E4,Q8A582,Q8A5G4,Q8A650,Q8A7J5,Q8A7Q5,Q8AA41,Q8AAZ9,Q8A7B9,Q8A6Q6,Q8A3U4,Q8A4H1,Q8A7X8,Q8A276,Q8A537
3	GO:0097367	carbohydrate derivative binding	Molecular Function	7	Q8A0U7,Q8A5G4,Q8A650,Q8A7J5,Q8A7Q5,Q8AA41,Q8AAZ9
3	GO:1901363	heterocyclic compound binding	Molecular Function	20	Q8A0P2,Q8A0U7,Q89YT0,Q89YY1,Q8A0I6,Q8A3E4,Q8A582,Q8A5G4,Q8A650,Q8A7J5,Q8A7Q5,Q8AA41,Q8AAZ9,Q8A7B9,Q8A6Q6,Q8A3U4,Q8A4H1,Q8A7X8,Q8A276,Q8A537
3	GO:1901681	sulfur compound binding	Molecular Function	1	Q8A6Q6
3	GO:0004601	peroxidase activity	Molecular Function	1	Q8A7B9
3	GO:0030234	enzyme regulator activity	Molecular Function	1	Q8AAC0
3	GO:0009927	histidine phosphotransfer kinase activity	Molecular Function	1	Q8A3U4
4	GO:0003714	transcription corepressor activity	Molecular Function	3	Q89YU6,Q8A4N8,Q8A952
4	GO:0009055	electron transfer activity	Molecular Function	1	Q8A7B9
4	GO:0016651	oxidoreductase activity, acting on NAD(P)H	Molecular Function	1	Q8A0G1
4	GO:0016684	oxidoreductase activity, acting on peroxide as acceptor	Molecular Function	1	Q8A7B9
4	GO:0016741	transferase activity, transferring one-carbon groups	Molecular Function	2	Q8A0P2,Q89YP0
4	GO:0016746	transferase activity, transferring acyl groups	Molecular Function	1	Q8AB01
4	GO:0016757	transferase activity, transferring glycosyl groups	Molecular Function	3	Q8A9P4,Q8A2D4,Q8A835
4	GO:0016772	transferase activity, transferring phosphorus-containing groups	Molecular Function	8	Q8A3U4,Q8A4H1,Q8A6S5,Q8ABP9,Q8A5G4,Q8A835,Q8A650,Q8AA41
4	GO:0008233	peptidase activity	Molecular Function	5	Q8A2R5,Q8A7T4,Q8ABG0,Q8A9K7,Q8A1Q1
4	GO:0016788	hydrolase activity, acting on ester bonds	Molecular Function	8	Q8AA86,Q8A453,Q89YT0,Q8A7C8,Q8A0Y0,Q8A2G2,Q89ZN1,Q8A0Y6
4	GO:0016798	hydrolase activity, acting on glycosyl bonds	Molecular Function	7	G8JZS4,Q8A1J9,Q8A341,Q8A9P4,Q8A1G0,Q8A1G3,Q8A0E7
4	GO:0016810	hydrolase activity, acting on carbon-nitrogen (but not peptide) bonds	Molecular Function	3	Q8AAD9,Q89ZW1,Q8A2B8
4	GO:0016817	hydrolase activity, acting on acid anhydrides	Molecular Function	2	Q8A0U7,Q8A749
4	GO:0017171	serine hydrolase activity	Molecular Function	1	Q8A1Q1
4	GO:0019239	deaminase activity	Molecular Function	1	Q89ZW1
4	GO:0016830	carbon-carbon lyase activity	Molecular Function	1	Q89ZR7
4	GO:0016835	carbon-oxygen lyase activity	Molecular Function	1	Q8A1M2
4	GO:0016840	carbon-nitrogen lyase activity	Molecular Function	1	Q8A4B3
4	GO:0016854	racemase and epimerase activity	Molecular Function	1	Q8AAT1
4	GO:0016877	ligase activity, forming carbon-sulfur bonds	Molecular Function	1	Q8A1M2
4	GO:0016879	ligase activity, forming carbon-nitrogen bonds	Molecular Function	1	Q8A5K1
4	GO:0004672	protein kinase activity	Molecular Function	4	Q8A3U4,Q8A4H1,Q8A6S5,Q8ABP9
4	GO:0004721	phosphoprotein phosphatase activity	Molecular Function	1	Q8A453
4	GO:0018271	biotin-protein ligase activity	Molecular Function	1	Q8A5K1
4	GO:0003678	DNA helicase activity	Molecular Function	1	Q8A0U7
4	GO:0003906	DNA-(apurinic or apyrimidinic site) endonuclease activity	Molecular Function	1	Q89YT0
4	GO:0004536	deoxyribonuclease activity	Molecular Function	2	Q89YT0,Q8A0Y0
4	GO:0004540	ribonuclease activity	Molecular Function	1	Q89ZN1
4	GO:0008173	RNA methyltransferase activity	Molecular Function	1	Q89YP0
4	GO:0140101	catalytic activity, acting on a tRNA	Molecular Function	2	Q8AA86,Q8A1M2
4	GO:0140102	catalytic activity, acting on a rRNA	Molecular Function	1	Q89YP0
4	GO:0015075	ion transmembrane transporter activity	Molecular Function	3	Q8AAM8,Q8AAQ2,Q8AAC1
4	GO:0015144	carbohydrate transmembrane transporter activity	Molecular Function	1	Q8AAM8
4	GO:0015318	inorganic molecular entity transmembrane transporter activity	Molecular Function	1	Q8AAM8
4	GO:0022804	active transmembrane transporter activity	Molecular Function	2	Q8AAM8,Q8A7C4
4	GO:0042910	xenobiotic transmembrane transporter activity	Molecular Function	1	Q8A7C4
4	GO:0051082	unfolded protein binding	Molecular Function	1	Q8A1E3
4	GO:0008134	transcription factor binding	Molecular Function	2	Q8A7J5,Q8A7Q5
4	GO:0042802	identical protein binding	Molecular Function	1	Q8A1G2
4	GO:0030247	polysaccharide binding	Molecular Function	4	G8JZS6,G8JZT0,Q8A1G2,Q8A1G3
4	GO:0005524	ATP binding	Molecular Function	6	Q8A0U7,Q8A5G4,Q8A650,Q8A7J5,Q8A7Q5,Q8AA41
4	GO:0000166	nucleotide binding	Molecular Function	8	Q8A0U7,Q8A5G4,Q8A650,Q8A7J5,Q8A7Q5,Q8AA41,Q8AAZ9,Q8A537
4	GO:0019842	vitamin binding	Molecular Function	1	Q8A6Q6
4	GO:0043168	anion binding	Molecular Function	9	Q8A0U7,Q8A5G4,Q8A650,Q8A7J5,Q8A7Q5,Q8AA41,Q8AAZ9,Q8A6Q6,Q8A537
4	GO:0043169	cation binding	Molecular Function	14	Q8A1G3,Q8A6Q6,G8JZS4,Q8A1G2,Q8A1G0,Q8A1J9,Q8A7B9,Q8A7C8,Q89YT0,Q89ZN1,Q89ZW1,Q8A0W5,Q8A5G4,Q8A9P4
4	GO:0020037	heme binding	Molecular Function	1	Q8A7B9
4	GO:0050662	coenzyme binding	Molecular Function	3	Q8AAZ9,Q8A6Q6,Q8A537
4	GO:0003676	nucleic acid binding	Molecular Function	13	Q89YT0,Q89YY1,Q8A0I6,Q8A3E4,Q8A582,Q8A3U4,Q8A4H1,Q8A7J5,Q8A7Q5,Q8A7X8,Q8A276,Q8A0P2,Q8A0U7
4	GO:0030976	thiamine pyrophosphate binding	Molecular Function	1	Q8A6Q6
4	GO:0046906	tetrapyrrole binding	Molecular Function	1	Q8A7B9
4	GO:1901265	nucleoside phosphate binding	Molecular Function	8	Q8A0U7,Q8A5G4,Q8A650,Q8A7J5,Q8A7Q5,Q8AA41,Q8AAZ9,Q8A537
4	GO:0032553	ribonucleotide binding	Molecular Function	7	Q8A0U7,Q8A5G4,Q8A650,Q8A7J5,Q8A7Q5,Q8AA41,Q8AAZ9
4	GO:0004130	cytochrome-c peroxidase activity	Molecular Function	1	Q8A7B9
5	GO:0016989	sigma factor antagonist activity	Molecular Function	3	Q89YU6,Q8A4N8,Q8A952
5	GO:0003954	NADH dehydrogenase activity	Molecular Function	1	Q8A0G1
5	GO:0016655	oxidoreductase activity, acting on NAD(P)H, quinone or similar compound as acceptor	Molecular Function	1	Q8A0G1
5	GO:0008168	methyltransferase activity	Molecular Function	2	Q89YP0,Q8A0P2
5	GO:0016758	transferase activity, transferring hexosyl groups	Molecular Function	1	Q8A9P4
5	GO:0016301	kinase activity	Molecular Function	7	Q8A3U4,Q8A4H1,Q8A6S5,Q8ABP9,Q8A5G4,Q8AA41,Q8A650
5	GO:0016773	phosphotransferase activity, alcohol group as acceptor	Molecular Function	5	Q8A3U4,Q8A4H1,Q8A6S5,Q8ABP9,Q8AA41
5	GO:0016775	phosphotransferase activity, nitrogenous group as acceptor	Molecular Function	3	Q8A3U4,Q8A4H1,Q8A6S5
5	GO:0016780	phosphotransferase activity, for other substituted phosphate groups	Molecular Function	1	Q8A835
5	GO:0070011	peptidase activity, acting on L-amino acid peptides	Molecular Function	5	Q8A2R5,Q8A7T4,Q8ABG0,Q8A9K7,Q8A1Q1
5	GO:0004518	nuclease activity	Molecular Function	3	Q89YT0,Q8A0Y0,Q89ZN1
5	GO:0008484	sulfuric ester hydrolase activity	Molecular Function	1	Q8A7C8
5	GO:0016790	thiolester hydrolase activity	Molecular Function	1	Q8A2G2
5	GO:0042578	phosphoric ester hydrolase activity	Molecular Function	2	Q8A453,Q89YT0
5	GO:0052689	carboxylic ester hydrolase activity	Molecular Function	1	Q8AA86
5	GO:0004553	hydrolase activity, hydrolyzing O-glycosyl compounds	Molecular Function	7	G8JZS4,Q8A1G0,Q8A1G3,Q8A0E7,Q8A1J9,Q8A341,Q8A9P4
5	GO:0016811	hydrolase activity, acting on carbon-nitrogen (but not peptide) bonds, in linear amides	Molecular Function	1	Q8AAD9
5	GO:0016814	hydrolase activity, acting on carbon-nitrogen (but not peptide) bonds, in cyclic amidines	Molecular Function	1	Q89ZW1
5	GO:0016818	hydrolase activity, acting on acid anhydrides, in phosphorus-containing anhydrides	Molecular Function	2	Q8A0U7,Q8A749
5	GO:0008236	serine-type peptidase activity	Molecular Function	1	Q8A1Q1
5	GO:0004132	dCMP deaminase activity	Molecular Function	1	Q89ZW1
5	GO:0016831	carboxy-lyase activity	Molecular Function	1	Q89ZR7
5	GO:0016836	hydro-lyase activity	Molecular Function	1	Q8A1M2
5	GO:0016841	ammonia-lyase activity	Molecular Function	1	Q8A4B3
5	GO:0016857	racemase and epimerase activity, acting on carbohydrates and derivatives	Molecular Function	1	Q8AAT1
5	GO:0008641	ubiquitin-like modifier activating enzyme activity	Molecular Function	1	Q8A1M2
5	GO:0004673	protein histidine kinase activity	Molecular Function	3	Q8A3U4,Q8A4H1,Q8A6S5
5	GO:0004713	protein tyrosine kinase activity	Molecular Function	1	Q8ABP9
5	GO:0004725	protein tyrosine phosphatase activity	Molecular Function	1	Q8A453
5	GO:0004077	biotin-[acetyl-CoA-carboxylase] ligase activity	Molecular Function	1	Q8A5K1
5	GO:0004520	endodeoxyribonuclease activity	Molecular Function	1	Q89YT0
5	GO:0004529	exodeoxyribonuclease activity	Molecular Function	1	Q8A0Y0
5	GO:0004521	endoribonuclease activity	Molecular Function	1	Q89ZN1
5	GO:0008649	rRNA methyltransferase activity	Molecular Function	1	Q89YP0
5	GO:0002161	aminoacyl-tRNA editing activity	Molecular Function	1	Q8AA86
5	GO:0061503	tRNA threonylcarbamoyladenosine dehydratase	Molecular Function	1	Q8A1M2
5	GO:0008324	cation transmembrane transporter activity	Molecular Function	3	Q8AAM8,Q8AAC1,Q8AAQ2
5	GO:0005402	carbohydrate:cation symporter activity	Molecular Function	1	Q8AAM8
5	GO:0022890	inorganic cation transmembrane transporter activity	Molecular Function	1	Q8AAM8
5	GO:0015291	secondary active transmembrane transporter activity	Molecular Function	2	Q8AAM8,Q8A7C4
5	GO:2001070	starch binding	Molecular Function	4	G8JZS6,G8JZT0,Q8A1G2,Q8A1G3
5	GO:0017076	purine nucleotide binding	Molecular Function	6	Q8A0U7,Q8A5G4,Q8A650,Q8A7J5,Q8A7Q5,Q8AA41
5	GO:0050660	flavin adenine dinucleotide binding	Molecular Function	1	Q8A537
5	GO:0010181	FMN binding	Molecular Function	1	Q8AAZ9
5	GO:0035639	purine ribonucleoside triphosphate binding	Molecular Function	6	Q8A0U7,Q8A5G4,Q8A650,Q8A7J5,Q8A7Q5,Q8AA41
5	GO:0046872	metal ion binding	Molecular Function	13	Q8A1G3,Q8A6Q6,G8JZS4,Q8A1G2,Q89YT0,Q89ZN1,Q89ZW1,Q8A0W5,Q8A5G4,Q8A1G0,Q8A1J9,Q8A7B9,Q8A7C8
5	GO:0003677	DNA binding	Molecular Function	10	Q8A3U4,Q8A4H1,Q8A7J5,Q8A7Q5,Q8A7X8,Q89YT0,Q89YY1,Q8A0I6,Q8A3E4,Q8A582
5	GO:0003723	RNA binding	Molecular Function	1	Q8A276
5	GO:0032555	purine ribonucleotide binding	Molecular Function	6	Q8A0U7,Q8A5G4,Q8A650,Q8A7J5,Q8A7Q5,Q8AA41
6	GO:0050136	NADH dehydrogenase (quinone) activity	Molecular Function	1	Q8A0G1
6	GO:0008170	N-methyltransferase activity	Molecular Function	1	Q89YP0
6	GO:0008757	S-adenosylmethionine-dependent methyltransferase activity	Molecular Function	1	Q89YP0
6	GO:0003844	1,4-alpha-glucan branching enzyme activity	Molecular Function	1	Q8A9P4
6	GO:0102752	1,4-alpha-glucan branching enzyme activity (using a glucosylated glycogenin as primer for glycogen synthesis)	Molecular Function	1	Q8A9P4
6	GO:0019205	nucleobase-containing compound kinase activity	Molecular Function	1	Q8A5G4
6	GO:0050515	4-(cytidine 5'-diphospho)-2-C-methyl-D-erythritol kinase activity	Molecular Function	1	Q8AA41
6	GO:0008963	phospho-N-acetylmuramoyl-pentapeptide-transferase activity	Molecular Function	1	Q8A835
6	GO:0004175	endopeptidase activity	Molecular Function	1	Q8A9K7
6	GO:0008237	metallopeptidase activity	Molecular Function	3	Q8A2R5,Q8A7T4,Q8ABG0
6	GO:0008238	exopeptidase activity	Molecular Function	3	Q8A2R5,Q8A7T4,Q8ABG0
6	GO:0070001	aspartic-type peptidase activity	Molecular Function	1	Q8A9K7
6	GO:0004519	endonuclease activity	Molecular Function	2	Q89YT0,Q89ZN1
6	GO:0004527	exonuclease activity	Molecular Function	1	Q8A0Y0
6	GO:0016289	CoA hydrolase activity	Molecular Function	1	Q8A2G2
6	GO:0008081	phosphoric diester hydrolase activity	Molecular Function	1	Q89YT0
6	GO:0016791	phosphatase activity	Molecular Function	1	Q8A453
6	GO:0015926	glucosidase activity	Molecular Function	1	G8JZS4
6	GO:0016160	amylase activity	Molecular Function	2	Q8A1G0,Q8A1G3
6	GO:0031216	neopullulanase activity	Molecular Function	1	Q8A1G0
6	GO:0052761	exo-1,4-beta-D-glucosaminidase activity	Molecular Function	1	Q8A0E7
6	GO:0103025	alpha-amylase activity (releasing maltohexaose)	Molecular Function	1	Q8A1G3
6	GO:0004067	asparaginase activity	Molecular Function	1	Q8AAD9
6	GO:0016462	pyrophosphatase activity	Molecular Function	2	Q8A0U7,Q8A749
6	GO:0004068	aspartate 1-decarboxylase activity	Molecular Function	1	Q89ZR7
6	GO:0004397	histidine ammonia-lyase activity	Molecular Function	1	Q8A4B3
6	GO:0008761	UDP-N-acetylglucosamine 2-epimerase activity	Molecular Function	1	Q8AAT1
6	GO:0000155	phosphorelay sensor kinase activity	Molecular Function	3	Q8A3U4,Q8A4H1,Q8A6S5
6	GO:0016888	endodeoxyribonuclease activity, producing 5'-phosphomonoesters	Molecular Function	1	Q89YT0
6	GO:0016895	exodeoxyribonuclease activity, producing 5'-phosphomonoesters	Molecular Function	1	Q8A0Y0
6	GO:0016891	endoribonuclease activity, producing 5'-phosphomonoesters	Molecular Function	1	Q89ZN1
6	GO:0016433	rRNA (adenine) methyltransferase activity	Molecular Function	1	Q89YP0
6	GO:0008519	ammonium transmembrane transporter activity	Molecular Function	1	Q8AAC1
6	GO:0005351	carbohydrate:proton symporter activity	Molecular Function	1	Q8AAM8
6	GO:0015077	monovalent inorganic cation transmembrane transporter activity	Molecular Function	1	Q8AAM8
6	GO:0015294	solute:cation symporter activity	Molecular Function	1	Q8AAM8
6	GO:0015293	symporter activity	Molecular Function	1	Q8AAM8
6	GO:0015297	antiporter activity	Molecular Function	1	Q8A7C4
6	GO:0030554	adenyl nucleotide binding	Molecular Function	6	Q8A0U7,Q8A5G4,Q8A650,Q8A7J5,Q8A7Q5,Q8AA41
6	GO:0071949	FAD binding	Molecular Function	1	Q8A537
6	GO:0000287	magnesium ion binding	Molecular Function	2	Q8A1G3,Q8A6Q6
6	GO:0005509	calcium ion binding	Molecular Function	3	G8JZS4,Q8A1G2,Q8A1G3
6	GO:0046914	transition metal ion binding	Molecular Function	5	Q89YT0,Q89ZN1,Q89ZW1,Q8A0W5,Q8A5G4
6	GO:0043565	sequence-specific DNA binding	Molecular Function	5	Q8A3U4,Q8A4H1,Q8A7J5,Q8A7Q5,Q8A7X8
6	GO:0019843	rRNA binding	Molecular Function	1	Q8A276
6	GO:0032559	adenyl ribonucleotide binding	Molecular Function	6	Q8A0U7,Q8A5G4,Q8A650,Q8A7J5,Q8A7Q5,Q8AA41
7	GO:0008137	NADH dehydrogenase (ubiquinone) activity	Molecular Function	1	Q8A0G1
7	GO:0008988	rRNA (adenine-N6-)-methyltransferase activity	Molecular Function	1	Q89YP0
7	GO:0019206	nucleoside kinase activity	Molecular Function	1	Q8A5G4
7	GO:0004190	aspartic-type endopeptidase activity	Molecular Function	1	Q8A9K7
7	GO:0008235	metalloexopeptidase activity	Molecular Function	3	Q8A2R5,Q8A7T4,Q8ABG0
7	GO:0004180	carboxypeptidase activity	Molecular Function	3	Q8A2R5,Q8A7T4,Q8ABG0
7	GO:0016893	endonuclease activity, active with either ribo- or deoxyribonucleic acids and producing 5'-phosphomonoesters	Molecular Function	2	Q89YT0,Q89ZN1
7	GO:0016796	exonuclease activity, active with either ribo- or deoxyribonucleic acids and producing 5'-phosphomonoesters	Molecular Function	1	Q8A0Y0
7	GO:0004339	glucan 1,4-alpha-glucosidase activity	Molecular Function	1	G8JZS4
7	GO:0090599	alpha-glucosidase activity	Molecular Function	1	G8JZS4
7	GO:0004556	alpha-amylase activity	Molecular Function	2	Q8A1G0,Q8A1G3
7	GO:0017111	nucleoside-triphosphatase activity	Molecular Function	1	Q8A0U7
7	GO:0004551	nucleotide diphosphatase activity	Molecular Function	1	Q8A749
7	GO:0047429	nucleoside-triphosphate diphosphatase activity	Molecular Function	1	Q8A749
7	GO:0008833	deoxyribonuclease IV (phage-T4-induced) activity	Molecular Function	1	Q89YT0
7	GO:0008855	exodeoxyribonuclease VII activity	Molecular Function	1	Q8A0Y0
7	GO:0042781	3'-tRNA processing endoribonuclease activity	Molecular Function	1	Q89ZN1
7	GO:0015078	proton transmembrane transporter activity	Molecular Function	1	Q8AAM8
7	GO:0015295	solute:proton symporter activity	Molecular Function	1	Q8AAM8
7	GO:0008270	zinc ion binding	Molecular Function	5	Q89YT0,Q89ZN1,Q89ZW1,Q8A0W5,Q8A5G4
7	GO:0070181	small ribosomal subunit rRNA binding	Molecular Function	1	Q8A276
8	GO:0052907	23S rRNA (adenine(1618)-N(6))-methyltransferase activity	Molecular Function	1	Q89YP0
8	GO:0019136	deoxynucleoside kinase activity	Molecular Function	1	Q8A5G4
8	GO:0004181	metallocarboxypeptidase activity	Molecular Function	3	Q8A2R5,Q8A7T4,Q8ABG0
8	GO:0004558	alpha-1,4-glucosidase activity	Molecular Function	1	G8JZS4
8	GO:0004386	helicase activity	Molecular Function	1	Q8A0U7
8	GO:0035529	NADH pyrophosphatase activity	Molecular Function	1	Q8A749
9	GO:0004797	thymidine kinase activity	Molecular Function	1	Q8A5G4

## Sheet: S vs G-CC
Level	GO_ID	Term	Type	Seqs_Num	Sequences
1	GO:0005575	cellular_component	Cellular Component	48	Q8ABZ0,Q8A0E7,G8JZS4,Q8A1G0,Q8A729,Q8A7C4,Q8A844,Q8A9K7,Q8AAQ2,Q8ABP9,G8JZS6,G8JZT0,Q89YT6,Q8A1G2,Q8A1G3,Q8A2R5,Q8A7T4,Q8ABG0,Q8A276,Q89YU6,Q89YY8,Q89ZX9,Q8A0A4,Q8A0G1,Q8A0V0,Q8A1C7,Q8A4H1,Q8A5G3,Q8A5J5,Q8A6S5,Q8A6X0,Q8A942,Q8A952,Q8AAC1,Q89ZJ8,Q8A3U4,Q8A7F7,Q8A835,Q8AAM8,Q8A0Y0,Q8A1E3,Q8A5G4,Q8A7Y5,Q89YP0,Q89ZR7,Q8A4B3,Q8A749,Q8AAP0
2	GO:0016020	membrane	Cellular Component	37	G8JZS4,Q8A1G0,Q8A729,Q8A7C4,Q8A844,Q8A9K7,Q8AAQ2,Q8ABP9,G8JZS6,G8JZT0,Q89YT6,Q8A1G2,Q8A1G3,Q8A2R5,Q8A7T4,Q8ABG0,Q89YU6,Q89YY8,Q89ZX9,Q8A0A4,Q8A0G1,Q8A0V0,Q8A1C7,Q8A4H1,Q8A5G3,Q8A5J5,Q8A6S5,Q8A6X0,Q8A942,Q8A952,Q8AAC1,Q89ZJ8,Q8A3U4,Q8A7F7,Q8A835,Q8AAM8,Q8ABZ0
2	GO:0005576	extracellular region	Cellular Component	4	Q8A2R5,Q8A7T4,Q8ABG0,Q8A0E7
2	GO:0005623	cell	Cellular Component	30	G8JZS4,Q8A1G0,Q8A729,Q8A7C4,Q8A844,Q8A9K7,Q8AAQ2,Q8ABP9,Q8AAP0,Q8A276,Q8A5G4,Q8A7Y5,Q89ZJ8,Q8A3U4,Q8A7F7,Q8A835,Q8AAM8,Q89YP0,Q89ZR7,Q8A0Y0,Q8A4B3,Q8A749,G8JZS6,G8JZT0,Q8A1G2,Q8A1G3,Q8A2R5,Q8A7T4,Q8ABG0,Q8A1E3
2	GO:0032991	protein-containing complex	Cellular Component	3	Q8A276,Q8A0Y0,Q8AAP0
2	GO:0043226	organelle	Cellular Component	2	Q8A276,Q8AAP0
2	GO:0044421	extracellular region part	Cellular Component	3	Q8A2R5,Q8A7T4,Q8ABG0
2	GO:0044422	organelle part	Cellular Component	1	Q8AAP0
2	GO:0044425	membrane part	Cellular Component	29	Q89YU6,Q89YY8,Q89ZX9,Q8A0A4,Q8A0G1,Q8A0V0,Q8A1C7,Q8A2R5,Q8A4H1,Q8A5G3,Q8A5J5,Q8A6S5,Q8A6X0,Q8A729,Q8A7C4,Q8A7T4,Q8A844,Q8A942,Q8A952,Q8A9K7,Q8AAC1,Q8AAQ2,Q8ABG0,Q8ABP9,Q89ZJ8,Q8A3U4,Q8A7F7,Q8A835,Q8AAM8
2	GO:0044464	cell part	Cellular Component	30	G8JZS4,Q8A1G0,Q8A729,Q8A7C4,Q8A844,Q8A9K7,Q8AAQ2,Q8ABP9,Q8A1E3,Q89YP0,Q89ZR7,Q8A0Y0,Q8A4B3,Q8A749,G8JZS6,G8JZT0,Q8A1G2,Q8A1G3,Q8A2R5,Q8A7T4,Q8ABG0,Q89ZJ8,Q8A3U4,Q8A7F7,Q8A835,Q8AAM8,Q8A276,Q8A5G4,Q8A7Y5,Q8AAP0
3	GO:0005886	plasma membrane	Cellular Component	13	Q89ZJ8,Q8A3U4,Q8A7F7,Q8A835,Q8AAM8,G8JZS4,Q8A1G0,Q8A729,Q8A7C4,Q8A844,Q8A9K7,Q8AAQ2,Q8ABP9
3	GO:0019867	outer membrane	Cellular Component	8	G8JZS6,G8JZT0,Q8A1G2,Q8A1G3,Q8A2R5,Q8A7T4,Q8ABG0,Q89YT6
3	GO:1990904	ribonucleoprotein complex	Cellular Component	2	Q8A276,Q8AAP0
3	GO:1902494	catalytic complex	Cellular Component	1	Q8A0Y0
3	GO:0043228	non-membrane-bounded organelle	Cellular Component	2	Q8A276,Q8AAP0
3	GO:0043229	intracellular organelle	Cellular Component	2	Q8A276,Q8AAP0
3	GO:0005615	extracellular space	Cellular Component	3	Q8A2R5,Q8A7T4,Q8ABG0
3	GO:0044446	intracellular organelle part	Cellular Component	1	Q8AAP0
3	GO:0031224	intrinsic component of membrane	Cellular Component	29	Q89YU6,Q89YY8,Q89ZX9,Q8A0A4,Q8A0G1,Q8A0V0,Q8A1C7,Q8A2R5,Q8A4H1,Q8A5G3,Q8A5J5,Q8A6S5,Q8A6X0,Q8A729,Q8A7C4,Q8A7T4,Q8A844,Q8A942,Q8A952,Q8A9K7,Q8AAC1,Q8AAQ2,Q8ABG0,Q8ABP9,Q89ZJ8,Q8A3U4,Q8A7F7,Q8A835,Q8AAM8
3	GO:0044459	plasma membrane part	Cellular Component	5	Q89ZJ8,Q8A3U4,Q8A7F7,Q8A835,Q8AAM8
3	GO:0005622	intracellular	Cellular Component	9	Q8AAP0,Q8A276,Q8A5G4,Q8A7Y5,Q89YP0,Q89ZR7,Q8A0Y0,Q8A4B3,Q8A749
3	GO:0030312	external encapsulating structure	Cellular Component	7	G8JZS6,G8JZT0,Q8A1G2,Q8A1G3,Q8A2R5,Q8A7T4,Q8ABG0
3	GO:0031975	envelope	Cellular Component	8	G8JZS6,G8JZT0,Q8A1G2,Q8A1G3,Q8A2R5,Q8A7T4,Q8ABG0,Q8A1E3
3	GO:0042597	periplasmic space	Cellular Component	3	Q8A1E3,G8JZS4,Q8A1G0
3	GO:0044424	intracellular part	Cellular Component	9	Q89YP0,Q89ZR7,Q8A0Y0,Q8A4B3,Q8A749,Q8A276,Q8A5G4,Q8A7Y5,Q8AAP0
3	GO:0044462	external encapsulating structure part	Cellular Component	7	G8JZS6,G8JZT0,Q8A1G2,Q8A1G3,Q8A2R5,Q8A7T4,Q8ABG0
3	GO:0071944	cell periphery	Cellular Component	20	G8JZS4,Q8A1G0,Q8A729,Q8A7C4,Q8A844,Q8A9K7,Q8AAQ2,Q8ABP9,Q89ZJ8,Q8A3U4,Q8A7F7,Q8A835,Q8AAM8,G8JZS6,G8JZT0,Q8A1G2,Q8A1G3,Q8A2R5,Q8A7T4,Q8ABG0
4	GO:0009279	cell outer membrane	Cellular Component	7	G8JZS6,G8JZT0,Q8A1G2,Q8A1G3,Q8A2R5,Q8A7T4,Q8ABG0
4	GO:0005840	ribosome	Cellular Component	2	Q8AAP0,Q8A276
4	GO:0044391	ribosomal subunit	Cellular Component	1	Q8AAP0
4	GO:0009318	exodeoxyribonuclease VII complex	Cellular Component	1	Q8A0Y0
4	GO:0043232	intracellular non-membrane-bounded organelle	Cellular Component	2	Q8A276,Q8AAP0
4	GO:0016021	integral component of membrane	Cellular Component	29	Q89ZJ8,Q8A3U4,Q8A7F7,Q8A835,Q8AAM8,Q89YU6,Q89YY8,Q89ZX9,Q8A0A4,Q8A0G1,Q8A0V0,Q8A1C7,Q8A2R5,Q8A4H1,Q8A5G3,Q8A5J5,Q8A6S5,Q8A6X0,Q8A729,Q8A7C4,Q8A7T4,Q8A844,Q8A942,Q8A952,Q8A9K7,Q8AAC1,Q8AAQ2,Q8ABG0,Q8ABP9
4	GO:0031226	intrinsic component of plasma membrane	Cellular Component	5	Q89ZJ8,Q8A3U4,Q8A7F7,Q8A835,Q8AAM8
4	GO:0030313	cell envelope	Cellular Component	8	G8JZS6,G8JZT0,Q8A1G2,Q8A1G3,Q8A2R5,Q8A7T4,Q8ABG0,Q8A1E3
4	GO:0030288	outer membrane-bounded periplasmic space	Cellular Component	1	Q8A1E3
4	GO:0005737	cytoplasm	Cellular Component	9	Q8AAP0,Q8A276,Q8A5G4,Q8A7Y5,Q89YP0,Q89ZR7,Q8A0Y0,Q8A4B3,Q8A749
4	GO:0044444	cytoplasmic part	Cellular Component	4	Q8A276,Q8A5G4,Q8A7Y5,Q8AAP0
5	GO:0022626	cytosolic ribosome	Cellular Component	1	Q8AAP0
5	GO:0015934	large ribosomal subunit	Cellular Component	1	Q8AAP0
5	GO:0005887	integral component of plasma membrane	Cellular Component	5	Q89ZJ8,Q8A3U4,Q8A7F7,Q8A835,Q8AAM8
5	GO:0005829	cytosol	Cellular Component	4	Q8AAP0,Q8A276,Q8A5G4,Q8A7Y5
5	GO:0044445	cytosolic part	Cellular Component	1	Q8AAP0
6	GO:0022625	cytosolic large ribosomal subunit	Cellular Component	1	Q8AAP0

## Sheet: S vs G-Enrichment
GO_ID	Term	Category	Test	Ref	TestAll	RefAll	Test_per	Ref_per	Over_Under	TestSeqs	RefSeqs	P value	FDR	richFactor
GO:0005982	starch metabolic process	P	6	7	120	2566	0.05	0.00272798	over	G8JZS4,G8JZS6,G8JZT0,Q8A1G0,Q8A1G2,Q8A1G3	G8JZS4,G8JZS6,G8JZT0,Q8A1G0,Q8A1G1,Q8A1G2,Q8A1G3	6.23949e-08	1.61415e-05	0.857143
GO:0005983	starch catabolic process	P	6	7	120	2566	0.05	0.00272798	over	G8JZS4,G8JZS6,G8JZT0,Q8A1G0,Q8A1G2,Q8A1G3	G8JZS4,G8JZS6,G8JZT0,Q8A1G0,Q8A1G1,Q8A1G2,Q8A1G3	6.23949e-08	1.61415e-05	0.857143
GO:0006073	cellular glucan metabolic process	P	7	11	120	2566	0.0583333	0.00428683	over	Q8A9P4,G8JZS6,Q8A1G2,G8JZS4,G8JZT0,Q8A1G0,Q8A1G3	Q8A880,Q8A9P4,Q89ZS3,G8JZS6,Q8A1G2,G8JZS4,G8JZT0,Q8A1G0,Q8A1G1,Q8A1G3,Q8A6W9	1.16335e-07	1.61415e-05	0.636364
GO:0044042	glucan metabolic process	P	7	11	120	2566	0.0583333	0.00428683	over	Q8A9P4,G8JZS6,Q8A1G2,G8JZS4,G8JZT0,Q8A1G0,Q8A1G3	Q8A880,Q8A9P4,Q89ZS3,G8JZS6,Q8A1G2,G8JZS4,G8JZT0,Q8A1G0,Q8A1G1,Q8A1G3,Q8A6W9	1.16335e-07	1.61415e-05	0.636364
GO:0009251	glucan catabolic process	P	6	8	120	2566	0.05	0.00311769	over	G8JZS4,G8JZS6,G8JZT0,Q8A1G0,Q8A1G2,Q8A1G3	Q89ZS3,G8JZS4,G8JZS6,G8JZT0,Q8A1G0,Q8A1G1,Q8A1G2,Q8A1G3	2.40058e-07	2.22054e-05	0.75
GO:0044247	cellular polysaccharide catabolic process	P	6	8	120	2566	0.05	0.00311769	over	G8JZS4,G8JZS6,G8JZT0,Q8A1G0,Q8A1G2,Q8A1G3	Q89ZS3,G8JZS4,G8JZS6,G8JZT0,Q8A1G0,Q8A1G1,Q8A1G2,Q8A1G3	2.40058e-07	2.22054e-05	0.75
GO:0044264	cellular polysaccharide metabolic process	P	9	29	120	2566	0.075	0.0113016	over	Q8A9P4,G8JZS6,Q8A1G2,G8JZS4,G8JZT0,Q8A1G0,Q8A1G3,Q8A835,Q8ABP9	Q8A880,Q8A9P4,Q89ZS3,G8JZS6,Q8A1G2,G8JZS4,G8JZT0,Q8A1G0,Q8A1G1,Q8A1G3,Q89ZQ5,Q8A748,Q8A772,Q8A835,Q8A9S0,Q8AA51,Q8AAR5,Q8AAR8,Q8AAT3,Q8A2E3,Q8A456,Q8A6R3,Q8A4C2,Q8A669,Q8A6Z5,Q8A9U0,Q8AAR4,Q8ABP9,Q8A6W9	3.60321e-06	0.000285683	0.310345
GO:0000272	polysaccharide catabolic process	P	8	31	120	2566	0.0666667	0.0120811	over	G8JZS4,G8JZS6,G8JZT0,Q8A1G0,Q8A1G2,Q8A1G3,Q8A1J9,Q8A0E7	Q89ZS3,G8JZS4,G8JZS6,G8JZT0,Q8A1G0,Q8A1G1,Q8A1G2,Q8A1G3,Q8A3E5,Q8A6U8,Q8A0B1,Q8A0B2,Q8A0B5,Q8A2S4,Q8A1J9,Q8A3B1,Q8A3C8,Q8A4H7,Q8A8H5,Q8A8T0,Q8A909,Q8AAU5,Q89YS3,Q8A0E7,Q8A1Q5,Q8A1R0,Q8A2F7,Q8A2H3,Q8A2Y6,Q8A3P1,Q8ABG4	5.78007e-05	0.00320444	0.258065
GO:0030247	polysaccharide binding	F	4	6	120	2566	0.0333333	0.00233827	over	G8JZS6,G8JZT0,Q8A1G2,Q8A1G3	G8JZS6,G8JZT0,Q8A1G1,Q8A1G2,Q8A1G3,Q8A5U2	6.35113e-05	0.00320444	0.666667
GO:2001070	starch binding	F	4	6	120	2566	0.0333333	0.00233827	over	G8JZS6,G8JZT0,Q8A1G2,Q8A1G3	G8JZS6,G8JZT0,Q8A1G1,Q8A1G2,Q8A1G3,Q8A5U2	6.35113e-05	0.00320444	0.666667
GO:0001871	pattern binding	F	4	6	120	2566	0.0333333	0.00233827	over	G8JZS6,G8JZT0,Q8A1G2,Q8A1G3	G8JZS6,G8JZT0,Q8A1G1,Q8A1G2,Q8A1G3,Q8A5U2	6.35113e-05	0.00320444	0.666667
GO:0005976	polysaccharide metabolic process	P	11	60	120	2566	0.0916667	0.0233827	over	Q8A0E7,Q8A9P4,G8JZS6,Q8A1G2,G8JZS4,G8JZT0,Q8A1G0,Q8A1G3,Q8A835,Q8ABP9,Q8A1J9	Q8A2C9,Q8A3K9,Q8A833,Q8A9I6,Q8AA53,Q8AA63,Q8AA66,Q8AAT5,Q89YS3,Q8A0E7,Q8A1Q5,Q8A1R0,Q8A2F7,Q8A2H3,Q8A2Y6,Q8A3P1,Q8ABG4,Q8A880,Q8A9P4,Q89ZS3,G8JZS6,Q8A1G2,G8JZS4,G8JZT0,Q8A1G0,Q8A1G1,Q8A1G3,Q89ZQ5,Q8A748,Q8A772,Q8A835,Q8A9S0,Q8AA51,Q8AAR5,Q8AAR8,Q8AAT3,Q8A2E3,Q8A456,Q8A6R3,Q8A3E5,Q8A6U8,Q8A4C2,Q8A669,Q8A6Z5,Q8A9U0,Q8AAR4,Q8ABP9,Q8A0B1,Q8A0B2,Q8A0B5,Q8A2S4,Q8A1J9,Q8A3B1,Q8A3C8,Q8A4H7,Q8A8H5,Q8A8T0,…	7.21879e-05	0.00333869	0.183333
GO:0044262	cellular carbohydrate metabolic process	P	9	46	120	2566	0.075	0.0179267	over	Q8A9P4,G8JZS6,Q8A1G2,G8JZS4,G8JZT0,Q8A1G0,Q8A1G3,Q8A835,Q8ABP9	Q8A880,Q8A9P4,Q89ZS3,G8JZS6,Q8A1G2,G8JZS4,G8JZT0,Q8A1G0,Q8A1G1,Q8A1G3,Q8A6W1,Q8A6W7,Q89ZY0,Q8A065,Q8A0H1,Q8A2G5,Q8A2L2,Q8A2X6,Q8A6V0,Q8A799,Q8A7J8,Q8A615,Q89ZQ5,Q8A748,Q8A772,Q8A835,Q8A9S0,Q8AA51,Q8AAR5,Q8AAR8,Q8AAT3,Q8A2E3,Q8A456,Q8A6R3,Q8A0U2,Q8A4C2,Q8A669,Q8A6Z5,Q8A9U0,Q8AAR4,Q8ABP9,Q8A8E5,Q8A403,Q8A6W9,Q8A0S5,Q8A287	0.000201714	0.00827353	0.195652
GO:0044275	cellular carbohydrate catabolic process	P	6	20	120	2566	0.05	0.00779423	over	G8JZS4,G8JZS6,G8JZT0,Q8A1G0,Q8A1G2,Q8A1G3	Q89ZS3,G8JZS4,G8JZS6,G8JZT0,Q8A1G0,Q8A1G1,Q8A1G2,Q8A1G3,Q8A6W1,Q8A6W7,Q89ZY0,Q8A065,Q8A0H1,Q8A2G5,Q8A2L2,Q8A2X6,Q8A6V0,Q8A799,Q8A0U2,Q8A8E5	0.000208702	0.00827353	0.3
GO:0019867	outer membrane	C	8	53	120	2566	0.0666667	0.0206547	over	G8JZS6,G8JZT0,Q8A1G2,Q8A1G3,Q8A2R5,Q8A7T4,Q8ABG0,Q89YT6	E7MCB0,G8JZS6,G8JZT0,Q89YM4,Q89ZA7,Q8A048,Q8A053,Q8A071,Q8A0B1,Q8A0B2,Q8A0N8,Q8A178,Q8A1G1,Q8A1G2,Q8A1G3,Q8A1Q5,Q8A1T9,Q8A2H3,Q8A2N4,Q8A2R5,Q8A2R6,Q8A3Z9,Q8A4H3,Q8A552,Q8A5H1,Q8A5H5,Q8A5H9,Q8A5R6,Q8A654,Q8A7H2,Q8A7T4,Q8A7Y3,Q8A8P8,Q8A8X5,Q8AAI1,Q8AAL2,Q8ABG0,Q8A535,Q8A621,Q8A6E5,Q8A6S7,Q8A7F0,Q8A7N5,Q8A957,Q89YT6,Q89ZK1,Q8A160,Q8A1E1,Q8A1Y9,Q8A4U4,Q8A6R2,Q8A8K5,Q8A9K1	0.00273038	0.101024	0.150943
GO:0005509	calcium ion binding	F	3	7	120	2566	0.025	0.00272798	over	G8JZS4,Q8A1G2,Q8A1G3	G8JZS4,Q89YP1,Q8A1G2,Q8A1G3,Q8A2Y6,Q8A389,Q8A7V7	0.00304151	0.105502	0.428571
GO:0044462	external encapsulating structure part	C	7	44	120	2566	0.0583333	0.0171473	over	G8JZS6,G8JZT0,Q8A1G2,Q8A1G3,Q8A2R5,Q8A7T4,Q8ABG0	E7MCB0,G8JZS6,G8JZT0,Q89YM4,Q89ZA7,Q8A048,Q8A053,Q8A071,Q8A0B1,Q8A0B2,Q8A0N8,Q8A178,Q8A1G1,Q8A1G2,Q8A1G3,Q8A1Q5,Q8A1T9,Q8A2H3,Q8A2N4,Q8A2R5,Q8A2R6,Q8A3Z9,Q8A4H3,Q8A552,Q8A5H1,Q8A5H5,Q8A5H9,Q8A5R6,Q8A654,Q8A7H2,Q8A7T4,Q8A7Y3,Q8A8P8,Q8A8X5,Q8AAI1,Q8AAL2,Q8ABG0,Q8A535,Q8A621,Q8A6E5,Q8A6S7,Q8A7F0,Q8A7N5,Q8A957	0.00371575	0.114569	0.159091
GO:0009279	cell outer membrane	C	7	44	120	2566	0.0583333	0.0171473	over	G8JZS6,G8JZT0,Q8A1G2,Q8A1G3,Q8A2R5,Q8A7T4,Q8ABG0	Q8A535,Q8A621,Q8A6E5,Q8A6S7,Q8A7F0,Q8A7N5,Q8A957,E7MCB0,G8JZS6,G8JZT0,Q89YM4,Q89ZA7,Q8A048,Q8A053,Q8A071,Q8A0B1,Q8A0B2,Q8A0N8,Q8A178,Q8A1G1,Q8A1G2,Q8A1G3,Q8A1Q5,Q8A1T9,Q8A2H3,Q8A2N4,Q8A2R5,Q8A2R6,Q8A3Z9,Q8A4H3,Q8A552,Q8A5H1,Q8A5H5,Q8A5H9,Q8A5R6,Q8A654,Q8A7H2,Q8A7T4,Q8A7Y3,Q8A8P8,Q8A8X5,Q8AAI1,Q8AAL2,Q8ABG0	0.00371575	0.114569	0.159091
GO:0009057	macromolecule catabolic process	P	9	69	120	2566	0.075	0.0268901	over	Q8A0E7,G8JZS4,G8JZS6,G8JZT0,Q8A1G0,Q8A1G2,Q8A1G3,Q8A0Y0,Q8A1J9	Q89YS3,Q8A0E7,Q8A1Q5,Q8A1R0,Q8A2F7,Q8A2H3,Q8A2Y6,Q8A3P1,Q8ABG4,Q89ZS3,G8JZS4,G8JZS6,G8JZT0,Q8A1G0,Q8A1G1,Q8A1G2,Q8A1G3,Q8A2F5,Q8A0Y0,Q8A0Y1,Q8A4N6,Q89ZG0,Q8A6T7,Q8A0C9,Q8A0E8,Q8A0M7,Q8A0N0,Q8A0N1,Q8A0Q6,Q8A0Q8,Q8A0Q9,Q8A129,Q8A182,Q8A193,Q8A1X8,Q8A1Y1,Q8A325,Q8A3K6,Q8A4H0,Q8A5N9,Q8A6K3,Q8A6V7,Q8A8Y5,Q8AAK6,Q8A5U7,Q8A6G2,Q8AB04,Q8A2E8,Q8A0L4,Q8A128,Q8A9H8,Q8A9H9,Q8A2I1,Q8A3E5,Q8A6U8,Q8A293,Q8A2B4,…	0.0041754	0.121966	0.130435
GO:0030312	external encapsulating structure	C	7	48	120	2566	0.0583333	0.0187062	over	G8JZS6,G8JZT0,Q8A1G2,Q8A1G3,Q8A2R5,Q8A7T4,Q8ABG0	Q8A4U6,Q8A3E5,Q8A6U8,Q8A8L1,E7MCB0,G8JZS6,G8JZT0,Q89YM4,Q89ZA7,Q8A048,Q8A053,Q8A071,Q8A0B1,Q8A0B2,Q8A0N8,Q8A178,Q8A1G1,Q8A1G2,Q8A1G3,Q8A1Q5,Q8A1T9,Q8A2H3,Q8A2N4,Q8A2R5,Q8A2R6,Q8A3Z9,Q8A4H3,Q8A552,Q8A5H1,Q8A5H5,Q8A5H9,Q8A5R6,Q8A654,Q8A7H2,Q8A7T4,Q8A7Y3,Q8A8P8,Q8A8X5,Q8AAI1,Q8AAL2,Q8ABG0,Q8A535,Q8A621,Q8A6E5,Q8A6S7,Q8A7F0,Q8A7N5,Q8A957	0.00611362	0.159163	0.145833
GO:0016160	amylase activity	F	2	3	120	2566	0.0166667	0.00116913	over	Q8A1G0,Q8A1G3	Q8A1G0,Q8A1G3,Q8A9P2	0.00630917	0.159163	0.666667
GO:0004556	alpha-amylase activity	F	2	3	120	2566	0.0166667	0.00116913	over	Q8A1G0,Q8A1G3	Q8A1G0,Q8A1G3,Q8A9P2	0.00630917	0.159163	0.666667
GO:0031975	envelope	C	8	63	120	2566	0.0666667	0.0245518	over	G8JZS6,G8JZT0,Q8A1G2,Q8A1G3,Q8A2R5,Q8A7T4,Q8ABG0,Q8A1E3	Q8A8L1,E7MCB0,G8JZS6,G8JZT0,Q89YM4,Q89ZA7,Q8A048,Q8A053,Q8A071,Q8A0B1,Q8A0B2,Q8A0N8,Q8A178,Q8A1G1,Q8A1G2,Q8A1G3,Q8A1Q5,Q8A1T9,Q8A2H3,Q8A2N4,Q8A2R5,Q8A2R6,Q8A3Z9,Q8A4H3,Q8A552,Q8A5H1,Q8A5H5,Q8A5H9,Q8A5R6,Q8A654,Q8A7H2,Q8A7T4,Q8A7Y3,Q8A8P8,Q8A8X5,Q8AAI1,Q8AAL2,Q8ABG0,Q89ZV9,Q89ZW2,Q8A1E2,Q8A1E3,Q8A3B9,Q8A3X0,Q8A406,Q8A506,Q8A507,Q8A5K0,Q8A5U7,Q8A627,Q8A6G2,Q8A7B2,Q8A7V7,Q8A8D1,Q8A8Q3,Q8ABF6,Q8A535,…	0.00806495	0.186502	0.126984
GO:0030313	cell envelope	C	8	63	120	2566	0.0666667	0.0245518	over	G8JZS6,G8JZT0,Q8A1G2,Q8A1G3,Q8A2R5,Q8A7T4,Q8ABG0,Q8A1E3	Q8A8L1,E7MCB0,G8JZS6,G8JZT0,Q89YM4,Q89ZA7,Q8A048,Q8A053,Q8A071,Q8A0B1,Q8A0B2,Q8A0N8,Q8A178,Q8A1G1,Q8A1G2,Q8A1G3,Q8A1Q5,Q8A1T9,Q8A2H3,Q8A2N4,Q8A2R5,Q8A2R6,Q8A3Z9,Q8A4H3,Q8A552,Q8A5H1,Q8A5H5,Q8A5H9,Q8A5R6,Q8A654,Q8A7H2,Q8A7T4,Q8A7Y3,Q8A8P8,Q8A8X5,Q8AAI1,Q8AAL2,Q8ABG0,Q89ZV9,Q89ZW2,Q8A1E2,Q8A1E3,Q8A3B9,Q8A3X0,Q8A406,Q8A506,Q8A507,Q8A5K0,Q8A5U7,Q8A627,Q8A6G2,Q8A7B2,Q8A7V7,Q8A8D1,Q8A8Q3,Q8ABF6,Q8A535,…	0.00806495	0.186502	0.126984
GO:0016020	membrane	C	37	555	120	2566	0.308333	0.21629	over	G8JZS4,Q8A1G0,Q8A729,Q8A7C4,Q8A844,Q8A9K7,Q8AAQ2,Q8ABP9,G8JZS6,G8JZT0,Q89YT6,Q8A1G2,Q8A1G3,Q8A2R5,Q8A7T4,Q8ABG0,Q89YU6,Q89YY8,Q89ZX9,Q8A0A4,Q8A0G1,Q8A0V0,Q8A1C7,Q8A4H1,Q8A5G3,Q8A5J5,Q8A6S5,Q8A6X0,Q8A942,Q8A952,Q8AAC1,Q89ZJ8,Q8A3U4,Q8A7F7,Q8A835,Q8AAM8,Q8ABZ0	G8JZS4,Q89YX2,Q89YZ5,Q89Z13,Q89Z16,Q89Z21,Q89Z22,Q89ZA1,Q89ZE7,Q89ZG0,Q89ZJ9,Q89ZK7,Q89ZP2,Q8A092,Q8A0B4,Q8A0C3,Q8A0F6,Q8A0G8,Q8A0H9,Q8A0L4,Q8A0L5,Q8A0P3,Q8A0S7,Q8A133,Q8A134,Q8A136,Q8A153,Q8A1G0,Q8A1L4,Q8A1M1,Q8A258,Q8A2C6,Q8A2G8,Q8A2L8,Q8A2M1,Q8A2U3,Q8A2U5,Q8A3A0,Q8A3W9,Q8A456,Q8A496,Q8A4C2,Q8A4T5,Q8A4U6,Q8A4V1,Q8A4V3,Q8A5G9,Q8A5K8,Q8A5R1,Q8A5U5,Q8A5Z4,Q8A634,Q8A640,Q8A685,Q8A6B9,Q8A6R3,Q8A729,…	0.0101963	0.226357	0.0666667
GO:0071944	cell periphery	C	20	252	120	2566	0.166667	0.0982073	over	G8JZS4,Q8A1G0,Q8A729,Q8A7C4,Q8A844,Q8A9K7,Q8AAQ2,Q8ABP9,Q89ZJ8,Q8A3U4,Q8A7F7,Q8A835,Q8AAM8,G8JZS6,G8JZT0,Q8A1G2,Q8A1G3,Q8A2R5,Q8A7T4,Q8ABG0	G8JZS4,Q89YX2,Q89YZ5,Q89Z13,Q89Z16,Q89Z21,Q89Z22,Q89ZA1,Q89ZE7,Q89ZG0,Q89ZJ9,Q89ZK7,Q89ZP2,Q8A092,Q8A0B4,Q8A0C3,Q8A0F6,Q8A0G8,Q8A0H9,Q8A0L4,Q8A0L5,Q8A0P3,Q8A0S7,Q8A133,Q8A134,Q8A136,Q8A153,Q8A1G0,Q8A1L4,Q8A1M1,Q8A258,Q8A2C6,Q8A2G8,Q8A2L8,Q8A2M1,Q8A2U3,Q8A2U5,Q8A3A0,Q8A3W9,Q8A456,Q8A496,Q8A4C2,Q8A4T5,Q8A4U6,Q8A4V1,Q8A4V3,Q8A5G9,Q8A5K8,Q8A5R1,Q8A5U5,Q8A5Z4,Q8A634,Q8A640,Q8A685,Q8A6B9,Q8A6R3,Q8A729,…	0.0112651	0.240466	0.0793651
GO:0043170	macromolecule metabolic process	P	30	453	120	2566	0.25	0.176539	over	Q8A0E7,Q8A9P4,G8JZS6,Q8A1G2,G8JZS4,G8JZT0,Q8A1G0,Q8A1G3,Q8A5G4,Q8A0U7,Q89YT0,Q8A0Y0,Q8A3E4,Q8A7J5,Q8A7Q5,Q8A276,Q8AA86,Q8AAP0,Q8A5K1,Q8A2R5,Q8A7T4,Q8ABG0,Q8A835,Q8A1E3,Q8A0P2,Q8ABP9,Q8A1J9,Q8A3U4,Q8A1M2,Q89YP0	Q89ZW6,Q8A127,Q8A5K9,Q8A5U3,Q8A5U5,Q8A688,Q8A6M9,Q8A7M7,Q8A8C3,Q8A9C1,Q8A9C6,Q8A9U4,Q8AB67,Q8A0M2,Q8A2C9,Q8A3K9,Q8A833,Q8A9I6,Q8AA53,Q8AA63,Q8AA66,Q8AAT5,Q89YS3,Q8A0E7,Q8A1Q5,Q8A1R0,Q8A2F7,Q8A2H3,Q8A2Y6,Q8A3P1,Q8ABG4,Q8A2Z0,Q8A5G6,Q8A814,Q8A1F4,Q8AA23,Q8A4A0,Q8A466,Q8AB59,Q8A813,Q8A3F5,Q8A538,Q8A8W3,Q8AA08,Q89Z76,Q8A0Z9,Q8A194,Q8A6B0,Q8A0Z2,Q89Z26,Q8A2N7,Q8A6P0,Q8A0P8,Q8A2U1,Q8A9I0,Q8A5K5,Q8A0Y3,…	0.0240558	0.381688	0.0662252
GO:0003714	transcription corepressor activity	F	3	14	120	2566	0.025	0.00545596	over	Q89YU6,Q8A4N8,Q8A952	Q89YU6,Q89ZH4,Q89ZX3,Q8A1Z0,Q8A2M7,Q8A3E3,Q8A4N8,Q8A4Y5,Q8A5R7,Q8A6K5,Q8A6Z8,Q8A8W5,Q8A952,Q8A9R2	0.0248782	0.381688	0.214286
GO:0016989	sigma factor antagonist activity	F	3	14	120	2566	0.025	0.00545596	over	Q89YU6,Q8A4N8,Q8A952	Q89YU6,Q89ZH4,Q89ZX3,Q8A1Z0,Q8A2M7,Q8A3E3,Q8A4N8,Q8A4Y5,Q8A5R7,Q8A6K5,Q8A6Z8,Q8A8W5,Q8A952,Q8A9R2	0.0248782	0.381688	0.214286
GO:0003712	transcription coregulator activity	F	3	14	120	2566	0.025	0.00545596	over	Q89YU6,Q8A4N8,Q8A952	Q89YU6,Q89ZH4,Q89ZX3,Q8A1Z0,Q8A2M7,Q8A3E3,Q8A4N8,Q8A4Y5,Q8A5R7,Q8A6K5,Q8A6Z8,Q8A8W5,Q8A952,Q8A9R2	0.0248782	0.381688	0.214286
GO:0016052	carbohydrate catabolic process	P	8	77	120	2566	0.0666667	0.0300078	over	Q8A0E7,G8JZS4,G8JZS6,G8JZT0,Q8A1G0,Q8A1G2,Q8A1G3,Q8A1J9	Q89YS3,Q8A0E7,Q8A1Q5,Q8A1R0,Q8A2F7,Q8A2H3,Q8A2Y6,Q8A3P1,Q8ABG4,Q89ZS3,G8JZS4,G8JZS6,G8JZT0,Q8A1G0,Q8A1G1,Q8A1G2,Q8A1G3,Q8A6W1,Q8A6W7,Q89ZY0,Q8A065,Q8A0H1,Q8A2G5,Q8A2L2,Q8A2X6,Q8A6V0,Q8A799,Q8A287,Q8A2E9,Q8A624,Q8A8R5,Q8A9J2,Q89Z05,Q89ZV8,Q8A0U2,Q8A3W3,Q8A5W2,Q8A734,Q8A753,Q8A765,Q8A8R2,Q8A0E9,Q8A192,Q8A9P2,Q8AAK9,Q8A400,Q8A401,Q8A0S5,Q8A9T5,Q8AA42,Q8AAW1,Q9RQ13,Q8A0B5,Q8A2S4,Q8A9J0,Q8AAH9,Q8A3E5,…	0.0254015	0.381688	0.103896
GO:0008134	transcription factor binding	F	2	6	120	2566	0.0166667	0.00233827	over	Q8A7J5,Q8A7Q5	Q89ZK2,Q8A166,Q8A514,Q8A7J5,Q8A7Q5,Q8A9X5	0.0287505	0.381688	0.333333
GO:0008270	zinc ion binding	F	5	40	120	2566	0.0416667	0.0155885	over	Q89YT0,Q89ZN1,Q89ZW1,Q8A0W5,Q8A5G4	Q89YT0,Q89YZ7,Q89Z65,Q89Z89,Q89ZN1,Q89ZW1,Q8A0B5,Q8A0L4,Q8A0M6,Q8A0T9,Q8A0U0,Q8A0W5,Q8A128,Q8A1D8,Q8A2F4,Q8A2M2,Q8A2S4,Q8A3E7,Q8A3F0,Q8A451,Q8A455,Q8A470,Q8A528,Q8A5G4,Q8A5K5,Q8A6N3,Q8A734,Q8A744,Q8A7F8,Q8A7I5,Q8A8C3,Q8A9K8,Q8A9K9,Q8A9S7,Q8AA15,Q8AAU1,Q8AAZ1,Q8AB95,Q8ABA9,Q8ABD0	0.036493	0.381688	0.125
GO:0016893	endonuclease activity, active with either ribo- or deoxyribonucleic acids and producing 5'-phosphomonoesters	F	2	7	120	2566	0.0166667	0.00272798	over	Q89YT0,Q89ZN1	Q8A293,Q8A2B4,Q8A2E8,Q89YT0,Q89Z42,Q8A630,Q89ZN1	0.0390342	0.381688	0.285714
GO:0140110	transcription regulator activity	F	9	99	120	2566	0.075	0.0385814	over	Q89YY1,Q8A3E4,Q8A3U4,Q8A4H1,Q8A7X8,Q8A7Y5,Q89YU6,Q8A4N8,Q8A952	Q8A4S6,Q8A5S3,Q8A7P2,Q8A989,G8JZS5,G8JZS9,Q89YL1,Q89YL5,Q89YN4,Q89YQ8,Q89YR8,Q89YY1,Q89ZN0,Q89ZS6,Q89ZZ2,Q8A039,Q8A043,Q8A0B0,Q8A0M8,Q8A0P7,Q8A0R4,Q8A0S0,Q8A0Y9,Q8A180,Q8A198,Q8A1A4,Q8A1C8,Q8A1I3,Q8A1K1,Q8A1Q0,Q8A1Z1,Q8A241,Q8A2A2,Q8A2A9,Q8A2H1,Q8A2K3,Q8A2M8,Q8A2Y3,Q8A358,Q8A3A2,Q8A3E4,Q8A3H6,Q8A3I3,Q8A3N1,Q8A3P4,Q8A3U4,Q8A3X8,Q8A4H1,Q8A4T6,Q8A4Y4,Q8A512,Q8A514,Q8A551,Q8A556,Q8A570,Q8A576,Q8A5S4,…	0.0392868	0.381688	0.0909091
GO:0044260	cellular macromolecule metabolic process	P	24	359	120	2566	0.2	0.139906	over	Q8A9P4,G8JZS6,Q8A1G2,G8JZS4,G8JZT0,Q8A1G0,Q8A1G3,Q8A5G4,Q8A0U7,Q89YT0,Q8A0Y0,Q8A3E4,Q8A7J5,Q8A7Q5,Q8A276,Q8AA86,Q8AAP0,Q8A5K1,Q8A835,Q8A0P2,Q8ABP9,Q8A1J9,Q8A3U4,Q89YP0	Q89ZW6,Q8A127,Q8A5K9,Q8A5U3,Q8A5U5,Q8A688,Q8A6M9,Q8A7M7,Q8A8C3,Q8A9C1,Q8A9C6,Q8A9U4,Q8AB67,Q8A2Z0,Q8A5G6,Q8A814,Q8AB59,Q8A813,Q8A3F5,Q8A538,Q8A8W3,Q8AA08,Q8A0Z2,Q8A479,Q8A491,Q8A5J0,Q8A9C2,Q89YY9,Q8A2A2,Q8A464,Q8A7C9,Q8A497,Q8AA27,Q8A880,Q8A9P4,Q89ZS3,G8JZS6,Q8A1G2,G8JZS4,G8JZT0,Q8A1G0,Q8A1G1,Q8A1G3,Q8A5G4,Q8A147,Q8A277,Q8A2P5,Q8A7B5,Q8A8G2,Q8A9B6,Q8A1P8,Q8A1S9,Q8A3C1,Q8A3X7,Q8A5Z7,Q8A451,Q8AA40,…	0.0397058	0.381688	0.0668524
GO:0004797	thymidine kinase activity	F	1	1	120	2566	0.00833333	0.000389712	over	Q8A5G4	Q8A5G4	0.0467654	0.381688	1
GO:0102752	1,4-alpha-glucan branching enzyme activity (using a glucosylated glycogenin as primer for glycogen synthesis)	F	1	1	120	2566	0.00833333	0.000389712	over	Q8A9P4	Q8A9P4	0.0467654	0.381688	1
GO:0004190	aspartic-type endopeptidase activity	F	1	1	120	2566	0.00833333	0.000389712	over	Q8A9K7	Q8A9K7	0.0467654	0.381688	1
GO:0004558	alpha-1,4-glucosidase activity	F	1	1	120	2566	0.00833333	0.000389712	over	G8JZS4	G8JZS4	0.0467654	0.381688	1
GO:0004397	histidine ammonia-lyase activity	F	1	1	120	2566	0.00833333	0.000389712	over	Q8A4B3	Q8A4B3	0.0467654	0.381688	1
GO:0004339	glucan 1,4-alpha-glucosidase activity	F	1	1	120	2566	0.00833333	0.000389712	over	G8JZS4	G8JZS4	0.0467654	0.381688	1
GO:0008833	deoxyribonuclease IV (phage-T4-induced) activity	F	1	1	120	2566	0.00833333	0.000389712	over	Q89YT0	Q89YT0	0.0467654	0.381688	1
GO:1990397	queuosine salvage	P	1	1	120	2566	0.00833333	0.000389712	over	Q8A7F7	Q8A7F7	0.0467654	0.381688	1
GO:0006808	regulation of nitrogen utilization	P	1	1	120	2566	0.00833333	0.000389712	over	Q8AAC0	Q8AAC0	0.0467654	0.381688	1
GO:0009291	unidirectional conjugation	P	1	1	120	2566	0.00833333	0.000389712	over	Q8ABZ0	Q8ABZ0	0.0467654	0.381688	1
GO:0019136	deoxynucleoside kinase activity	F	1	1	120	2566	0.00833333	0.000389712	over	Q8A5G4	Q8A5G4	0.0467654	0.381688	1
GO:0009120	deoxyribonucleoside metabolic process	P	1	1	120	2566	0.00833333	0.000389712	over	Q8A5G4	Q8A5G4	0.0467654	0.381688	1
GO:0042773	ATP synthesis coupled electron transport	P	1	1	120	2566	0.00833333	0.000389712	over	Q8A0G1	Q8A0G1	0.0467654	0.381688	1
GO:0005351	carbohydrate:proton symporter activity	F	1	1	120	2566	0.00833333	0.000389712	over	Q8AAM8	Q8AAM8	0.0467654	0.381688	1
GO:0061504	cyclic threonylcarbamoyladenosine biosynthetic process	P	1	1	120	2566	0.00833333	0.000389712	over	Q8A1M2	Q8A1M2	0.0467654	0.381688	1
GO:0052907	23S rRNA (adenine(1618)-N(6))-methyltransferase activity	F	1	1	120	2566	0.00833333	0.000389712	over	Q89YP0	Q89YP0	0.0467654	0.381688	1
GO:0050515	4-(cytidine 5'-diphospho)-2-C-methyl-D-erythritol kinase activity	F	1	1	120	2566	0.00833333	0.000389712	over	Q8AA41	Q8AA41	0.0467654	0.381688	1
GO:0009292	genetic transfer	P	1	1	120	2566	0.00833333	0.000389712	over	Q8ABZ0	Q8ABZ0	0.0467654	0.381688	1
GO:0070001	aspartic-type peptidase activity	F	1	1	120	2566	0.00833333	0.000389712	over	Q8A9K7	Q8A9K7	0.0467654	0.381688	1
GO:0061503	tRNA threonylcarbamoyladenosine dehydratase	F	1	1	120	2566	0.00833333	0.000389712	over	Q8A1M2	Q8A1M2	0.0467654	0.381688	1
GO:0003844	1,4-alpha-glucan branching enzyme activity	F	1	1	120	2566	0.00833333	0.000389712	over	Q8A9P4	Q8A9P4	0.0467654	0.381688	1
GO:0031216	neopullulanase activity	F	1	1	120	2566	0.00833333	0.000389712	over	Q8A1G0	Q8A1G0	0.0467654	0.381688	1
GO:0004077	biotin-[acetyl-CoA-carboxylase] ligase activity	F	1	1	120	2566	0.00833333	0.000389712	over	Q8A5K1	Q8A5K1	0.0467654	0.381688	1
GO:0103025	alpha-amylase activity (releasing maltohexaose)	F	1	1	120	2566	0.00833333	0.000389712	over	Q8A1G3	Q8A1G3	0.0467654	0.381688	1
GO:0018271	biotin-protein ligase activity	F	1	1	120	2566	0.00833333	0.000389712	over	Q8A5K1	Q8A5K1	0.0467654	0.381688	1
GO:0046104	thymidine metabolic process	P	1	1	120	2566	0.00833333	0.000389712	over	Q8A5G4	Q8A5G4	0.0467654	0.381688	1
GO:0004068	aspartate 1-decarboxylase activity	F	1	1	120	2566	0.00833333	0.000389712	over	Q89ZR7	Q89ZR7	0.0467654	0.381688	1
GO:0000746	conjugation	P	1	1	120	2566	0.00833333	0.000389712	over	Q8ABZ0	Q8ABZ0	0.0467654	0.381688	1
GO:0044764	multi-organism cellular process	P	1	1	120	2566	0.00833333	0.000389712	over	Q8ABZ0	Q8ABZ0	0.0467654	0.381688	1
GO:0004132	dCMP deaminase activity	F	1	1	120	2566	0.00833333	0.000389712	over	Q89ZW1	Q89ZW1	0.0467654	0.381688	1
GO:0046125	pyrimidine deoxyribonucleoside metabolic process	P	1	1	120	2566	0.00833333	0.000389712	over	Q8A5G4	Q8A5G4	0.0467654	0.381688	1
GO:0042781	3'-tRNA processing endoribonuclease activity	F	1	1	120	2566	0.00833333	0.000389712	over	Q89ZN1	Q89ZN1	0.0467654	0.381688	1
GO:0004536	deoxyribonuclease activity	F	2	8	120	2566	0.0166667	0.00311769	over	Q89YT0,Q8A0Y0	Q8AA35,Q89YT0,Q8A0Y0,Q8A0Y1,Q89Z42,Q8A2N9,Q8AA95,Q8A630	0.0504785	0.406023	0.25
GO:0033692	cellular polysaccharide biosynthetic process	P	3	20	120	2566	0.025	0.00779423	over	Q8A9P4,Q8A835,Q8ABP9	Q8A880,Q8A9P4,Q89ZQ5,Q8A748,Q8A772,Q8A835,Q8A9S0,Q8AA51,Q8AAR5,Q8AAR8,Q8AAT3,Q8A2E3,Q8A456,Q8A6R3,Q8A4C2,Q8A669,Q8A6Z5,Q8A9U0,Q8AAR4,Q8ABP9	0.0636181	0.479607	0.15
GO:0034637	cellular carbohydrate biosynthetic process	P	3	21	120	2566	0.025	0.00818394	over	Q8A9P4,Q8A835,Q8ABP9	Q8A880,Q8A9P4,Q8A7J8,Q89ZQ5,Q8A748,Q8A772,Q8A835,Q8A9S0,Q8AA51,Q8AAR5,Q8AAR8,Q8AAT3,Q8A2E3,Q8A456,Q8A6R3,Q8A4C2,Q8A669,Q8A6Z5,Q8A9U0,Q8AAR4,Q8ABP9	0.0717764	0.479607	0.142857
GO:0016021	integral component of membrane	C	29	483	120	2566	0.241667	0.188231	over	Q89ZJ8,Q8A3U4,Q8A7F7,Q8A835,Q8AAM8,Q89YU6,Q89YY8,Q89ZX9,Q8A0A4,Q8A0G1,Q8A0V0,Q8A1C7,Q8A2R5,Q8A4H1,Q8A5G3,Q8A5J5,Q8A6S5,Q8A6X0,Q8A729,Q8A7C4,Q8A7T4,Q8A844,Q8A942,Q8A952,Q8A9K7,Q8AAC1,Q8AAQ2,Q8ABG0,Q8ABP9	Q89YQ2,Q89ZJ8,Q89ZK8,Q89ZL5,Q89ZV7,Q8A0B6,Q8A0B8,Q8A0B9,Q8A0V1,Q8A0V2,Q8A151,Q8A161,Q8A162,Q8A1C8,Q8A1P3,Q8A241,Q8A253,Q8A255,Q8A257,Q8A294,Q8A2I6,Q8A2I7,Q8A337,Q8A342,Q8A358,Q8A3D5,Q8A3N1,Q8A3U4,Q8A496,Q8A4I0,Q8A524,Q8A631,Q8A633,Q8A6X5,Q8A6Y3,Q8A6Z1,Q8A790,Q8A7F7,Q8A7P1,Q8A7S1,Q8A7X3,Q8A835,Q8A936,Q8A941,Q8A959,Q8A974,Q8A996,Q8A9J4,Q8A9T2,Q8A9X9,Q8AA76,Q8AA85,Q8AAM8,Q8AAN3,Q8AAR8,Q8AAU3,Q8AB25,…	0.0814931	0.479607	0.0600414
GO:0005515	protein binding	F	4	36	120	2566	0.0333333	0.0140296	over	Q8A1E3,Q8A7J5,Q8A7Q5,Q8A1G2	Q89YW6,Q8A130,Q8A128,Q8A1E2,Q8A1E3,Q8A6P7,Q8A6P8,Q8A6R4,Q8A7B2,Q8A8C3,Q8A8C4,Q8A8R3,Q8A9B8,Q89ZK2,Q8A166,Q8A514,Q8A7J5,Q8A7Q5,Q8A9X5,Q8A1A7,Q8A1M5,Q8A4A2,Q89YQ8,Q89YR8,Q89ZI2,Q8A094,Q8A1G2,Q8A2E9,Q8A624,Q8A801,Q8A8R0,Q8A8R5,Q8AA75,Q8A129,Q8A878,Q8A4N4	0.0846301	0.479607	0.111111
GO:0031167	rRNA methylation	P	2	11	120	2566	0.0166667	0.00428683	over	Q89YP0,Q8A0P2	Q8A2Z0,Q8A5G6,Q8A814,Q89YP0,Q89ZK5,Q89ZP8,Q8A251,Q8A557,Q8AA22,Q8A0H8,Q8A0P2	0.0905305	0.479607	0.181818
GO:0042910	xenobiotic transmembrane transporter activity	F	1	2	120	2566	0.00833333	0.000779423	over	Q8A7C4	Q8A7C4,Q8AA77	0.0913612	0.479607	0.5
GO:0008988	rRNA (adenine-N6-)-methyltransferase activity	F	1	2	120	2566	0.00833333	0.000779423	over	Q89YP0	Q89YP0,Q8A0H8	0.0913612	0.479607	0.5
GO:0005978	glycogen biosynthetic process	P	1	2	120	2566	0.00833333	0.000779423	over	Q8A9P4	Q8A880,Q8A9P4	0.0913612	0.479607	0.5
GO:0005402	carbohydrate:cation symporter activity	F	1	2	120	2566	0.00833333	0.000779423	over	Q8AAM8	Q8AAM8,Q8AAV7	0.0913612	0.479607	0.5
GO:0051704	multi-organism process	P	1	2	120	2566	0.00833333	0.000779423	over	Q8ABZ0	Q8ABZ0,Q8AAK9	0.0913612	0.479607	0.5
GO:0004067	asparaginase activity	F	1	2	120	2566	0.00833333	0.000779423	over	Q8AAD9	Q8A446,Q8AAD9	0.0913612	0.479607	0.5
GO:0006522	alanine metabolic process	P	1	2	120	2566	0.00833333	0.000779423	over	Q89ZR7	Q89ZR7,Q8A0C0	0.0913612	0.479607	0.5
GO:0043606	formamide metabolic process	P	1	2	120	2566	0.00833333	0.000779423	over	Q8A4B3	Q8A4A9,Q8A4B3	0.0913612	0.479607	0.5
GO:0003954	NADH dehydrogenase activity	F	1	2	120	2566	0.00833333	0.000779423	over	Q8A0G1	Q8A0F6,Q8A0G1	0.0913612	0.479607	0.5
GO:0009079	pyruvate family amino acid biosynthetic process	P	1	2	120	2566	0.00833333	0.000779423	over	Q89ZR7	Q89ZR7,Q8A0C0	0.0913612	0.479607	0.5
GO:0006308	DNA catabolic process	P	1	2	120	2566	0.00833333	0.000779423	over	Q8A0Y0	Q8A0Y0,Q8A0Y1	0.0913612	0.479607	0.5
GO:0009250	glucan biosynthetic process	P	1	2	120	2566	0.00833333	0.000779423	over	Q8A9P4	Q8A880,Q8A9P4	0.0913612	0.479607	0.5
GO:0019556	histidine catabolic process to glutamate and formamide	P	1	2	120	2566	0.00833333	0.000779423	over	Q8A4B3	Q8A4A9,Q8A4B3	0.0913612	0.479607	0.5
GO:0052761	exo-1,4-beta-D-glucosaminidase activity	F	1	2	120	2566	0.00833333	0.000779423	over	Q8A0E7	Q8A0E7,Q8A1R0	0.0913612	0.479607	0.5
GO:0035529	NADH pyrophosphatase activity	F	1	2	120	2566	0.00833333	0.000779423	over	Q8A749	Q8A749,Q8A7I0	0.0913612	0.479607	0.5
GO:0006523	alanine biosynthetic process	P	1	2	120	2566	0.00833333	0.000779423	over	Q89ZR7	Q8A0C0,Q89ZR7	0.0913612	0.479607	0.5
GO:0009318	exodeoxyribonuclease VII complex	C	1	2	120	2566	0.00833333	0.000779423	over	Q8A0Y0	Q8A0Y0,Q8A0Y1	0.0913612	0.479607	0.5
GO:0019206	nucleoside kinase activity	F	1	2	120	2566	0.00833333	0.000779423	over	Q8A5G4	Q8A5G4,Q8ABC6	0.0913612	0.479607	0.5
[truncated: 463 more rows]

## Sheet: F vs G-BP
Level	GO_ID	Term	Type	Seqs_Num	Sequences
[truncated: 392 more rows]

## Sheet: F vs G-MP
Level	GO_ID	Term	Type	Seqs_Num	Sequences
[truncated: 203 more rows]

[truncated: 2 more sheets: F vs G-CC, F vs G-Enrichment]
