# Supplementary material for: Comparative Proteomic Analysis of Fucosylated Glycoproteins Produced by Bacteroides thetaiotaomicron Under Different Polysaccharide Nutrition Conditions
Source: Front Microbiol. 2022 Mar 4;13:826942. doi: 10.3389/fmicb.2022.826942 (PMC8931616; doi:10.3389/fmicb.2022.826942)
Supplement: Supplementary file 4 [file Table_3.XLSX]

## Sheet: M vs G-query2map
Protein_ID	KEGG_id/KO	Name	Definition	Map_ID	Map_Name	URL
E7MCA2
E7MCA4
G8JZS4	bth:BT_3703	susB	alpha-glucosidase	bth00500	Starch and sucrose metabolism - Bacteroides thetaiotaomicron VPI	http://www.kegg.jp/kegg-bin/show_pathway?+bth:BT_3703
G8JZT0	bth:BT_3700
Q89YJ4	bth:BT_4737
Q89YK4	bth:BT_4727		glycerophosphoryl diester phosphodiesterase	bth00564	Glycerophospholipid metabolism - Bacteroides thetaiotaomicron VPI	http://www.kegg.jp/kegg-bin/show_pathway?+bth:BT_4727
Q89YL7	bth:BT_4714		periplasmic beta-glucosidase, xylosidase/arabinosidase	bth00460	Cyanoamino acid metabolism - Bacteroides thetaiotaomicron VPI	http://www.kegg.jp/kegg-bin/show_pathway?+bth:BT_4714
Q89YL7	bth:BT_4714		periplasmic beta-glucosidase, xylosidase/arabinosidase	bth00500	Starch and sucrose metabolism - Bacteroides thetaiotaomicron VPI	http://www.kegg.jp/kegg-bin/show_pathway?+bth:BT_4714
Q89YL8	bth:BT_4713		hypothetical protein	bth00511	Other glycan degradation - Bacteroides thetaiotaomicron VPI	http://www.kegg.jp/kegg-bin/show_pathway?+bth:BT_4713
Q89YM4	bth:BT_4707
Q89YP0	bth:BT_4691
Q89YQ6	bth:BT_4675
Q89YR9	bth:BT_4662
Q89YS0	bth:BT_4661
Q89YS2	bth:BT_4659
Q89YS3	bth:BT_4658
Q89YS4	bth:BT_4657
Q89YS5	bth:BT_4656
Q89YS6	bth:BT_4655
Q89YS9	bth:BT_4652
Q89YT6	bth:BT_4645
Q89YU9	bth:BT_4632
Q89YW7	bth:BT_4614
Q89Z01	bth:BT_4576
Q89Z46	bth:BT_4531
Q89Z97	bth:BT_4480
Q89ZG6	bth:BT_4411
Q89ZG7	bth:BT_4410
Q89ZH1	bth:BT_4406
Q89ZH4	bth:BT_4403
Q89ZI2	bth:BT_4395
Q89ZN6	bth:BT_4341
Q89ZQ2	bth:BT_4324
Q89ZS3	bth:BT_4303
Q89ZS7	bth:BT_4299
Q89ZT0	bth:BT_4296
Q89ZT1	bth:BT_4295
Q89ZX5	bth:BT_4246
Q8A039	bth:BT_4182
Q8A041	bth:BT_4180
Q8A053	bth:BT_4168
Q8A054	bth:BT_4167
Q8A055	bth:BT_4166
Q8A061	bth:BT_4160
Q8A062	bth:BT_4159
Q8A067	bth:BT_4154
Q8A070	bth:BT_4151
Q8A093	bth:BT_4128
Q8A0A4	bth:BT_4117
Q8A0B0	bth:BT_4111
Q8A0B2	bth:BT_4109		pectinesterase	bth02020	Two-component system - Bacteroides thetaiotaomicron VPI	http://www.kegg.jp/kegg-bin/show_pathway?+bth:BT_4109
Q8A0B2	bth:BT_4109		pectinesterase	bth00040	Pentose and glucuronate interconversions - Bacteroides thetaiotaomicron VPI	http://www.kegg.jp/kegg-bin/show_pathway?+bth:BT_4109
Q8A0C7	bth:BT_4094
Q8A0D2	bth:BT_4089
Q8A0D9	bth:BT_4082
Q8A0E3	bth:BT_4078
Q8A0G1	bth:BT_4060		NADH dehydrogenase I subunit L	bth00190	Oxidative phosphorylation - Bacteroides thetaiotaomicron VPI	http://www.kegg.jp/kegg-bin/show_pathway?+bth:BT_4060
Q8A0N0	bth:BT_3991
Q8A0N1	bth:BT_3990
Q8A0N4	bth:BT_3987
Q8A0N8	bth:BT_3983
Q8A0P2	bth:BT_3979
Q8A0Q8	bth:BT_3963
Q8A0Q9	bth:BT_3962
Q8A0U5	bth:BT_3926
Q8A0U7	bth:BT_3924		ATP-dependent DNA helicase RecG	bth03440	Homologous recombination - Bacteroides thetaiotaomicron VPI	http://www.kegg.jp/kegg-bin/show_pathway?+bth:BT_3924
Q8A160	bth:BT_3807
Q8A176	bth:BT_3790
Q8A177	bth:BT_3789
Q8A179	bth:BT_3787
Q8A180	bth:BT_3786
Q8A182	bth:BT_3784
Q8A184	bth:BT_3782
Q8A193	bth:BT_3773
Q8A1B3	bth:BT_3753
Q8A1C1	bth:BT_3745
Q8A1E2	bth:BT_3724
Q8A1F4	bth:BT_3712
Q8A1G0	bth:BT_3704
Q8A1G3	bth:BT_3698	susG	alpha-amylase	bth00500	Starch and sucrose metabolism - Bacteroides thetaiotaomicron VPI	http://www.kegg.jp/kegg-bin/show_pathway?+bth:BT_3698
Q8A1I7	bth:BT_3674
Q8A1J7	bth:BT_3664
Q8A1K2	bth:BT_3659
Q8A1K4	bth:BT_3657
Q8A1L5	bth:BT_3646		dihydropteroate synthase	bth00790	Folate biosynthesis - Bacteroides thetaiotaomicron VPI	http://www.kegg.jp/kegg-bin/show_pathway?+bth:BT_3646
Q8A1P2	bth:BT_3617		sorbitol dehydrogenase	bth00053	Ascorbate and aldarate metabolism - Bacteroides thetaiotaomicron VPI	http://www.kegg.jp/kegg-bin/show_pathway?+bth:BT_3617
Q8A1P5	bth:BT_3614		oxidoreductase	bth00053	Ascorbate and aldarate metabolism - Bacteroides thetaiotaomicron VPI	http://www.kegg.jp/kegg-bin/show_pathway?+bth:BT_3614
Q8A1R9	bth:BT_3590
Q8A1U0	bth:BT_3568
Q8A1U2	bth:BT_3566
Q8A1X6	bth:BT_3532		aldose 1-epimerase	bth00052	Galactose metabolism - Bacteroides thetaiotaomicron VPI	http://www.kegg.jp/kegg-bin/show_pathway?+bth:BT_3532
Q8A1X6	bth:BT_3532		aldose 1-epimerase	bth00010	Glycolysis / Gluconeogenesis - Bacteroides thetaiotaomicron VPI	http://www.kegg.jp/kegg-bin/show_pathway?+bth:BT_3532
Q8A1X9	bth:BT_3529		aldose 1-epimerase	bth00010	Glycolysis / Gluconeogenesis - Bacteroides thetaiotaomicron VPI	http://www.kegg.jp/kegg-bin/show_pathway?+bth:BT_3529
Q8A1X9	bth:BT_3529		aldose 1-epimerase	bth00052	Galactose metabolism - Bacteroides thetaiotaomicron VPI	http://www.kegg.jp/kegg-bin/show_pathway?+bth:BT_3529
Q8A1Y8	bth:BT_3520
Q8A272	bth:BT_3434
Q8A276	bth:BT_3430	rpsT	30S ribosomal protein S20	bth03010	Ribosome - Bacteroides thetaiotaomicron VPI	http://www.kegg.jp/kegg-bin/show_pathway?+bth:BT_3430
Q8A2A7	bth:BT_3398
Q8A2A8	bth:BT_3397
Q8A2B4	bth:BT_3391		ribonuclease H-like protein	bth03030	DNA replication - Bacteroides thetaiotaomicron VPI	http://www.kegg.jp/kegg-bin/show_pathway?+bth:BT_3391
Q8A2D9	bth:BT_3366
Q8A2F5	bth:BT_3350
Q8A2F6	bth:BT_3349
Q8A2F7	bth:BT_3348
Q8A2H2	bth:BT_3333
Q8A2H3	bth:BT_3332
Q8A2H4	bth:BT_3331
Q8A2H5	bth:BT_3330
Q8A2H6	bth:BT_3329
Q8A2I1	bth:BT_3324
Q8A2I3	bth:BT_3322
Q8A2J1	bth:BT_3314		thermostable beta-glucosidase B	bth00460	Cyanoamino acid metabolism - Bacteroides thetaiotaomicron VPI	http://www.kegg.jp/kegg-bin/show_pathway?+bth:BT_3314
Q8A2J1	bth:BT_3314		thermostable beta-glucosidase B	bth00500	Starch and sucrose metabolism - Bacteroides thetaiotaomicron VPI	http://www.kegg.jp/kegg-bin/show_pathway?+bth:BT_3314
Q8A2K9	bth:BT_3296
Q8A2R2	bth:BT_3243
Q8A2R5	bth:BT_3240
Q8A2R6	bth:BT_3239
Q8A2R7	bth:BT_3238
Q8A2R9	bth:BT_3236
Q8A2V3	bth:BT_3202
Q8A2W6	bth:BT_3189
Q8A2X2	bth:BT_3183
Q8A2Y3	bth:BT_3172
Q8A2Z5	bth:BT_3160
Q8A322	bth:BT_3133		alpha-galactosidase	bth00561	Glycerolipid metabolism - Bacteroides thetaiotaomicron VPI	http://www.kegg.jp/kegg-bin/show_pathway?+bth:BT_3133
Q8A322	bth:BT_3133		alpha-galactosidase	bth00052	Galactose metabolism - Bacteroides thetaiotaomicron VPI	http://www.kegg.jp/kegg-bin/show_pathway?+bth:BT_3133
Q8A322	bth:BT_3133		alpha-galactosidase	bth00600	Sphingolipid metabolism - Bacteroides thetaiotaomicron VPI	http://www.kegg.jp/kegg-bin/show_pathway?+bth:BT_3133
Q8A325	bth:BT_3130
Q8A347	bth:BT_3108
Q8A369	bth:BT_3086		alpha-glucosidase	bth00500	Starch and sucrose metabolism - Bacteroides thetaiotaomicron VPI	http://www.kegg.jp/kegg-bin/show_pathway?+bth:BT_3086
Q8A369	bth:BT_3086		alpha-glucosidase	bth00052	Galactose metabolism - Bacteroides thetaiotaomicron VPI	http://www.kegg.jp/kegg-bin/show_pathway?+bth:BT_3086
Q8A389	bth:BT_3065		alpha-galactosidase	bth00561	Glycerolipid metabolism - Bacteroides thetaiotaomicron VPI	http://www.kegg.jp/kegg-bin/show_pathway?+bth:BT_3065
Q8A389	bth:BT_3065		alpha-galactosidase	bth00600	Sphingolipid metabolism - Bacteroides thetaiotaomicron VPI	http://www.kegg.jp/kegg-bin/show_pathway?+bth:BT_3065
Q8A389	bth:BT_3065		alpha-galactosidase	bth00052	Galactose metabolism - Bacteroides thetaiotaomicron VPI	http://www.kegg.jp/kegg-bin/show_pathway?+bth:BT_3065
Q8A3A1	bth:BT_3053		cytochrome subunit B	bth00190	Oxidative phosphorylation - Bacteroides thetaiotaomicron VPI	http://www.kegg.jp/kegg-bin/show_pathway?+bth:BT_3053
Q8A3A1	bth:BT_3053		cytochrome subunit B	bth00020	Citrate cycle (TCA cycle) - Bacteroides thetaiotaomicron VPI	http://www.kegg.jp/kegg-bin/show_pathway?+bth:BT_3053
Q8A3A1	bth:BT_3053		cytochrome subunit B	bth00650	Butanoate metabolism - Bacteroides thetaiotaomicron VPI	http://www.kegg.jp/kegg-bin/show_pathway?+bth:BT_3053
Q8A3C8	bth:BT_3026
Q8A3D3	bth:BT_3021
Q8A3D4	bth:BT_3020
Q8A3E3	bth:BT_3011
Q8A3E4	bth:BT_3010
Q8A3J1	bth:BT_2963
Q8A3J3	bth:BT_2961
Q8A3K6	bth:BT_2948
Q8A3U4	bth:BT_2860
Q8A3V0	bth:BT_2854		beta-glucosidase	bth00500	Starch and sucrose metabolism - Bacteroides thetaiotaomicron VPI	http://www.kegg.jp/kegg-bin/show_pathway?+bth:BT_2854
Q8A3V0	bth:BT_2854		beta-glucosidase	bth00460	Cyanoamino acid metabolism - Bacteroides thetaiotaomicron VPI	http://www.kegg.jp/kegg-bin/show_pathway?+bth:BT_2854
Q8A3X0	bth:BT_2834
Q8A3Y7	bth:BT_2817
Q8A3Z4	bth:BT_2810
Q8A3Z6	bth:BT_2808
Q8A3Z7	bth:BT_2807
Q8A402	bth:BT_2802
Q8A445	bth:BT_2758
Q8A4B3	bth:BT_2690		histidine ammonia-lyase	bth00340	Histidine metabolism - Bacteroides thetaiotaomicron VPI	http://www.kegg.jp/kegg-bin/show_pathway?+bth:BT_2690
Q8A4C3	bth:BT_2680
Q8A4D5	bth:BT_2664		phosphate ABC transporter substrate-binding protein	bth02020	Two-component system - Bacteroides thetaiotaomicron VPI	http://www.kegg.jp/kegg-bin/show_pathway?+bth:BT_2664
Q8A4D5	bth:BT_2664		phosphate ABC transporter substrate-binding protein	bth02010	ABC transporters - Bacteroides thetaiotaomicron VPI	http://www.kegg.jp/kegg-bin/show_pathway?+bth:BT_2664
Q8A4D7	bth:BT_2662
Q8A4E2	bth:BT_2657
Q8A4E4	bth:BT_2655
Q8A4H0	bth:BT_2629
Q8A4H1	bth:BT_2628
Q8A4H4	bth:BT_2625
Q8A4H5	bth:BT_2624
Q8A4H8	bth:BT_2621
Q8A4P6	bth:BT_2551		phosphate butyryltransferase	bth00650	Butanoate metabolism - Bacteroides thetaiotaomicron VPI	http://www.kegg.jp/kegg-bin/show_pathway?+bth:BT_2551
Q8A4V0	bth:BT_2497
Q8A4V1	bth:BT_2496
Q8A4Y5	bth:BT_2462
Q8A4Y9	bth:BT_2458
Q8A542	bth:BT_2402		cofactor-independent phosphoglycerate mutase	bth00680	Methane metabolism - Bacteroides thetaiotaomicron VPI	http://www.kegg.jp/kegg-bin/show_pathway?+bth:BT_2402
Q8A542	bth:BT_2402		cofactor-independent phosphoglycerate mutase	bth00260	Glycine, serine and threonine metabolism - Bacteroides thetaiotaomicron VPI	http://www.kegg.jp/kegg-bin/show_pathway?+bth:BT_2402
Q8A542	bth:BT_2402		cofactor-independent phosphoglycerate mutase	bth00010	Glycolysis / Gluconeogenesis - Bacteroides thetaiotaomicron VPI	http://www.kegg.jp/kegg-bin/show_pathway?+bth:BT_2402
Q8A544	bth:BT_2400		DNA-3-methyladenine glycosylase I	bth03410	Base excision repair - Bacteroides thetaiotaomicron VPI	http://www.kegg.jp/kegg-bin/show_pathway?+bth:BT_2400
Q8A555	bth:BT_2387		O-acetylhomoserine (thiol)-lyase	bth00270	Cysteine and methionine metabolism - Bacteroides thetaiotaomicron VPI	http://www.kegg.jp/kegg-bin/show_pathway?+bth:BT_2387
Q8A570	bth:BT_2372
Q8A5G7	bth:BT_2272
Q8A5I6	bth:BT_2253
Q8A5I7	bth:BT_2252		multidrug efflux membrane fusion protein	bth01503	Cationic antimicrobial peptide (CAMP) resistance - Bacteroides thetaiotaomicron VPI	http://www.kegg.jp/kegg-bin/show_pathway?+bth:BT_2252
Q8A5I7	bth:BT_2252		multidrug efflux membrane fusion protein	bth01501	beta-Lactam resistance - Bacteroides thetaiotaomicron VPI	http://www.kegg.jp/kegg-bin/show_pathway?+bth:BT_2252
Q8A5I8	bth:BT_2251		membrane fusion protein	bth01501	beta-Lactam resistance - Bacteroides thetaiotaomicron VPI	http://www.kegg.jp/kegg-bin/show_pathway?+bth:BT_2251
Q8A5I8	bth:BT_2251		membrane fusion protein	bth01503	Cationic antimicrobial peptide (CAMP) resistance - Bacteroides thetaiotaomicron VPI	http://www.kegg.jp/kegg-bin/show_pathway?+bth:BT_2251
Q8A5J3	bth:BT_2246
Q8A5K9	bth:BT_2230		DNA polymerase III subunit alpha	bth03440	Homologous recombination - Bacteroides thetaiotaomicron VPI	http://www.kegg.jp/kegg-bin/show_pathway?+bth:BT_2230
Q8A5K9	bth:BT_2230		DNA polymerase III subunit alpha	bth03030	DNA replication - Bacteroides thetaiotaomicron VPI	http://www.kegg.jp/kegg-bin/show_pathway?+bth:BT_2230
Q8A5K9	bth:BT_2230		DNA polymerase III subunit alpha	bth03430	Mismatch repair - Bacteroides thetaiotaomicron VPI	http://www.kegg.jp/kegg-bin/show_pathway?+bth:BT_2230
Q8A5N9	bth:BT_2199
Q8A5R5	bth:BT_2173
Q8A5U2	bth:BT_2146		4-alpha-glucanotransferase	bth00500	Starch and sucrose metabolism - Bacteroides thetaiotaomicron VPI	http://www.kegg.jp/kegg-bin/show_pathway?+bth:BT_2146
Q8A5U4	bth:BT_2144
Q8A5W7	bth:BT_2119
Q8A5W8	bth:BT_2118
Q8A5X7	bth:BT_2109
Q8A600	bth:BT_2086		choloylglycine hydrolase	bth00121	Secondary bile acid biosynthesis - Bacteroides thetaiotaomicron VPI	http://www.kegg.jp/kegg-bin/show_pathway?+bth:BT_2086
Q8A606	bth:BT_2080
Q8A642	bth:BT_2044
Q8A643	bth:BT_2043
Q8A688	bth:BT_1998		anaerobic ribonucleoside triphosphate reductase	bth00240	Pyrimidine metabolism - Bacteroides thetaiotaomicron VPI	http://www.kegg.jp/kegg-bin/show_pathway?+bth:BT_1998
Q8A688	bth:BT_1998		anaerobic ribonucleoside triphosphate reductase	bth00230	Purine metabolism - Bacteroides thetaiotaomicron VPI	http://www.kegg.jp/kegg-bin/show_pathway?+bth:BT_1998
Q8A6A0	bth:BT_1985
Q8A6E7	bth:BT_1937
Q8A6F7	bth:BT_1927
Q8A6H6	bth:BT_1908
Q8A6K5	bth:BT_1876
Q8A6M9	bth:BT_1848		ATP-dependent DNA helicase RecQ	bth03018	RNA degradation - Bacteroides thetaiotaomicron VPI	http://www.kegg.jp/kegg-bin/show_pathway?+bth:BT_1848
Q8A6N6	bth:BT_1841
Q8A6P0	bth:BT_1837
Q8A6Q6	bth:BT_1820		pyruvate dehydrogenase	bth00620	Pyruvate metabolism - Bacteroides thetaiotaomicron VPI	http://www.kegg.jp/kegg-bin/show_pathway?+bth:BT_1820
Q8A6R2	bth:BT_1814
Q8A6R8	bth:BT_1808
Q8A6U9	bth:BT_1777
Q8A6V0	bth:BT_1776
Q8A6V3	bth:BT_1773
Q8A6W1	bth:BT_1765		2,6-beta-D-fructofuranosidase	bth00051	Fructose and mannose metabolism - Bacteroides thetaiotaomicron VPI	http://www.kegg.jp/kegg-bin/show_pathway?+bth:BT_1765
Q8A6Y7	bth:BT_1738
Q8A729	bth:BT_1696		oxaloacetate decarboxylase subunit beta	bth00620	Pyruvate metabolism - Bacteroides thetaiotaomicron VPI	http://www.kegg.jp/kegg-bin/show_pathway?+bth:BT_1696
Q8A729	bth:BT_1696		oxaloacetate decarboxylase subunit beta	bth00650	Butanoate metabolism - Bacteroides thetaiotaomicron VPI	http://www.kegg.jp/kegg-bin/show_pathway?+bth:BT_1696
Q8A729	bth:BT_1696		oxaloacetate decarboxylase subunit beta	bth00362	Benzoate degradation - Bacteroides thetaiotaomicron VPI	http://www.kegg.jp/kegg-bin/show_pathway?+bth:BT_1696
Q8A730	bth:BT_1695
Q8A731	bth:BT_1694
Q8A736	bth:BT_1689		oxaloacetate decarboxylase subunit beta	bth00650	Butanoate metabolism - Bacteroides thetaiotaomicron VPI	http://www.kegg.jp/kegg-bin/show_pathway?+bth:BT_1689
Q8A736	bth:BT_1689		oxaloacetate decarboxylase subunit beta	bth00362	Benzoate degradation - Bacteroides thetaiotaomicron VPI	http://www.kegg.jp/kegg-bin/show_pathway?+bth:BT_1689
Q8A736	bth:BT_1689		oxaloacetate decarboxylase subunit beta	bth00620	Pyruvate metabolism - Bacteroides thetaiotaomicron VPI	http://www.kegg.jp/kegg-bin/show_pathway?+bth:BT_1689
Q8A737	bth:BT_1688		biotin carboxyl carrier protein	bth00650	Butanoate metabolism - Bacteroides thetaiotaomicron VPI	http://www.kegg.jp/kegg-bin/show_pathway?+bth:BT_1688
Q8A737	bth:BT_1688		biotin carboxyl carrier protein	bth00362	Benzoate degradation - Bacteroides thetaiotaomicron VPI	http://www.kegg.jp/kegg-bin/show_pathway?+bth:BT_1688
Q8A764	bth:BT_1661
Q8A797	bth:BT_1628
Q8A7A0	bth:BT_1625		hypothetical protein	bth00511	Other glycan degradation - Bacteroides thetaiotaomicron VPI	http://www.kegg.jp/kegg-bin/show_pathway?+bth:BT_1625
Q8A7A5	bth:BT_1620
Q8A7B7	bth:BT_1608
Q8A7C8	bth:BT_1596
Q8A7D0	bth:BT_1594
Q8A7D4	bth:BT_1590
Q8A7F0	bth:BT_1574
Q8A7G6	bth:BT_1558
Q8A7T4	bth:BT_1440
Q8A7T5	bth:BT_1439
Q8A7X4	bth:BT_1400
Q8A7Y3	bth:BT_1391
Q8A825	bth:BT_1349		hypothetical protein	bth00521	Streptomycin biosynthesis - Bacteroides thetaiotaomicron VPI	http://www.kegg.jp/kegg-bin/show_pathway?+bth:BT_1349
Q8A825	bth:BT_1349		hypothetical protein	bth00523	Polyketide sugar unit biosynthesis - Bacteroides thetaiotaomicron VPI	http://www.kegg.jp/kegg-bin/show_pathway?+bth:BT_1349
Q8A836	bth:BT_1338		dTDP-4-dehydrorhamnose 3,5-epimerase	bth00521	Streptomycin biosynthesis - Bacteroides thetaiotaomicron VPI	http://www.kegg.jp/kegg-bin/show_pathway?+bth:BT_1338
Q8A836	bth:BT_1338		dTDP-4-dehydrorhamnose 3,5-epimerase	bth00523	Polyketide sugar unit biosynthesis - Bacteroides thetaiotaomicron VPI	http://www.kegg.jp/kegg-bin/show_pathway?+bth:BT_1338
Q8A844	bth:BT_1330
Q8A846	bth:BT_1328
Q8A890	bth:BT_1284
Q8A8E0	bth:BT_1227
Q8A8H5	bth:BT_1192
Q8A8M3	bth:BT_1144
Q8A8P9	bth:BT_1118
Q8A8T7	bth:BT_1080
Q8A8U4	bth:BT_1073
Q8A8W4	bth:BT_1053
Q8A8W9	bth:BT_1048
Q8A942	bth:BT_0975
Q8A944	bth:BT_0973
Q8A962	bth:BT_0955
Q8A963	bth:BT_0954
Q8A973	bth:BT_0944
Q8A991	bth:BT_0926
Q8A993	bth:BT_0924
Q8A9D1	bth:BT_0884
Q8A9K2	bth:BT_0813
Q8A9R2	bth:BT_0753
Q8A9T1	bth:BT_0734
Q8A9W3	bth:BT_0702
Q8A9Y2	bth:BT_0683		alpha-glucosidase	bth00500	Starch and sucrose metabolism - Bacteroides thetaiotaomicron VPI	http://www.kegg.jp/kegg-bin/show_pathway?+bth:BT_0683
Q8A9Y2	bth:BT_0683		alpha-glucosidase	bth00052	Galactose metabolism - Bacteroides thetaiotaomicron VPI	http://www.kegg.jp/kegg-bin/show_pathway?+bth:BT_0683
Q8A9Z0	bth:BT_0675		N-acetylglucosamine-6-phosphate deacetylase	bth00520	Amino sugar and nucleotide sugar metabolism - Bacteroides thetaiotaomicron VPI	http://www.kegg.jp/kegg-bin/show_pathway?+bth:BT_0675
Q8AA41	bth:BT_0624		4-diphosphocytidyl-2-C-methyl-D-erythritol kinase	bth00900	Terpenoid backbone biosynthesis - Bacteroides thetaiotaomicron VPI	http://www.kegg.jp/kegg-bin/show_pathway?+bth:BT_0624
Q8AA80	bth:BT_0585
Q8AA86	bth:BT_0579
Q8AA97	bth:BT_0568
Q8AAB8	bth:BT_0547		L,L-diaminopimelate aminotransferase	bth00300	Lysine biosynthesis - Bacteroides thetaiotaomicron VPI	http://www.kegg.jp/kegg-bin/show_pathway?+bth:BT_0547
Q8AAB9	bth:BT_0546
Q8AAC0	bth:BT_0545		nitrogen regulatory protein P-II	bth02020	Two-component system - Bacteroides thetaiotaomicron VPI	http://www.kegg.jp/kegg-bin/show_pathway?+bth:BT_0545
Q8AAC1	bth:BT_0544
Q8AAD6	bth:BT_0529	trpC	indole-3-glycerol phosphate synthase	bth00400	Phenylalanine, tyrosine and tryptophan biosynthesis - Bacteroides thetaiotaomicron VPI	http://www.kegg.jp/kegg-bin/show_pathway?+bth:BT_0529
Q8AAH8	bth:BT_0487
Q8AAL7	bth:BT_0447
Q8AAM2	bth:BT_0442
Q8AAQ4	bth:BT_0410
Q8AAT5	bth:BT_0379		UDP-glucose 6-dehydrogenase	bth00053	Ascorbate and aldarate metabolism - Bacteroides thetaiotaomicron VPI	http://www.kegg.jp/kegg-bin/show_pathway?+bth:BT_0379
Q8AAT5	bth:BT_0379		UDP-glucose 6-dehydrogenase	bth00040	Pentose and glucuronate interconversions - Bacteroides thetaiotaomicron VPI	http://www.kegg.jp/kegg-bin/show_pathway?+bth:BT_0379
Q8AAT5	bth:BT_0379		UDP-glucose 6-dehydrogenase	bth00520	Amino sugar and nucleotide sugar metabolism - Bacteroides thetaiotaomicron VPI	http://www.kegg.jp/kegg-bin/show_pathway?+bth:BT_0379
Q8AAU3	bth:BT_0371
Q8AAV6	bth:BT_0356		aldose 1-epimerase	bth00052	Galactose metabolism - Bacteroides thetaiotaomicron VPI	http://www.kegg.jp/kegg-bin/show_pathway?+bth:BT_0356
Q8AAV6	bth:BT_0356		aldose 1-epimerase	bth00010	Glycolysis / Gluconeogenesis - Bacteroides thetaiotaomicron VPI	http://www.kegg.jp/kegg-bin/show_pathway?+bth:BT_0356
Q8AAW2	bth:BT_0350
Q8AAW3	bth:BT_0349
Q8AAW6	bth:BT_0346		ribose 5-phosphate isomerase B	bth00030	Pentose phosphate pathway - Bacteroides thetaiotaomicron VPI	http://www.kegg.jp/kegg-bin/show_pathway?+bth:BT_0346
Q8AAW6	bth:BT_0346		ribose 5-phosphate isomerase B	bth00051	Fructose and mannose metabolism - Bacteroides thetaiotaomicron VPI	http://www.kegg.jp/kegg-bin/show_pathway?+bth:BT_0346
Q8AAZ6	bth:BT_0316
Q8AAZ7	bth:BT_0315
Q8AB01	bth:BT_0311		lipoamide acyltransferase component of branched-chain alpha-keto acid dehydrogenase complex	bth00380	Tryptophan metabolism - Bacteroides thetaiotaomicron VPI	http://www.kegg.jp/kegg-bin/show_pathway?+bth:BT_0311
Q8AB01	bth:BT_0311		lipoamide acyltransferase component of branched-chain alpha-keto acid dehydrogenase complex	bth00310	Lysine degradation - Bacteroides thetaiotaomicron VPI	http://www.kegg.jp/kegg-bin/show_pathway?+bth:BT_0311
Q8AB01	bth:BT_0311		lipoamide acyltransferase component of branched-chain alpha-keto acid dehydrogenase complex	bth00020	Citrate cycle (TCA cycle) - Bacteroides thetaiotaomicron VPI	http://www.kegg.jp/kegg-bin/show_pathway?+bth:BT_0311
Q8AB06	bth:BT_0306		outer membrane protein oprM	bth01501	beta-Lactam resistance - Bacteroides thetaiotaomicron VPI	http://www.kegg.jp/kegg-bin/show_pathway?+bth:BT_0306
Q8AB06	bth:BT_0306		outer membrane protein oprM	bth02024	Quorum sensing - Bacteroides thetaiotaomicron VPI	http://www.kegg.jp/kegg-bin/show_pathway?+bth:BT_0306
Q8AB08	bth:BT_0304		acriflavine resistance protein A	bth01501	beta-Lactam resistance - Bacteroides thetaiotaomicron VPI	http://www.kegg.jp/kegg-bin/show_pathway?+bth:BT_0304
Q8AB08	bth:BT_0304		acriflavine resistance protein A	bth01503	Cationic antimicrobial peptide (CAMP) resistance - Bacteroides thetaiotaomicron VPI	http://www.kegg.jp/kegg-bin/show_pathway?+bth:BT_0304
Q8AB13	bth:BT_0299
Q8AB22	bth:BT_0290		beta-galactosidase	bth00052	Galactose metabolism - Bacteroides thetaiotaomicron VPI	http://www.kegg.jp/kegg-bin/show_pathway?+bth:BT_0290
Q8AB27	bth:BT_0285
Q8AB28	bth:BT_0284
Q8AB33	bth:BT_0278
Q8AB34	bth:BT_0277
Q8AB35	bth:BT_0276
Q8AB36	bth:BT_0275
Q8AB37	bth:BT_0274
Q8AB39	bth:BT_0272
Q8AB42	bth:BT_0269
Q8AB43	bth:BT_0268
Q8ABB7	bth:BT_0193
Q8ABE1	bth:BT_0169
Q8ABE9	bth:BT_0161
Q8ABF9	bth:BT_0151
Q8ABG3	bth:BT_0147
Q8ABG9	bth:BT_0141
Q8ABN7	bth:BT_0073

## Sheet: M vs G-map2query
Map_ID	Map_Name	Seqs	Seqs_Num	URL
bth00052	Galactose metabolism - Bacteroides thetaiotaomicron VPI	Q8A1X6 Q8A1X9 Q8A322 Q8A369 Q8A389 Q8A9Y2 Q8AAV6 Q8AB22	8	http://www.kegg.jp/kegg-bin/show_pathway?bth00052+bth:BT_3532+bth:BT_3529+bth:BT_3133+bth:BT_3086+bth:BT_3065+bth:BT_0683+bth:BT_0356+bth:BT_0290
bth00500	Starch and sucrose metabolism - Bacteroides thetaiotaomicron VPI	G8JZS4 Q89YL7 Q8A1G3 Q8A2J1 Q8A369 Q8A3V0 Q8A5U2 Q8A9Y2	8	http://www.kegg.jp/kegg-bin/show_pathway?bth00500+bth:BT_3703+bth:BT_4714+bth:BT_3698+bth:BT_3314+bth:BT_3086+bth:BT_2854+bth:BT_2146+bth:BT_0683
bth00650	Butanoate metabolism - Bacteroides thetaiotaomicron VPI	Q8A3A1 Q8A4P6 Q8A729 Q8A736 Q8A737	5	http://www.kegg.jp/kegg-bin/show_pathway?bth00650+bth:BT_3053+bth:BT_2551+bth:BT_1696+bth:BT_1689+bth:BT_1688
bth00010	Glycolysis / Gluconeogenesis - Bacteroides thetaiotaomicron VPI	Q8A1X6 Q8A1X9 Q8A542 Q8AAV6	4	http://www.kegg.jp/kegg-bin/show_pathway?bth00010+bth:BT_3532+bth:BT_3529+bth:BT_2402+bth:BT_0356
bth01501	beta-Lactam resistance - Bacteroides thetaiotaomicron VPI	Q8A5I7 Q8A5I8 Q8AB06 Q8AB08	4	http://www.kegg.jp/kegg-bin/show_pathway?bth01501+bth:BT_2252+bth:BT_2251+bth:BT_0306+bth:BT_0304
bth00053	Ascorbate and aldarate metabolism - Bacteroides thetaiotaomicron VPI	Q8A1P2 Q8A1P5 Q8AAT5	3	http://www.kegg.jp/kegg-bin/show_pathway?bth00053+bth:BT_3617+bth:BT_3614+bth:BT_0379
bth00362	Benzoate degradation - Bacteroides thetaiotaomicron VPI	Q8A729 Q8A736 Q8A737	3	http://www.kegg.jp/kegg-bin/show_pathway?bth00362+bth:BT_1696+bth:BT_1689+bth:BT_1688
bth00460	Cyanoamino acid metabolism - Bacteroides thetaiotaomicron VPI	Q89YL7 Q8A2J1 Q8A3V0	3	http://www.kegg.jp/kegg-bin/show_pathway?bth00460+bth:BT_4714+bth:BT_3314+bth:BT_2854
bth00620	Pyruvate metabolism - Bacteroides thetaiotaomicron VPI	Q8A6Q6 Q8A729 Q8A736	3	http://www.kegg.jp/kegg-bin/show_pathway?bth00620+bth:BT_1820+bth:BT_1696+bth:BT_1689
bth01503	Cationic antimicrobial peptide (CAMP) resistance - Bacteroides thetaiotaomicron VPI	Q8A5I7 Q8A5I8 Q8AB08	3	http://www.kegg.jp/kegg-bin/show_pathway?bth01503+bth:BT_2252+bth:BT_2251+bth:BT_0304
bth02020	Two-component system - Bacteroides thetaiotaomicron VPI	Q8A0B2 Q8A4D5 Q8AAC0	3	http://www.kegg.jp/kegg-bin/show_pathway?bth02020+bth:BT_4109+bth:BT_2664+bth:BT_0545
bth00020	Citrate cycle (TCA cycle) - Bacteroides thetaiotaomicron VPI	Q8A3A1 Q8AB01	2	http://www.kegg.jp/kegg-bin/show_pathway?bth00020+bth:BT_3053+bth:BT_0311
bth00040	Pentose and glucuronate interconversions - Bacteroides thetaiotaomicron VPI	Q8A0B2 Q8AAT5	2	http://www.kegg.jp/kegg-bin/show_pathway?bth00040+bth:BT_4109+bth:BT_0379
bth00051	Fructose and mannose metabolism - Bacteroides thetaiotaomicron VPI	Q8A6W1 Q8AAW6	2	http://www.kegg.jp/kegg-bin/show_pathway?bth00051+bth:BT_1765+bth:BT_0346
bth00190	Oxidative phosphorylation - Bacteroides thetaiotaomicron VPI	Q8A0G1 Q8A3A1	2	http://www.kegg.jp/kegg-bin/show_pathway?bth00190+bth:BT_4060+bth:BT_3053
bth00511	Other glycan degradation - Bacteroides thetaiotaomicron VPI	Q89YL8 Q8A7A0	2	http://www.kegg.jp/kegg-bin/show_pathway?bth00511+bth:BT_4713+bth:BT_1625
bth00520	Amino sugar and nucleotide sugar metabolism - Bacteroides thetaiotaomicron VPI	Q8A9Z0 Q8AAT5	2	http://www.kegg.jp/kegg-bin/show_pathway?bth00520+bth:BT_0675+bth:BT_0379
bth00521	Streptomycin biosynthesis - Bacteroides thetaiotaomicron VPI	Q8A825 Q8A836	2	http://www.kegg.jp/kegg-bin/show_pathway?bth00521+bth:BT_1349+bth:BT_1338
bth00523	Polyketide sugar unit biosynthesis - Bacteroides thetaiotaomicron VPI	Q8A825 Q8A836	2	http://www.kegg.jp/kegg-bin/show_pathway?bth00523+bth:BT_1349+bth:BT_1338
bth00561	Glycerolipid metabolism - Bacteroides thetaiotaomicron VPI	Q8A322 Q8A389	2	http://www.kegg.jp/kegg-bin/show_pathway?bth00561+bth:BT_3133+bth:BT_3065
bth00600	Sphingolipid metabolism - Bacteroides thetaiotaomicron VPI	Q8A322 Q8A389	2	http://www.kegg.jp/kegg-bin/show_pathway?bth00600+bth:BT_3133+bth:BT_3065
bth03030	DNA replication - Bacteroides thetaiotaomicron VPI	Q8A2B4 Q8A5K9	2	http://www.kegg.jp/kegg-bin/show_pathway?bth03030+bth:BT_3391+bth:BT_2230
bth03440	Homologous recombination - Bacteroides thetaiotaomicron VPI	Q8A0U7 Q8A5K9	2	http://www.kegg.jp/kegg-bin/show_pathway?bth03440+bth:BT_3924+bth:BT_2230
bth00030	Pentose phosphate pathway - Bacteroides thetaiotaomicron VPI	Q8AAW6	1	http://www.kegg.jp/kegg-bin/show_pathway?bth00030+bth:BT_0346
bth00121	Secondary bile acid biosynthesis - Bacteroides thetaiotaomicron VPI	Q8A600	1	http://www.kegg.jp/kegg-bin/show_pathway?bth00121+bth:BT_2086
bth00230	Purine metabolism - Bacteroides thetaiotaomicron VPI	Q8A688	1	http://www.kegg.jp/kegg-bin/show_pathway?bth00230+bth:BT_1998
bth00240	Pyrimidine metabolism - Bacteroides thetaiotaomicron VPI	Q8A688	1	http://www.kegg.jp/kegg-bin/show_pathway?bth00240+bth:BT_1998
bth00260	Glycine, serine and threonine metabolism - Bacteroides thetaiotaomicron VPI	Q8A542	1	http://www.kegg.jp/kegg-bin/show_pathway?bth00260+bth:BT_2402
bth00270	Cysteine and methionine metabolism - Bacteroides thetaiotaomicron VPI	Q8A555	1	http://www.kegg.jp/kegg-bin/show_pathway?bth00270+bth:BT_2387
bth00300	Lysine biosynthesis - Bacteroides thetaiotaomicron VPI	Q8AAB8	1	http://www.kegg.jp/kegg-bin/show_pathway?bth00300+bth:BT_0547
bth00310	Lysine degradation - Bacteroides thetaiotaomicron VPI	Q8AB01	1	http://www.kegg.jp/kegg-bin/show_pathway?bth00310+bth:BT_0311
bth00340	Histidine metabolism - Bacteroides thetaiotaomicron VPI	Q8A4B3	1	http://www.kegg.jp/kegg-bin/show_pathway?bth00340+bth:BT_2690
bth00380	Tryptophan metabolism - Bacteroides thetaiotaomicron VPI	Q8AB01	1	http://www.kegg.jp/kegg-bin/show_pathway?bth00380+bth:BT_0311
bth00400	Phenylalanine, tyrosine and tryptophan biosynthesis - Bacteroides thetaiotaomicron VPI	Q8AAD6	1	http://www.kegg.jp/kegg-bin/show_pathway?bth00400+bth:BT_0529
bth00564	Glycerophospholipid metabolism - Bacteroides thetaiotaomicron VPI	Q89YK4	1	http://www.kegg.jp/kegg-bin/show_pathway?bth00564+bth:BT_4727
bth00680	Methane metabolism - Bacteroides thetaiotaomicron VPI	Q8A542	1	http://www.kegg.jp/kegg-bin/show_pathway?bth00680+bth:BT_2402
bth00790	Folate biosynthesis - Bacteroides thetaiotaomicron VPI	Q8A1L5	1	http://www.kegg.jp/kegg-bin/show_pathway?bth00790+bth:BT_3646
bth00900	Terpenoid backbone biosynthesis - Bacteroides thetaiotaomicron VPI	Q8AA41	1	http://www.kegg.jp/kegg-bin/show_pathway?bth00900+bth:BT_0624
bth02010	ABC transporters - Bacteroides thetaiotaomicron VPI	Q8A4D5	1	http://www.kegg.jp/kegg-bin/show_pathway?bth02010+bth:BT_2664
bth02024	Quorum sensing - Bacteroides thetaiotaomicron VPI	Q8AB06	1	http://www.kegg.jp/kegg-bin/show_pathway?bth02024+bth:BT_0306
bth03010	Ribosome - Bacteroides thetaiotaomicron VPI	Q8A276	1	http://www.kegg.jp/kegg-bin/show_pathway?bth03010+bth:BT_3430
bth03018	RNA degradation - Bacteroides thetaiotaomicron VPI	Q8A6M9	1	http://www.kegg.jp/kegg-bin/show_pathway?bth03018+bth:BT_1848
bth03410	Base excision repair - Bacteroides thetaiotaomicron VPI	Q8A544	1	http://www.kegg.jp/kegg-bin/show_pathway?bth03410+bth:BT_2400
bth03430	Mismatch repair - Bacteroides thetaiotaomicron VPI	Q8A5K9	1	http://www.kegg.jp/kegg-bin/show_pathway?bth03430+bth:BT_2230

## Sheet: M vs G-Enrichment
Map_ID	Map_Name	Test	TestAll	Ref	RefAll	Test_per	Ref_per	Test_Seq	Ref_Seq	Over_Under	P value	FDR	richFactor
bth00362	Benzoate degradation - Bacteroides thetaiotaomicron VPI	3	285	4	2566	0.010526	0.001559	Q8A729 Q8A736 Q8A737	Q8A729 Q8A736 Q8A737 Q8A7Y1	over	0.00498131	0.219178	0.75
bth00500	Starch and sucrose metabolism - Bacteroides thetaiotaomicron VPI	8	285	32	2566	0.02807	0.012471	G8JZS4 Q89YL7 Q8A1G3 Q8A2J1 Q8A369 Q8A3V0 Q8A5U2 Q8A9Y2	G8JZS4 Q89YL7 Q89YP1 Q89ZR9 Q89ZS1 Q8A1G3 Q8A1U1 Q8A2J1 Q8A2K0 Q8A2K6 Q8A2L1 Q8A2Z2 Q8A369 Q8A3E5 Q8A3V0 Q8A4H9 Q8A4V4 Q8A517 Q8A5U2 Q8A5W2 Q8A6K9 Q8A6L0 Q8A6U8 Q8A6W6 Q8A6W9 Q8A7H6 Q8A823 Q8A881 Q8A8R7 Q8A9P4 Q8A9Y2 Q8ABH8	over	0.0203493	0.336428	0.25
bth01501	beta-Lactam resistance - Bacteroides thetaiotaomicron VPI	4	285	11	2566	0.014035	0.004287	Q8A5I7 Q8A5I8 Q8AB06 Q8AB08	Q89Z70 Q8A151 Q8A253 Q8A2G6 Q8A4U9 Q8A5I7 Q8A5I8 Q8A974 Q8A9S2 Q8AB06 Q8AB08	over	0.0261145	0.336428	0.363636
bth00053	Ascorbate and aldarate metabolism - Bacteroides thetaiotaomicron VPI	3	285	7	2566	0.010526	0.002728	Q8A1P2 Q8A1P5 Q8AAT5	Q8A1P2 Q8A1P4 Q8A1P5 Q8A833 Q8A9I6 Q8AA66 Q8AAT5	over	0.0337671	0.336428	0.428571
bth00650	Butanoate metabolism - Bacteroides thetaiotaomicron VPI	5	285	18	2566	0.017544	0.007015	Q8A3A1 Q8A4P6 Q8A729 Q8A736 Q8A737	Q89YJ3 Q8A399 Q8A3A0 Q8A3A1 Q8A3J9 Q8A3W7 Q8A3W8 Q8A4M9 Q8A4P5 Q8A4P6 Q8A609 Q8A610 Q8A6X8 Q8A729 Q8A736 Q8A737 Q8AAY1 Q8AAY2	over	0.0414219	0.336428	0.277778
bth00052	Galactose metabolism - Bacteroides thetaiotaomicron VPI	8	285	37	2566	0.02807	0.014419	Q8A1X6 Q8A1X9 Q8A322 Q8A369 Q8A389 Q8A9Y2 Q8AAV6 Q8AB22	Q89ZY0 Q8A0B4 Q8A0H1 Q8A1K7 Q8A1X6 Q8A1X9 Q8A2E9 Q8A2G5 Q8A2K6 Q8A2L1 Q8A2L2 Q8A2X6 Q8A2Z2 Q8A322 Q8A324 Q8A369 Q8A389 Q8A4H9 Q8A4V4 Q8A517 Q8A624 Q8A6L0 Q8A6W6 Q8A799 Q8A7H6 Q8A8R5 Q8A934 Q8A9Q8 Q8A9Y2 Q8AA42 Q8AAK3 Q8AAT3 Q8AAU2 Q8AAU4 Q8AAV6 Q8AB22 Q8ABH8	over	0.0458765	0.336428	0.216216
bth01503	Cationic antimicrobial peptide (CAMP) resistance - Bacteroides thetaiotaomicron VPI	3	285	9	2566	0.010526	0.003507	Q8A5I7 Q8A5I8 Q8AB08	Q8A016 Q8A2G6 Q8A2G9 Q8A4U9 Q8A5I7 Q8A5I8 Q8A5U7 Q8A6G2 Q8AB08	over	0.0685447	0.430852	0.333333
bth00561	Glycerolipid metabolism - Bacteroides thetaiotaomicron VPI	2	285	5	2566	0.007018	0.001949	Q8A322 Q8A389	Q8A322 Q8A324 Q8A389 Q8A7T7 Q8AB68	over	0.0980036	0.502206	0.4
bth00121	Secondary bile acid biosynthesis - Bacteroides thetaiotaomicron VPI	1	285	1	2566	0.003509	0.00039	Q8A600	Q8A600	over	0.111068	0.502206	1
bth00460	Cyanoamino acid metabolism - Bacteroides thetaiotaomicron VPI	3	285	11	2566	0.010526	0.004287	Q89YL7 Q8A2J1 Q8A3V0	Q89YL7 Q8A1U1 Q8A2J1 Q8A3E5 Q8A3V0 Q8A446 Q8A5V7 Q8A6K9 Q8A6U8 Q8A9S7 Q8AAD9	over	0.114138	0.502206	0.272727
bth00523	Polyketide sugar unit biosynthesis - Bacteroides thetaiotaomicron VPI	2	285	7	2566	0.007018	0.002728	Q8A825 Q8A836	Q8A669 Q8A670 Q8A6Z5 Q8A825 Q8A836 Q8A9I7 Q8A9U0	over	0.177602	0.710408	0.285714
bth00521	Streptomycin biosynthesis - Bacteroides thetaiotaomicron VPI	2	285	12	2566	0.007018	0.004677	Q8A825 Q8A836	Q8A403 Q8A4V4 Q8A517 Q8A669 Q8A670 Q8A6Z5 Q8A7H6 Q8A7J8 Q8A825 Q8A836 Q8A9I7 Q8A9U0	over	0.391711	0.997387	0.166667
bth03030	DNA replication - Bacteroides thetaiotaomicron VPI	2	285	13	2566	0.007018	0.005066	Q8A2B4 Q8A5K9	Q8A0T9 Q8A147 Q8A293 Q8A2B4 Q8A2P5 Q8A5K9 Q8A7B5 Q8A7M7 Q8A810 Q8A811 Q8A9C1 Q8A9C6 Q8AA40	over	0.432367	0.997387	0.153846
bth00310	Lysine degradation - Bacteroides thetaiotaomicron VPI	1	285	5	2566	0.003509	0.001949	Q8AB01	Q89YW9 Q89ZA3 Q8A2W9 Q8AB01 Q8AB03	over	0.445206	0.997387	0.2
bth00380	Tryptophan metabolism - Bacteroides thetaiotaomicron VPI	1	285	5	2566	0.003509	0.001949	Q8AB01	Q8A2W9 Q8A6B4 Q8A7N2 Q8AB01 Q8AB03	over	0.445206	0.997387	0.2
bth02020	Two-component system - Bacteroides thetaiotaomicron VPI	3	285	25	2566	0.010526	0.009743	Q8A0B2 Q8A4D5 Q8AAC0	Q89ZN8 Q8A0B1 Q8A0B2 Q8A166 Q8A1F8 Q8A3E7 Q8A3K9 Q8A3L0 Q8A453 Q8A4D5 Q8A4M8 Q8A4S6 Q8A4U9 Q8A5S2 Q8A5U5 Q8A8F7 Q8A8F8 Q8A8G4 Q8A9N0 Q8AA52 Q8AA63 Q8AA64 Q8AAC0 Q8AAC2 Q8AAT1	over	0.536804	0.997387	0.12
bth00010	Glycolysis / Gluconeogenesis - Bacteroides thetaiotaomicron VPI	4	285	35	2566	0.014035	0.01364	Q8A1X6 Q8A1X9 Q8A542 Q8AAV6	Q89Z05 Q89ZV8 Q8A0U2 Q8A1B1 Q8A1X6 Q8A1X9 Q8A287 Q8A2E9 Q8A2W9 Q8A3W3 Q8A3W7 Q8A3W8 Q8A414 Q8A4Q5 Q8A4V4 Q8A517 Q8A542 Q8A5W2 Q8A624 Q8A6X8 Q8A734 Q8A753 Q8A765 Q8A766 Q8A7H6 Q8A8D9 Q8A8R1 Q8A8R2 Q8A8R5 Q8AAU2 Q8AAV6 Q8AAY1 Q8AAY2 Q8AB03 Q8AB05	over	0.555892	0.997387	0.114286
bth00040	Pentose and glucuronate interconversions - Bacteroides thetaiotaomicron VPI	2	285	17	2566	0.007018	0.006625	Q8A0B2 Q8AAT5	Q8A0B1 Q8A0B2 Q8A0B5 Q8A0S5 Q8A2S4 Q8A774 Q8A7U2 Q8A833 Q8A9I6 Q8A9J0 Q8A9J2 Q8A9M2 Q8A9M3 Q8AA66 Q8AAH9 Q8AAT5 Q8AAW1	over	0.578615	0.997387	0.117647
bth00600	Sphingolipid metabolism - Bacteroides thetaiotaomicron VPI	2	285	17	2566	0.007018	0.006625	Q8A322 Q8A389	Q89ZY0 Q8A0H1 Q8A221 Q8A2G5 Q8A2J3 Q8A2L2 Q8A2X6 Q8A322 Q8A324 Q8A348 Q8A349 Q8A389 Q8A799 Q8A934 Q8A9Q8 Q8AAK3 Q8AAK9	over	0.578615	0.997387	0.117647
bth03440	Homologous recombination - Bacteroides thetaiotaomicron VPI	2	285	18	2566	0.007018	0.007015	Q8A0U7 Q8A5K9	Q45791 Q89YV1 Q89Z47 Q89ZW6 Q8A0T2 Q8A0U7 Q8A147 Q8A2H8 Q8A2M0 Q8A2P5 Q8A451 Q8A5K9 Q8A7B5 Q8A7M7 Q8A810 Q8A811 Q8A8T6 Q8A9C6	over	0.610608	0.997387	0.111111
bth00620	Pyruvate metabolism - Bacteroides thetaiotaomicron VPI	3	285	30	2566	0.010526	0.011691	Q8A6Q6 Q8A729 Q8A736	Q89YJ3 Q8A0W0 Q8A1B1 Q8A1G8 Q8A1G9 Q8A2W9 Q8A3J9 Q8A3W3 Q8A3W7 Q8A3W8 Q8A414 Q8A4T7 Q8A5I3 Q8A6B5 Q8A6G9 Q8A6L6 Q8A6Q6 Q8A6X8 Q8A728 Q8A729 Q8A736 Q8A7E4 Q8A7E9 Q8A7S5 Q8A8H1 Q8A8M1 Q8AA21 Q8AAY1 Q8AAY2 Q8AB03	under	0.664026	0.997387	0.1
bth03410	Base excision repair - Bacteroides thetaiotaomicron VPI	1	285	10	2566	0.003509	0.003897	Q8A544	Q89YT0 Q89Z89 Q8A0T2 Q8A2P5 Q8A544 Q8A5V6 Q8A754 Q8A7M6 Q8A9C1 Q8AA35	under	0.69258	0.997387	0.1
bth00190	Oxidative phosphorylation - Bacteroides thetaiotaomicron VPI	2	285	21	2566	0.007018	0.008184	Q8A0G1 Q8A3A1	Q8A0F6 Q8A0G1 Q8A399 Q8A3A0 Q8A3A1 Q8A667 Q8A7I7 Q8A873 Q8A875 Q8A876 Q8A877 Q8A878 Q8A8F7 Q8A8F8 Q8A9U6 Q8A9U7 Q8A9U8 Q8A9V0 Q8A9V1 Q8A9V3 Q8A9V4	under	0.695408	0.997387	0.0952381
bth00340	Histidine metabolism - Bacteroides thetaiotaomicron VPI	1	285	11	2566	0.003509	0.004287	Q8A4B3	Q8A4A9 Q8A4B3 Q8A7P6 Q8A7Z4 Q8A7Z5 Q8A7Z6 Q8A7Z7 Q8ABA7 Q8ABA8 Q8ABA9 Q8ABB0	under	0.726858	0.997387	0.0909091
bth00900	Terpenoid backbone biosynthesis - Bacteroides thetaiotaomicron VPI	1	285	11	2566	0.003509	0.004287	Q8AA41	Q8A0C2 Q8A0U8 Q8A0Y7 Q8A1E0 Q8A2P4 Q8A4T0 Q8A625 Q8A628 Q8A684 Q8A7X1 Q8AA41	under	0.726858	0.997387	0.0909091
bth00051	Fructose and mannose metabolism - Bacteroides thetaiotaomicron VPI	2	285	23	2566	0.007018	0.008963	Q8A6W1 Q8AAW6	Q8A0S1 Q8A0U2 Q8A2E9 Q8A2K0 Q8A423 Q8A517 Q8A624 Q8A6W1 Q8A6W7 Q8A6W9 Q8A734 Q8A766 Q8A8D9 Q8A8E2 Q8A8E3 Q8A8R1 Q8A8R5 Q8A9M2 Q8AAA7 Q8AAU1 Q8AAW6 Q8AB05 Q9RQ13	under	0.743048	0.997387	0.0869565
bth00564	Glycerophospholipid metabolism - Bacteroides thetaiotaomicron VPI	1	285	12	2566	0.003509	0.004677	Q89YK4	Q89YK4 Q8A0L5 Q8A0P3 Q8A2Z3 Q8A5K7 Q8A5K8 Q8A5W3 Q8A640 Q8A7K1 Q8AAB5 Q8AB68 Q8ABB5	under	0.757326	0.997387	0.0833333
bth00020	Citrate cycle (TCA cycle) - Bacteroides thetaiotaomicron VPI	2	285	24	2566	0.007018	0.009353	Q8A3A1 Q8AB01	Q8A0W0 Q8A2W9 Q8A399 Q8A3A0 Q8A3A1 Q8A3W7 Q8A3W8 Q8A414 Q8A4T7 Q8A5I3 Q8A614 Q8A615 Q8A616 Q8A6X8 Q8A728 Q8A8H1 Q8A9M7 Q8A9M8 Q8AAX9 Q8AAY1 Q8AAY2 Q8AAY3 Q8AB01 Q8AB03	under	0.76439	0.997387	0.0833333
bth00790	Folate biosynthesis - Bacteroides thetaiotaomicron VPI	1	285	13	2566	0.003509	0.005066	Q8A1L5	Q89ZC4 Q8A0U0 Q8A1F8 Q8A1L5 Q8A528 Q8A5T9 Q8A638 Q8A7F8 Q8A7G0 Q8A7W4 Q8A839 Q8A9P7 Q8A9P8	under	0.784406	0.997387	0.0769231
bth00300	Lysine biosynthesis - Bacteroides thetaiotaomicron VPI	1	285	14	2566	0.003509	0.005456	Q8AAB8	Q89YW9 Q8A0T6 Q8A1A8 Q8A1L7 Q8A1M5 Q8A254 Q8A2I5 Q8A541 Q8A6A6 Q8A7Z9 Q8A800 Q8A9C0 Q8AAB7 Q8AAB8	under	0.808473	0.997387	0.0714286
bth03018	RNA degradation - Bacteroides thetaiotaomicron VPI	1	285	14	2566	0.003509	0.005456	Q8A6M9	Q89YW6 Q89Z05 Q89ZG0 Q8A127 Q8A2K2 Q8A378 Q8A4N6 Q8A624 Q8A667 Q8A6B0 Q8A6M9 Q8A6P8 Q8A7C9 Q8A8R5	under	0.808473	0.997387	0.0714286
bth03430	Mismatch repair - Bacteroides thetaiotaomicron VPI	1	285	16	2566	0.003509	0.006235	Q8A5K9	Q89YQ1 Q8A0L0 Q8A0T2 Q8A0Y0 Q8A0Y1 Q8A120 Q8A147 Q8A334 Q8A5K9 Q8A7B5 Q8A7M7 Q8A810 Q8A811 Q8A9C1 Q8A9C6 Q8AA08	under	0.84887	0.997387	0.0625
bth02024	Quorum sensing - Bacteroides thetaiotaomicron VPI	1	285	18	2566	0.003509	0.007015	Q8AB06	Q89YY8 Q89ZJ9 Q89ZL5 Q8A1D8 Q8A1V8 Q8A3W9 Q8A496 Q8A4M6 Q8A4M9 Q8A5T4 Q8A7C3 Q8A8E1 Q8A9A1 Q8A9Y1 Q8AA76 Q8AAD3 Q8AAD4 Q8AB06	under	0.88077	0.997387	0.0555556
bth00511	Other glycan degradation - Bacteroides thetaiotaomicron VPI	2	285	32	2566	0.007018	0.012471	Q89YL8 Q8A7A0	Q89YL8 Q89YP9 Q89YQ0 Q89ZI3 Q89ZN9 Q89ZY0 Q8A0E9 Q8A0H1 Q8A0R5 Q8A103 Q8A192 Q8A1J6 Q8A1R1 Q8A2G5 Q8A2J3 Q8A2L2 Q8A2X6 Q8A2Y2 Q8A300 Q8A6N5 Q8A798 Q8A799 Q8A7A0 Q8A8W6 Q8A934 Q8A9Q8 Q8AAF9 Q8AAK3 Q8AAK4 Q8AAK5 Q8AAK6 Q8AAK9	under	0.886029	0.997387	0.0625
bth02010	ABC transporters - Bacteroides thetaiotaomicron VPI	1	285	19	2566	0.003509	0.007405	Q8A4D5	Q8A132 Q8A133 Q8A134 Q8A1M1 Q8A2Q6 Q8A2Q7 Q8A2U5 Q8A3W6 Q8A4D5 Q8A527 Q8A5U6 Q8A6X4 Q8A6X5 Q8A763 Q8A7P9 Q8A7Z8 Q8A883 Q8A886 Q8A9I1	under	0.894106	0.997387	0.0526316
bth00400	Phenylalanine, tyrosine and tryptophan biosynthesis - Bacteroides thetaiotaomicron VPI	1	285	20	2566	0.003509	0.007794	Q8AAD6	Q89YR7 Q8A006 Q8A0P6 Q8A0T5 Q8A0T7 Q8A0T8 Q8A2B2 Q8A3W2 Q8A529 Q8A5Q2 Q8A602 Q8A7P8 Q8AAD2 Q8AAD3 Q8AAD4 Q8AAD5 Q8AAD6 Q8AAD7 Q8AAD8 Q8ABA8	under	0.905956	0.997387	0.05
bth00680	Methane metabolism - Bacteroides thetaiotaomicron VPI	1	285	22	2566	0.003509	0.008574	Q8A542	Q89Z05 Q8A0W0 Q8A1B1 Q8A1G8 Q8A1G9 Q8A287 Q8A2E9 Q8A4T7 Q8A542 Q8A624 Q8A734 Q8A765 Q8A766 Q8A8D9 Q8A8G0 Q8A8L4 Q8A8L5 Q8A8R1 Q8A8R2 Q8A8R5 Q8A9I3 Q8A9S7	under	0.925836	0.997387	0.0454545
bth00030	Pentose phosphate pathway - Bacteroides thetaiotaomicron VPI	1	285	24	2566	0.003509	0.009353	Q8AAW6	Q8A0S5 Q8A2E9 Q8A2P2 Q8A400 Q8A401 Q8A5W2 Q8A624 Q8A699 Q8A734 Q8A766 Q8A767 Q8A7H6 Q8A8D9 Q8A8E5 Q8A8E6 Q8A8E7 Q8A8R1 Q8A8R5 Q8A9R7 Q8AAH6 Q8AAH7 Q8AAW5 Q8AAW6 Q8AB05	under	0.941525	0.997387	0.0416667
bth00260	Glycine, serine and threonine metabolism - Bacteroides thetaiotaomicron VPI	1	285	26	2566	0.003509	0.010133	Q8A542	Q89YQ3 Q89YR7 Q89YZ6 Q8A1M5 Q8A287 Q8A2W9 Q8A4S8 Q8A541 Q8A542 Q8A543 Q8A5K7 Q8A6R1 Q8A765 Q8A7T7 Q8A7Z9 Q8A803 Q8A8G0 Q8A8L4 Q8A8L5 Q8A8M0 Q8A8R2 Q8A9I3 Q8A9S7 Q8AAD2 Q8AAD8 Q8AB03	under	0.953904	0.997387	0.0384615
bth00270	Cysteine and methionine metabolism - Bacteroides thetaiotaomicron VPI	1	285	26	2566	0.003509	0.010133	Q8A555	Q89YH8 Q89YQ3 Q89ZC6 Q8A083 Q8A0W0 Q8A0X9 Q8A1M5 Q8A2P9 Q8A2T6 Q8A375 Q8A407 Q8A4T7 Q8A529 Q8A531 Q8A541 Q8A555 Q8A6G1 Q8A6M5 Q8A6R6 Q8A7P8 Q8A7X6 Q8A7Z9 Q8A8L4 Q8A8L5 Q8A9T0 Q8ABD0	under	0.953904	0.997387	0.0384615
bth00240	Pyrimidine metabolism - Bacteroides thetaiotaomicron VPI	1	285	30	2566	0.003509	0.011691	Q8A688	Q89Z23 Q89ZW1 Q8A012 Q8A0L8 Q8A0U6 Q8A105 Q8A1D5 Q8A245 Q8A413 Q8A4S0 Q8A507 Q8A5G4 Q8A5J7 Q8A5U3 Q8A626 Q8A639 Q8A688 Q8A6K0 Q8A7I5 Q8A841 Q8A8D1 Q8A9C3 Q8A9C4 Q8A9S3 Q8A9S4 Q8AA75 Q8AAA8 Q8AAA9 Q8AB61 Q8ABC6	under	0.971372	0.997387	0.0333333
bth00520	Amino sugar and nucleotide sugar metabolism - Bacteroides thetaiotaomicron VPI	2	285	47	2566	0.007018	0.018316	Q8A9Z0 Q8AAT5	Q89YQ0 Q89ZI3 Q89ZN9 Q8A094 Q8A0S1 Q8A103 Q8A1R1 Q8A1S1 Q8A2K0 Q8A3K9 Q8A3L0 Q8A423 Q8A4V4 Q8A517 Q8A5W2 Q8A681 Q8A6W9 Q8A798 Q8A7H6 Q8A806 Q8A823 Q8A824 Q8A832 Q8A833 Q8A8E2 Q8A8E3 Q8A8G4 Q8A8V8 Q8A8W6 Q8A9I6 Q8A9Y9 Q8A9Z0 Q8AA42 Q8AA63 Q8AA64 Q8AA66 Q8AAA7 Q8AAB1 Q8AAF9 Q8AAK4 Q8AAK5 Q8AAT1 Q8AAT3 Q8AAT5 Q8AAU1 Q8AAU4 Q8AB53	under	0.973797	0.997387	0.0425532
bth00230	Purine metabolism - Bacteroides thetaiotaomicron VPI	1	285	39	2566	0.003509	0.015199	Q8A688	Q89YZ8 Q89ZJ0 Q89ZJ1 Q89ZM7 Q89ZV6 Q8A004 Q8A010 Q8A0L8 Q8A0M3 Q8A0U6 Q8A100 Q8A126 Q8A155 Q8A246 Q8A2E5 Q8A2N8 Q8A2Q2 Q8A327 Q8A3W3 Q8A507 Q8A525 Q8A5U3 Q8A677 Q8A688 Q8A6K0 Q8A6N4 Q8A6Z2 Q8A7H6 Q8A8D1 Q8A9C7 Q8A9R7 Q8A9W1 Q8A9W5 Q8AAB0 Q8AAE7 Q8AAN7 Q8AAP9 Q8AAQ0 Q8AAQ1	under	0.990227	0.997387	0.025641
bth03010	Ribosome - Bacteroides thetaiotaomicron VPI	1	285	50	2566	0.003509	0.019486	Q8A276	Q89YZ1 Q89ZN2 Q89ZR2 Q89ZR3 Q8A0Z4 Q8A0Z5 Q8A0Z6 Q8A1F6 Q8A276 Q8A418 Q8A465 Q8A466 Q8A467 Q8A468 Q8A472 Q8A473 Q8A475 Q8A476 Q8A477 Q8A478 Q8A479 Q8A480 Q8A481 Q8A482 Q8A483 Q8A484 Q8A485 Q8A486 Q8A487 Q8A488 Q8A489 Q8A490 Q8A491 Q8A492 Q8A493 Q8A495 Q8A499 Q8A4A0 Q8A4A1 Q8A4A3 Q8A4V8 Q8A5S5 Q8A5S6 Q8A5S7 Q8A733 Q8A999 Q8A9A0 Q8AAN9 Q8AAP0 Q9RQ15	under	0.997387	0.997387	0.02

## Sheet: S vs G-query2map
Protein_ID	KEGG_id/KO	Name	Definition	Map_ID	Map_Name	URL
E7MCA4
G8JZS4	bth:BT_3703	susB	alpha-glucosidase	bth00500	Starch and sucrose metabolism - Bacteroides thetaiotaomicron VPI	http://www.kegg.jp/kegg-bin/show_pathway?+bth:BT_3703
G8JZS6	bth:BT_3699
G8JZT0	bth:BT_3700
Q89YP0	bth:BT_4691
Q89YT0	bth:BT_4651		endonuclease IV	bth03410	Base excision repair - Bacteroides thetaiotaomicron VPI	http://www.kegg.jp/kegg-bin/show_pathway?+bth:BT_4651
Q89YT6	bth:BT_4645
Q89YU6	bth:BT_4635
Q89YY1	bth:BT_4599
Q89YY8	bth:BT_4592		hypothetical protein	bth03060	Protein export - Bacteroides thetaiotaomicron VPI	http://www.kegg.jp/kegg-bin/show_pathway?+bth:BT_4592
Q89YY8	bth:BT_4592		hypothetical protein	bth03070	Bacterial secretion system - Bacteroides thetaiotaomicron VPI	http://www.kegg.jp/kegg-bin/show_pathway?+bth:BT_4592
Q89YY8	bth:BT_4592		hypothetical protein	bth02024	Quorum sensing - Bacteroides thetaiotaomicron VPI	http://www.kegg.jp/kegg-bin/show_pathway?+bth:BT_4592
Q89Z68	bth:BT_4509
Q89ZE9	bth:BT_4428
Q89ZJ8	bth:BT_4379
Q89ZN1	bth:BT_4346
Q89ZR7	bth:BT_4309		aspartate alpha-decarboxylase	bth00770	Pantothenate and CoA biosynthesis - Bacteroides thetaiotaomicron VPI	http://www.kegg.jp/kegg-bin/show_pathway?+bth:BT_4309
Q89ZR7	bth:BT_4309		aspartate alpha-decarboxylase	bth00410	beta-Alanine metabolism - Bacteroides thetaiotaomicron VPI	http://www.kegg.jp/kegg-bin/show_pathway?+bth:BT_4309
Q89ZS7	bth:BT_4299
Q89ZW1	bth:BT_4260		deoxycytidylate deaminase	bth00240	Pyrimidine metabolism - Bacteroides thetaiotaomicron VPI	http://www.kegg.jp/kegg-bin/show_pathway?+bth:BT_4260
Q89ZX9	bth:BT_4242
Q8A049	bth:BT_4172
Q8A0A4	bth:BT_4117
Q8A0D9	bth:BT_4082
Q8A0E7	bth:BT_4074
Q8A0G1	bth:BT_4060		NADH dehydrogenase I subunit L	bth00190	Oxidative phosphorylation - Bacteroides thetaiotaomicron VPI	http://www.kegg.jp/kegg-bin/show_pathway?+bth:BT_4060
Q8A0I6	bth:BT_4035
Q8A0N4	bth:BT_3987
Q8A0P2	bth:BT_3979
Q8A0U7	bth:BT_3924		ATP-dependent DNA helicase RecG	bth03440	Homologous recombination - Bacteroides thetaiotaomicron VPI	http://www.kegg.jp/kegg-bin/show_pathway?+bth:BT_3924
Q8A0V0	bth:BT_3921
Q8A0W5	bth:BT_3906
Q8A0Y0	bth:BT_3891		hypothetical protein	bth03430	Mismatch repair - Bacteroides thetaiotaomicron VPI	http://www.kegg.jp/kegg-bin/show_pathway?+bth:BT_3891
Q8A0Y6	bth:BT_3885
Q8A1C7	bth:BT_3739
Q8A1E3	bth:BT_3723
Q8A1E5	bth:BT_3721
Q8A1G0	bth:BT_3704
Q8A1G2	bth:BT_3701
Q8A1G3	bth:BT_3698	susG	alpha-amylase	bth00500	Starch and sucrose metabolism - Bacteroides thetaiotaomicron VPI	http://www.kegg.jp/kegg-bin/show_pathway?+bth:BT_3698
Q8A1G5	bth:BT_3696
Q8A1J9	bth:BT_3662
Q8A1M2	bth:BT_3639
Q8A1Q1	bth:BT_3608
Q8A276	bth:BT_3430	rpsT	30S ribosomal protein S20	bth03010	Ribosome - Bacteroides thetaiotaomicron VPI	http://www.kegg.jp/kegg-bin/show_pathway?+bth:BT_3430
Q8A2B8	bth:BT_3387
Q8A2D4	bth:BT_3371
Q8A2G2	bth:BT_3343		phenylacetic acid degradation protein	bth00360	Phenylalanine metabolism - Bacteroides thetaiotaomicron VPI	http://www.kegg.jp/kegg-bin/show_pathway?+bth:BT_3343
Q8A2M5	bth:BT_3280
Q8A2R5	bth:BT_3240
Q8A341	bth:BT_3114
Q8A344	bth:BT_3111
Q8A345	bth:BT_3110
Q8A357	bth:BT_3098
Q8A3E4	bth:BT_3010
Q8A3E8	bth:BT_3006
Q8A3F4	bth:BT_3000
Q8A3G5	bth:BT_2989
Q8A3U4	bth:BT_2860
Q8A419	bth:BT_2785
Q8A453	bth:BT_2750		protein-tyrosine-phosphatase	bth02020	Two-component system - Bacteroides thetaiotaomicron VPI	http://www.kegg.jp/kegg-bin/show_pathway?+bth:BT_2750
Q8A4B3	bth:BT_2690		histidine ammonia-lyase	bth00340	Histidine metabolism - Bacteroides thetaiotaomicron VPI	http://www.kegg.jp/kegg-bin/show_pathway?+bth:BT_2690
Q8A4H1	bth:BT_2628
Q8A4N8	bth:BT_2561
Q8A509	bth:BT_2438
Q8A537	bth:BT_2407
Q8A582	bth:BT_2360
Q8A5B1	bth:BT_2328
Q8A5G3	bth:BT_2276
Q8A5G4	bth:BT_2275		thymidine kinase	bth00240	Pyrimidine metabolism - Bacteroides thetaiotaomicron VPI	http://www.kegg.jp/kegg-bin/show_pathway?+bth:BT_2275
Q8A5J5	bth:BT_2244
Q8A5K1	bth:BT_2238		biotin--(acetyl-CoA carboxylase) synthetase	bth00780	Biotin metabolism - Bacteroides thetaiotaomicron VPI	http://www.kegg.jp/kegg-bin/show_pathway?+bth:BT_2238
Q8A5U4	bth:BT_2144
Q8A5W1	bth:BT_2125
Q8A5X7	bth:BT_2109
Q8A650	bth:BT_2036
Q8A6D2	bth:BT_1952
Q8A6E7	bth:BT_1937
Q8A6H3	bth:BT_1911
Q8A6Q6	bth:BT_1820		pyruvate dehydrogenase	bth00620	Pyruvate metabolism - Bacteroides thetaiotaomicron VPI	http://www.kegg.jp/kegg-bin/show_pathway?+bth:BT_1820
Q8A6S5	bth:BT_1801
Q8A6X0	bth:BT_1755
Q8A729	bth:BT_1696		oxaloacetate decarboxylase subunit beta	bth00620	Pyruvate metabolism - Bacteroides thetaiotaomicron VPI	http://www.kegg.jp/kegg-bin/show_pathway?+bth:BT_1696
Q8A729	bth:BT_1696		oxaloacetate decarboxylase subunit beta	bth00650	Butanoate metabolism - Bacteroides thetaiotaomicron VPI	http://www.kegg.jp/kegg-bin/show_pathway?+bth:BT_1696
Q8A729	bth:BT_1696		oxaloacetate decarboxylase subunit beta	bth00362	Benzoate degradation - Bacteroides thetaiotaomicron VPI	http://www.kegg.jp/kegg-bin/show_pathway?+bth:BT_1696
Q8A749	bth:BT_1676
Q8A7B9	bth:BT_1606
Q8A7C4	bth:BT_1600
Q8A7C8	bth:BT_1596
Q8A7F7	bth:BT_1567
Q8A7J5	bth:BT_1529
Q8A7Q5	bth:BT_1469
Q8A7S6	bth:BT_1448
Q8A7T4	bth:BT_1440
Q8A7X8	bth:BT_1396
Q8A7Y5	bth:BT_1389
Q8A835	bth:BT_1339
Q8A844	bth:BT_1330
Q8A890	bth:BT_1284
Q8A8P9	bth:BT_1118
Q8A942	bth:BT_0975
Q8A952	bth:BT_0965
Q8A9E7	bth:BT_0868
Q8A9K7	bth:BT_0808		lipoprotein signal peptidase	bth03060	Protein export - Bacteroides thetaiotaomicron VPI	http://www.kegg.jp/kegg-bin/show_pathway?+bth:BT_0808
Q8A9P4	bth:BT_0771		1,4-alpha-glucan branching enzyme	bth00500	Starch and sucrose metabolism - Bacteroides thetaiotaomicron VPI	http://www.kegg.jp/kegg-bin/show_pathway?+bth:BT_0771
Q8AA09	bth:BT_0656
Q8AA41	bth:BT_0624		4-diphosphocytidyl-2-C-methyl-D-erythritol kinase	bth00900	Terpenoid backbone biosynthesis - Bacteroides thetaiotaomicron VPI	http://www.kegg.jp/kegg-bin/show_pathway?+bth:BT_0624
Q8AA86	bth:BT_0579
Q8AA96	bth:BT_0569
Q8AAC0	bth:BT_0545		nitrogen regulatory protein P-II	bth02020	Two-component system - Bacteroides thetaiotaomicron VPI	http://www.kegg.jp/kegg-bin/show_pathway?+bth:BT_0545
Q8AAC1	bth:BT_0544
Q8AAD9	bth:BT_0526		L-asparaginase I	bth00250	Alanine, aspartate and glutamate metabolism - Bacteroides thetaiotaomicron VPI	http://www.kegg.jp/kegg-bin/show_pathway?+bth:BT_0526
Q8AAD9	bth:BT_0526		L-asparaginase I	bth00460	Cyanoamino acid metabolism - Bacteroides thetaiotaomicron VPI	http://www.kegg.jp/kegg-bin/show_pathway?+bth:BT_0526
Q8AAM0	bth:BT_0444
Q8AAM8	bth:BT_0436
Q8AAP0	bth:BT_0424	rpmI	50S ribosomal protein L35	bth03010	Ribosome - Bacteroides thetaiotaomicron VPI	http://www.kegg.jp/kegg-bin/show_pathway?+bth:BT_0424
Q8AAQ2	bth:BT_0412
Q8AAT1	bth:BT_0383		UDP-N-acetylglucosamine 2-epimerase	bth00520	Amino sugar and nucleotide sugar metabolism - Bacteroides thetaiotaomicron VPI	http://www.kegg.jp/kegg-bin/show_pathway?+bth:BT_0383
Q8AAT1	bth:BT_0383		UDP-N-acetylglucosamine 2-epimerase	bth02020	Two-component system - Bacteroides thetaiotaomicron VPI	http://www.kegg.jp/kegg-bin/show_pathway?+bth:BT_0383
Q8AAW6	bth:BT_0346		ribose 5-phosphate isomerase B	bth00030	Pentose phosphate pathway - Bacteroides thetaiotaomicron VPI	http://www.kegg.jp/kegg-bin/show_pathway?+bth:BT_0346
Q8AAW6	bth:BT_0346		ribose 5-phosphate isomerase B	bth00051	Fructose and mannose metabolism - Bacteroides thetaiotaomicron VPI	http://www.kegg.jp/kegg-bin/show_pathway?+bth:BT_0346
Q8AAZ9	bth:BT_0313
Q8AB01	bth:BT_0311		lipoamide acyltransferase component of branched-chain alpha-keto acid dehydrogenase complex	bth00380	Tryptophan metabolism - Bacteroides thetaiotaomicron VPI	http://www.kegg.jp/kegg-bin/show_pathway?+bth:BT_0311
Q8AB01	bth:BT_0311		lipoamide acyltransferase component of branched-chain alpha-keto acid dehydrogenase complex	bth00310	Lysine degradation - Bacteroides thetaiotaomicron VPI	http://www.kegg.jp/kegg-bin/show_pathway?+bth:BT_0311
Q8AB01	bth:BT_0311		lipoamide acyltransferase component of branched-chain alpha-keto acid dehydrogenase complex	bth00020	Citrate cycle (TCA cycle) - Bacteroides thetaiotaomicron VPI	http://www.kegg.jp/kegg-bin/show_pathway?+bth:BT_0311
Q8AB69	bth:BT_0242
Q8ABG0	bth:BT_0150
Q8ABP9	bth:BT_0061
Q8ABZ0	bth:BT_p548208
Q8ABZ5	bth:BT_p548203

## Sheet: S vs G-map2query
Map_ID	Map_Name	Seqs	Seqs_Num	URL
bth00500	Starch and sucrose metabolism - Bacteroides thetaiotaomicron VPI	G8JZS4 Q8A1G3 Q8A9P4	3	http://www.kegg.jp/kegg-bin/show_pathway?bth00500+bth:BT_3703+bth:BT_3698+bth:BT_0771
bth02020	Two-component system - Bacteroides thetaiotaomicron VPI	Q8A453 Q8AAC0 Q8AAT1	3	http://www.kegg.jp/kegg-bin/show_pathway?bth02020+bth:BT_2750+bth:BT_0545+bth:BT_0383
bth00240	Pyrimidine metabolism - Bacteroides thetaiotaomicron VPI	Q89ZW1 Q8A5G4	2	http://www.kegg.jp/kegg-bin/show_pathway?bth00240+bth:BT_4260+bth:BT_2275
bth00620	Pyruvate metabolism - Bacteroides thetaiotaomicron VPI	Q8A6Q6 Q8A729	2	http://www.kegg.jp/kegg-bin/show_pathway?bth00620+bth:BT_1820+bth:BT_1696
bth03010	Ribosome - Bacteroides thetaiotaomicron VPI	Q8A276 Q8AAP0	2	http://www.kegg.jp/kegg-bin/show_pathway?bth03010+bth:BT_3430+bth:BT_0424
bth03060	Protein export - Bacteroides thetaiotaomicron VPI	Q89YY8 Q8A9K7	2	http://www.kegg.jp/kegg-bin/show_pathway?bth03060+bth:BT_4592+bth:BT_0808
bth00020	Citrate cycle (TCA cycle) - Bacteroides thetaiotaomicron VPI	Q8AB01	1	http://www.kegg.jp/kegg-bin/show_pathway?bth00020+bth:BT_0311
bth00030	Pentose phosphate pathway - Bacteroides thetaiotaomicron VPI	Q8AAW6	1	http://www.kegg.jp/kegg-bin/show_pathway?bth00030+bth:BT_0346
bth00051	Fructose and mannose metabolism - Bacteroides thetaiotaomicron VPI	Q8AAW6	1	http://www.kegg.jp/kegg-bin/show_pathway?bth00051+bth:BT_0346
bth00190	Oxidative phosphorylation - Bacteroides thetaiotaomicron VPI	Q8A0G1	1	http://www.kegg.jp/kegg-bin/show_pathway?bth00190+bth:BT_4060
bth00250	Alanine, aspartate and glutamate metabolism - Bacteroides thetaiotaomicron VPI	Q8AAD9	1	http://www.kegg.jp/kegg-bin/show_pathway?bth00250+bth:BT_0526
bth00310	Lysine degradation - Bacteroides thetaiotaomicron VPI	Q8AB01	1	http://www.kegg.jp/kegg-bin/show_pathway?bth00310+bth:BT_0311
bth00340	Histidine metabolism - Bacteroides thetaiotaomicron VPI	Q8A4B3	1	http://www.kegg.jp/kegg-bin/show_pathway?bth00340+bth:BT_2690
bth00360	Phenylalanine metabolism - Bacteroides thetaiotaomicron VPI	Q8A2G2	1	http://www.kegg.jp/kegg-bin/show_pathway?bth00360+bth:BT_3343
bth00362	Benzoate degradation - Bacteroides thetaiotaomicron VPI	Q8A729	1	http://www.kegg.jp/kegg-bin/show_pathway?bth00362+bth:BT_1696
bth00380	Tryptophan metabolism - Bacteroides thetaiotaomicron VPI	Q8AB01	1	http://www.kegg.jp/kegg-bin/show_pathway?bth00380+bth:BT_0311
bth00410	beta-Alanine metabolism - Bacteroides thetaiotaomicron VPI	Q89ZR7	1	http://www.kegg.jp/kegg-bin/show_pathway?bth00410+bth:BT_4309
bth00460	Cyanoamino acid metabolism - Bacteroides thetaiotaomicron VPI	Q8AAD9	1	http://www.kegg.jp/kegg-bin/show_pathway?bth00460+bth:BT_0526
bth00520	Amino sugar and nucleotide sugar metabolism - Bacteroides thetaiotaomicron VPI	Q8AAT1	1	http://www.kegg.jp/kegg-bin/show_pathway?bth00520+bth:BT_0383
bth00650	Butanoate metabolism - Bacteroides thetaiotaomicron VPI	Q8A729	1	http://www.kegg.jp/kegg-bin/show_pathway?bth00650+bth:BT_1696
bth00770	Pantothenate and CoA biosynthesis - Bacteroides thetaiotaomicron VPI	Q89ZR7	1	http://www.kegg.jp/kegg-bin/show_pathway?bth00770+bth:BT_4309
bth00780	Biotin metabolism - Bacteroides thetaiotaomicron VPI	Q8A5K1	1	http://www.kegg.jp/kegg-bin/show_pathway?bth00780+bth:BT_2238
bth00900	Terpenoid backbone biosynthesis - Bacteroides thetaiotaomicron VPI	Q8AA41	1	http://www.kegg.jp/kegg-bin/show_pathway?bth00900+bth:BT_0624
bth02024	Quorum sensing - Bacteroides thetaiotaomicron VPI	Q89YY8	1	http://www.kegg.jp/kegg-bin/show_pathway?bth02024+bth:BT_4592
bth03070	Bacterial secretion system - Bacteroides thetaiotaomicron VPI	Q89YY8	1	http://www.kegg.jp/kegg-bin/show_pathway?bth03070+bth:BT_4592
bth03410	Base excision repair - Bacteroides thetaiotaomicron VPI	Q89YT0	1	http://www.kegg.jp/kegg-bin/show_pathway?bth03410+bth:BT_4651
bth03430	Mismatch repair - Bacteroides thetaiotaomicron VPI	Q8A0Y0	1	http://www.kegg.jp/kegg-bin/show_pathway?bth03430+bth:BT_3891
bth03440	Homologous recombination - Bacteroides thetaiotaomicron VPI	Q8A0U7	1	http://www.kegg.jp/kegg-bin/show_pathway?bth03440+bth:BT_3924

## Sheet: S vs G-Enrichment
Map_ID	Map_Name	Test	TestAll	Ref	RefAll	Test_per	Ref_per	Test_Seq	Ref_Seq	Over_Under	P value	FDR	richFactor
bth02020	Two-component system - Bacteroides thetaiotaomicron VPI	3	120	25	2566	0.025	0.009743	Q8A453 Q8AAC0 Q8AAT1	Q89ZN8 Q8A0B1 Q8A0B2 Q8A166 Q8A1F8 Q8A3E7 Q8A3K9 Q8A3L0 Q8A453 Q8A4D5 Q8A4M8 Q8A4S6 Q8A4U9 Q8A5S2 Q8A5U5 Q8A8F7 Q8A8F8 Q8A8G4 Q8A9N0 Q8AA52 Q8AA63 Q8AA64 Q8AAC0 Q8AAC2 Q8AAT1	over	0.108655	0.723179	0.12
bth03060	Protein export - Bacteroides thetaiotaomicron VPI	2	120	13	2566	0.016667	0.005066	Q89YY8 Q8A9K7	Q89YY8 Q89ZJ9 Q89ZL5 Q8A0B8 Q8A0B9 Q8A2I6 Q8A2I7 Q8A3W9 Q8A496 Q8A7C3 Q8A9A1 Q8A9K7 Q8AA76	over	0.120906	0.723179	0.153846
bth00410	beta-Alanine metabolism - Bacteroides thetaiotaomicron VPI	1	120	3	2566	0.008333	0.001169	Q89ZR7	Q89ZR7 Q89ZR8 Q8A4M9	over	0.133887	0.723179	0.333333
bth00362	Benzoate degradation - Bacteroides thetaiotaomicron VPI	1	120	4	2566	0.008333	0.001559	Q8A729	Q8A729 Q8A736 Q8A737 Q8A7Y1	over	0.174439	0.723179	0.25
bth00500	Starch and sucrose metabolism - Bacteroides thetaiotaomicron VPI	3	120	32	2566	0.025	0.012471	G8JZS4 Q8A1G3 Q8A9P4	G8JZS4 Q89YL7 Q89YP1 Q89ZR9 Q89ZS1 Q8A1G3 Q8A1U1 Q8A2J1 Q8A2K0 Q8A2K6 Q8A2L1 Q8A2Z2 Q8A369 Q8A3E5 Q8A3V0 Q8A4H9 Q8A4V4 Q8A517 Q8A5U2 Q8A5W2 Q8A6K9 Q8A6L0 Q8A6U8 Q8A6W6 Q8A6W9 Q8A7H6 Q8A823 Q8A881 Q8A8R7 Q8A9P4 Q8A9Y2 Q8ABH8	over	0.186269	0.723179	0.09375
bth00310	Lysine degradation - Bacteroides thetaiotaomicron VPI	1	120	5	2566	0.008333	0.001949	Q8AB01	Q89YW9 Q89ZA3 Q8A2W9 Q8AB01 Q8AB03	over	0.213107	0.723179	0.2
bth00380	Tryptophan metabolism - Bacteroides thetaiotaomicron VPI	1	120	5	2566	0.008333	0.001949	Q8AB01	Q8A2W9 Q8A6B4 Q8A7N2 Q8AB01 Q8AB03	over	0.213107	0.723179	0.2
bth00360	Phenylalanine metabolism - Bacteroides thetaiotaomicron VPI	1	120	6	2566	0.008333	0.002338	Q8A2G2	Q8A2G2 Q8A529 Q8A7P8 Q8AA94 Q8AAN6 Q8ABA8	over	0.249978	0.723179	0.166667
bth00780	Biotin metabolism - Bacteroides thetaiotaomicron VPI	1	120	9	2566	0.008333	0.003507	Q8A5K1	Q8A033 Q8A195 Q8A2E7 Q8A5K1 Q8A7S8 Q8A7T0 Q8A7T1 Q8A7T2 Q8A9E5	over	0.35062	0.723179	0.111111
bth03410	Base excision repair - Bacteroides thetaiotaomicron VPI	1	120	10	2566	0.008333	0.003897	Q89YT0	Q89YT0 Q89Z89 Q8A0T2 Q8A2P5 Q8A544 Q8A5V6 Q8A754 Q8A7M6 Q8A9C1 Q8AA35	over	0.381096	0.723179	0.1
bth00340	Histidine metabolism - Bacteroides thetaiotaomicron VPI	1	120	11	2566	0.008333	0.004287	Q8A4B3	Q8A4A9 Q8A4B3 Q8A7P6 Q8A7Z4 Q8A7Z5 Q8A7Z6 Q8A7Z7 Q8ABA7 Q8ABA8 Q8ABA9 Q8ABB0	over	0.410152	0.723179	0.0909091
bth00460	Cyanoamino acid metabolism - Bacteroides thetaiotaomicron VPI	1	120	11	2566	0.008333	0.004287	Q8AAD9	Q89YL7 Q8A1U1 Q8A2J1 Q8A3E5 Q8A3V0 Q8A446 Q8A5V7 Q8A6K9 Q8A6U8 Q8A9S7 Q8AAD9	over	0.410152	0.723179	0.0909091
bth00900	Terpenoid backbone biosynthesis - Bacteroides thetaiotaomicron VPI	1	120	11	2566	0.008333	0.004287	Q8AA41	Q8A0C2 Q8A0U8 Q8A0Y7 Q8A1E0 Q8A2P4 Q8A4T0 Q8A625 Q8A628 Q8A684 Q8A7X1 Q8AA41	over	0.410152	0.723179	0.0909091
bth03070	Bacterial secretion system - Bacteroides thetaiotaomicron VPI	1	120	11	2566	0.008333	0.004287	Q89YY8	Q89YY8 Q89ZJ9 Q89ZL5 Q8A0B8 Q8A0B9 Q8A3W9 Q8A496 Q8A4U9 Q8A7C3 Q8A9A1 Q8AA76	over	0.410152	0.723179	0.0909091
bth00240	Pyrimidine metabolism - Bacteroides thetaiotaomicron VPI	2	120	30	2566	0.016667	0.011691	Q89ZW1 Q8A5G4	Q89Z23 Q89ZW1 Q8A012 Q8A0L8 Q8A0U6 Q8A105 Q8A1D5 Q8A245 Q8A413 Q8A4S0 Q8A507 Q8A5G4 Q8A5J7 Q8A5U3 Q8A626 Q8A639 Q8A688 Q8A6K0 Q8A7I5 Q8A841 Q8A8D1 Q8A9C3 Q8A9C4 Q8A9S3 Q8A9S4 Q8AA75 Q8AAA8 Q8AAA9 Q8AB61 Q8ABC6	over	0.413245	0.723179	0.0666667
bth00620	Pyruvate metabolism - Bacteroides thetaiotaomicron VPI	2	120	30	2566	0.016667	0.011691	Q8A6Q6 Q8A729	Q89YJ3 Q8A0W0 Q8A1B1 Q8A1G8 Q8A1G9 Q8A2W9 Q8A3J9 Q8A3W3 Q8A3W7 Q8A3W8 Q8A414 Q8A4T7 Q8A5I3 Q8A6B5 Q8A6G9 Q8A6L6 Q8A6Q6 Q8A6X8 Q8A728 Q8A729 Q8A736 Q8A7E4 Q8A7E9 Q8A7S5 Q8A8H1 Q8A8M1 Q8AA21 Q8AAY1 Q8AAY2 Q8AB03	over	0.413245	0.723179	0.0666667
bth00770	Pantothenate and CoA biosynthesis - Bacteroides thetaiotaomicron VPI	1	120	13	2566	0.008333	0.005066	Q89ZR7	Q89YY6 Q89ZL1 Q89ZR7 Q89ZR8 Q8A0X9 Q8A338 Q8A3C0 Q8A608 Q8A609 Q8A610 Q8A612 Q8A812 Q8A9W7	over	0.464268	0.740936	0.0769231
bth03430	Mismatch repair - Bacteroides thetaiotaomicron VPI	1	120	16	2566	0.008333	0.006235	Q8A0Y0	Q89YQ1 Q8A0L0 Q8A0T2 Q8A0Y0 Q8A0Y1 Q8A120 Q8A147 Q8A334 Q8A5K9 Q8A7B5 Q8A7M7 Q8A810 Q8A811 Q8A9C1 Q8A9C6 Q8AA08	over	0.536344	0.740936	0.0625
bth00650	Butanoate metabolism - Bacteroides thetaiotaomicron VPI	1	120	18	2566	0.008333	0.007015	Q8A729	Q89YJ3 Q8A399 Q8A3A0 Q8A3A1 Q8A3J9 Q8A3W7 Q8A3W8 Q8A4M9 Q8A4P5 Q8A4P6 Q8A609 Q8A610 Q8A6X8 Q8A729 Q8A736 Q8A737 Q8AAY1 Q8AAY2	over	0.578963	0.740936	0.0555556
bth02024	Quorum sensing - Bacteroides thetaiotaomicron VPI	1	120	18	2566	0.008333	0.007015	Q89YY8	Q89YY8 Q89ZJ9 Q89ZL5 Q8A1D8 Q8A1V8 Q8A3W9 Q8A496 Q8A4M6 Q8A4M9 Q8A5T4 Q8A7C3 Q8A8E1 Q8A9A1 Q8A9Y1 Q8AA76 Q8AAD3 Q8AAD4 Q8AB06	over	0.578963	0.740936	0.0555556
bth03440	Homologous recombination - Bacteroides thetaiotaomicron VPI	1	120	18	2566	0.008333	0.007015	Q8A0U7	Q45791 Q89YV1 Q89Z47 Q89ZW6 Q8A0T2 Q8A0U7 Q8A147 Q8A2H8 Q8A2M0 Q8A2P5 Q8A451 Q8A5K9 Q8A7B5 Q8A7M7 Q8A810 Q8A811 Q8A8T6 Q8A9C6	over	0.578963	0.740936	0.0555556
bth00190	Oxidative phosphorylation - Bacteroides thetaiotaomicron VPI	1	120	21	2566	0.008333	0.008184	Q8A0G1	Q8A0F6 Q8A0G1 Q8A399 Q8A3A0 Q8A3A1 Q8A667 Q8A7I7 Q8A873 Q8A875 Q8A876 Q8A877 Q8A878 Q8A8F7 Q8A8F8 Q8A9U6 Q8A9U7 Q8A9U8 Q8A9V0 Q8A9V1 Q8A9V3 Q8A9V4	over	0.635714	0.740936	0.047619
bth00051	Fructose and mannose metabolism - Bacteroides thetaiotaomicron VPI	1	120	23	2566	0.008333	0.008963	Q8AAW6	Q8A0S1 Q8A0U2 Q8A2E9 Q8A2K0 Q8A423 Q8A517 Q8A624 Q8A6W1 Q8A6W7 Q8A6W9 Q8A734 Q8A766 Q8A8D9 Q8A8E2 Q8A8E3 Q8A8R1 Q8A8R5 Q8A9M2 Q8AAA7 Q8AAU1 Q8AAW6 Q8AB05 Q9RQ13	under	0.669264	0.740936	0.0434783
bth00020	Citrate cycle (TCA cycle) - Bacteroides thetaiotaomicron VPI	1	120	24	2566	0.008333	0.009353	Q8AB01	Q8A0W0 Q8A2W9 Q8A399 Q8A3A0 Q8A3A1 Q8A3W7 Q8A3W8 Q8A414 Q8A4T7 Q8A5I3 Q8A614 Q8A615 Q8A616 Q8A6X8 Q8A728 Q8A8H1 Q8A9M7 Q8A9M8 Q8AAX9 Q8AAY1 Q8AAY2 Q8AAY3 Q8AB01 Q8AB03	under	0.684871	0.740936	0.0416667
bth00030	Pentose phosphate pathway - Bacteroides thetaiotaomicron VPI	1	120	24	2566	0.008333	0.009353	Q8AAW6	Q8A0S5 Q8A2E9 Q8A2P2 Q8A400 Q8A401 Q8A5W2 Q8A624 Q8A699 Q8A734 Q8A766 Q8A767 Q8A7H6 Q8A8D9 Q8A8E5 Q8A8E6 Q8A8E7 Q8A8R1 Q8A8R5 Q8A9R7 Q8AAH6 Q8AAH7 Q8AAW5 Q8AAW6 Q8AB05	under	0.684871	0.740936	0.0416667
bth03010	Ribosome - Bacteroides thetaiotaomicron VPI	2	120	50	2566	0.016667	0.019486	Q8A276 Q8AAP0	Q89YZ1 Q89ZN2 Q89ZR2 Q89ZR3 Q8A0Z4 Q8A0Z5 Q8A0Z6 Q8A1F6 Q8A276 Q8A418 Q8A465 Q8A466 Q8A467 Q8A468 Q8A472 Q8A473 Q8A475 Q8A476 Q8A477 Q8A478 Q8A479 Q8A480 Q8A481 Q8A482 Q8A483 Q8A484 Q8A485 Q8A486 Q8A487 Q8A488 Q8A489 Q8A490 Q8A491 Q8A492 Q8A493 Q8A495 Q8A499 Q8A4A0 Q8A4A1 Q8A4A3 Q8A4V8 Q8A5S5 Q8A5S6 Q8A5S7 Q8A733 Q8A999 Q8A9A0 Q8AAN9 Q8AAP0 Q9RQ15	under	0.688012	0.740936	0.04
bth00250	Alanine, aspartate and glutamate metabolism - Bacteroides thetaiotaomicron VPI	1	120	31	2566	0.008333	0.012081	Q8AAD9	P94598 Q89YZ8 Q89ZN8 Q89ZR6 Q8A100 Q8A105 Q8A1A6 Q8A1D3 Q8A2X1 Q8A446 Q8A448 Q8A4M8 Q8A4M9 Q8A529 Q8A5V7 Q8A6B2 Q8A6N4 Q8A7P8 Q8A9N0 Q8A9S3 Q8A9S4 Q8A9T0 Q8AAA8 Q8AAA9 Q8AAB0 Q8AAB1 Q8AAB2 Q8AAB3 Q8AAB4 Q8AAC2 Q8AAD9	under	0.775456	0.804177	0.0322581
bth00520	Amino sugar and nucleotide sugar metabolism - Bacteroides thetaiotaomicron VPI	1	120	47	2566	0.008333	0.018316	Q8AAT1	Q89YQ0 Q89ZI3 Q89ZN9 Q8A094 Q8A0S1 Q8A103 Q8A1R1 Q8A1S1 Q8A2K0 Q8A3K9 Q8A3L0 Q8A423 Q8A4V4 Q8A517 Q8A5W2 Q8A681 Q8A6W9 Q8A798 Q8A7H6 Q8A806 Q8A823 Q8A824 Q8A832 Q8A833 Q8A8E2 Q8A8E3 Q8A8G4 Q8A8V8 Q8A8W6 Q8A9I6 Q8A9Y9 Q8A9Z0 Q8AA42 Q8AA63 Q8AA64 Q8AA66 Q8AAA7 Q8AAB1 Q8AAF9 Q8AAK4 Q8AAK5 Q8AAT1 Q8AAT3 Q8AAT5 Q8AAU1 Q8AAU4 Q8AB53	under	0.89689	0.89689	0.0212766

## Sheet: F vs G-query2map
Protein_ID	KEGG_id/KO	Name	Definition	Map_ID	Map_Name	URL
G8JZS4	bth:BT_3703	susB	alpha-glucosidase	bth00500	Starch and sucrose metabolism - Bacteroides thetaiotaomicron VPI	http://www.kegg.jp/kegg-bin/show_pathway?+bth:BT_3703
Q89YN6	bth:BT_4695
Q89YN7	bth:BT_4694
Q89YN8	bth:BT_4693
Q89YP0	bth:BT_4691
Q89YT6	bth:BT_4645
Q89YU6	bth:BT_4635
Q89YY1	bth:BT_4599
Q89Z45	bth:BT_4532
Q89Z65	bth:BT_4512
Q89ZC6	bth:BT_4451		MTA/SAH nucleosidase	bth00270	Cysteine and methionine metabolism - Bacteroides thetaiotaomicron VPI	http://www.kegg.jp/kegg-bin/show_pathway?+bth:BT_4451
Q89ZE9	bth:BT_4428
Q89ZN1	bth:BT_4346
Q89ZT8	bth:BT_4286
Q89ZW9	bth:BT_4252
Q8A003	bth:BT_4218
Q8A049	bth:BT_4172
Q8A053	bth:BT_4168
Q8A067	bth:BT_4154
Q8A072	bth:BT_4149
Q8A0A4	bth:BT_4117
Q8A0D2	bth:BT_4089
Q8A0D6	bth:BT_4085
Q8A0I6	bth:BT_4035
Q8A0P2	bth:BT_3979
Q8A0U7	bth:BT_3924		ATP-dependent DNA helicase RecG	bth03440	Homologous recombination - Bacteroides thetaiotaomicron VPI	http://www.kegg.jp/kegg-bin/show_pathway?+bth:BT_3924
Q8A0U9	bth:BT_3922
Q8A0W5	bth:BT_3906
Q8A0X2	bth:BT_3899
Q8A0Z2	bth:BT_3879
Q8A119	bth:BT_3852
Q8A144	bth:BT_3823		hypothetical protein	bth00860	Porphyrin and chlorophyll metabolism - Bacteroides thetaiotaomicron VPI	http://www.kegg.jp/kegg-bin/show_pathway?+bth:BT_3823
Q8A194	bth:BT_3772
Q8A198	bth:BT_3768
Q8A1F4	bth:BT_3712
Q8A1G1	bth:BT_3702
Q8A1K5	bth:BT_3656
Q8A1M2	bth:BT_3639
Q8A1N0	bth:BT_3629
Q8A1Q1	bth:BT_3608
Q8A1S8	bth:BT_3581
Q8A1U0	bth:BT_3568
Q8A276	bth:BT_3430	rpsT	30S ribosomal protein S20	bth03010	Ribosome - Bacteroides thetaiotaomicron VPI	http://www.kegg.jp/kegg-bin/show_pathway?+bth:BT_3430
Q8A295	bth:BT_3410
Q8A2C2	bth:BT_3383
Q8A2D8	bth:BT_3367
Q8A2G2	bth:BT_3343		phenylacetic acid degradation protein	bth00360	Phenylalanine metabolism - Bacteroides thetaiotaomicron VPI	http://www.kegg.jp/kegg-bin/show_pathway?+bth:BT_3343
Q8A2I1	bth:BT_3324
Q8A2M5	bth:BT_3280
Q8A2R5	bth:BT_3240
Q8A2R6	bth:BT_3239
Q8A2R7	bth:BT_3238
Q8A346	bth:BT_3109
Q8A347	bth:BT_3108
Q8A348	bth:BT_3107		arylsulfatase	bth00600	Sphingolipid metabolism - Bacteroides thetaiotaomicron VPI	http://www.kegg.jp/kegg-bin/show_pathway?+bth:BT_3107
Q8A3E3	bth:BT_3011
Q8A3E4	bth:BT_3010
Q8A3E8	bth:BT_3006
Q8A3F4	bth:BT_3000
Q8A3F5	bth:BT_2999
Q8A3H6	bth:BT_2978
Q8A3J3	bth:BT_2961
Q8A3W4	bth:BT_2840
Q8A418	bth:BT_2786	rpsO	30S ribosomal protein S15	bth03010	Ribosome - Bacteroides thetaiotaomicron VPI	http://www.kegg.jp/kegg-bin/show_pathway?+bth:BT_2786
Q8A445	bth:BT_2758
Q8A4B3	bth:BT_2690		histidine ammonia-lyase	bth00340	Histidine metabolism - Bacteroides thetaiotaomicron VPI	http://www.kegg.jp/kegg-bin/show_pathway?+bth:BT_2690
Q8A4C3	bth:BT_2680
Q8A4E4	bth:BT_2655
Q8A509	bth:BT_2438
Q8A533	bth:BT_2411
Q8A535	bth:BT_2409
Q8A570	bth:BT_2372
Q8A5B1	bth:BT_2328
Q8A5G0	bth:BT_2279
Q8A5J5	bth:BT_2244
Q8A5K9	bth:BT_2230		DNA polymerase III subunit alpha	bth03440	Homologous recombination - Bacteroides thetaiotaomicron VPI	http://www.kegg.jp/kegg-bin/show_pathway?+bth:BT_2230
Q8A5K9	bth:BT_2230		DNA polymerase III subunit alpha	bth03030	DNA replication - Bacteroides thetaiotaomicron VPI	http://www.kegg.jp/kegg-bin/show_pathway?+bth:BT_2230
Q8A5K9	bth:BT_2230		DNA polymerase III subunit alpha	bth03430	Mismatch repair - Bacteroides thetaiotaomicron VPI	http://www.kegg.jp/kegg-bin/show_pathway?+bth:BT_2230
Q8A5R5	bth:BT_2173
Q8A5T7	bth:BT_2151
Q8A5U4	bth:BT_2144
Q8A5X7	bth:BT_2109
Q8A621	bth:BT_2065
Q8A642	bth:BT_2044
Q8A653	bth:BT_2033
Q8A667	bth:BT_2019		polyphosphate kinase	bth00190	Oxidative phosphorylation - Bacteroides thetaiotaomicron VPI	http://www.kegg.jp/kegg-bin/show_pathway?+bth:BT_2019
Q8A667	bth:BT_2019		polyphosphate kinase	bth03018	RNA degradation - Bacteroides thetaiotaomicron VPI	http://www.kegg.jp/kegg-bin/show_pathway?+bth:BT_2019
Q8A6A0	bth:BT_1985
Q8A6E6	bth:BT_1938
Q8A6F7	bth:BT_1927
Q8A6K5	bth:BT_1876
Q8A6Q6	bth:BT_1820		pyruvate dehydrogenase	bth00620	Pyruvate metabolism - Bacteroides thetaiotaomicron VPI	http://www.kegg.jp/kegg-bin/show_pathway?+bth:BT_1820
Q8A6Z7	bth:BT_1728
Q8A6Z8	bth:BT_1727
Q8A729	bth:BT_1696		oxaloacetate decarboxylase subunit beta	bth00620	Pyruvate metabolism - Bacteroides thetaiotaomicron VPI	http://www.kegg.jp/kegg-bin/show_pathway?+bth:BT_1696
Q8A729	bth:BT_1696		oxaloacetate decarboxylase subunit beta	bth00650	Butanoate metabolism - Bacteroides thetaiotaomicron VPI	http://www.kegg.jp/kegg-bin/show_pathway?+bth:BT_1696
Q8A729	bth:BT_1696		oxaloacetate decarboxylase subunit beta	bth00362	Benzoate degradation - Bacteroides thetaiotaomicron VPI	http://www.kegg.jp/kegg-bin/show_pathway?+bth:BT_1696
Q8A730	bth:BT_1695
Q8A736	bth:BT_1689		oxaloacetate decarboxylase subunit beta	bth00650	Butanoate metabolism - Bacteroides thetaiotaomicron VPI	http://www.kegg.jp/kegg-bin/show_pathway?+bth:BT_1689
Q8A736	bth:BT_1689		oxaloacetate decarboxylase subunit beta	bth00362	Benzoate degradation - Bacteroides thetaiotaomicron VPI	http://www.kegg.jp/kegg-bin/show_pathway?+bth:BT_1689
Q8A736	bth:BT_1689		oxaloacetate decarboxylase subunit beta	bth00620	Pyruvate metabolism - Bacteroides thetaiotaomicron VPI	http://www.kegg.jp/kegg-bin/show_pathway?+bth:BT_1689
Q8A7F7	bth:BT_1567
Q8A7G6	bth:BT_1558
Q8A7J5	bth:BT_1529
Q8A7N3	bth:BT_1491
Q8A7S6	bth:BT_1448
Q8A7T4	bth:BT_1440
Q8A7X2	bth:BT_1402
Q8A7Y3	bth:BT_1391
Q8A834	bth:BT_1340
Q8A835	bth:BT_1339
Q8A844	bth:BT_1330
Q8A846	bth:BT_1328
Q8A848	bth:BT_1326
Q8A8N2	bth:BT_1135
Q8A8P9	bth:BT_1118
Q8A8U4	bth:BT_1073
Q8A8U6	bth:BT_1071
Q8A8X2	bth:BT_1045
Q8A918	bth:BT_0999
Q8A929	bth:BT_0988
Q8A930	bth:BT_0987
Q8A942	bth:BT_0975
Q8A944	bth:BT_0973
Q8A973	bth:BT_0944
Q8A991	bth:BT_0926
Q8A9D1	bth:BT_0884
Q8A9I7	bth:BT_0828		dTDP-4-dehydrorhamnose 3,5-epimerase	bth00523	Polyketide sugar unit biosynthesis - Bacteroides thetaiotaomicron VPI	http://www.kegg.jp/kegg-bin/show_pathway?+bth:BT_0828
Q8A9I7	bth:BT_0828		dTDP-4-dehydrorhamnose 3,5-epimerase	bth00521	Streptomycin biosynthesis - Bacteroides thetaiotaomicron VPI	http://www.kegg.jp/kegg-bin/show_pathway?+bth:BT_0828
Q8A9S9	bth:BT_0736
Q8A9V0	bth:BT_0715		ATP synthase subunit C	bth00190	Oxidative phosphorylation - Bacteroides thetaiotaomicron VPI	http://www.kegg.jp/kegg-bin/show_pathway?+bth:BT_0715
Q8A9X5	bth:BT_0690
Q8A9Y5	bth:BT_0680
Q8A9Y6	bth:BT_0679
Q8A9Y7	bth:BT_0678
Q8A9Y9	bth:BT_0676		N-acetylglucosamine-6-phosphate deacetylase	bth00520	Amino sugar and nucleotide sugar metabolism - Bacteroides thetaiotaomicron VPI	http://www.kegg.jp/kegg-bin/show_pathway?+bth:BT_0676
Q8A9Z2	bth:BT_0673
Q8AA07	bth:BT_0658
Q8AA09	bth:BT_0656
Q8AA16	bth:BT_0649	thiH	thiamine biosynthesis protein ThiH	bth00730	Thiamine metabolism - Bacteroides thetaiotaomicron VPI	http://www.kegg.jp/kegg-bin/show_pathway?+bth:BT_0649
Q8AA34	bth:BT_0631
Q8AAC0	bth:BT_0545		nitrogen regulatory protein P-II	bth02020	Two-component system - Bacteroides thetaiotaomicron VPI	http://www.kegg.jp/kegg-bin/show_pathway?+bth:BT_0545
Q8AAC1	bth:BT_0544
Q8AAH8	bth:BT_0487
Q8AAI1	bth:BT_0483
Q8AAU5	bth:BT_0369
Q8AAU6	bth:BT_0368
Q8AAW6	bth:BT_0346		ribose 5-phosphate isomerase B	bth00030	Pentose phosphate pathway - Bacteroides thetaiotaomicron VPI	http://www.kegg.jp/kegg-bin/show_pathway?+bth:BT_0346
Q8AAW6	bth:BT_0346		ribose 5-phosphate isomerase B	bth00051	Fructose and mannose metabolism - Bacteroides thetaiotaomicron VPI	http://www.kegg.jp/kegg-bin/show_pathway?+bth:BT_0346
Q8AAZ6	bth:BT_0316
Q8AB24	bth:BT_0288
Q8AB58	bth:BT_0253
Q8AB69	bth:BT_0242
Q8ABD1	bth:BT_0179
Q8ABG3	bth:BT_0147
Q8ABG4	bth:BT_0146
Q8ABG9	bth:BT_0141
Q8ABH3	bth:BT_0137
Q8ABH4	bth:BT_0136
Q8ABH8	bth:BT_0132		alpha-glucosidase	bth00052	Galactose metabolism - Bacteroides thetaiotaomicron VPI	http://www.kegg.jp/kegg-bin/show_pathway?+bth:BT_0132
Q8ABH8	bth:BT_0132		alpha-glucosidase	bth00500	Starch and sucrose metabolism - Bacteroides thetaiotaomicron VPI	http://www.kegg.jp/kegg-bin/show_pathway?+bth:BT_0132
Q8ABI3	bth:BT_0127
Q8ABP9	bth:BT_0061
Q8ABY2	bth:BT_p548216

## Sheet: F vs G-map2query
Map_ID	Map_Name	Seqs	Seqs_Num	URL
bth00620	Pyruvate metabolism - Bacteroides thetaiotaomicron VPI	Q8A6Q6 Q8A729 Q8A736	3	http://www.kegg.jp/kegg-bin/show_pathway?bth00620+bth:BT_1820+bth:BT_1696+bth:BT_1689
bth00190	Oxidative phosphorylation - Bacteroides thetaiotaomicron VPI	Q8A667 Q8A9V0	2	http://www.kegg.jp/kegg-bin/show_pathway?bth00190+bth:BT_2019+bth:BT_0715
bth00362	Benzoate degradation - Bacteroides thetaiotaomicron VPI	Q8A729 Q8A736	2	http://www.kegg.jp/kegg-bin/show_pathway?bth00362+bth:BT_1696+bth:BT_1689
bth00500	Starch and sucrose metabolism - Bacteroides thetaiotaomicron VPI	G8JZS4 Q8ABH8	2	http://www.kegg.jp/kegg-bin/show_pathway?bth00500+bth:BT_3703+bth:BT_0132
bth00650	Butanoate metabolism - Bacteroides thetaiotaomicron VPI	Q8A729 Q8A736	2	http://www.kegg.jp/kegg-bin/show_pathway?bth00650+bth:BT_1696+bth:BT_1689
bth03010	Ribosome - Bacteroides thetaiotaomicron VPI	Q8A276 Q8A418	2	http://www.kegg.jp/kegg-bin/show_pathway?bth03010+bth:BT_3430+bth:BT_2786
bth03440	Homologous recombination - Bacteroides thetaiotaomicron VPI	Q8A0U7 Q8A5K9	2	http://www.kegg.jp/kegg-bin/show_pathway?bth03440+bth:BT_3924+bth:BT_2230
bth00030	Pentose phosphate pathway - Bacteroides thetaiotaomicron VPI	Q8AAW6	1	http://www.kegg.jp/kegg-bin/show_pathway?bth00030+bth:BT_0346
bth00051	Fructose and mannose metabolism - Bacteroides thetaiotaomicron VPI	Q8AAW6	1	http://www.kegg.jp/kegg-bin/show_pathway?bth00051+bth:BT_0346
bth00052	Galactose metabolism - Bacteroides thetaiotaomicron VPI	Q8ABH8	1	http://www.kegg.jp/kegg-bin/show_pathway?bth00052+bth:BT_0132
bth00270	Cysteine and methionine metabolism - Bacteroides thetaiotaomicron VPI	Q89ZC6	1	http://www.kegg.jp/kegg-bin/show_pathway?bth00270+bth:BT_4451
bth00340	Histidine metabolism - Bacteroides thetaiotaomicron VPI	Q8A4B3	1	http://www.kegg.jp/kegg-bin/show_pathway?bth00340+bth:BT_2690
bth00360	Phenylalanine metabolism - Bacteroides thetaiotaomicron VPI	Q8A2G2	1	http://www.kegg.jp/kegg-bin/show_pathway?bth00360+bth:BT_3343
bth00520	Amino sugar and nucleotide sugar metabolism - Bacteroides thetaiotaomicron VPI	Q8A9Y9	1	http://www.kegg.jp/kegg-bin/show_pathway?bth00520+bth:BT_0676
bth00521	Streptomycin biosynthesis - Bacteroides thetaiotaomicron VPI	Q8A9I7	1	http://www.kegg.jp/kegg-bin/show_pathway?bth00521+bth:BT_0828
bth00523	Polyketide sugar unit biosynthesis - Bacteroides thetaiotaomicron VPI	Q8A9I7	1	http://www.kegg.jp/kegg-bin/show_pathway?bth00523+bth:BT_0828
bth00600	Sphingolipid metabolism - Bacteroides thetaiotaomicron VPI	Q8A348	1	http://www.kegg.jp/kegg-bin/show_pathway?bth00600+bth:BT_3107
bth00730	Thiamine metabolism - Bacteroides thetaiotaomicron VPI	Q8AA16	1	http://www.kegg.jp/kegg-bin/show_pathway?bth00730+bth:BT_0649
bth00860	Porphyrin and chlorophyll metabolism - Bacteroides thetaiotaomicron VPI	Q8A144	1	http://www.kegg.jp/kegg-bin/show_pathway?bth00860+bth:BT_3823
bth02020	Two-component system - Bacteroides thetaiotaomicron VPI	Q8AAC0	1	http://www.kegg.jp/kegg-bin/show_pathway?bth02020+bth:BT_0545
bth03018	RNA degradation - Bacteroides thetaiotaomicron VPI	Q8A667	1	http://www.kegg.jp/kegg-bin/show_pathway?bth03018+bth:BT_2019
bth03030	DNA replication - Bacteroides thetaiotaomicron VPI	Q8A5K9	1	http://www.kegg.jp/kegg-bin/show_pathway?bth03030+bth:BT_2230
bth03430	Mismatch repair - Bacteroides thetaiotaomicron VPI	Q8A5K9	1	http://www.kegg.jp/kegg-bin/show_pathway?bth03430+bth:BT_2230

## Sheet: F vs G-Enrichment
Map_ID	Map_Name	Test	TestAll	Ref	RefAll	Test_per	Ref_per	Test_Seq	Ref_Seq	Over_Under	P value	FDR	richFactor
bth00362	Benzoate degradation - Bacteroides thetaiotaomicron VPI	2	154	4	2566	0.012987	0.001559	Q8A729 Q8A736	Q8A729 Q8A736 Q8A737 Q8A7Y1	over	0.019819	0.455837	0.5
bth00620	Pyruvate metabolism - Bacteroides thetaiotaomicron VPI	3	154	30	2566	0.019481	0.011691	Q8A6Q6 Q8A729 Q8A736	Q89YJ3 Q8A0W0 Q8A1B1 Q8A1G8 Q8A1G9 Q8A2W9 Q8A3J9 Q8A3W3 Q8A3W7 Q8A3W8 Q8A414 Q8A4T7 Q8A5I3 Q8A6B5 Q8A6G9 Q8A6L6 Q8A6Q6 Q8A6X8 Q8A728 Q8A729 Q8A736 Q8A7E4 Q8A7E9 Q8A7S5 Q8A8H1 Q8A8M1 Q8AA21 Q8AAY1 Q8AAY2 Q8AB03	over	0.267305	0.89041	0.1
bth00650	Butanoate metabolism - Bacteroides thetaiotaomicron VPI	2	154	18	2566	0.012987	0.007015	Q8A729 Q8A736	Q89YJ3 Q8A399 Q8A3A0 Q8A3A1 Q8A3J9 Q8A3W7 Q8A3W8 Q8A4M9 Q8A4P5 Q8A4P6 Q8A609 Q8A610 Q8A6X8 Q8A729 Q8A736 Q8A737 Q8AAY1 Q8AAY2	over	0.294587	0.89041	0.111111
bth03440	Homologous recombination - Bacteroides thetaiotaomicron VPI	2	154	18	2566	0.012987	0.007015	Q8A0U7 Q8A5K9	Q45791 Q89YV1 Q89Z47 Q89ZW6 Q8A0T2 Q8A0U7 Q8A147 Q8A2H8 Q8A2M0 Q8A2P5 Q8A451 Q8A5K9 Q8A7B5 Q8A7M7 Q8A810 Q8A811 Q8A8T6 Q8A9C6	over	0.294587	0.89041	0.111111
bth00360	Phenylalanine metabolism - Bacteroides thetaiotaomicron VPI	1	154	6	2566	0.006494	0.002338	Q8A2G2	Q8A2G2 Q8A529 Q8A7P8 Q8AA94 Q8AAN6 Q8ABA8	over	0.310457	0.89041	0.166667
bth00860	Porphyrin and chlorophyll metabolism - Bacteroides thetaiotaomicron VPI	1	154	6	2566	0.006494	0.002338	Q8A144	Q8A144 Q8A2S9 Q8A443 Q8A455 Q8AAH0 Q8AAH1	over	0.310457	0.89041	0.166667
bth00523	Polyketide sugar unit biosynthesis - Bacteroides thetaiotaomicron VPI	1	154	7	2566	0.006494	0.002728	Q8A9I7	Q8A669 Q8A670 Q8A6Z5 Q8A825 Q8A836 Q8A9I7 Q8A9U0	over	0.351937	0.89041	0.142857
bth00190	Oxidative phosphorylation - Bacteroides thetaiotaomicron VPI	2	154	21	2566	0.012987	0.008184	Q8A667 Q8A9V0	Q8A0F6 Q8A0G1 Q8A399 Q8A3A0 Q8A3A1 Q8A667 Q8A7I7 Q8A873 Q8A875 Q8A876 Q8A877 Q8A878 Q8A8F7 Q8A8F8 Q8A9U6 Q8A9U7 Q8A9U8 Q8A9V0 Q8A9V1 Q8A9V3 Q8A9V4	over	0.362191	0.89041	0.0952381
bth00340	Histidine metabolism - Bacteroides thetaiotaomicron VPI	1	154	11	2566	0.006494	0.004287	Q8A4B3	Q8A4A9 Q8A4B3 Q8A7P6 Q8A7Z4 Q8A7Z5 Q8A7Z6 Q8A7Z7 Q8ABA7 Q8ABA8 Q8ABA9 Q8ABB0	over	0.494488	0.89041	0.0909091
bth00521	Streptomycin biosynthesis - Bacteroides thetaiotaomicron VPI	1	154	12	2566	0.006494	0.004677	Q8A9I7	Q8A403 Q8A4V4 Q8A517 Q8A669 Q8A670 Q8A6Z5 Q8A7H6 Q8A7J8 Q8A825 Q8A836 Q8A9I7 Q8A9U0	over	0.524958	0.89041	0.0833333
bth03030	DNA replication - Bacteroides thetaiotaomicron VPI	1	154	13	2566	0.006494	0.005066	Q8A5K9	Q8A0T9 Q8A147 Q8A293 Q8A2B4 Q8A2P5 Q8A5K9 Q8A7B5 Q8A7M7 Q8A810 Q8A811 Q8A9C1 Q8A9C6 Q8AA40	over	0.553601	0.89041	0.0769231
bth03018	RNA degradation - Bacteroides thetaiotaomicron VPI	1	154	14	2566	0.006494	0.005456	Q8A667	Q89YW6 Q89Z05 Q89ZG0 Q8A127 Q8A2K2 Q8A378 Q8A4N6 Q8A624 Q8A667 Q8A6B0 Q8A6M9 Q8A6P8 Q8A7C9 Q8A8R5	over	0.580529	0.89041	0.0714286
bth00500	Starch and sucrose metabolism - Bacteroides thetaiotaomicron VPI	2	154	32	2566	0.012987	0.012471	G8JZS4 Q8ABH8	G8JZS4 Q89YL7 Q89YP1 Q89ZR9 Q89ZS1 Q8A1G3 Q8A1U1 Q8A2J1 Q8A2K0 Q8A2K6 Q8A2L1 Q8A2Z2 Q8A369 Q8A3E5 Q8A3V0 Q8A4H9 Q8A4V4 Q8A517 Q8A5U2 Q8A5W2 Q8A6K9 Q8A6L0 Q8A6U8 Q8A6W6 Q8A6W9 Q8A7H6 Q8A823 Q8A881 Q8A8R7 Q8A9P4 Q8A9Y2 Q8ABH8	over	0.581636	0.89041	0.0625
bth00730	Thiamine metabolism - Bacteroides thetaiotaomicron VPI	1	154	15	2566	0.006494	0.005846	Q8AA16	Q89ZJ0 Q8A0C2 Q8A1F8 Q8A309 Q8A545 Q8A5I9 Q8A6J9 Q8A6P1 Q8A7X1 Q8A9M5 Q8AA13 Q8AA14 Q8AA15 Q8AA16 Q8AA18	over	0.605842	0.89041	0.0666667
bth03430	Mismatch repair - Bacteroides thetaiotaomicron VPI	1	154	16	2566	0.006494	0.006235	Q8A5K9	Q89YQ1 Q8A0L0 Q8A0T2 Q8A0Y0 Q8A0Y1 Q8A120 Q8A147 Q8A334 Q8A5K9 Q8A7B5 Q8A7M7 Q8A810 Q8A811 Q8A9C1 Q8A9C6 Q8AA08	over	0.629636	0.89041	0.0625
bth00600	Sphingolipid metabolism - Bacteroides thetaiotaomicron VPI	1	154	17	2566	0.006494	0.006625	Q8A348	Q89ZY0 Q8A0H1 Q8A221 Q8A2G5 Q8A2J3 Q8A2L2 Q8A2X6 Q8A322 Q8A324 Q8A348 Q8A349 Q8A389 Q8A799 Q8A934 Q8A9Q8 Q8AAK3 Q8AAK9	under	0.652003	0.89041	0.0588235
bth00051	Fructose and mannose metabolism - Bacteroides thetaiotaomicron VPI	1	154	23	2566	0.006494	0.008963	Q8AAW6	Q8A0S1 Q8A0U2 Q8A2E9 Q8A2K0 Q8A423 Q8A517 Q8A624 Q8A6W1 Q8A6W7 Q8A6W9 Q8A734 Q8A766 Q8A8D9 Q8A8E2 Q8A8E3 Q8A8R1 Q8A8R5 Q8A9M2 Q8AAA7 Q8AAU1 Q8AAW6 Q8AB05 Q9RQ13	under	0.760655	0.89041	0.0434783
bth00030	Pentose phosphate pathway - Bacteroides thetaiotaomicron VPI	1	154	24	2566	0.006494	0.009353	Q8AAW6	Q8A0S5 Q8A2E9 Q8A2P2 Q8A400 Q8A401 Q8A5W2 Q8A624 Q8A699 Q8A734 Q8A766 Q8A767 Q8A7H6 Q8A8D9 Q8A8E5 Q8A8E6 Q8A8E7 Q8A8R1 Q8A8R5 Q8A9R7 Q8AAH6 Q8AAH7 Q8AAW5 Q8AAW6 Q8AB05	under	0.775149	0.89041	0.0416667
bth02020	Two-component system - Bacteroides thetaiotaomicron VPI	1	154	25	2566	0.006494	0.009743	Q8AAC0	Q89ZN8 Q8A0B1 Q8A0B2 Q8A166 Q8A1F8 Q8A3E7 Q8A3K9 Q8A3L0 Q8A453 Q8A4D5 Q8A4M8 Q8A4S6 Q8A4U9 Q8A5S2 Q8A5U5 Q8A8F7 Q8A8F8 Q8A8G4 Q8A9N0 Q8AA52 Q8AA63 Q8AA64 Q8AAC0 Q8AAC2 Q8AAT1	under	0.788771	0.89041	0.04
bth00270	Cysteine and methionine metabolism - Bacteroides thetaiotaomicron VPI	1	154	26	2566	0.006494	0.010133	Q89ZC6	Q89YH8 Q89YQ3 Q89ZC6 Q8A083 Q8A0W0 Q8A0X9 Q8A1M5 Q8A2P9 Q8A2T6 Q8A375 Q8A407 Q8A4T7 Q8A529 Q8A531 Q8A541 Q8A555 Q8A6G1 Q8A6M5 Q8A6R6 Q8A7P8 Q8A7X6 Q8A7Z9 Q8A8L4 Q8A8L5 Q8A9T0 Q8ABD0	under	0.801573	0.89041	0.0384615
bth03010	Ribosome - Bacteroides thetaiotaomicron VPI	2	154	50	2566	0.012987	0.019486	Q8A276 Q8A418	Q89YZ1 Q89ZN2 Q89ZR2 Q89ZR3 Q8A0Z4 Q8A0Z5 Q8A0Z6 Q8A1F6 Q8A276 Q8A418 Q8A465 Q8A466 Q8A467 Q8A468 Q8A472 Q8A473 Q8A475 Q8A476 Q8A477 Q8A478 Q8A479 Q8A480 Q8A481 Q8A482 Q8A483 Q8A484 Q8A485 Q8A486 Q8A487 Q8A488 Q8A489 Q8A490 Q8A491 Q8A492 Q8A493 Q8A495 Q8A499 Q8A4A0 Q8A4A1 Q8A4A3 Q8A4V8 Q8A5S5 Q8A5S6 Q8A5S7 Q8A733 Q8A999 Q8A9A0 Q8AAN9 Q8AAP0 Q9RQ15	under	0.812983	0.89041	0.04
bth00052	Galactose metabolism - Bacteroides thetaiotaomicron VPI	1	154	37	2566	0.006494	0.014419	Q8ABH8	Q89ZY0 Q8A0B4 Q8A0H1 Q8A1K7 Q8A1X6 Q8A1X9 Q8A2E9 Q8A2G5 Q8A2K6 Q8A2L1 Q8A2L2 Q8A2X6 Q8A2Z2 Q8A322 Q8A324 Q8A369 Q8A389 Q8A4H9 Q8A4V4 Q8A517 Q8A624 Q8A6L0 Q8A6W6 Q8A799 Q8A7H6 Q8A8R5 Q8A934 Q8A9Q8 Q8A9Y2 Q8AA42 Q8AAK3 Q8AAT3 Q8AAU2 Q8AAU4 Q8AAV6 Q8AB22 Q8ABH8	under	0.900415	0.941342	0.027027
bth00520	Amino sugar and nucleotide sugar metabolism - Bacteroides thetaiotaomicron VPI	1	154	47	2566	0.006494	0.018316	Q8A9Y9	Q89YQ0 Q89ZI3 Q89ZN9 Q8A094 Q8A0S1 Q8A103 Q8A1R1 Q8A1S1 Q8A2K0 Q8A3K9 Q8A3L0 Q8A423 Q8A4V4 Q8A517 Q8A5W2 Q8A681 Q8A6W9 Q8A798 Q8A7H6 Q8A806 Q8A823 Q8A824 Q8A832 Q8A833 Q8A8E2 Q8A8E3 Q8A8G4 Q8A8V8 Q8A8W6 Q8A9I6 Q8A9Y9 Q8A9Z0 Q8AA42 Q8AA63 Q8AA64 Q8AA66 Q8AAA7 Q8AAB1 Q8AAF9 Q8AAK4 Q8AAK5 Q8AAT1 Q8AAT3 Q8AAT5 Q8AAU1 Q8AAU4 Q8AB53	under	0.946931	0.946931	0.0212766
