# Supplementary material for: Comparative Proteomic Analysis of Fucosylated Glycoproteins Produced by Bacteroides thetaiotaomicron Under Different Polysaccharide Nutrition Conditions
Source: Front Microbiol. 2022 Mar 4;13:826942. doi: 10.3389/fmicb.2022.826942 (PMC8931616; doi:10.3389/fmicb.2022.826942)
Supplement: Supplementary file 5 [file Table_4.XLSX]

## Sheet: Sheet1
	Protein	Protein Name	Gene Name	M/ G	S/ G	F/G	KEGG
up	Q8A0P2	Putative methyltransferase	BT_3979	M unique	S unique	F unique
	Q8A276	30S ribosomal protein S20	rpsT	M unique	S unique	F unique	Ribosome
	Q8A5U4	Putative oxidoreductase	BT_2144	M unique	S unique	F unique
	Q8AAC1	Ammonium transporter	BT_0544	10.5224	9.59804	8.76336
	Q8A2R5	SusC homolog	BT_3240	3.62034	3.37236	4.41299
	G8JZS4	Glucan 1,4-alpha-glucosidase SusB	susB	3.28667	8.90361	2.03407	Starch and sucrose metabolism
	Q8A729	Oxaloacetate decarboxylase beta chain	BT_1696	2.90149	2.06573	2.64878	Butanoate metabolism；Benzoate degradation；Pyruvate metabolism
	Q8AAC0	Nitrogen regulatory protein P-II	BT_0545	2.40196	2.12032	3.64167	Two-component system
down	Q89YP0	Ribosomal RNA large subunit methyltransferase F	rlmF	G unique	G unique	G unique
	Q89YT6	SusC homolog	BT_4645	G unique	G unique	G unique
	Q8A0A4	DUF2154 domain-containing protein	BT_4117	G unique	G unique	G unique
	Q8A0U7	ATP-dependent DNA helicase RecG	recG	G unique	G unique	G unique	Homologous recombination
	Q8A3E4	RNA polymerase ECF-type sigma factor	BT_3010	G unique	G unique	G unique
	Q8A4B3	Histidine ammonia-lyase	BT_2690	G unique	G unique	G unique	Histidine metabolism
	Q8A5X7	Galactose-binding-like protein	BT_2109	G unique	G unique	G unique
	Q8A6Q6	Pyruvate dehydrogenase	BT_1820	G unique	G unique	G unique	Pyruvate metabolism
	Q8A844	Uncharacterized protein	BT_1330	G unique	G unique	G unique
	Q8A8P9	SusD homolog	BT_1118	G unique	G unique	G unique
	Q8A942	ThrE domain-containing protein	BT_0975	G unique	G unique	G unique
	Q8AAW6	Ribose 5-phosphate isomerase B	BT_0346	G unique	G unique	G unique	Pentose phosphate pathway;Fructose and mannose metabolism
	Q8A7T4	SusC homolog	BT_1440	0.276852	0.499429	0.412023
