# Supplementary material for: Comparative Proteomic Analysis of Fucosylated Glycoproteins Produced by Bacteroides thetaiotaomicron Under Different Polysaccharide Nutrition Conditions
Source: Front Microbiol. 2022 Mar 4;13:826942. doi: 10.3389/fmicb.2022.826942 (PMC8931616; doi:10.3389/fmicb.2022.826942)
Supplement: Supplementary file 6 [file Table_5.XLSX]

## Sheet: ProteinGroups
Protein	Protein Name	Gene Name	ProteinGroup	FastaHeaders	Proteins	Peptides	UniquePeptides	RazorUniquePeptides	Coverage	MolWeight	LFQ intensity F-1	LFQ intensity F-2	LFQ intensity F-3	LFQ intensity G-1	LFQ intensity G-2	LFQ intensity G-3	LFQ intensity M-1	LFQ intensity M-2	LFQ intensity M-3	LFQ intensity S-1	LFQ intensity S-2	LFQ intensity S-3
E7MCA2	Uncharacterized protein	BT_0631a	E7MCA2	E7MCA2_BACTN Uncharacterized protein OS=Bacteroides thetaiotaomicron (strain ATCC 29148 / DSM 2079 / NCTC 10582 / E50 / VPI-5482) OX=226186 GN=BT_0631a PE=4 SV=1	1	7	7	7	86.4	7.3586	2859200000	3861500000	4246100000	6609900000	6513100000	9223600000	6230300000	8328300000	8732500000	19432000000	20380000000	17857000000
E7MCA3	Uncharacterized protein	BT_0785a	E7MCA3	E7MCA3_BACTN Uncharacterized protein OS=Bacteroides thetaiotaomicron (strain ATCC 29148 / DSM 2079 / NCTC 10582 / E50 / VPI-5482) OX=226186 GN=BT_0785a PE=4 SV=1	1	1	1	1	22.8	6.7063	458050000	368570000	642990000	557340000	675540000	732080000	971720000	1340400000	1268000000	2842900000	2136400000	3215600000
E7MCA5	Putative lipoprotein	BT_1976a	E7MCA5	E7MCA5_BACTN Putative lipoprotein OS=Bacteroides thetaiotaomicron (strain ATCC 29148 / DSM 2079 / NCTC 10582 / E50 / VPI-5482) OX=226186 GN=BT_1976a PE=4 SV=1	1	13	13	13	46.4	31.6	868430000	995170000	823620000	1832400000	1849500000	1850600000	1289500000	1202500000	1225900000	2254600000	2594600000	2695400000
E7MCA8	Uncharacterized protein	BT_3193a	E7MCA8	E7MCA8_BACTN Uncharacterized protein OS=Bacteroides thetaiotaomicron (strain ATCC 29148 / DSM 2079 / NCTC 10582 / E50 / VPI-5482) OX=226186 GN=BT_3193a PE=4 SV=1	1	4	4	4	38.4	16.302	56126000	31330000	81682000	136600000	193290000		119320000	111540000	66539000	486780000	524710000	569400000
E7MCA9	Uncharacterized protein	BT_3361a	E7MCA9	E7MCA9_BACTN Uncharacterized protein OS=Bacteroides thetaiotaomicron (strain ATCC 29148 / DSM 2079 / NCTC 10582 / E50 / VPI-5482) OX=226186 GN=BT_3361a PE=4 SV=1	1	14	14	14	75.1	23.596	2837000000	2792800000	2764000000	3102300000	3047700000	2446400000	3015900000	3045100000	2829200000	1066500000	909740000	927600000
E7MCB0	Conserved hypothetical membrane protein	BT_3901a	E7MCB0	E7MCB0_BACTN Conserved hypothetical membrane protein OS=Bacteroides thetaiotaomicron (strain ATCC 29148 / DSM 2079 / NCTC 10582 / E50 / VPI-5482) OX=226186 GN=BT_3901a PE=4 SV=1	1	6	6	6	40.2	20.601	639550000	595360000	664880000	996400000	871370000	1372000000	354800000	298660000	357580000	1444600000	1273300000	1234100000
G8JZS4	Glucan 1,4-alpha-glucosidase SusB	susB	G8JZS4	SUSB_BACTN Glucan 1,4-alpha-glucosidase SusB OS=Bacteroides thetaiotaomicron (strain ATCC 29148 / DSM 2079 / NCTC 10582 / E50 / VPI-5482) OX=226186 GN=susB PE=1 SV=1	1	21	18	21	30.6	84.377	356210000	359580000	327120000	100860000	134580000	85818000	506440000	453770000	442640000	90069000	137480000	153120000
G8JZS6	Outer membrane protein SusF	susF	G8JZS6	SUSF_BACTN Outer membrane protein SusF OS=Bacteroides thetaiotaomicron (strain ATCC 29148 / DSM 2079 / NCTC 10582 / E50 / VPI-5482) OX=226186 GN=susF PE=1 SV=1	1	4	4	4	11.1	52.124	42242000	42598000	30866000				43769000	52491000		306570000	283320000	238040000
G8JZS9	CRP family transcriptional regulator with cAMP-binding domain	BT_4338	G8JZS9	G8JZS9_BACTN CRP family transcriptional regulator with cAMP-binding domain OS=Bacteroides thetaiotaomicron (strain ATCC 29148 / DSM 2079 / NCTC 10582 / E50 / VPI-5482) OX=226186 GN=BT_4338 PE=4 SV=1	1	7	7	7	36.5	26.457	319460000	300130000	255040000	81517000	82586000	50696000	237710000	212760000	219830000
G8JZT0	Outer membrane protein SusE	susE	G8JZT0	SUSE_BACTN Outer membrane protein SusE OS=Bacteroides thetaiotaomicron (strain ATCC 29148 / DSM 2079 / NCTC 10582 / E50 / VPI-5482) OX=226186 GN=susE PE=1 SV=1	1	1	1	1	3.6	42.754	9513300	27888000	13409000							34624000	29043000	26473000
P94598	Glutamate dehydrogenase	gdhA	P94598	DHE3_BACTN Glutamate dehydrogenase OS=Bacteroides thetaiotaomicron (strain ATCC 29148 / DSM 2079 / NCTC 10582 / E50 / VPI-5482) OX=226186 GN=gdhA PE=3 SV=2	1	31	29	31	71.2	49.016	9882200000	8946700000	9453700000	5023500000	5010200000	5877600000	8628100000	8299600000	7931600000	1976800000	1178800000	1342300000
Q02550	Anaerobic sulfatase-maturating enzyme	chuR	Q02550	ANSME_BACTN Anaerobic sulfatase-maturating enzyme OS=Bacteroides thetaiotaomicron (strain ATCC 29148 / DSM 2079 / NCTC 10582 / E50 / VPI-5482) OX=226186 GN=chuR PE=1 SV=2	1	9	9	9	24.9	47.948	123250000	114400000	106180000	103030000	100030000	148910000	161940000	150620000	164220000			26304000
Q45791	Protein RecA	recA	Q45791	RECA_BACTN Protein RecA OS=Bacteroides thetaiotaomicron (strain ATCC 29148 / DSM 2079 / NCTC 10582 / E50 / VPI-5482) OX=226186 GN=recA PE=3 SV=3	1	14	14	14	52.7	35.544	3671000000	3364000000	3197100000	1599500000	1635300000	1574300000	2294500000	2114200000	2282100000	514860000	327330000	345080000
Q89YH6	Uncharacterized protein	BT_4756	Q89YH6	Q89YH6_BACTN Uncharacterized protein OS=Bacteroides thetaiotaomicron (strain ATCC 29148 / DSM 2079 / NCTC 10582 / E50 / VPI-5482) OX=226186 GN=BT_4756 PE=4 SV=1	1	8	8	8	29.9	27.345	288280000	231920000	239100000	393940000	361090000	418460000	385100000	365690000	396450000	328750000	440450000	398790000
Q89YH7	Putative two-component system sensor histidine kinase, putative heat shock protein	BT_4755	Q89YH7	Q89YH7_BACTN Putative two-component system sensor histidine kinase, putative heat shock protein OS=Bacteroides thetaiotaomicron (strain ATCC 29148 / DSM 2079 / NCTC 10582 / E50 / VPI-5482) OX=226186 GN=BT_4755 PE=4 SV=1	1	4	4	4	4.6	101.58	14592000	13194000	13233000				12191000	10059000	8470200
Q89YJ3	Formate acetyltransferase	BT_4738	Q89YJ3	Q89YJ3_BACTN Formate acetyltransferase OS=Bacteroides thetaiotaomicron (strain ATCC 29148 / DSM 2079 / NCTC 10582 / E50 / VPI-5482) OX=226186 GN=BT_4738 PE=4 SV=1	1	41	41	41	64.8	83.791	5249700000	4919700000	4544500000	1698100000	1710400000	2084100000	3736200000	3644000000	3793900000	896400000	747790000	645200000
Q89YJ4	Pyruvate formate-lyase-activating enzyme	BT_4737	Q89YJ4	Q89YJ4_BACTN Pyruvate formate-lyase-activating enzyme OS=Bacteroides thetaiotaomicron (strain ATCC 29148 / DSM 2079 / NCTC 10582 / E50 / VPI-5482) OX=226186 GN=BT_4737 PE=3 SV=1	1	11	11	11	47.5	27.445	327800000	325490000	320190000	401360000	379000000	454540000	734500000	713720000	738930000	330690000		114640000
Q89YJ8	HTH cro/C1-type domain-containing protein	BT_4733	Q89YJ8	Q89YJ8_BACTN HTH cro/C1-type domain-containing protein OS=Bacteroides thetaiotaomicron (strain ATCC 29148 / DSM 2079 / NCTC 10582 / E50 / VPI-5482) OX=226186 GN=BT_4733 PE=4 SV=1	1	3	3	3	24.8	11.44	21840000	37802000	34732000	53966000	60354000	80343000	53790000	57393000	51788000	34302000	44292000	32340000
Q89YK6	SusD homolog	BT_4725	Q89YK6	Q89YK6_BACTN SusD homolog OS=Bacteroides thetaiotaomicron (strain ATCC 29148 / DSM 2079 / NCTC 10582 / E50 / VPI-5482) OX=226186 GN=BT_4725 PE=4 SV=1	1	1	1	1	1.8	50.601	113750000	305810000		464430000		423460000	376540000	52777000		84991000	64841000	88160000
Q89YK8	Putative anti-sigma factor	BT_4723	Q89YK8	Q89YK8_BACTN Putative anti-sigma factor OS=Bacteroides thetaiotaomicron (strain ATCC 29148 / DSM 2079 / NCTC 10582 / E50 / VPI-5482) OX=226186 GN=BT_4723 PE=4 SV=1	1	3	3	3	8.3	37.262	12789000	11137000	13836000		14393000	30181000
Q89YL0	OMP_b-brl_2 domain-containing protein	BT_4721	Q89YL0	Q89YL0_BACTN OMP_b-brl_2 domain-containing protein OS=Bacteroides thetaiotaomicron (strain ATCC 29148 / DSM 2079 / NCTC 10582 / E50 / VPI-5482) OX=226186 GN=BT_4721 PE=4 SV=1	1	7	7	7	26.3	46.192	71260000	51068000	67069000	185780000	174630000	150370000	107550000	88993000	137520000	551400000	857180000	577020000
Q89YL1	Putative RNA polymerase ECF-type sigma factor	BT_4720	Q89YL1	Q89YL1_BACTN Putative RNA polymerase ECF-type sigma factor OS=Bacteroides thetaiotaomicron (strain ATCC 29148 / DSM 2079 / NCTC 10582 / E50 / VPI-5482) OX=226186 GN=BT_4720 PE=3 SV=1	1	3	3	3	18.7	21.097	50321000	108070000	101720000	141980000	209220000	203520000	118220000	106750000	107800000	262820000	226420000	242790000
Q89YL2	Uncharacterized protein	BT_4719	Q89YL2	Q89YL2_BACTN Uncharacterized protein OS=Bacteroides thetaiotaomicron (strain ATCC 29148 / DSM 2079 / NCTC 10582 / E50 / VPI-5482) OX=226186 GN=BT_4719 PE=4 SV=1	1	7	7	7	33.3	27.71	128350000	138520000	113220000	163010000	181100000	218660000	43841000	47446000	53953000	40354000	53651000
Q89YL5	Redox-sensitive transcriptional activator	BT_4716	Q89YL5	Q89YL5_BACTN Redox-sensitive transcriptional activator OS=Bacteroides thetaiotaomicron (strain ATCC 29148 / DSM 2079 / NCTC 10582 / E50 / VPI-5482) OX=226186 GN=BT_4716 PE=3 SV=1	1	6	6	6	26.9	35.408	34219000	34446000	47538000	52669000	37904000	43097000	38372000	36237000	47930000	18220000		21195000
Q89YL6	Non-specific DNA-binding protein Dps	BT_4715	Q89YL6	Q89YL6_BACTN Non-specific DNA-binding protein Dps OS=Bacteroides thetaiotaomicron (strain ATCC 29148 / DSM 2079 / NCTC 10582 / E50 / VPI-5482) OX=226186 GN=BT_4715 PE=3 SV=1	1	7	7	7	33.5	18.01	378430000	407000000	364440000	391820000	456450000	565400000	409950000	374800000	409400000	850030000	875400000	902390000
Q89YL8	Glycoside hydrolase family 29	BT_4713	Q89YL8	Q89YL8_BACTN Glycoside hydrolase family 29 OS=Bacteroides thetaiotaomicron (strain ATCC 29148 / DSM 2079 / NCTC 10582 / E50 / VPI-5482) OX=226186 GN=BT_4713 PE=4 SV=1	1	8	8	8	17.8	65.978	56222000	205000000	337500000			19152000	197230000	217670000		194420000	4164300000	44738000
Q89YM5	Putative anti-sigma factor	BT_4706	Q89YM5	Q89YM5_BACTN Putative anti-sigma factor OS=Bacteroides thetaiotaomicron (strain ATCC 29148 / DSM 2079 / NCTC 10582 / E50 / VPI-5482) OX=226186 GN=BT_4706 PE=4 SV=1	1	8	8	8	31.3	35.341	89366000	101390000	91645000	162070000	160300000	197460000	103630000	108000000	108380000	336660000	408430000	370340000
Q89YM6	RNA polymerase ECF-type sigma factor	BT_4705	Q89YM6	Q89YM6_BACTN RNA polymerase ECF-type sigma factor OS=Bacteroides thetaiotaomicron (strain ATCC 29148 / DSM 2079 / NCTC 10582 / E50 / VPI-5482) OX=226186 GN=BT_4705 PE=3 SV=1	1	2	2	2	11.6	22.742	24943000		16880000	36605000	41145000		10424000	33566000		34086000		84637000
Q89YM8	Chloromuconate cycloisomerase	BT_4703	Q89YM8	Q89YM8_BACTN Chloromuconate cycloisomerase OS=Bacteroides thetaiotaomicron (strain ATCC 29148 / DSM 2079 / NCTC 10582 / E50 / VPI-5482) OX=226186 GN=BT_4703 PE=4 SV=1	1	4	4	4	11.1	38.666	51570000	57397000	45979000
Q89YM9	1,4-dihydroxy-2-naphthoyl-CoA synthase	menB	Q89YM9	Q89YM9_BACTN 1,4-dihydroxy-2-naphthoyl-CoA synthase OS=Bacteroides thetaiotaomicron (strain ATCC 29148 / DSM 2079 / NCTC 10582 / E50 / VPI-5482) OX=226186 GN=menB PE=3 SV=1	1	7	7	7	26.3	30.381	498820000	545410000	511790000	131360000	197000000	147330000	164000000	201900000	192340000	14100000	16361000	15845000
Q89YN0	2-succinyl-5-enolpyruvyl-6-hydroxy-3-cyclohexene-1-carboxylate synthase	menD	Q89YN0	MEND_BACTN 2-succinyl-5-enolpyruvyl-6-hydroxy-3-cyclohexene-1-carboxylate synthase OS=Bacteroides thetaiotaomicron (strain ATCC 29148 / DSM 2079 / NCTC 10582 / E50 / VPI-5482) OX=226186 GN=menD PE=3 SV=1	1	13	13	13	26.5	62.468	294390000	264740000	320410000	105770000	84794000	144920000	107300000	95548000	95416000			124510000
Q89YN1	Isochorismate synthase entC	BT_4700	Q89YN1	Q89YN1_BACTN Isochorismate synthase entC OS=Bacteroides thetaiotaomicron (strain ATCC 29148 / DSM 2079 / NCTC 10582 / E50 / VPI-5482) OX=226186 GN=BT_4700 PE=4 SV=1	1	9	9	9	31.6	42.128	68959000	85572000	63094000	28572000	21798000	30466000	46360000	33579000	35739000	34469000
Q89YN2	Putative hydrolase, haloacid dehalogenase-like hydrolase	BT_4699	Q89YN2	Q89YN2_BACTN Putative hydrolase, haloacid dehalogenase-like hydrolase OS=Bacteroides thetaiotaomicron (strain ATCC 29148 / DSM 2079 / NCTC 10582 / E50 / VPI-5482) OX=226186 GN=BT_4699 PE=4 SV=1	1	12	12	12	27.1	44.958	677320000	704870000	649810000	166720000	161990000	197380000	278350000	223460000	194470000
Q89YN3	Uncharacterized protein	BT_4698	Q89YN3	Q89YN3_BACTN Uncharacterized protein OS=Bacteroides thetaiotaomicron (strain ATCC 29148 / DSM 2079 / NCTC 10582 / E50 / VPI-5482) OX=226186 GN=BT_4698 PE=4 SV=1	1	7	7	7	55	14.481	339520000	264880000	283600000	416010000	484660000	393500000	545910000	554500000	564880000	1090600000	1203000000	1345800000
Q89YN4	Transcriptional regulator	BT_4697	Q89YN4	Q89YN4_BACTN Transcriptional regulator OS=Bacteroides thetaiotaomicron (strain ATCC 29148 / DSM 2079 / NCTC 10582 / E50 / VPI-5482) OX=226186 GN=BT_4697 PE=4 SV=1	1	4	4	4	7.3	68.442	49477000	1426600000			448670000		1836800000	1180600000	849330000		7291800	4581300000
Q89YN7	Cation efflux system protein	BT_4694	Q89YN7	Q89YN7_BACTN Cation efflux system protein OS=Bacteroides thetaiotaomicron (strain ATCC 29148 / DSM 2079 / NCTC 10582 / E50 / VPI-5482) OX=226186 GN=BT_4694 PE=3 SV=1	1	4	4	4	4.1	115.34	10901000	11747000	10910000
Q89YN8	Cation efflux system protein	BT_4693	Q89YN8	Q89YN8_BACTN Cation efflux system protein OS=Bacteroides thetaiotaomicron (strain ATCC 29148 / DSM 2079 / NCTC 10582 / E50 / VPI-5482) OX=226186 GN=BT_4693 PE=3 SV=1	1	11	11	11	33.8	40.751	214780000	219920000	243970000	404760000	353360000	344750000	288100000	263830000	268930000	99882000	63433000	193750000
Q89YP1	Alpha-amylase	BT_4690	Q89YP1	Q89YP1_BACTN Alpha-amylase OS=Bacteroides thetaiotaomicron (strain ATCC 29148 / DSM 2079 / NCTC 10582 / E50 / VPI-5482) OX=226186 GN=BT_4690 PE=4 SV=1	1	10	10	10	23.1	55.343	317040000	199050000	252280000	216120000	219070000	203040000	293630000	355720000	538780000	238400000	557080000	608360000
Q89YP9	Glycoside hydrolase family 95	BT_4682	Q89YP9	Q89YP9_BACTN Glycoside hydrolase family 95 OS=Bacteroides thetaiotaomicron (strain ATCC 29148 / DSM 2079 / NCTC 10582 / E50 / VPI-5482) OX=226186 GN=BT_4682 PE=4 SV=1	1	10	10	10	12.3	91.793	82475000	70900000	65544000	37414000	39928000		59259000	68219000	71162000
Q89YQ1	Endonuclease MutS2	mutS2	Q89YQ1	Q89YQ1_BACTN Endonuclease MutS2 OS=Bacteroides thetaiotaomicron (strain ATCC 29148 / DSM 2079 / NCTC 10582 / E50 / VPI-5482) OX=226186 GN=mutS2 PE=3 SV=1	1	13	13	13	17.2	94.722	58726000	70221000	57291000	65494000	62368000	86833000	107520000	79307000	109680000	42495000	44713000	39661000
Q89YQ2	Magnesium transport protein CorA	corA	Q89YQ2	Q89YQ2_BACTN Magnesium transport protein CorA OS=Bacteroides thetaiotaomicron (strain ATCC 29148 / DSM 2079 / NCTC 10582 / E50 / VPI-5482) OX=226186 GN=corA PE=3 SV=1	1	3	3	3	8.9	41.223	40286000	40367000	43137000	51342000	57062000		28841000	34632000	41742000
Q89YQ3	L-serine dehydratase	BT_4678	Q89YQ3	Q89YQ3_BACTN L-serine dehydratase OS=Bacteroides thetaiotaomicron (strain ATCC 29148 / DSM 2079 / NCTC 10582 / E50 / VPI-5482) OX=226186 GN=BT_4678 PE=3 SV=1	1	9	9	9	27.7	44.654	287800000	341750000	310340000	280670000	262050000	162390000	280930000	333560000	273840000
Q89YQ4	PepSY_like domain-containing protein	BT_4677	Q89YQ4	Q89YQ4_BACTN PepSY_like domain-containing protein OS=Bacteroides thetaiotaomicron (strain ATCC 29148 / DSM 2079 / NCTC 10582 / E50 / VPI-5482) OX=226186 GN=BT_4677 PE=4 SV=1	1	1	1	1	8.4	19.032	17050000	13700000	12705000	13217000	11976000	14386000	19591000	8154300	13567000
Q89YQ5	Putative periplasmic protein	BT_4676	Q89YQ5	Q89YQ5_BACTN Putative periplasmic protein OS=Bacteroides thetaiotaomicron (strain ATCC 29148 / DSM 2079 / NCTC 10582 / E50 / VPI-5482) OX=226186 GN=BT_4676 PE=4 SV=1	1	7	7	7	46.9	16.504	264170000	339020000	363150000	512220000	529370000	744380000	1087000000	1062600000	996610000	2279300000	2030600000	2836300000
Q89YQ6	Heparin lyase I	BT_4675	Q89YQ6	Q89YQ6_BACTN Heparin lyase I OS=Bacteroides thetaiotaomicron (strain ATCC 29148 / DSM 2079 / NCTC 10582 / E50 / VPI-5482) OX=226186 GN=BT_4675 PE=1 SV=1	1	1	1	1	2.9	42.514		8503600			5465400		11609000	14575000	15916000
Q89YQ7	Uncharacterized protein	BT_4674	Q89YQ7	Q89YQ7_BACTN Uncharacterized protein OS=Bacteroides thetaiotaomicron (strain ATCC 29148 / DSM 2079 / NCTC 10582 / E50 / VPI-5482) OX=226186 GN=BT_4674 PE=4 SV=1	1	6	6	6	39.3	20.187	551800000	619010000	554620000	1153700000	1080300000	1132900000	983550000	794220000	858100000	1921800000	2032400000	2210200000
Q89YR5	Putative K+ uptake system protein	BT_4666	Q89YR5	Q89YR5_BACTN Putative K+ uptake system protein OS=Bacteroides thetaiotaomicron (strain ATCC 29148 / DSM 2079 / NCTC 10582 / E50 / VPI-5482) OX=226186 GN=BT_4666 PE=4 SV=1	1	4	4	4	20.2	25.48	81353000	62603000	61614000	35685000	44732000	59948000	70791000	34402000	44023000
Q89YR7	Tryptophan synthase	BT_4664	Q89YR7	Q89YR7_BACTN Tryptophan synthase OS=Bacteroides thetaiotaomicron (strain ATCC 29148 / DSM 2079 / NCTC 10582 / E50 / VPI-5482) OX=226186 GN=BT_4664 PE=3 SV=1	1	14	14	14	39.2	46.485	2076800000	2052300000	1818800000	891120000	983460000	941720000	1209000000	1256500000	1379300000	708420000	452830000	446000000
Q89YR8	Two-component system sensor histidine kinase/response	BT_4663	Q89YR8	Q89YR8_BACTN Two-component system sensor histidine kinase/response OS=Bacteroides thetaiotaomicron (strain ATCC 29148 / DSM 2079 / NCTC 10582 / E50 / VPI-5482) OX=226186 GN=BT_4663 PE=1 SV=1	1	14	14	14	11.1	154.98	261710000	133210000	125820000	127240000	105650000	113400000	169620000	180770000	202170000	242890000	394510000	418930000
Q89YR9	Heparin-sulfate lyase	hepC	Q89YR9	HEPC_BACTN Heparin-sulfate lyase OS=Bacteroides thetaiotaomicron (strain ATCC 29148 / DSM 2079 / NCTC 10582 / E50 / VPI-5482) OX=226186 GN=hepC PE=1 SV=1	1	12	12	12	17.4	79.422	13539000	15662000		31592000	29118000	20767000	109680000	185030000	81943000		8104400	17242000
Q89YS0	Uncharacterized protein	BT_4661	Q89YS0	Q89YS0_BACTN Uncharacterized protein OS=Bacteroides thetaiotaomicron (strain ATCC 29148 / DSM 2079 / NCTC 10582 / E50 / VPI-5482) OX=226186 GN=BT_4661 PE=1 SV=1	1	1	1	1	2.1	79.414							11774000	11733000	27271000
Q89YS3	Glucuronyl hydrolase	BT_4658	Q89YS3	Q89YS3_BACTN Glucuronyl hydrolase OS=Bacteroides thetaiotaomicron (strain ATCC 29148 / DSM 2079 / NCTC 10582 / E50 / VPI-5482) OX=226186 GN=BT_4658 PE=4 SV=1	1	13	13	13	33.9	49.186	196240000	174430000	168200000	337320000	307130000	312240000	1789300000	1623200000	1829900000	640230000	702360000	666160000
Q89YS4	Heparinase III protein	BT_4657	Q89YS4	Q89YS4_BACTN Heparinase III protein OS=Bacteroides thetaiotaomicron (strain ATCC 29148 / DSM 2079 / NCTC 10582 / E50 / VPI-5482) OX=226186 GN=BT_4657 PE=1 SV=1	1	7	7	7	10.2	77.546	19383000	9269200	6253400				106060000	50547000	116300000		22693000
Q89YS5	N-acetylglucosamine-6-O-sulfatase	BT_4656	Q89YS5	GLCSF_BACTN N-acetylglucosamine-6-O-sulfatase OS=Bacteroides thetaiotaomicron (strain ATCC 29148 / DSM 2079 / NCTC 10582 / E50 / VPI-5482) OX=226186 GN=BT_4656 PE=1 SV=1	1	4	4	4	6.1	64.584	14439000						20296000	19286000	19593000
Q89YS6	Uncharacterized protein	BT_4655	Q89YS6	Q89YS6_BACTN Uncharacterized protein OS=Bacteroides thetaiotaomicron (strain ATCC 29148 / DSM 2079 / NCTC 10582 / E50 / VPI-5482) OX=226186 GN=BT_4655 PE=4 SV=1	1	2	2	2	3.6	57.473	15294000	14635000					23670000	27143000	23316000
Q89YS9	Oligosaccharide lyase	BT_4652	Q89YS9	Q89YS9_BACTN Oligosaccharide lyase OS=Bacteroides thetaiotaomicron (strain ATCC 29148 / DSM 2079 / NCTC 10582 / E50 / VPI-5482) OX=226186 GN=BT_4652 PE=4 SV=1	1	3	3	3	5.2	100.3								32140000
Q89YT0	Probable endonuclease 4	nfo	Q89YT0	END4_BACTN Probable endonuclease 4 OS=Bacteroides thetaiotaomicron (strain ATCC 29148 / DSM 2079 / NCTC 10582 / E50 / VPI-5482) OX=226186 GN=nfo PE=3 SV=1	1	12	12	12	54.2	31.539	937890000	773180000	810210000	1279300000	1245000000	1487600000	1481100000	1441900000	1392700000	1274700000	1148100000	1106700000
Q89YT2	Uncharacterized protein	BT_4649	Q89YT2	Q89YT2_BACTN Uncharacterized protein OS=Bacteroides thetaiotaomicron (strain ATCC 29148 / DSM 2079 / NCTC 10582 / E50 / VPI-5482) OX=226186 GN=BT_4649 PE=4 SV=1	1	9	9	9	41.2	23.045	558450000	649990000	563420000	1358100000	1517300000	1949600000	1095300000	1109300000	1255600000	1817100000	1673000000	2199000000
Q89YT3	Uncharacterized protein	BT_4648	Q89YT3	Q89YT3_BACTN Uncharacterized protein OS=Bacteroides thetaiotaomicron (strain ATCC 29148 / DSM 2079 / NCTC 10582 / E50 / VPI-5482) OX=226186 GN=BT_4648 PE=4 SV=1	1	2	2	2	23.5	13.823				11343000	12503000					24290000	21919000	25248000
Q89YT5	Uncharacterized protein	BT_4646	Q89YT5	Q89YT5_BACTN Uncharacterized protein OS=Bacteroides thetaiotaomicron (strain ATCC 29148 / DSM 2079 / NCTC 10582 / E50 / VPI-5482) OX=226186 GN=BT_4646 PE=4 SV=1	1	2	2	2	34.5	6.7757					17235000		13883000		14061000	26192000	29917000	30243000
Q89YU3	Uncharacterized protein	BT_4638	Q89YU3	Q89YU3_BACTN Uncharacterized protein OS=Bacteroides thetaiotaomicron (strain ATCC 29148 / DSM 2079 / NCTC 10582 / E50 / VPI-5482) OX=226186 GN=BT_4638 PE=1 SV=1	1	5	5	5	29.3	25.001	47613000	45100000	59700000	106360000	94933000	79162000	122890000	123680000	145920000	103330000	104370000	155680000
Q89YU4	Putative inorganic phosphate transporter	BT_4637	Q89YU4	Q89YU4_BACTN Putative inorganic phosphate transporter OS=Bacteroides thetaiotaomicron (strain ATCC 29148 / DSM 2079 / NCTC 10582 / E50 / VPI-5482) OX=226186 GN=BT_4637 PE=4 SV=1	1	1	1	1	5.9	36.434	242990000	202430000	187120000	130340000	82239000	202710000	64168000	64515000	125160000
Q89YU5	RNA polymerase ECF-type sigma factor	BT_4636	Q89YU5	Q89YU5_BACTN RNA polymerase ECF-type sigma factor OS=Bacteroides thetaiotaomicron (strain ATCC 29148 / DSM 2079 / NCTC 10582 / E50 / VPI-5482) OX=226186 GN=BT_4636 PE=3 SV=1	1	2	2	2	10.2	23.877							5036000
Q89YU6	Putative anti-sigma factor	BT_4635	Q89YU6	Q89YU6_BACTN Putative anti-sigma factor OS=Bacteroides thetaiotaomicron (strain ATCC 29148 / DSM 2079 / NCTC 10582 / E50 / VPI-5482) OX=226186 GN=BT_4635 PE=4 SV=1	1	3	3	3	7.9	46.477	55225000	35840000	51353000	38731000	69562000	313370000	77771000	49184000	68574000	111760000	93690000	105090000
Q89YV1	Uncharacterized protein	BT_4630	Q89YV1	Q89YV1_BACTN Uncharacterized protein OS=Bacteroides thetaiotaomicron (strain ATCC 29148 / DSM 2079 / NCTC 10582 / E50 / VPI-5482) OX=226186 GN=BT_4630 PE=4 SV=1	1	14	14	14	39.2	58.24	377240000	298320000	441740000	432640000	420490000	214930000	443420000	337200000	310820000	113370000	70578000	40363000
Q89YV2	Uncharacterized protein	BT_4629	Q89YV2	Q89YV2_BACTN Uncharacterized protein OS=Bacteroides thetaiotaomicron (strain ATCC 29148 / DSM 2079 / NCTC 10582 / E50 / VPI-5482) OX=226186 GN=BT_4629 PE=4 SV=1	1	2	2	2	11.1	26.674	38932000	35847000	39603000	56107000	45846000		29311000	17827000	36772000	31843000	43350000
Q89YV3	ATP-dependent helicase	BT_4628	Q89YV3	Q89YV3_BACTN ATP-dependent helicase OS=Bacteroides thetaiotaomicron (strain ATCC 29148 / DSM 2079 / NCTC 10582 / E50 / VPI-5482) OX=226186 GN=BT_4628 PE=4 SV=1	1	28	28	28	26.9	133.14	867680000	703830000	598590000	291760000	140170000	136560000	513960000	461820000	455730000	106880000		1254300000
Q89YV4	DNA modification methylase	BT_4627	Q89YV4	Q89YV4_BACTN DNA modification methylase OS=Bacteroides thetaiotaomicron (strain ATCC 29148 / DSM 2079 / NCTC 10582 / E50 / VPI-5482) OX=226186 GN=BT_4627 PE=4 SV=1	1	7	7	7	8.5	115.18	59154000	41687000	47397000	23801000		43907000	45145000	21130000	23205000
Q89YV6	DNA modification methylase BstVI	BT_4625	Q89YV6	Q89YV6_BACTN DNA modification methylase BstVI OS=Bacteroides thetaiotaomicron (strain ATCC 29148 / DSM 2079 / NCTC 10582 / E50 / VPI-5482) OX=226186 GN=BT_4625 PE=4 SV=1	1	4	4	4	8.4	48.395	10799000
Q89YW6	Chaperone protein DnaK	dnaK	Q89YW6	DNAK_BACTN Chaperone protein DnaK OS=Bacteroides thetaiotaomicron (strain ATCC 29148 / DSM 2079 / NCTC 10582 / E50 / VPI-5482) OX=226186 GN=dnaK PE=3 SV=1	1	38	38	38	61.6	68.366	31475000000	34864000000	35025000000	50485000000	52407000000	48964000000	42293000000	41617000000	45504000000	53101000000	58933000000	56534000000
Q89YW7	Uncharacterized protein	BT_4614	Q89YW7	Q89YW7_BACTN Uncharacterized protein OS=Bacteroides thetaiotaomicron (strain ATCC 29148 / DSM 2079 / NCTC 10582 / E50 / VPI-5482) OX=226186 GN=BT_4614 PE=4 SV=1	1	17	17	17	65.6	28.113	10353000000	10759000000	10975000000	11557000000	11767000000	12562000000	7276800000	7896200000	7568100000	19190000000	24294000000	23548000000
Q89YW9	Saccharopine dehydrogenase	BT_4612	Q89YW9	Q89YW9_BACTN Saccharopine dehydrogenase OS=Bacteroides thetaiotaomicron (strain ATCC 29148 / DSM 2079 / NCTC 10582 / E50 / VPI-5482) OX=226186 GN=BT_4612 PE=4 SV=1	1	18	18	18	60.2	45.084	2683400000	2585100000	2811900000	1468700000	1508100000	1774900000	1987100000	1980500000	2071900000	778230000	699700000	558510000
Q89YX0	Putative bacterioferritin co-migratory protein	BT_4611	Q89YX0	Q89YX0_BACTN Putative bacterioferritin co-migratory protein OS=Bacteroides thetaiotaomicron (strain ATCC 29148 / DSM 2079 / NCTC 10582 / E50 / VPI-5482) OX=226186 GN=BT_4611 PE=4 SV=1	1	14	14	14	78.8	17.114	450270000	592140000	535430000	423990000	518560000	567880000	752310000	648060000	802440000	176680000	208090000	181530000
Q89YX2	Uncharacterized protein	BT_4608	Q89YX2	Q89YX2_BACTN Uncharacterized protein OS=Bacteroides thetaiotaomicron (strain ATCC 29148 / DSM 2079 / NCTC 10582 / E50 / VPI-5482) OX=226186 GN=BT_4608 PE=4 SV=1	1	2	2	2	17.7	13.358	37934000	42371000	38151000	46189000	46310000	10024000	53507000	57522000	46104000	343010000	444140000	482220000
Q89YX3	Uncharacterized protein	BT_4607	Q89YX3	Q89YX3_BACTN Uncharacterized protein OS=Bacteroides thetaiotaomicron (strain ATCC 29148 / DSM 2079 / NCTC 10582 / E50 / VPI-5482) OX=226186 GN=BT_4607 PE=4 SV=1	1	4	4	4	36.7	17.122	97190000	98034000	89975000	128480000	121310000	91067000	87941000	96145000	116560000	137770000	147590000	137800000
Q89YX9	Histone-like bacterial DNA-binding protein	BT_4601	Q89YX9	Q89YX9_BACTN Histone-like bacterial DNA-binding protein OS=Bacteroides thetaiotaomicron (strain ATCC 29148 / DSM 2079 / NCTC 10582 / E50 / VPI-5482) OX=226186 GN=BT_4601 PE=4 SV=1	1	3	3	3	18.4	23.918	27205000	29914000	25212000	38596000	33526000	43203000	55165000	42600000	45028000
Q89YY0	AAA-ATPase_like domain-containing protein	BT_4600	Q89YY0	Q89YY0_BACTN AAA-ATPase_like domain-containing protein OS=Bacteroides thetaiotaomicron (strain ATCC 29148 / DSM 2079 / NCTC 10582 / E50 / VPI-5482) OX=226186 GN=BT_4600 PE=4 SV=1	1	3	3	3	6.6	66.099	31019000	25627000	23108000	16378000			27389000	19949000	18457000
Q89YY2	Uncharacterized protein	BT_4598	Q89YY2	Q89YY2_BACTN Uncharacterized protein OS=Bacteroides thetaiotaomicron (strain ATCC 29148 / DSM 2079 / NCTC 10582 / E50 / VPI-5482) OX=226186 GN=BT_4598 PE=4 SV=1	1	6	6	6	26.8	22.136	190370000	191990000	189560000	254420000	249130000	263600000	238550000	262470000	272550000	46406000	71650000	49046000
Q89YY3	Chaperone protein ClpB	clpB	Q89YY3	CLPB_BACTN Chaperone protein ClpB OS=Bacteroides thetaiotaomicron (strain ATCC 29148 / DSM 2079 / NCTC 10582 / E50 / VPI-5482) OX=226186 GN=clpB PE=3 SV=1	1	54	54	54	64	97.188	10174000000	10274000000	9779500000	14667000000	14378000000	14092000000	11950000000	11996000000	11497000000	6496800000	6081100000	6504800000
Q89YY5	DUF5606 domain-containing protein	BT_4595	Q89YY5	Q89YY5_BACTN DUF5606 domain-containing protein OS=Bacteroides thetaiotaomicron (strain ATCC 29148 / DSM 2079 / NCTC 10582 / E50 / VPI-5482) OX=226186 GN=BT_4595 PE=4 SV=1	1	20	20	20	93.8	16.262	24447000000	27064000000	25725000000	35747000000	32377000000	38213000000	27275000000	27736000000	30860000000	128190000000	128290000000	135430000000
Q89YY7	Uncharacterized protein	BT_4593	Q89YY7	Q89YY7_BACTN Uncharacterized protein OS=Bacteroides thetaiotaomicron (strain ATCC 29148 / DSM 2079 / NCTC 10582 / E50 / VPI-5482) OX=226186 GN=BT_4593 PE=4 SV=1	1	5	5	5	17.2	38.415	52794000	36323000	52438000	39994000	39348000		30609000	37731000	32043000
Q89YY8	Uncharacterized protein	BT_4592	Q89YY8	Q89YY8_BACTN Uncharacterized protein OS=Bacteroides thetaiotaomicron (strain ATCC 29148 / DSM 2079 / NCTC 10582 / E50 / VPI-5482) OX=226186 GN=BT_4592 PE=4 SV=1	1	5	5	5	58.1	11.564	726240000	927750000	874400000	1115200000	1050700000	1517600000	1211800000	1375100000	1176900000	3232400000	3995100000	3721500000
Q89YY9	Transcription antitermination protein NusB	BT_4591	Q89YY9	Q89YY9_BACTN Transcription antitermination protein NusB OS=Bacteroides thetaiotaomicron (strain ATCC 29148 / DSM 2079 / NCTC 10582 / E50 / VPI-5482) OX=226186 GN=BT_4591 PE=3 SV=1	1	17	17	17	60	30.532	3392600000	3213000000	3203100000	4102900000	4078600000	4010800000	3429400000	3348400000	3589800000	410330000	342730000	420540000
Q89YZ0	Uncharacterized protein	BT_4590	Q89YZ0	Q89YZ0_BACTN Uncharacterized protein OS=Bacteroides thetaiotaomicron (strain ATCC 29148 / DSM 2079 / NCTC 10582 / E50 / VPI-5482) OX=226186 GN=BT_4590 PE=4 SV=1	1	11	11	11	75.4	15.777	1476200000	1883200000	1580000000	2479200000	2123300000	2787900000	1942500000	1783000000	1827200000	1196400000	1049900000	1128400000
Q89YZ1	50S ribosomal protein L25	rplY	Q89YZ1	RL25_BACTN 50S ribosomal protein L25 OS=Bacteroides thetaiotaomicron (strain ATCC 29148 / DSM 2079 / NCTC 10582 / E50 / VPI-5482) OX=226186 GN=rplY PE=3 SV=1	1	7	7	7	43.4	21.179	2555500000	2694700000	2706000000	620230000	597060000	686360000	924940000	873910000	906070000	185020000	62395000	104510000
Q89YZ2	Peptidyl-tRNA hydrolase	pth	Q89YZ2	PTH_BACTN Peptidyl-tRNA hydrolase OS=Bacteroides thetaiotaomicron (strain ATCC 29148 / DSM 2079 / NCTC 10582 / E50 / VPI-5482) OX=226186 GN=pth PE=3 SV=1	1	5	5	5	31.2	21.089	58667000	70765000	64341000			49188000	66789000		48304000
Q89YZ3	S4 RNA-binding domain-containing protein	BT_4587	Q89YZ3	Q89YZ3_BACTN S4 RNA-binding domain-containing protein OS=Bacteroides thetaiotaomicron (strain ATCC 29148 / DSM 2079 / NCTC 10582 / E50 / VPI-5482) OX=226186 GN=BT_4587 PE=4 SV=1	1	3	3	3	28.6	16.147	104720000	122510000	109550000	56205000			95352000	102150000	97615000
Q89YZ4	Histidine triad (HIT) protein	BT_4586	Q89YZ4	Q89YZ4_BACTN Histidine triad (HIT) protein OS=Bacteroides thetaiotaomicron (strain ATCC 29148 / DSM 2079 / NCTC 10582 / E50 / VPI-5482) OX=226186 GN=BT_4586 PE=4 SV=1	1	7	7	7	71.6	16.241	578630000	656930000	587980000	630980000	763330000	616620000	617600000	610780000	518790000	313460000	241910000	240590000
Q89YZ6	Aminomethyltransferase	gcvT	Q89YZ6	GCST_BACTN Aminomethyltransferase OS=Bacteroides thetaiotaomicron (strain ATCC 29148 / DSM 2079 / NCTC 10582 / E50 / VPI-5482) OX=226186 GN=gcvT PE=3 SV=1	1	11	11	11	30.5	39.825	177130000	186450000	190850000	83534000	78954000	140040000	122200000	104110000	112800000
Q89YZ7	Peptidase T	pepT	Q89YZ7	PEPT_BACTN Peptidase T OS=Bacteroides thetaiotaomicron (strain ATCC 29148 / DSM 2079 / NCTC 10582 / E50 / VPI-5482) OX=226186 GN=pepT PE=3 SV=1	1	11	11	11	30.2	45.178	1949800000	1622500000	1663500000	1488100000	1796000000	1681300000	2622500000	2540700000	2262000000	372000000	348220000	559350000
Q89YZ8	Amidophosphoribosyltransferase	BT_4582	Q89YZ8	Q89YZ8_BACTN Amidophosphoribosyltransferase OS=Bacteroides thetaiotaomicron (strain ATCC 29148 / DSM 2079 / NCTC 10582 / E50 / VPI-5482) OX=226186 GN=BT_4582 PE=3 SV=1	1	21	21	21	49.7	52.21	478500000	460030000	457670000	169350000	155650000	148960000	187910000	175880000	170720000	471170000	507900000	534620000
Q89Z05	Enolase	eno	Q89Z05	ENO_BACTN Enolase OS=Bacteroides thetaiotaomicron (strain ATCC 29148 / DSM 2079 / NCTC 10582 / E50 / VPI-5482) OX=226186 GN=eno PE=3 SV=1	1	25	25	25	74.2	46.158	41067000000	38373000000	40466000000	69170000000	74582000000	46823000000	28409000000	35772000000	34685000000	90680000000	95909000000	90914000000
Q89Z08	Putative transmembrane protein	BT_4569	Q89Z08	Q89Z08_BACTN Putative transmembrane protein OS=Bacteroides thetaiotaomicron (strain ATCC 29148 / DSM 2079 / NCTC 10582 / E50 / VPI-5482) OX=226186 GN=BT_4569 PE=4 SV=1	1	2	2	2	5.5	42.184									7377500
Q89Z12	Putative transmembrane protein	BT_4565	Q89Z12	Q89Z12_BACTN Putative transmembrane protein OS=Bacteroides thetaiotaomicron (strain ATCC 29148 / DSM 2079 / NCTC 10582 / E50 / VPI-5482) OX=226186 GN=BT_4565 PE=4 SV=1	1	3	3	3	24.2	14.206	94749000	94357000	88705000	109160000	128160000	148690000	63947000	49941000	53523000	218420000	213030000	255610000
Q89Z13	Glycoside transferase family 2	BT_4564	Q89Z13	Q89Z13_BACTN Glycoside transferase family 2 OS=Bacteroides thetaiotaomicron (strain ATCC 29148 / DSM 2079 / NCTC 10582 / E50 / VPI-5482) OX=226186 GN=BT_4564 PE=4 SV=1	1	5	5	5	15.8	36.115	47427000	52438000	61676000	73756000	70481000	70295000	67486000	64035000	40979000	48746000
Q89Z14	Uncharacterized protein	BT_4563	Q89Z14	Q89Z14_BACTN Uncharacterized protein OS=Bacteroides thetaiotaomicron (strain ATCC 29148 / DSM 2079 / NCTC 10582 / E50 / VPI-5482) OX=226186 GN=BT_4563 PE=4 SV=1	1	3	3	3	21.3	20.938	129880000	104870000	121070000	240020000	222670000	114930000	200670000	195610000	193320000	728000000	745820000	863010000
Q89Z17	FAD:protein FMN transferase	BT_4560	Q89Z17	Q89Z17_BACTN FAD:protein FMN transferase OS=Bacteroides thetaiotaomicron (strain ATCC 29148 / DSM 2079 / NCTC 10582 / E50 / VPI-5482) OX=226186 GN=BT_4560 PE=3 SV=1	1	5	5	5	15.1	38.105	56909000	59356000	49021000	90704000	74829000	95307000	86017000	76605000	78384000	27472000	24916000	43078000
Q89Z20	TPR_REGION domain-containing protein	BT_4557	Q89Z20	Q89Z20_BACTN TPR_REGION domain-containing protein OS=Bacteroides thetaiotaomicron (strain ATCC 29148 / DSM 2079 / NCTC 10582 / E50 / VPI-5482) OX=226186 GN=BT_4557 PE=4 SV=1	1	24	24	24	54.9	54.684	1368600000	1378200000	1309100000	1667000000	1649300000	1374500000	2170800000	1988200000	1939300000	2301100000	2336400000	2421100000
Q89Z21	NfeD domain-containing protein	BT_4556	Q89Z21	Q89Z21_BACTN NfeD domain-containing protein OS=Bacteroides thetaiotaomicron (strain ATCC 29148 / DSM 2079 / NCTC 10582 / E50 / VPI-5482) OX=226186 GN=BT_4556 PE=4 SV=1	1	4	4	4	23.1	16.776	218060000	218150000	196350000	357200000	377820000	500920000	181850000	193630000	195350000	553740000	498680000	486010000
Q89Z22	UPF0365 protein BT_4555	BT_4555	Q89Z22	Y4555_BACTN UPF0365 protein BT_4555 OS=Bacteroides thetaiotaomicron (strain ATCC 29148 / DSM 2079 / NCTC 10582 / E50 / VPI-5482) OX=226186 GN=BT_4555 PE=3 SV=1	1	16	16	16	54.4	35.886	547610000	667670000	667660000	525750000	468850000	590450000	377940000	408090000	420040000	913840000	843130000	901550000
Q89Z23	Purine nucleoside phosphorylase II	BT_4554	Q89Z23	Q89Z23_BACTN Purine nucleoside phosphorylase II OS=Bacteroides thetaiotaomicron (strain ATCC 29148 / DSM 2079 / NCTC 10582 / E50 / VPI-5482) OX=226186 GN=BT_4554 PE=4 SV=1	1	13	13	13	44.2	32.435	968560000	934050000	869730000	358220000	320420000	300870000	510360000	430290000	466250000		6524900
Q89Z24	NAD-dependent epimerase/dehydratase	BT_4553	Q89Z24	Q89Z24_BACTN NAD-dependent epimerase/dehydratase OS=Bacteroides thetaiotaomicron (strain ATCC 29148 / DSM 2079 / NCTC 10582 / E50 / VPI-5482) OX=226186 GN=BT_4553 PE=1 SV=1	1	9	9	9	44.3	24.206	582180000	485250000	641330000	575110000	675510000	910600000	701190000	598810000	666170000	27669000	31886000	124040000
Q89Z26	tRNA modification GTPase MnmE	mnmE	Q89Z26	MNME_BACTN tRNA modification GTPase MnmE OS=Bacteroides thetaiotaomicron (strain ATCC 29148 / DSM 2079 / NCTC 10582 / E50 / VPI-5482) OX=226186 GN=mnmE PE=3 SV=1	1	18	18	18	43.9	51.611	471980000	499680000	516660000	411610000	402910000	385590000	467910000	477930000	610130000	50254000	108130000
Q89Z34	Putative type I restriction enzyme specificity protein	BT_4543	Q89Z34	Q89Z34_BACTN Putative type I restriction enzyme specificity protein OS=Bacteroides thetaiotaomicron (strain ATCC 29148 / DSM 2079 / NCTC 10582 / E50 / VPI-5482) OX=226186 GN=BT_4543 PE=4 SV=1	1	8	8	8	22.3	43.558	115190000	101140000	96622000	69019000	83655000	205410000	109540000	100010000	95233000	130910000		258070000
Q89Z35	Type I restriction enzyme EcoR124II specificity protein	BT_4542	Q89Z35	Q89Z35_BACTN Type I restriction enzyme EcoR124II specificity protein OS=Bacteroides thetaiotaomicron (strain ATCC 29148 / DSM 2079 / NCTC 10582 / E50 / VPI-5482) OX=226186 GN=BT_4542 PE=4 SV=1	1	3	3	3	14.7	21.342	16243000				11956000	8953900	19027000	16825000	12198000
Q89Z37	Putative Type I restriction enzyme MjaXP specificity protein	BT_4540	Q89Z37	Q89Z37_BACTN Putative Type I restriction enzyme MjaXP specificity protein OS=Bacteroides thetaiotaomicron (strain ATCC 29148 / DSM 2079 / NCTC 10582 / E50 / VPI-5482) OX=226186 GN=BT_4540 PE=4 SV=1	1	2	2	2	4.4	48.358	17901000	9447400	12557000				16458000
Q89Z39	Type I restriction enzyme EcoR124II M protein	BT_4538	Q89Z39	Q89Z39_BACTN Type I restriction enzyme EcoR124II M protein OS=Bacteroides thetaiotaomicron (strain ATCC 29148 / DSM 2079 / NCTC 10582 / E50 / VPI-5482) OX=226186 GN=BT_4538 PE=4 SV=1	1	19	19	19	38.9	58.806	572350000	631270000	613580000	689970000	650350000	629160000	740880000	758830000	871100000	342680000	243610000	287070000
Q89Z40	Uncharacterized protein	BT_4537	Q89Z40	Q89Z40_BACTN Uncharacterized protein OS=Bacteroides thetaiotaomicron (strain ATCC 29148 / DSM 2079 / NCTC 10582 / E50 / VPI-5482) OX=226186 GN=BT_4537 PE=4 SV=1	1	16	16	16	34.4	67.13	509310000	271960000	503510000	20826000	43051000	56570000	139090000	233220000	126440000	75893000	71504000	41595000
Q89Z41	Uncharacterized protein	BT_4536	Q89Z41	Q89Z41_BACTN Uncharacterized protein OS=Bacteroides thetaiotaomicron (strain ATCC 29148 / DSM 2079 / NCTC 10582 / E50 / VPI-5482) OX=226186 GN=BT_4536 PE=4 SV=1	1	6	6	6	21.8	35.567	81850000	70642000	74921000		28287000		35185000	39200000	40284000
Q89Z42	Type I restriction enzyme R Protein	BT_4535	Q89Z42	Q89Z42_BACTN Type I restriction enzyme R Protein OS=Bacteroides thetaiotaomicron (strain ATCC 29148 / DSM 2079 / NCTC 10582 / E50 / VPI-5482) OX=226186 GN=BT_4535 PE=3 SV=1	1	18	18	18	22.4	109.19	256740000	228930000	209620000	90508000	112920000	47736000	176440000	201330000	178670000	34528000	62593000	80344000
Q89Z44	Uncharacterized protein	BT_4533	Q89Z44	Q89Z44_BACTN Uncharacterized protein OS=Bacteroides thetaiotaomicron (strain ATCC 29148 / DSM 2079 / NCTC 10582 / E50 / VPI-5482) OX=226186 GN=BT_4533 PE=4 SV=1	1	5	5	5	12.7	52.14	43802000	40998000	55814000						15276000			23381000
Q89Z46	Mrr_cat domain-containing protein	BT_4531	Q89Z46	Q89Z46_BACTN Mrr_cat domain-containing protein OS=Bacteroides thetaiotaomicron (strain ATCC 29148 / DSM 2079 / NCTC 10582 / E50 / VPI-5482) OX=226186 GN=BT_4531 PE=4 SV=1	1	1	1	1	4.6	40.492	9697700	7827000	9519200	11908000	14975000	14153000	12420000	13184000
Q89Z47	ATP-dependent DNA helicase recG	BT_4530	Q89Z47	Q89Z47_BACTN ATP-dependent DNA helicase recG OS=Bacteroides thetaiotaomicron (strain ATCC 29148 / DSM 2079 / NCTC 10582 / E50 / VPI-5482) OX=226186 GN=BT_4530 PE=4 SV=1	1	13	13	13	22.8	54.283	248050000	210130000	236520000	152030000	182210000	160320000	299500000	263020000	278620000		32190000	110490000
Q89Z57	Putative type I restriction enzyme S.BthVORF4518AP	BT_4520	Q89Z57;Q89Z54	Q89Z57_BACTN Putative type I restriction enzyme S.BthVORF4518AP OS=Bacteroides thetaiotaomicron (strain ATCC 29148 / DSM 2079 / NCTC 10582 / E50 / VPI-5482) OX=226186 GN=BT_4520 PE=4 SV=1	2	4	4	4	12.9	54.025	33440000	26771000	30213000
Q89Z58	Uncharacterized protein	BT_4519	Q89Z58	Q89Z58_BACTN Uncharacterized protein OS=Bacteroides thetaiotaomicron (strain ATCC 29148 / DSM 2079 / NCTC 10582 / E50 / VPI-5482) OX=226186 GN=BT_4519 PE=4 SV=1	1	4	4	4	14.1	44.012	19652000	20881000	17492000	20607000				23950000		14376000
Q89Z59	Probable type I restriction enzyme BthVORF4518P M protein	BT_4518	Q89Z59	T1M_BACTN Probable type I restriction enzyme BthVORF4518P M protein OS=Bacteroides thetaiotaomicron (strain ATCC 29148 / DSM 2079 / NCTC 10582 / E50 / VPI-5482) OX=226186 GN=BT_4518 PE=1 SV=1	1	12	12	12	28.6	53.126	253590000	178320000	195580000	217940000	166790000	136640000	166680000	238320000	130170000	67056000	33494000	43667000
Q89Z60	Putative type I restriction enzyme BthVORF4518P	BT_4517	Q89Z60	Q89Z60_BACTN Putative type I restriction enzyme BthVORF4518P OS=Bacteroides thetaiotaomicron (strain ATCC 29148 / DSM 2079 / NCTC 10582 / E50 / VPI-5482) OX=226186 GN=BT_4517 PE=4 SV=1	1	9	9	9	11.8	102.39	151740000	133150000	127610000	170780000	207510000	450880000	144870000	143770000	209040000	40507000	37398000	53731000
Q89Z61	Uncharacterized protein	BT_4516	Q89Z61	Q89Z61_BACTN Uncharacterized protein OS=Bacteroides thetaiotaomicron (strain ATCC 29148 / DSM 2079 / NCTC 10582 / E50 / VPI-5482) OX=226186 GN=BT_4516 PE=4 SV=1	1	16	16	16	32.1	68.007	406210000	364300000	440690000	139040000	117200000	95565000	263660000	230720000	245100000		72993000	42006000
Q89Z65	Putative zinc-type alcohol dehydrogenase	BT_4512	Q89Z65	Q89Z65_BACTN Putative zinc-type alcohol dehydrogenase OS=Bacteroides thetaiotaomicron (strain ATCC 29148 / DSM 2079 / NCTC 10582 / E50 / VPI-5482) OX=226186 GN=BT_4512 PE=4 SV=1	1	5	5	5	16	38.509	33162000		32058000				24464000	36456000	31595000	53333000
Q89Z69	Uncharacterized protein	BT_4508	Q89Z69	Q89Z69_BACTN Uncharacterized protein OS=Bacteroides thetaiotaomicron (strain ATCC 29148 / DSM 2079 / NCTC 10582 / E50 / VPI-5482) OX=226186 GN=BT_4508 PE=4 SV=1	1	7	7	7	18.6	46.076	82633000	49338000	61462000	28123000	43776000	56075000	63443000	62247000	65611000
Q89Z70	Beta-lactamase	BT_4507	Q89Z70	Q89Z70_BACTN Beta-lactamase OS=Bacteroides thetaiotaomicron (strain ATCC 29148 / DSM 2079 / NCTC 10582 / E50 / VPI-5482) OX=226186 GN=BT_4507 PE=4 SV=1	1	9	9	9	28	32.912	488350000	448380000	476020000	661170000	690400000	813970000	763010000	808070000	748510000	809460000	888730000	832830000
Q89Z71	Putative acetyltransferase	BT_4506	Q89Z71	Q89Z71_BACTN Putative acetyltransferase OS=Bacteroides thetaiotaomicron (strain ATCC 29148 / DSM 2079 / NCTC 10582 / E50 / VPI-5482) OX=226186 GN=BT_4506 PE=4 SV=1	1	15	15	15	39.1	53.049	661630000	933170000	618420000	1191500000	1191900000	1259000000	818030000	1213400000	853260000	195670000	152570000	505030000
Q89Z72	Uncharacterized protein	BT_4505	Q89Z72	Q89Z72_BACTN Uncharacterized protein OS=Bacteroides thetaiotaomicron (strain ATCC 29148 / DSM 2079 / NCTC 10582 / E50 / VPI-5482) OX=226186 GN=BT_4505 PE=4 SV=1	1	1	1	1	8.9	21.2
Q89Z74	MaoC-like domain-containing protein	BT_4503	Q89Z74	Q89Z74_BACTN MaoC-like domain-containing protein OS=Bacteroides thetaiotaomicron (strain ATCC 29148 / DSM 2079 / NCTC 10582 / E50 / VPI-5482) OX=226186 GN=BT_4503 PE=4 SV=1	1	6	6	6	61.7	17.67	1162300000	859120000	1161600000	290800000	234820000	247710000	403210000	415100000	320550000	243910000	142350000	130640000
Q89Z76	Ribosomal large subunit pseudouridine synthase A	BT_4501	Q89Z76	Q89Z76_BACTN Ribosomal large subunit pseudouridine synthase A OS=Bacteroides thetaiotaomicron (strain ATCC 29148 / DSM 2079 / NCTC 10582 / E50 / VPI-5482) OX=226186 GN=BT_4501 PE=4 SV=1	1	1	1	1	2.2	63.547	13179000
Q89Z81	Putative oxidoreductase	BT_4496	Q89Z81	Q89Z81_BACTN Putative oxidoreductase OS=Bacteroides thetaiotaomicron (strain ATCC 29148 / DSM 2079 / NCTC 10582 / E50 / VPI-5482) OX=226186 GN=BT_4496 PE=4 SV=1	1	2	2	2	7.8	27.43	11683000	11510000	10545000	12301000				15280000
Q89Z82	Zn_ribbon_2 domain-containing protein	BT_4495	Q89Z82	Q89Z82_BACTN Zn_ribbon_2 domain-containing protein OS=Bacteroides thetaiotaomicron (strain ATCC 29148 / DSM 2079 / NCTC 10582 / E50 / VPI-5482) OX=226186 GN=BT_4495 PE=4 SV=1	1	6	6	6	89.9	10.593	259130000	189420000	313190000	378860000	465740000	674540000	406840000	522160000	449570000	1236800000	1348300000	1367400000
Q89Z83	N-acetyltransferase domain-containing protein	BT_4494	Q89Z83	Q89Z83_BACTN N-acetyltransferase domain-containing protein OS=Bacteroides thetaiotaomicron (strain ATCC 29148 / DSM 2079 / NCTC 10582 / E50 / VPI-5482) OX=226186 GN=BT_4494 PE=4 SV=1	1	9	9	9	68.9	12.059	1286100000	1646600000	1801700000	2621200000	2502700000	3759800000	2627500000	3073600000	3469200000	7433300000	9020100000	9281700000
Q89Z89	Formamidopyrimidine-DNA glycosylase	BT_4488	Q89Z89	Q89Z89_BACTN Formamidopyrimidine-DNA glycosylase OS=Bacteroides thetaiotaomicron (strain ATCC 29148 / DSM 2079 / NCTC 10582 / E50 / VPI-5482) OX=226186 GN=BT_4488 PE=3 SV=1	1	2	2	2	8.2	31.225	12193000	14319000	12185000			11301000
Q89Z90	Putative membrane-bound lytic murein transglycosylase	BT_4487	Q89Z90	Q89Z90_BACTN Putative membrane-bound lytic murein transglycosylase OS=Bacteroides thetaiotaomicron (strain ATCC 29148 / DSM 2079 / NCTC 10582 / E50 / VPI-5482) OX=226186 GN=BT_4487 PE=4 SV=1	1	4	4	4	14.1	38.576	112700000	137000000	117940000	67617000	87510000	92352000	99760000	100930000	88029000
Q89Z96	Outer membrane protein	BT_4481	Q89Z96;Q8A7L3	Q89Z96_BACTN Outer membrane protein OS=Bacteroides thetaiotaomicron (strain ATCC 29148 / DSM 2079 / NCTC 10582 / E50 / VPI-5482) OX=226186 GN=BT_4481 PE=4 SV=1	2	3	3	3	10.2	40.129				26848000	23468000	28918000				52274000	37244000	50305000
Q89Z97	Putative cell surface protein	BT_4480	Q89Z97	Q89Z97_BACTN Putative cell surface protein OS=Bacteroides thetaiotaomicron (strain ATCC 29148 / DSM 2079 / NCTC 10582 / E50 / VPI-5482) OX=226186 GN=BT_4480 PE=4 SV=1	1	36	35	36	33.4	130.75	839270000	869100000	796930000	1290400000	1201000000	1530600000	697800000	746820000	724660000	1288400000	1496700000	1358900000
Q89ZA2	Uncharacterized protein	BT_4475	Q89ZA2	Q89ZA2_BACTN Uncharacterized protein OS=Bacteroides thetaiotaomicron (strain ATCC 29148 / DSM 2079 / NCTC 10582 / E50 / VPI-5482) OX=226186 GN=BT_4475 PE=4 SV=1	1	6	6	6	27.1	24.461	976000000	935400000	609590000	1123800000	1166200000	1204200000	847750000	745820000	778490000	385690000	574510000	517870000
Q89ZA3	Uncharacterized protein	BT_4474	Q89ZA3	Q89ZA3_BACTN Uncharacterized protein OS=Bacteroides thetaiotaomicron (strain ATCC 29148 / DSM 2079 / NCTC 10582 / E50 / VPI-5482) OX=226186 GN=BT_4474 PE=4 SV=1	1	16	16	16	21.2	83.855	176320000	282270000	124830000	167620000	137300000	205970000	238420000	223150000	282010000	115820000	106760000	118100000
Q89ZA8	Uncharacterized protein	BT_4469	Q89ZA8	Q89ZA8_BACTN Uncharacterized protein OS=Bacteroides thetaiotaomicron (strain ATCC 29148 / DSM 2079 / NCTC 10582 / E50 / VPI-5482) OX=226186 GN=BT_4469 PE=4 SV=1	1	6	6	6	40	18.515	131020000	137570000	154560000	192780000	205300000	97670000	212810000	225450000	240550000	101030000	93726000	84596000
Q89ZA9	Uncharacterized protein	BT_4468	Q89ZA9	Q89ZA9_BACTN Uncharacterized protein OS=Bacteroides thetaiotaomicron (strain ATCC 29148 / DSM 2079 / NCTC 10582 / E50 / VPI-5482) OX=226186 GN=BT_4468 PE=3 SV=1	1	5	5	5	59	13.472	339470000	551710000	417900000	729650000	828990000	914590000	1277500000	1033500000	1160200000	811370000	958640000	911240000
Q89ZB0	Uncharacterized protein	BT_4467	Q89ZB0	Q89ZB0_BACTN Uncharacterized protein OS=Bacteroides thetaiotaomicron (strain ATCC 29148 / DSM 2079 / NCTC 10582 / E50 / VPI-5482) OX=226186 GN=BT_4467 PE=4 SV=1	1	4	4	4	36.8	16.949	79281000		69239000	219260000	141430000	173570000	110560000	102760000	126940000	353270000	455740000	405200000
Q89ZB7	SusC homolog	BT_4460	Q89ZB7	Q89ZB7_BACTN SusC homolog OS=Bacteroides thetaiotaomicron (strain ATCC 29148 / DSM 2079 / NCTC 10582 / E50 / VPI-5482) OX=226186 GN=BT_4460 PE=4 SV=1	1	6	6	6	15.1	48.585		40620000		82760000			42025000	159000000		951780000	878000000	474090000
Q89ZB9	Pyridoxal kinase	BT_4458	Q89ZB9	Q89ZB9_BACTN Pyridoxal kinase OS=Bacteroides thetaiotaomicron (strain ATCC 29148 / DSM 2079 / NCTC 10582 / E50 / VPI-5482) OX=226186 GN=BT_4458 PE=1 SV=1	1	2	2	2	7.6	32.826		22772000	17536000	15916000			17852000		17519000
Q89ZC0	LUD_dom domain-containing protein	BT_4457	Q89ZC0	Q89ZC0_BACTN LUD_dom domain-containing protein OS=Bacteroides thetaiotaomicron (strain ATCC 29148 / DSM 2079 / NCTC 10582 / E50 / VPI-5482) OX=226186 GN=BT_4457 PE=4 SV=1	1	6	6	6	43	21.459	139800000	122200000	105670000	74046000	47689000	44639000	102370000	85888000	108930000		68342000
Q89ZC1	Putative electron transport protein	BT_4456	Q89ZC1	Q89ZC1_BACTN Putative electron transport protein OS=Bacteroides thetaiotaomicron (strain ATCC 29148 / DSM 2079 / NCTC 10582 / E50 / VPI-5482) OX=226186 GN=BT_4456 PE=4 SV=1	1	11	11	11	26.5	52.082	74321000	75578000	72181000	66149000	88544000	69591000	170370000	145350000	111550000	13750000
Q89ZC2	Oxidoreductase, putative glycolate oxidase	BT_4455	Q89ZC2	Q89ZC2_BACTN Oxidoreductase, putative glycolate oxidase OS=Bacteroides thetaiotaomicron (strain ATCC 29148 / DSM 2079 / NCTC 10582 / E50 / VPI-5482) OX=226186 GN=BT_4455 PE=4 SV=1	1	3	3	3	17.5	27.31		52465000	45587000	57823000	73625000	56073000	54622000	55923000
Q89ZC4	6-carboxy-5,6,7,8-tetrahydropterin synthase	BT_4453	Q89ZC4	Q89ZC4_BACTN 6-carboxy-5,6,7,8-tetrahydropterin synthase OS=Bacteroides thetaiotaomicron (strain ATCC 29148 / DSM 2079 / NCTC 10582 / E50 / VPI-5482) OX=226186 GN=BT_4453 PE=3 SV=1	1	3	3	3	32.3	14.193	102770000	104970000	104670000	82646000	84688000	96627000	163860000	126720000	111480000	59390000	107550000	77642000
Q89ZC6	Putative MTA/SAH nucleosidase	BT_4451	Q89ZC6	Q89ZC6_BACTN Putative MTA/SAH nucleosidase OS=Bacteroides thetaiotaomicron (strain ATCC 29148 / DSM 2079 / NCTC 10582 / E50 / VPI-5482) OX=226186 GN=BT_4451 PE=4 SV=1	1	5	5	5	36.2	21.121	110170000	150800000	151830000	101210000	107680000	93558000	126800000	147770000	149120000
Q89ZC8	Putative dehydrogenase	BT_4449	Q89ZC8	Q89ZC8_BACTN Putative dehydrogenase OS=Bacteroides thetaiotaomicron (strain ATCC 29148 / DSM 2079 / NCTC 10582 / E50 / VPI-5482) OX=226186 GN=BT_4449 PE=4 SV=1	1	1	1	1	2.3	40.702	53926000	67132000	56337000	18996000			30683000	32048000	25533000
Q89ZD0	DUF1080 domain-containing protein	BT_4447	Q89ZD0	Q89ZD0_BACTN DUF1080 domain-containing protein OS=Bacteroides thetaiotaomicron (strain ATCC 29148 / DSM 2079 / NCTC 10582 / E50 / VPI-5482) OX=226186 GN=BT_4447 PE=4 SV=1	1	12	1	1	70.8	27.102	21655000		23766000	37579000	17146000		16504000	53466000	27931000
Q89ZD2	AAA-ATPase_like domain-containing protein	BT_4445	Q89ZD2	Q89ZD2_BACTN AAA-ATPase_like domain-containing protein OS=Bacteroides thetaiotaomicron (strain ATCC 29148 / DSM 2079 / NCTC 10582 / E50 / VPI-5482) OX=226186 GN=BT_4445 PE=4 SV=1	1	8	8	8	19.6	67.233	181500000	117310000	144310000	75100000	85516000	85345000	116110000	104570000	128600000	101210000	69329000	52598000
Q89ZE3	Uncharacterized protein	BT_4434	Q89ZE3	Q89ZE3_BACTN Uncharacterized protein OS=Bacteroides thetaiotaomicron (strain ATCC 29148 / DSM 2079 / NCTC 10582 / E50 / VPI-5482) OX=226186 GN=BT_4434 PE=4 SV=1	1	5	5	5	43.8	16.844							36682000	38284000	33854000	55806000	54155000	71257000
Q89ZF2	Deoxyribose-phosphate aldolase	deoC	Q89ZF2	DEOC_BACTN Deoxyribose-phosphate aldolase OS=Bacteroides thetaiotaomicron (strain ATCC 29148 / DSM 2079 / NCTC 10582 / E50 / VPI-5482) OX=226186 GN=deoC PE=3 SV=1	1	2	2	2	14.7	25.397								8804100
Q89ZF8	Uncharacterized protein	BT_4419	Q89ZF8	Q89ZF8_BACTN Uncharacterized protein OS=Bacteroides thetaiotaomicron (strain ATCC 29148 / DSM 2079 / NCTC 10582 / E50 / VPI-5482) OX=226186 GN=BT_4419 PE=4 SV=1	1	2	2	2	26.8	11.349	23528000	22462000		29067000	33599000		19707000	28387000	27553000	27369000	53267000	46982000
Q89ZF9	Uncharacterized protein	BT_4418	Q89ZF9	Q89ZF9_BACTN Uncharacterized protein OS=Bacteroides thetaiotaomicron (strain ATCC 29148 / DSM 2079 / NCTC 10582 / E50 / VPI-5482) OX=226186 GN=BT_4418 PE=4 SV=1	1	3	3	3	33.3	11.581	312280000	341230000	349550000	502710000	536250000	823850000	586230000	591590000	528800000	623010000	768500000	751030000
Q89ZG0	Ribonuclease Y	rny	Q89ZG0	RNY_BACTN Ribonuclease Y OS=Bacteroides thetaiotaomicron (strain ATCC 29148 / DSM 2079 / NCTC 10582 / E50 / VPI-5482) OX=226186 GN=rny PE=3 SV=1	1	35	35	35	56.4	57.198	5442400000	4793800000	4560500000	3054800000	3236500000	4101600000	4295700000	3786000000	3753200000	2849300000	2427100000	3190000000
Q89ZG1	Copper homeostasis protein CutC	cutC	Q89ZG1	CUTC_BACTN Copper homeostasis protein CutC OS=Bacteroides thetaiotaomicron (strain ATCC 29148 / DSM 2079 / NCTC 10582 / E50 / VPI-5482) OX=226186 GN=cutC PE=3 SV=1	1	9	9	9	47.4	27.071	444770000	377270000	301920000	235210000	348110000	259020000	326410000	321810000	336590000	70548000	25305000	25532000
Q89ZG5	Transglutaminase-like protein	BT_4412	Q89ZG5	Q89ZG5_BACTN Transglutaminase-like protein OS=Bacteroides thetaiotaomicron (strain ATCC 29148 / DSM 2079 / NCTC 10582 / E50 / VPI-5482) OX=226186 GN=BT_4412 PE=4 SV=1	1	7	7	7	8.8	102.05	40616000	45286000	25230000		13825000			15019000	13195000
Q89ZG6	DUF4627 domain-containing protein	BT_4411	Q89ZG6	Q89ZG6_BACTN DUF4627 domain-containing protein OS=Bacteroides thetaiotaomicron (strain ATCC 29148 / DSM 2079 / NCTC 10582 / E50 / VPI-5482) OX=226186 GN=BT_4411 PE=1 SV=1	1	12	12	12	51.5	25.606	422220000	431020000	377820000	698690000	607470000	581610000	3576900000	3837700000	4147900000	444140000	505930000	549930000
Q89ZG7	Uncharacterized protein	BT_4410	Q89ZG7	Q89ZG7_BACTN Uncharacterized protein OS=Bacteroides thetaiotaomicron (strain ATCC 29148 / DSM 2079 / NCTC 10582 / E50 / VPI-5482) OX=226186 GN=BT_4410 PE=4 SV=1	1	10	10	10	16.8	73.762			9065300				196950000	173070000	198760000
Q89ZH1	Putative secreted endoglycosidase	BT_4406	Q89ZH1	Q89ZH1_BACTN Putative secreted endoglycosidase OS=Bacteroides thetaiotaomicron (strain ATCC 29148 / DSM 2079 / NCTC 10582 / E50 / VPI-5482) OX=226186 GN=BT_4406 PE=4 SV=1	1	1	1	1	4.9	43.946
Q89ZH4	Putative anti-sigma factor	BT_4403	Q89ZH4	Q89ZH4_BACTN Putative anti-sigma factor OS=Bacteroides thetaiotaomicron (strain ATCC 29148 / DSM 2079 / NCTC 10582 / E50 / VPI-5482) OX=226186 GN=BT_4403 PE=4 SV=1	1	5	5	5	17.9	38.084	30157000	34859000	28312000	41506000	45796000	34031000	35523000	28897000	24485000	37249000	30434000	54895000
Q89ZH8	Uncharacterized protein	BT_4399	Q89ZH8	Q89ZH8_BACTN Uncharacterized protein OS=Bacteroides thetaiotaomicron (strain ATCC 29148 / DSM 2079 / NCTC 10582 / E50 / VPI-5482) OX=226186 GN=BT_4399 PE=1 SV=1	1	11	11	11	32.6	41.554	192090000	215130000	192070000	291090000	255750000	304740000	281490000	230240000	289320000	353760000	353010000	346220000
Q89ZI2	O-GlcNAcase BT_4395	BT_4395	Q89ZI2	OGA_BACTN O-GlcNAcase BT_4395 OS=Bacteroides thetaiotaomicron (strain ATCC 29148 / DSM 2079 / NCTC 10582 / E50 / VPI-5482) OX=226186 GN=BT_4395 PE=1 SV=1	1	24	24	24	36.4	84.484	400540000	558600000	539430000	251470000	220100000	301880000	208840000	160110000	185840000	29133000
Q89ZI3	Beta-hexosaminidase	BT_4394	Q89ZI3	Q89ZI3_BACTN Beta-hexosaminidase OS=Bacteroides thetaiotaomicron (strain ATCC 29148 / DSM 2079 / NCTC 10582 / E50 / VPI-5482) OX=226186 GN=BT_4394 PE=4 SV=1	1	7	6	6	12.1	62.832	16300000	31774000	18908000	15315000	18950000		18467000	10191000	18140000
Q89ZI7	B3_4 domain-containing protein	BT_4390	Q89ZI7	Q89ZI7_BACTN B3_4 domain-containing protein OS=Bacteroides thetaiotaomicron (strain ATCC 29148 / DSM 2079 / NCTC 10582 / E50 / VPI-5482) OX=226186 GN=BT_4390 PE=4 SV=1	1	10	10	10	53.8	24.202	440100000	467710000	420600000	679310000	726000000	792470000	760870000	764770000	779630000	490550000	445340000	519080000
Q89ZI9	GTPase Obg	obg	Q89ZI9	OBG_BACTN GTPase Obg OS=Bacteroides thetaiotaomicron (strain ATCC 29148 / DSM 2079 / NCTC 10582 / E50 / VPI-5482) OX=226186 GN=obg PE=3 SV=1	1	10	10	10	30.4	43.328	608190000	535220000	556790000	636530000	664970000	435750000	548870000	637870000	623650000	54432000	23515000	24024000
Q89ZJ0	Adenylate kinase	adk	Q89ZJ0	KAD_BACTN Adenylate kinase OS=Bacteroides thetaiotaomicron (strain ATCC 29148 / DSM 2079 / NCTC 10582 / E50 / VPI-5482) OX=226186 GN=adk PE=3 SV=1	1	14	14	14	78.8	21.028	9280500000	10368000000	11441000000	19072000000	20277000000	20717000000	20044000000	23351000000	23751000000	34496000000	34987000000	33425000000
Q89ZJ1	Hypoxanthine phosphoribosyltransferase	BT_4386	Q89ZJ1	Q89ZJ1_BACTN Hypoxanthine phosphoribosyltransferase OS=Bacteroides thetaiotaomicron (strain ATCC 29148 / DSM 2079 / NCTC 10582 / E50 / VPI-5482) OX=226186 GN=BT_4386 PE=3 SV=1	1	9	9	9	52.2	19.848	1294600000	1082200000	1108500000	897790000	836480000	1023500000	1150200000	1371500000	934550000	139970000	52109000
Q89ZJ4	Multifunctional fusion protein	nnrD	Q89ZJ4	Q89ZJ4_BACTN Multifunctional fusion protein OS=Bacteroides thetaiotaomicron (strain ATCC 29148 / DSM 2079 / NCTC 10582 / E50 / VPI-5482) OX=226186 GN=nnrD PE=3 SV=1	1	8	8	8	16.3	54.242	204010000	140720000	386250000	82378000	35973000	34240000	59424000	55570000	27520000	80390000	64225000
Q89ZJ5	Uncharacterized protein	BT_4382	Q89ZJ5	Q89ZJ5_BACTN Uncharacterized protein OS=Bacteroides thetaiotaomicron (strain ATCC 29148 / DSM 2079 / NCTC 10582 / E50 / VPI-5482) OX=226186 GN=BT_4382 PE=4 SV=1	1	22	22	22	72.6	39.505	3021000000	3551200000	3551000000	4850500000	4969500000	4406400000	5369400000	5141400000	5469300000	5548100000	5478900000	5346900000
Q89ZJ6	Uncharacterized protein	BT_4381	Q89ZJ6	Q89ZJ6_BACTN Uncharacterized protein OS=Bacteroides thetaiotaomicron (strain ATCC 29148 / DSM 2079 / NCTC 10582 / E50 / VPI-5482) OX=226186 GN=BT_4381 PE=4 SV=1	1	3	3	3	30.5	11.124	17431000	12853000		30623000	30305000	32623000	38837000	49569000	40799000	101270000	172080000	170120000
Q89ZJ7	Uncharacterized protein	BT_4380	Q89ZJ7	Q89ZJ7_BACTN Uncharacterized protein OS=Bacteroides thetaiotaomicron (strain ATCC 29148 / DSM 2079 / NCTC 10582 / E50 / VPI-5482) OX=226186 GN=BT_4380 PE=4 SV=1	1	4	4	4	43.5	13.585				40141000	40846000			25334000	28284000			33694000
Q89ZJ8	Putative oxalate:formate antiporter	BT_4379	Q89ZJ8	Q89ZJ8_BACTN Putative oxalate:formate antiporter OS=Bacteroides thetaiotaomicron (strain ATCC 29148 / DSM 2079 / NCTC 10582 / E50 / VPI-5482) OX=226186 GN=BT_4379 PE=4 SV=1	1	3	3	3	8	51.106	80769000	44521000	45884000	51091000	58057000	62490000	64633000	49786000	65879000	40689000	25456000
Q89ZJ9	Protein-export membrane protein SecG	BT_4378	Q89ZJ9	Q89ZJ9_BACTN Protein-export membrane protein SecG OS=Bacteroides thetaiotaomicron (strain ATCC 29148 / DSM 2079 / NCTC 10582 / E50 / VPI-5482) OX=226186 GN=BT_4378 PE=3 SV=1	1	5	5	5	59.5	13.672	2253000000	2674100000	2268000000	6481500000	6231000000	10309000000	5365000000	3991200000	4935200000	15067000000	18662000000	18763000000
Q89ZK0	Uncharacterized protein	BT_4377	Q89ZK0	Q89ZK0_BACTN Uncharacterized protein OS=Bacteroides thetaiotaomicron (strain ATCC 29148 / DSM 2079 / NCTC 10582 / E50 / VPI-5482) OX=226186 GN=BT_4377 PE=4 SV=1	1	4	4	4	17.4	30.589	21430000	25417000	22151000	32140000	22612000	42357000	38803000	25300000	28162000			50753000
Q89ZK1	Uncharacterized protein	BT_4376	Q89ZK1	Q89ZK1_BACTN Uncharacterized protein OS=Bacteroides thetaiotaomicron (strain ATCC 29148 / DSM 2079 / NCTC 10582 / E50 / VPI-5482) OX=226186 GN=BT_4376 PE=4 SV=1	1	7	7	7	53.7	19.8	318560000	269450000	302750000	387000000	421000000	499320000	347710000	312550000	292020000	323400000	343870000	376030000
Q89ZK2	Transcriptional regulator	BT_4375	Q89ZK2;REV__Q8A1L6	Q89ZK2_BACTN Transcriptional regulator OS=Bacteroides thetaiotaomicron (strain ATCC 29148 / DSM 2079 / NCTC 10582 / E50 / VPI-5482) OX=226186 GN=BT_4375 PE=4 SV=1	2	16	16	16	49.4	46.366	363290000	381170000	308970000	426100000	373390000	465680000	454190000	440410000	438610000	198930000	317260000	259330000
Q89ZK3	4-hydroxythreonine-4-phosphate dehydrogenase	pdxA	Q89ZK3	PDXA_BACTN 4-hydroxythreonine-4-phosphate dehydrogenase OS=Bacteroides thetaiotaomicron (strain ATCC 29148 / DSM 2079 / NCTC 10582 / E50 / VPI-5482) OX=226186 GN=pdxA PE=3 SV=1	1	13	13	13	44.5	40.324	1032500000	1101700000	1092400000	645970000	612860000	737540000	789550000	779510000	855160000	399130000	218810000	47885000
Q89ZK4	Putative lipoprotein	BT_4373	Q89ZK4	Q89ZK4_BACTN Putative lipoprotein OS=Bacteroides thetaiotaomicron (strain ATCC 29148 / DSM 2079 / NCTC 10582 / E50 / VPI-5482) OX=226186 GN=BT_4373 PE=4 SV=1	1	15	15	15	51.3	39.628	1783500000	1851900000	1774800000	2720900000	2718100000	2771300000	2069800000	1875400000	2029300000	1341500000	1334600000	1494500000
Q89ZK5	Probable dual-specificity RNA methyltransferase RlmN	rlmN	Q89ZK5	RLMN_BACTN Probable dual-specificity RNA methyltransferase RlmN OS=Bacteroides thetaiotaomicron (strain ATCC 29148 / DSM 2079 / NCTC 10582 / E50 / VPI-5482) OX=226186 GN=rlmN PE=3 SV=1	1	11	11	11	43.8	38.992	215640000	209720000	168730000	239250000	405150000	207860000	223890000	304980000	249210000	11246000	32738000	43773000
Q89ZK6	Peptidyl-prolyl cis-trans isomerase	BT_4371	Q89ZK6	Q89ZK6_BACTN Peptidyl-prolyl cis-trans isomerase OS=Bacteroides thetaiotaomicron (strain ATCC 29148 / DSM 2079 / NCTC 10582 / E50 / VPI-5482) OX=226186 GN=BT_4371 PE=4 SV=1	1	37	37	37	66	78.7	18812000000	20715000000	20259000000	27953000000	27700000000	28177000000	26785000000	27110000000	26704000000	28015000000	28736000000	31500000000
Q89ZK7	Putative hemolysin	BT_4370	Q89ZK7	Q89ZK7_BACTN Putative hemolysin OS=Bacteroides thetaiotaomicron (strain ATCC 29148 / DSM 2079 / NCTC 10582 / E50 / VPI-5482) OX=226186 GN=BT_4370 PE=4 SV=1	1	1	1	1	2.9	47.165		17449000
Q89ZK8	Uncharacterized protein	BT_4369	Q89ZK8	Q89ZK8_BACTN Uncharacterized protein OS=Bacteroides thetaiotaomicron (strain ATCC 29148 / DSM 2079 / NCTC 10582 / E50 / VPI-5482) OX=226186 GN=BT_4369 PE=4 SV=1	1	3	3	3	18.1	22.125	99150000	99702000	137240000	190780000	182220000	120430000	145250000	126810000	107100000	345470000	374660000	417060000
Q89ZK9	TPR_REGION domain-containing protein	BT_4368	Q89ZK9	Q89ZK9_BACTN TPR_REGION domain-containing protein OS=Bacteroides thetaiotaomicron (strain ATCC 29148 / DSM 2079 / NCTC 10582 / E50 / VPI-5482) OX=226186 GN=BT_4368 PE=4 SV=1	1	27	27	27	64.7	47.845	24396000000	25302000000	24440000000	24937000000	24886000000	21562000000	24238000000	24744000000	24951000000	17686000000	16308000000	16598000000
Q89ZL0	Putative outer membrane protein	BT_4367	Q89ZL0	Q89ZL0_BACTN Putative outer membrane protein OS=Bacteroides thetaiotaomicron (strain ATCC 29148 / DSM 2079 / NCTC 10582 / E50 / VPI-5482) OX=226186 GN=BT_4367 PE=4 SV=1	1	6	6	6	18.1	47.814	71029000	61036000	64782000	36753000	43702000	54092000				82572000	61698000	91206000
Q89ZL3	DUF4105 domain-containing protein	BT_4364	Q89ZL3	Q89ZL3_BACTN DUF4105 domain-containing protein OS=Bacteroides thetaiotaomicron (strain ATCC 29148 / DSM 2079 / NCTC 10582 / E50 / VPI-5482) OX=226186 GN=BT_4364 PE=4 SV=1	1	7	7	7	21.5	44.596	110600000	77574000	81257000	67590000	55544000	70421000	66153000	61893000	59362000	100580000		44023000
Q89ZL4	Putative alkaline phosphatase	BT_4363	Q89ZL4	Q89ZL4_BACTN Putative alkaline phosphatase OS=Bacteroides thetaiotaomicron (strain ATCC 29148 / DSM 2079 / NCTC 10582 / E50 / VPI-5482) OX=226186 GN=BT_4363 PE=4 SV=1	1	8	8	8	20.6	58.66	43491000	69032000	55654000	76208000	67445000		94158000	77025000	69908000
Q89ZL5	Protein translocase subunit SecA	secA	Q89ZL5	SECA_BACTN Protein translocase subunit SecA OS=Bacteroides thetaiotaomicron (strain ATCC 29148 / DSM 2079 / NCTC 10582 / E50 / VPI-5482) OX=226186 GN=secA PE=3 SV=1	1	53	53	53	50.3	126.28	5121200000	5449800000	4994300000	2110700000	2315500000	2594100000	3278700000	3169300000	3191800000	1402200000	1349200000	918060000
Q89ZL6	Uncharacterized protein	BT_4361	Q89ZL6	Q89ZL6_BACTN Uncharacterized protein OS=Bacteroides thetaiotaomicron (strain ATCC 29148 / DSM 2079 / NCTC 10582 / E50 / VPI-5482) OX=226186 GN=BT_4361 PE=4 SV=1	1	7	7	7	23.6	42.05	111350000	111600000	120200000	310310000	279430000	232520000	151030000	116550000	132330000	51599000	40018000	51080000
Q89ZL7	Uncharacterized protein	BT_4360	Q89ZL7	Q89ZL7_BACTN Uncharacterized protein OS=Bacteroides thetaiotaomicron (strain ATCC 29148 / DSM 2079 / NCTC 10582 / E50 / VPI-5482) OX=226186 GN=BT_4360 PE=4 SV=1	1	5	5	5	23.6	16.686	913110000	983250000	911720000	1872700000	1678100000	1562300000	1908900000	1869100000	1713100000	5373700000	6262200000	5414900000
Q89ZM2	RNA polymerase ECF-type sigma factor	BT_4355	Q89ZM2	Q89ZM2_BACTN RNA polymerase ECF-type sigma factor OS=Bacteroides thetaiotaomicron (strain ATCC 29148 / DSM 2079 / NCTC 10582 / E50 / VPI-5482) OX=226186 GN=BT_4355 PE=3 SV=1	1	2	2	2	10.5	22.893										8026000
Q89ZM4	Valine--tRNA ligase	valS	Q89ZM4	SYV_BACTN Valine--tRNA ligase OS=Bacteroides thetaiotaomicron (strain ATCC 29148 / DSM 2079 / NCTC 10582 / E50 / VPI-5482) OX=226186 GN=valS PE=3 SV=1	1	39	39	39	50.2	99.937	4900300000	4932400000	4828500000	3124000000	3070700000	2797100000	3897900000	4173700000	4198300000	1304000000	414080000	538300000
Q89ZM7	Tetrapyrrole methylase family protein/MazG family	BT_4350	Q89ZM7	Q89ZM7_BACTN Tetrapyrrole methylase family protein/MazG family OS=Bacteroides thetaiotaomicron (strain ATCC 29148 / DSM 2079 / NCTC 10582 / E50 / VPI-5482) OX=226186 GN=BT_4350 PE=4 SV=1	1	16	16	16	66.4	30.594	1288600000	1257700000	1380100000	2559600000	2252100000	2581200000	2249800000	2280000000	2319900000	6476200000	8235500000	8251400000
Q89ZM8	Uncharacterized protein	BT_4349	Q89ZM8	Q89ZM8_BACTN Uncharacterized protein OS=Bacteroides thetaiotaomicron (strain ATCC 29148 / DSM 2079 / NCTC 10582 / E50 / VPI-5482) OX=226186 GN=BT_4349 PE=4 SV=1	1	5	5	5	30.3	18.205	234970000	259250000	245920000	436980000	427430000	494200000	314680000	317650000	314650000	293440000	322380000	345970000
Q89ZM9	Uncharacterized protein	BT_4348	Q89ZM9	Q89ZM9_BACTN Uncharacterized protein OS=Bacteroides thetaiotaomicron (strain ATCC 29148 / DSM 2079 / NCTC 10582 / E50 / VPI-5482) OX=226186 GN=BT_4348 PE=4 SV=1	1	4	4	4	56.2	14.41	100730000	56445000	86812000	265930000	213630000	273860000	118780000	119700000	145800000	381210000	526110000	443990000
Q89ZN0	RNA polymerase ECF-type sigma factor	BT_4347	Q89ZN0	Q89ZN0_BACTN RNA polymerase ECF-type sigma factor OS=Bacteroides thetaiotaomicron (strain ATCC 29148 / DSM 2079 / NCTC 10582 / E50 / VPI-5482) OX=226186 GN=BT_4347 PE=3 SV=1	1	4	4	4	23.5	21.62	26078000	29984000	24928000
Q89ZN2	30S ribosomal protein S1	BT_4345	Q89ZN2	Q89ZN2_BACTN 30S ribosomal protein S1 OS=Bacteroides thetaiotaomicron (strain ATCC 29148 / DSM 2079 / NCTC 10582 / E50 / VPI-5482) OX=226186 GN=BT_4345 PE=3 SV=1	1	28	28	28	45.2	67.089	15141000000	15979000000	16603000000	6151100000	6590800000	8227400000	5255700000	5382500000	5157400000	7185600000	6106300000	5904200000
Q89ZN8	Glutamine synthetase	BT_4339	Q89ZN8	Q89ZN8_BACTN Glutamine synthetase OS=Bacteroides thetaiotaomicron (strain ATCC 29148 / DSM 2079 / NCTC 10582 / E50 / VPI-5482) OX=226186 GN=BT_4339 PE=3 SV=1	1	23	22	22	37.4	82.818	1167600000	725010000	884290000	506510000	512880000	645690000	747620000	856520000	784600000	67805000	57812000	121740000
Q89ZN9	Beta-hexosaminidase	BT_4337	Q89ZN9	Q89ZN9_BACTN Beta-hexosaminidase OS=Bacteroides thetaiotaomicron (strain ATCC 29148 / DSM 2079 / NCTC 10582 / E50 / VPI-5482) OX=226186 GN=BT_4337 PE=4 SV=1	1	16	16	16	21.6	94.936	243510000	225630000	197340000	215490000	238250000	189020000	296980000	242490000	291250000	104260000		88713000
Q89ZP0	Thioredoxin reductase	BT_4336	Q89ZP0	Q89ZP0_BACTN Thioredoxin reductase OS=Bacteroides thetaiotaomicron (strain ATCC 29148 / DSM 2079 / NCTC 10582 / E50 / VPI-5482) OX=226186 GN=BT_4336 PE=3 SV=1	1	14	14	14	50.6	33.946	1783300000	1785100000	1570900000	504170000	406660000	659920000	611140000	514340000	524040000	426850000	443230000	396180000
Q89ZP1	Uncharacterized protein	BT_4335	Q89ZP1	Q89ZP1_BACTN Uncharacterized protein OS=Bacteroides thetaiotaomicron (strain ATCC 29148 / DSM 2079 / NCTC 10582 / E50 / VPI-5482) OX=226186 GN=BT_4335 PE=4 SV=1	1	3	3	3	16.3	24.7	66714000	49377000	62230000	12981000	24990000		21633000	16599000	26289000
Q89ZP2	FtsK/SpoIIIE family protein	BT_4334	Q89ZP2	Q89ZP2_BACTN FtsK/SpoIIIE family protein OS=Bacteroides thetaiotaomicron (strain ATCC 29148 / DSM 2079 / NCTC 10582 / E50 / VPI-5482) OX=226186 GN=BT_4334 PE=3 SV=1	1	21	21	21	29	92.612	536140000	538280000	513040000	195630000	219340000	193340000	398650000	396130000	367100000	256340000	250960000	237130000
Q89ZP3	Uncharacterized protein	BT_4333	Q89ZP3	Q89ZP3_BACTN Uncharacterized protein OS=Bacteroides thetaiotaomicron (strain ATCC 29148 / DSM 2079 / NCTC 10582 / E50 / VPI-5482) OX=226186 GN=BT_4333 PE=4 SV=1	1	7	7	7	32.4	25.376	520230000	457040000	427240000	693730000	643580000	960170000	640930000	459670000	568360000	959960000	1008200000	1043500000
Q89ZP4	3-5 exonuclease-like protein	BT_4332	Q89ZP4	Q89ZP4_BACTN 3-5 exonuclease-like protein OS=Bacteroides thetaiotaomicron (strain ATCC 29148 / DSM 2079 / NCTC 10582 / E50 / VPI-5482) OX=226186 GN=BT_4332 PE=4 SV=1	1	9	9	9	53.2	24.563	127680000	138410000	123270000	257770000	222410000	122520000	199390000	177410000	222970000	37989000	44925000	62477000
Q89ZP5	Putative methyltransferase	BT_4331	Q89ZP5	Q89ZP5_BACTN Putative methyltransferase OS=Bacteroides thetaiotaomicron (strain ATCC 29148 / DSM 2079 / NCTC 10582 / E50 / VPI-5482) OX=226186 GN=BT_4331 PE=3 SV=1	1	8	8	8	23.7	44.324	130960000	108670000	105970000		11891000			46911000	34573000
Q89ZP7	BFN domain-containing protein	BT_4329	Q89ZP7	Q89ZP7_BACTN BFN domain-containing protein OS=Bacteroides thetaiotaomicron (strain ATCC 29148 / DSM 2079 / NCTC 10582 / E50 / VPI-5482) OX=226186 GN=BT_4329 PE=4 SV=1	1	2	2	2	17.7	22.486	43176000	31346000	37211000	13052000	21260000		13077000			16225000
Q89ZP8	Ribosomal RNA small subunit methyltransferase E	BT_4328	Q89ZP8	Q89ZP8_BACTN Ribosomal RNA small subunit methyltransferase E OS=Bacteroides thetaiotaomicron (strain ATCC 29148 / DSM 2079 / NCTC 10582 / E50 / VPI-5482) OX=226186 GN=BT_4328 PE=3 SV=1	1	9	9	9	45.7	26.483	200970000	235410000	218720000	107690000	76310000	83734000	148160000	102970000	121010000	55782000	18239000
Q89ZP9	Uncharacterized protein	BT_4327	Q89ZP9	Q89ZP9_BACTN Uncharacterized protein OS=Bacteroides thetaiotaomicron (strain ATCC 29148 / DSM 2079 / NCTC 10582 / E50 / VPI-5482) OX=226186 GN=BT_4327 PE=4 SV=1	1	23	23	23	53.2	55.875	2692800000	2667800000	2577300000	3533200000	3396500000	4087900000	2913800000	2852000000	3312400000	2468700000	2781200000	2801400000
Q89ZQ0	ABC transporter ATP-binding protein	BT_4326	Q89ZQ0	Q89ZQ0_BACTN ABC transporter ATP-binding protein OS=Bacteroides thetaiotaomicron (strain ATCC 29148 / DSM 2079 / NCTC 10582 / E50 / VPI-5482) OX=226186 GN=BT_4326 PE=4 SV=1	1	2	2	2	10.6	24.72	19555000	16126000	19029000	15054000	18249000		18410000	11970000	14448000
Q89ZQ1	Putative efflux ABC transporter, permease protein	BT_4325	Q89ZQ1	Q89ZQ1_BACTN Putative efflux ABC transporter, permease protein OS=Bacteroides thetaiotaomicron (strain ATCC 29148 / DSM 2079 / NCTC 10582 / E50 / VPI-5482) OX=226186 GN=BT_4325 PE=4 SV=1	1	7	7	7	20	45.032	195520000	220560000	256580000	130340000	62162000	144120000	113340000	95130000	155410000	41247000	41394000
Q89ZQ3	tRNA dimethylallyltransferase 2	miaA2	Q89ZQ3	MIAA2_BACTN tRNA dimethylallyltransferase 2 OS=Bacteroides thetaiotaomicron (strain ATCC 29148 / DSM 2079 / NCTC 10582 / E50 / VPI-5482) OX=226186 GN=miaA2 PE=3 SV=1	1	7	7	7	27.5	35.374	212030000	338510000	187910000	244090000	288080000	52087000	233660000	304220000	252570000	750060000	25587000	1034900000
Q89ZQ4	DAGKc domain-containing protein	BT_4322	Q89ZQ4	Q89ZQ4_BACTN DAGKc domain-containing protein OS=Bacteroides thetaiotaomicron (strain ATCC 29148 / DSM 2079 / NCTC 10582 / E50 / VPI-5482) OX=226186 GN=BT_4322 PE=4 SV=1	1	3	3	3	14	35.048	11460000	9392400
Q89ZQ5	2-dehydro-3-deoxyphosphooctonate aldolase	BT_4321	Q89ZQ5	Q89ZQ5_BACTN 2-dehydro-3-deoxyphosphooctonate aldolase OS=Bacteroides thetaiotaomicron (strain ATCC 29148 / DSM 2079 / NCTC 10582 / E50 / VPI-5482) OX=226186 GN=BT_4321 PE=3 SV=1	1	15	15	15	70.7	28.925	930620000	835010000	875040000	1501700000	1525600000	1812000000	1595900000	1521900000	1516000000	983310000	895930000	1005100000
Q89ZQ6	Putative zinc protease	BT_4320	Q89ZQ6	Q89ZQ6_BACTN Putative zinc protease OS=Bacteroides thetaiotaomicron (strain ATCC 29148 / DSM 2079 / NCTC 10582 / E50 / VPI-5482) OX=226186 GN=BT_4320 PE=3 SV=1	1	32	32	32	37.7	107.23	1432600000	1256200000	1340000000	1006200000	961200000	1033600000	1174200000	1087100000	1348500000	272290000	148150000	207910000
Q89ZQ8	ATP-binding protein	BT_4318	Q89ZQ8	Q89ZQ8_BACTN ATP-binding protein OS=Bacteroides thetaiotaomicron (strain ATCC 29148 / DSM 2079 / NCTC 10582 / E50 / VPI-5482) OX=226186 GN=BT_4318 PE=4 SV=1	1	6	6	6	21.8	26.736	177010000	174240000	176940000	211380000	242830000	246750000	229020000	276780000	236030000	213110000	212150000	198550000
Q89ZR0	Putative lipoprotein	BT_4316	Q89ZR0	Q89ZR0_BACTN Putative lipoprotein OS=Bacteroides thetaiotaomicron (strain ATCC 29148 / DSM 2079 / NCTC 10582 / E50 / VPI-5482) OX=226186 GN=BT_4316 PE=4 SV=1	1	12	12	12	45.6	32.82	311550000	309740000	317550000	451630000	424650000	427250000	379380000	366560000	418100000	467090000	508080000	627350000
Q89ZR1	HPr(Ser) phosphatase	BT_4315	Q89ZR1	Q89ZR1_BACTN HPr(Ser) phosphatase OS=Bacteroides thetaiotaomicron (strain ATCC 29148 / DSM 2079 / NCTC 10582 / E50 / VPI-5482) OX=226186 GN=BT_4315 PE=4 SV=1	1	4	4	4	17.4	24.239	49831000	50930000	44108000	51715000	49131000	54300000	62731000	56404000	53759000
Q89ZR2	50S ribosomal protein L21	rplU	Q89ZR2	RL21_BACTN 50S ribosomal protein L21 OS=Bacteroides thetaiotaomicron (strain ATCC 29148 / DSM 2079 / NCTC 10582 / E50 / VPI-5482) OX=226186 GN=rplU PE=3 SV=1	1	5	5	5	61	11.634	2644800000	2934000000	2302400000	3463400000	3621600000	4307800000	3948100000	3818700000	3597400000	975080000	1270700000	1538200000
Q89ZR3	50S ribosomal protein L27	rpmA	Q89ZR3	RL27_BACTN 50S ribosomal protein L27 OS=Bacteroides thetaiotaomicron (strain ATCC 29148 / DSM 2079 / NCTC 10582 / E50 / VPI-5482) OX=226186 GN=rpmA PE=3 SV=1	1	3	3	3	36	9.6499	43952000	50120000	37318000	79217000	86739000	47307000	130080000	129030000	114570000	314440000	264200000	331380000
Q89ZR4	Seryl-tRNA synthetase	BT_4312	Q89ZR4	Q89ZR4_BACTN Seryl-tRNA synthetase OS=Bacteroides thetaiotaomicron (strain ATCC 29148 / DSM 2079 / NCTC 10582 / E50 / VPI-5482) OX=226186 GN=BT_4312 PE=4 SV=1	1	25	25	25	71.9	47.731	5223300000	5385400000	5468200000	5850600000	6243900000	5490100000	6197700000	6619200000	6308100000	1970700000	1908100000	2133800000
Q89ZR6	NADPH-dependent glutamate synthase small chain	BT_4310	Q89ZR6	Q89ZR6_BACTN NADPH-dependent glutamate synthase small chain OS=Bacteroides thetaiotaomicron (strain ATCC 29148 / DSM 2079 / NCTC 10582 / E50 / VPI-5482) OX=226186 GN=BT_4310 PE=4 SV=1	1	37	37	37	59.5	82.901	2330200000	2529900000	2503600000	1650200000	1642400000	1955800000	3244100000	2946000000	3039500000	1541500000	1501900000	1319400000
Q89ZR7	Aspartate 1-decarboxylase	panD	Q89ZR7	PAND_BACTN Aspartate 1-decarboxylase OS=Bacteroides thetaiotaomicron (strain ATCC 29148 / DSM 2079 / NCTC 10582 / E50 / VPI-5482) OX=226186 GN=panD PE=3 SV=1	1	6	6	6	44.4	12.93	431940000	537470000	480030000	909630000	868530000	1385500000	955930000	802440000	852750000	1929200000	2453300000	2166500000
Q89ZR8	Pantothenate synthetase	panC	Q89ZR8	PANC_BACTN Pantothenate synthetase OS=Bacteroides thetaiotaomicron (strain ATCC 29148 / DSM 2079 / NCTC 10582 / E50 / VPI-5482) OX=226186 GN=panC PE=3 SV=1	1	14	14	14	59.9	31.564	1415900000	1303700000	1317300000	646050000	652280000	644620000	764600000	818110000	780820000	32125000	33950000	15754000
Q89ZR9	Putative glycogen synthase	BT_4307	Q89ZR9	Q89ZR9_BACTN Putative glycogen synthase OS=Bacteroides thetaiotaomicron (strain ATCC 29148 / DSM 2079 / NCTC 10582 / E50 / VPI-5482) OX=226186 GN=BT_4307 PE=4 SV=1	1	15	15	15	72.2	27.031	2190600000	2270400000	2317300000	2176100000	2089400000	1752900000	2900200000	3088200000	2525500000	427730000	127890000	226720000
Q89ZS0	Uncharacterized protein	BT_4306	Q89ZS0	Q89ZS0_BACTN Uncharacterized protein OS=Bacteroides thetaiotaomicron (strain ATCC 29148 / DSM 2079 / NCTC 10582 / E50 / VPI-5482) OX=226186 GN=BT_4306 PE=4 SV=1	1	27	27	27	60.5	60.056	1490900000	1577500000	1507200000	2222400000	2408700000	2678100000	2173500000	2062500000	1975600000	1617900000	1534400000	1778500000
Q89ZS1	Putative alpha-amylase	BT_4305	Q89ZS1	Q89ZS1_BACTN Putative alpha-amylase OS=Bacteroides thetaiotaomicron (strain ATCC 29148 / DSM 2079 / NCTC 10582 / E50 / VPI-5482) OX=226186 GN=BT_4305 PE=4 SV=1	1	13	13	13	32.8	52.593	974030000	686240000	681910000	316470000	309560000	400920000	246830000	223420000	235870000	207730000	245120000	115450000
Q89ZS2	Glycoside transferase family 4	BT_4304	Q89ZS2	Q89ZS2_BACTN Glycoside transferase family 4 OS=Bacteroides thetaiotaomicron (strain ATCC 29148 / DSM 2079 / NCTC 10582 / E50 / VPI-5482) OX=226186 GN=BT_4304 PE=4 SV=1	1	12	12	12	39.2	48.218	424100000	331260000	265590000	76037000	80333000	53778000	66137000	63165000	89731000
Q89ZS3	Glycogen debranching enzyme-related protein (4-alpha-glucanotransferase)	BT_4303	Q89ZS3	Q89ZS3_BACTN Glycogen debranching enzyme-related protein (4-alpha-glucanotransferase) OS=Bacteroides thetaiotaomicron (strain ATCC 29148 / DSM 2079 / NCTC 10582 / E50 / VPI-5482) OX=226186 GN=BT_4303 PE=4 SV=1	1	17	17	17	26.2	74.955	300110000	266210000	473530000	15495000	6190200	5548600	10814000	22032000
Q89ZS6	Transcription regulator, CRP family	BT_4300	Q89ZS6	Q89ZS6_BACTN Transcription regulator, CRP family OS=Bacteroides thetaiotaomicron (strain ATCC 29148 / DSM 2079 / NCTC 10582 / E50 / VPI-5482) OX=226186 GN=BT_4300 PE=1 SV=1	1	5	5	5	20.5	25.434	52553000	51226000	45977000
Q89ZT1	Putative chitobiase	BT_4295	Q89ZT1	Q89ZT1_BACTN Putative chitobiase OS=Bacteroides thetaiotaomicron (strain ATCC 29148 / DSM 2079 / NCTC 10582 / E50 / VPI-5482) OX=226186 GN=BT_4295 PE=4 SV=1	1	1	1	1	2.4	68.36		14383000	7808200	10054000	14767000
Q89ZT3	AAA-ATPase_like domain-containing protein	BT_4293	Q89ZT3	Q89ZT3_BACTN AAA-ATPase_like domain-containing protein OS=Bacteroides thetaiotaomicron (strain ATCC 29148 / DSM 2079 / NCTC 10582 / E50 / VPI-5482) OX=226186 GN=BT_4293 PE=4 SV=1	1	2	2	2	3.3	68.015	1174400	24626000	870840				724250
Q89ZV6	GMP synthase [glutamine-hydrolyzing] 1	guaA1	Q89ZV6	GUAA1_BACTN GMP synthase [glutamine-hydrolyzing] 1 OS=Bacteroides thetaiotaomicron (strain ATCC 29148 / DSM 2079 / NCTC 10582 / E50 / VPI-5482) OX=226186 GN=guaA1 PE=3 SV=1	1	27	27	27	62.1	56.655	3647600000	3466400000	3430600000	2005300000	2048700000	1719900000	2732100000	3242600000	2861100000	691840000	291980000	25697000
Q89ZV7	Large-conductance mechanosensitive channel	mscL	Q89ZV7	MSCL_BACTN Large-conductance mechanosensitive channel OS=Bacteroides thetaiotaomicron (strain ATCC 29148 / DSM 2079 / NCTC 10582 / E50 / VPI-5482) OX=226186 GN=mscL PE=3 SV=1	1	8	8	8	41.9	15.796	2264800000	2264500000	2007200000	3669700000	3873200000	6242900000	2336700000	2212600000	2398900000	5269000000	6625900000	6117500000
Q89ZV8	Glyceraldehyde-3-phosphate dehydrogenase	BT_4263	Q89ZV8	Q89ZV8_BACTN Glyceraldehyde-3-phosphate dehydrogenase OS=Bacteroides thetaiotaomicron (strain ATCC 29148 / DSM 2079 / NCTC 10582 / E50 / VPI-5482) OX=226186 GN=BT_4263 PE=3 SV=1	1	24	24	24	86.6	35.902	47396000000	55272000000	53982000000	24156000000	20821000000	16530000000	31002000000	31310000000	33236000000	22655000000	9266400000	8300800000
Q89ZV9	Peptidyl-dipeptidase	BT_4262	Q89ZV9	Q89ZV9_BACTN Peptidyl-dipeptidase OS=Bacteroides thetaiotaomicron (strain ATCC 29148 / DSM 2079 / NCTC 10582 / E50 / VPI-5482) OX=226186 GN=BT_4262 PE=3 SV=1	1	36	36	36	53.8	79.646	1912500000	2023100000	1975000000	1870600000	1752500000	1485800000	2033500000	2059100000	1877300000	1196200000	1375800000	1149900000
Q89ZW0	Uncharacterized protein	BT_4261	Q89ZW0	Q89ZW0_BACTN Uncharacterized protein OS=Bacteroides thetaiotaomicron (strain ATCC 29148 / DSM 2079 / NCTC 10582 / E50 / VPI-5482) OX=226186 GN=BT_4261 PE=4 SV=1	1	4	4	4	34.3	18.757	118510000	107270000	104790000	121150000	100750000	106300000	101660000	82558000	93650000	174300000	182290000	179590000
Q89ZW1	Deoxycytidylate deaminase	BT_4260	Q89ZW1	Q89ZW1_BACTN Deoxycytidylate deaminase OS=Bacteroides thetaiotaomicron (strain ATCC 29148 / DSM 2079 / NCTC 10582 / E50 / VPI-5482) OX=226186 GN=BT_4260 PE=4 SV=1	1	7	7	7	30.9	16.8	185160000	182910000	170160000	146870000	125240000	104800000	154680000	152090000	161220000
Q89ZW2	Carboxy-terminal processing protease	BT_4259	Q89ZW2	Q89ZW2_BACTN Carboxy-terminal processing protease OS=Bacteroides thetaiotaomicron (strain ATCC 29148 / DSM 2079 / NCTC 10582 / E50 / VPI-5482) OX=226186 GN=BT_4259 PE=3 SV=1	1	16	16	16	31.8	64.794	575670000	615220000	653650000	800280000	729100000	533380000	636310000	584950000	512170000	204640000	66008000	118840000
Q89ZW3	5-formyltetrahydrofolate cyclo-ligase	BT_4258	Q89ZW3	Q89ZW3_BACTN 5-formyltetrahydrofolate cyclo-ligase OS=Bacteroides thetaiotaomicron (strain ATCC 29148 / DSM 2079 / NCTC 10582 / E50 / VPI-5482) OX=226186 GN=BT_4258 PE=3 SV=1	1	2	2	2	13.3	22.091									6960100
Q89ZW6	DNA replication and repair protein RecF	recF	Q89ZW6	RECF_BACTN DNA replication and repair protein RecF OS=Bacteroides thetaiotaomicron (strain ATCC 29148 / DSM 2079 / NCTC 10582 / E50 / VPI-5482) OX=226186 GN=recF PE=3 SV=1	1	7	7	7	26.3	42.647	184790000	119120000	134230000	144320000	143530000	55282000	140680000	199560000	148270000
Q89ZW7	Putative TPR domain protein	BT_4254	Q89ZW7	Q89ZW7_BACTN Putative TPR domain protein OS=Bacteroides thetaiotaomicron (strain ATCC 29148 / DSM 2079 / NCTC 10582 / E50 / VPI-5482) OX=226186 GN=BT_4254 PE=4 SV=1	1	14	14	14	68.3	24.858	8322500000	9579400000	9004000000	24122000000	21493000000	18074000000	15633000000	15346000000	16790000000	65596000000	73491000000	62140000000
Q89ZW8	6,7-dimethyl-8-ribityllumazine synthase	ribH	Q89ZW8	RISB_BACTN 6,7-dimethyl-8-ribityllumazine synthase OS=Bacteroides thetaiotaomicron (strain ATCC 29148 / DSM 2079 / NCTC 10582 / E50 / VPI-5482) OX=226186 GN=ribH PE=3 SV=1	1	5	5	5	24.5	15.36	403680000	401210000	367580000	1067100000	1150100000	1597300000	620440000	646080000	573570000	2399000000	2175400000	2664600000
Q89ZW9	Glycosyl hydrolase family 109 protein 2	BT_4252	Q89ZW9	G1092_BACTN Glycosyl hydrolase family 109 protein 2 OS=Bacteroides thetaiotaomicron (strain ATCC 29148 / DSM 2079 / NCTC 10582 / E50 / VPI-5482) OX=226186 GN=BT_4252 PE=3 SV=1	1	4	4	4	10.3	47.308	29819000	29311000	26893000
Q89ZX0	Alpha-1,3-galactosidase B	glaB	Q89ZX0	GLAB_BACTN Alpha-1,3-galactosidase B OS=Bacteroides thetaiotaomicron (strain ATCC 29148 / DSM 2079 / NCTC 10582 / E50 / VPI-5482) OX=226186 GN=glaB PE=3 SV=1	1	3	3	3	6.2	69.372	10359000	15876000	12610000					8956500
Q89ZX1	RNA polymerase ECF-type sigma factor	BT_4250	Q89ZX1	Q89ZX1_BACTN RNA polymerase ECF-type sigma factor OS=Bacteroides thetaiotaomicron (strain ATCC 29148 / DSM 2079 / NCTC 10582 / E50 / VPI-5482) OX=226186 GN=BT_4250 PE=3 SV=1	1	2	2	2	8.3	21.308	16875000	17143000	14225000	17360000	23440000		20655000	19785000	19415000	22467000
Q89ZX2	Uncharacterized protein	BT_4249	Q89ZX2	Q89ZX2_BACTN Uncharacterized protein OS=Bacteroides thetaiotaomicron (strain ATCC 29148 / DSM 2079 / NCTC 10582 / E50 / VPI-5482) OX=226186 GN=BT_4249 PE=4 SV=1	1	2	2	2	24.7	9.1235	17984000			18518000	22486000		19590000	24248000	22765000	25810000	30964000	26594000
Q89ZX5	SusD homolog	BT_4246	Q89ZX5	Q89ZX5_BACTN SusD homolog OS=Bacteroides thetaiotaomicron (strain ATCC 29148 / DSM 2079 / NCTC 10582 / E50 / VPI-5482) OX=226186 GN=BT_4246 PE=1 SV=1	1	1	1	1	2.2	72.991
Q89ZX8	Glycosyl hydrolase family 109 protein 1	BT_4243	Q89ZX8	G1091_BACTN Glycosyl hydrolase family 109 protein 1 OS=Bacteroides thetaiotaomicron (strain ATCC 29148 / DSM 2079 / NCTC 10582 / E50 / VPI-5482) OX=226186 GN=BT_4243 PE=3 SV=1	1	14	14	14	39.6	52.831	425200000	476890000	498550000	272300000	392000000	356670000	574560000	530000000	503450000	375380000	499750000	429760000
Q89ZY0	Beta-galactosidase	BT_4241	Q89ZY0	Q89ZY0_BACTN Beta-galactosidase OS=Bacteroides thetaiotaomicron (strain ATCC 29148 / DSM 2079 / NCTC 10582 / E50 / VPI-5482) OX=226186 GN=BT_4241 PE=3 SV=1	1	18	18	18	20.7	125.87	127700000	125470000	129450000	4457400		40427000	50723000	34499000	44775000	33735000
Q89ZY1	APH domain-containing protein	BT_4240	Q89ZY1	Q89ZY1_BACTN APH domain-containing protein OS=Bacteroides thetaiotaomicron (strain ATCC 29148 / DSM 2079 / NCTC 10582 / E50 / VPI-5482) OX=226186 GN=BT_4240 PE=4 SV=1	1	18	18	18	45.5	41.39	2999600000	2847500000	2921500000	2646000000	2460500000	2489400000	2036600000	2034000000	2042000000	1046000000	1192500000	1035900000
Q89ZY2	Uncharacterized protein	BT_4239	Q89ZY2	Q89ZY2_BACTN Uncharacterized protein OS=Bacteroides thetaiotaomicron (strain ATCC 29148 / DSM 2079 / NCTC 10582 / E50 / VPI-5482) OX=226186 GN=BT_4239 PE=4 SV=1	1	9	9	9	33.8	24.538	343270000	400370000	334330000	732950000	774270000	639320000	705300000	693790000	595710000	1881300000	2052400000	1890000000
Q89ZZ2	Putative transcriptional regulator	BT_4229	Q89ZZ2	Q89ZZ2_BACTN Putative transcriptional regulator OS=Bacteroides thetaiotaomicron (strain ATCC 29148 / DSM 2079 / NCTC 10582 / E50 / VPI-5482) OX=226186 GN=BT_4229 PE=4 SV=1	1	5	5	5	9.7	57.35	25770000	40846000	44546000			10449000	21332000	19462000	17128000
Q89ZZ9	Putative cell filamentation protein Fic-related protein	BT_4222	Q89ZZ9	Q89ZZ9_BACTN Putative cell filamentation protein Fic-related protein OS=Bacteroides thetaiotaomicron (strain ATCC 29148 / DSM 2079 / NCTC 10582 / E50 / VPI-5482) OX=226186 GN=BT_4222 PE=4 SV=1	1	4	4	4	10.4	41.514	41738000	43113000	34863000	67476000	57321000	49190000	47987000	42988000	45658000		50234000
Q8A000	Uncharacterized protein	BT_4221	Q8A000	Q8A000_BACTN Uncharacterized protein OS=Bacteroides thetaiotaomicron (strain ATCC 29148 / DSM 2079 / NCTC 10582 / E50 / VPI-5482) OX=226186 GN=BT_4221 PE=4 SV=1	1	4	4	4	18.8	18.585	92871000	86671000	96790000	121590000	124190000	189470000	78382000	79002000	77260000	99439000	99238000	143580000
Q8A001	Flotillin-like protein	BT_4220	Q8A001	Q8A001_BACTN Flotillin-like protein OS=Bacteroides thetaiotaomicron (strain ATCC 29148 / DSM 2079 / NCTC 10582 / E50 / VPI-5482) OX=226186 GN=BT_4220 PE=4 SV=1	1	36	36	36	56.5	60.311	3028500000	3320500000	3125800000	6320300000	7170100000	7766600000	5349800000	4835000000	5678700000	9720500000	9750400000	11080000000
Q8A002	Uncharacterized protein	BT_4219	Q8A002	Q8A002_BACTN Uncharacterized protein OS=Bacteroides thetaiotaomicron (strain ATCC 29148 / DSM 2079 / NCTC 10582 / E50 / VPI-5482) OX=226186 GN=BT_4219 PE=4 SV=1	1	4	4	4	20.4	25.403	73560000	79573000	77592000	238980000	204790000	271550000	175310000	151330000	198560000	145130000	286550000	243790000
Q8A003	Phosphate starvation-inducible protein, PhoH	BT_4218	Q8A003	Q8A003_BACTN Phosphate starvation-inducible protein, PhoH OS=Bacteroides thetaiotaomicron (strain ATCC 29148 / DSM 2079 / NCTC 10582 / E50 / VPI-5482) OX=226186 GN=BT_4218 PE=4 SV=1	1	8	8	8	27.5	37.843	264710000	240290000	253930000	384450000	345390000	389350000	259170000	325960000	303110000	210920000	75988000	111000000
Q8A004	Phosphoribosylaminoimidazole-succinocarboxamide synthase	purC	Q8A004	PUR7_BACTN Phosphoribosylaminoimidazole-succinocarboxamide synthase OS=Bacteroides thetaiotaomicron (strain ATCC 29148 / DSM 2079 / NCTC 10582 / E50 / VPI-5482) OX=226186 GN=purC PE=3 SV=1	1	25	25	25	80.3	35.765	7660200000	7505500000	7303500000	10347000000	10482000000	11165000000	12828000000	12228000000	12332000000	6006300000	6494600000	6706000000
Q8A006	Shikimate 5-dehydrogenase	BT_4215	Q8A006	Q8A006_BACTN Shikimate 5-dehydrogenase OS=Bacteroides thetaiotaomicron (strain ATCC 29148 / DSM 2079 / NCTC 10582 / E50 / VPI-5482) OX=226186 GN=BT_4215 PE=4 SV=1	1	9	9	9	38.7	28.159	188660000	212220000	181440000	254830000	270330000	201860000	312400000	259450000	262830000
Q8A008	TPM_phosphatase domain-containing protein	BT_4213	Q8A008	Q8A008_BACTN TPM_phosphatase domain-containing protein OS=Bacteroides thetaiotaomicron (strain ATCC 29148 / DSM 2079 / NCTC 10582 / E50 / VPI-5482) OX=226186 GN=BT_4213 PE=4 SV=1	1	3	3	3	10.3	32.236	46115000	57014000	54295000	72452000	53928000	58248000	56107000	42451000	73160000	87131000	133190000	97018000
Q8A009	Putative LemA protein	BT_4212	Q8A009	Q8A009_BACTN Putative LemA protein OS=Bacteroides thetaiotaomicron (strain ATCC 29148 / DSM 2079 / NCTC 10582 / E50 / VPI-5482) OX=226186 GN=BT_4212 PE=4 SV=1	1	11	11	11	57.5	21.517	1167900000	1095100000	1088100000	2284800000	2328700000	3083100000	1811400000	1718700000	1755000000	6508700000	7384500000	7742900000
Q8A010	Putative phosphoribosylformylglycinamidine cyclo-ligase	BT_4211	Q8A010	Q8A010_BACTN Putative phosphoribosylformylglycinamidine cyclo-ligase OS=Bacteroides thetaiotaomicron (strain ATCC 29148 / DSM 2079 / NCTC 10582 / E50 / VPI-5482) OX=226186 GN=BT_4211 PE=4 SV=1	1	18	18	18	66	42.438	2376900000	2268500000	2157400000	2312500000	2269900000	2474100000	3011300000	2996600000	2857200000	390870000	63387000	113670000
Q8A011	Peptide chain release factor 1	prfA	Q8A011	RF1_BACTN Peptide chain release factor 1 OS=Bacteroides thetaiotaomicron (strain ATCC 29148 / DSM 2079 / NCTC 10582 / E50 / VPI-5482) OX=226186 GN=prfA PE=3 SV=1	1	23	23	23	61.4	41.661	941440000	935460000	923700000	1051300000	1089200000	1417300000	1402100000	1399600000	1389100000	755350000	719730000	712600000
Q8A012	Orotidine 5-phosphate decarboxylase	pyrF	Q8A012	PYRF_BACTN Orotidine 5-phosphate decarboxylase OS=Bacteroides thetaiotaomicron (strain ATCC 29148 / DSM 2079 / NCTC 10582 / E50 / VPI-5482) OX=226186 GN=pyrF PE=3 SV=1	1	17	17	17	59.5	30.88	1086600000	1487400000	1846800000	654790000	661840000	507220000	834050000	800700000	790380000	66897000	27185000	32972000
Q8A013	Phosphohydrolase	BT_4208	Q8A013	Q8A013_BACTN Phosphohydrolase OS=Bacteroides thetaiotaomicron (strain ATCC 29148 / DSM 2079 / NCTC 10582 / E50 / VPI-5482) OX=226186 GN=BT_4208 PE=1 SV=1	1	4	4	4	12.2	46.946	14709000	16499000	18548000
Q8A014	UDP-3-O-acylglucosamine N-acyltransferase	lpxD	Q8A014	LPXD_BACTN UDP-3-O-acylglucosamine N-acyltransferase OS=Bacteroides thetaiotaomicron (strain ATCC 29148 / DSM 2079 / NCTC 10582 / E50 / VPI-5482) OX=226186 GN=lpxD PE=3 SV=1	1	13	13	13	38.2	37.168	746120000	601280000	702940000	194690000	202790000	169280000	370070000	301520000	245350000		30872000	32973000
Q8A015	Bifunctional enzyme LpxC/FabZ	lpxC/fabZ	Q8A015	LPXZ_BACTN Bifunctional enzyme LpxC/FabZ OS=Bacteroides thetaiotaomicron (strain ATCC 29148 / DSM 2079 / NCTC 10582 / E50 / VPI-5482) OX=226186 GN=lpxC/fabZ PE=3 SV=1	1	12	12	12	30.8	51.6	1321200000	1281200000	1140900000	338340000	317900000	472220000	411470000	383180000	516100000	486400000	351880000	55277000
Q8A016	Acyl-[acyl-carrier-protein]--UDP-N-acetylglucosamine O-acyltransferase	BT_4205	Q8A016	Q8A016_BACTN Acyl-[acyl-carrier-protein]--UDP-N-acetylglucosamine O-acyltransferase OS=Bacteroides thetaiotaomicron (strain ATCC 29148 / DSM 2079 / NCTC 10582 / E50 / VPI-5482) OX=226186 GN=BT_4205 PE=3 SV=1	1	14	14	14	69.4	27.72	952240000	1013200000	1060100000	1174400000	1032800000	1495900000	937120000	937630000	1010100000	263110000	71238000	141360000
Q8A017	Uncharacterized protein	BT_4204	Q8A017	Q8A017_BACTN Uncharacterized protein OS=Bacteroides thetaiotaomicron (strain ATCC 29148 / DSM 2079 / NCTC 10582 / E50 / VPI-5482) OX=226186 GN=BT_4204 PE=4 SV=1	1	9	9	9	60.9	21.278	4028600000	4329700000	4178600000	7004200000	7482300000	885910000	6331300000	6481200000	6460500000	23266000000	23299000000	22940000000
Q8A018	tRNA dimethylallyltransferase 1	miaA1	Q8A018	MIAA1_BACTN tRNA dimethylallyltransferase 1 OS=Bacteroides thetaiotaomicron (strain ATCC 29148 / DSM 2079 / NCTC 10582 / E50 / VPI-5482) OX=226186 GN=miaA1 PE=3 SV=1	1	2	2	2	8.8	36.187	12760000		13592000
Q8A020	Putative transcriptional regulator	BT_4201	Q8A020	Q8A020_BACTN Putative transcriptional regulator OS=Bacteroides thetaiotaomicron (strain ATCC 29148 / DSM 2079 / NCTC 10582 / E50 / VPI-5482) OX=226186 GN=BT_4201 PE=4 SV=1	1	9	9	9	11.8	91.108	25248000	23917000	24243000	46761000	27317000	36533000	22732000	33230000	28329000	74106000	79873000	70062000
Q8A021	Putative transcriptional regulator	BT_4200	Q8A021	Q8A021_BACTN Putative transcriptional regulator OS=Bacteroides thetaiotaomicron (strain ATCC 29148 / DSM 2079 / NCTC 10582 / E50 / VPI-5482) OX=226186 GN=BT_4200 PE=4 SV=1	1	15	15	15	22	80.293	346930000	368790000	349710000	506400000	538950000	696150000	548230000	446660000	491340000	2219700000	2426100000	2607000000
Q8A022	Putative transcriptional regulator	BT_4199	Q8A022	Q8A022_BACTN Putative transcriptional regulator OS=Bacteroides thetaiotaomicron (strain ATCC 29148 / DSM 2079 / NCTC 10582 / E50 / VPI-5482) OX=226186 GN=BT_4199 PE=4 SV=1	1	10	10	10	22.3	62.577	496300000	420530000	526020000	744270000	660050000	486940000	494090000	632710000	530300000	1303900000	1254000000	1408900000
Q8A023	Putative regulatory protein	BT_4198	Q8A023	Q8A023_BACTN Putative regulatory protein OS=Bacteroides thetaiotaomicron (strain ATCC 29148 / DSM 2079 / NCTC 10582 / E50 / VPI-5482) OX=226186 GN=BT_4198 PE=4 SV=1	1	6	6	6	57	14.144	150530000	190990000	162710000	463320000	371470000	397390000	315630000	386690000	426150000	657430000	982020000	1134000000
Q8A026	Arc domain-containing protein	BT_4195	Q8A026	Q8A026_BACTN Arc domain-containing protein OS=Bacteroides thetaiotaomicron (strain ATCC 29148 / DSM 2079 / NCTC 10582 / E50 / VPI-5482) OX=226186 GN=BT_4195 PE=4 SV=1	1	3	3	3	42.9	7.7126	32033000		31846000	48003000	51937000	55344000	66849000	50776000	77064000	154490000	115900000	139560000
Q8A027	Putative integral membrane protein	BT_4194	Q8A027	Q8A027_BACTN Putative integral membrane protein OS=Bacteroides thetaiotaomicron (strain ATCC 29148 / DSM 2079 / NCTC 10582 / E50 / VPI-5482) OX=226186 GN=BT_4194 PE=4 SV=1	1	7	7	7	24.8	35.08	81106000	94511000	67925000	61966000	58636000		68565000	48233000	57696000
Q8A028	Dipeptidyl peptidase IV	BT_4193	Q8A028	Q8A028_BACTN Dipeptidyl peptidase IV OS=Bacteroides thetaiotaomicron (strain ATCC 29148 / DSM 2079 / NCTC 10582 / E50 / VPI-5482) OX=226186 GN=BT_4193 PE=4 SV=1	1	16	16	16	24.9	84.032	594140000	342640000	367100000	37816000	18142000	9363500	44106000	50232000	44530000	20626000
Q8A030	Uncharacterized protein	BT_4191	Q8A030	Q8A030_BACTN Uncharacterized protein OS=Bacteroides thetaiotaomicron (strain ATCC 29148 / DSM 2079 / NCTC 10582 / E50 / VPI-5482) OX=226186 GN=BT_4191 PE=4 SV=1	1	2	2	2	5.4	42.169	11803000	21364000	8685700	25268000	37108000	48364000	22066000	25882000	24063000	36093000	41903000	35029000
Q8A032	Uncharacterized protein	BT_4189	Q8A032	Q8A032_BACTN Uncharacterized protein OS=Bacteroides thetaiotaomicron (strain ATCC 29148 / DSM 2079 / NCTC 10582 / E50 / VPI-5482) OX=226186 GN=BT_4189 PE=4 SV=1	1	9	9	9	27.8	38.784	248030000	197290000	216110000	358090000	326410000	314090000	314880000	292860000	292410000	172940000	233850000	211640000
Q8A033	Enoyl-[acyl-carrier-protein] reductase [NADH]	BT_4188	Q8A033	Q8A033_BACTN Enoyl-[acyl-carrier-protein] reductase [NADH] OS=Bacteroides thetaiotaomicron (strain ATCC 29148 / DSM 2079 / NCTC 10582 / E50 / VPI-5482) OX=226186 GN=BT_4188 PE=3 SV=1	1	15	15	15	67.4	31.218	10986000000	11295000000	10575000000	11315000000	11046000000	12285000000	13429000000	12463000000	13327000000	3190600000	3298000000	3236900000
Q8A035	Uncharacterized protein	BT_4186	Q8A035	Q8A035_BACTN Uncharacterized protein OS=Bacteroides thetaiotaomicron (strain ATCC 29148 / DSM 2079 / NCTC 10582 / E50 / VPI-5482) OX=226186 GN=BT_4186 PE=4 SV=1	1	2	2	2	5.9	46.67	13740000	17306000	21342000
Q8A037	Phosphoglycolate phosphatase	BT_4184	Q8A037	Q8A037_BACTN Phosphoglycolate phosphatase OS=Bacteroides thetaiotaomicron (strain ATCC 29148 / DSM 2079 / NCTC 10582 / E50 / VPI-5482) OX=226186 GN=BT_4184 PE=4 SV=1	1	7	7	7	32.9	24.343	697900000	657190000	578900000	906490000	1155500000	1333000000	826890000	1033100000	1081800000	280600000	235470000	279480000
Q8A041	Acetyl xylan esterase A	BT_4180	Q8A041	Q8A041_BACTN Acetyl xylan esterase A OS=Bacteroides thetaiotaomicron (strain ATCC 29148 / DSM 2079 / NCTC 10582 / E50 / VPI-5482) OX=226186 GN=BT_4180 PE=4 SV=1	1	2	2	2	9.7	29.854	17515000	14782000	14404000	19651000	18742000	16880000	14046000	16561000	14382000		10434000
Q8A048	Putative rhamnogalacturonan acetylesterase	BT_4173	Q8A048	Q8A048_BACTN Putative rhamnogalacturonan acetylesterase OS=Bacteroides thetaiotaomicron (strain ATCC 29148 / DSM 2079 / NCTC 10582 / E50 / VPI-5482) OX=226186 GN=BT_4173 PE=4 SV=1	1	2	2	2	4.4	58.262		7789000	8961600	5039900		8968600	13198000
Q8A061	Beta-galactosidase	BT_4160	Q8A061	Q8A061_BACTN Beta-galactosidase OS=Bacteroides thetaiotaomicron (strain ATCC 29148 / DSM 2079 / NCTC 10582 / E50 / VPI-5482) OX=226186 GN=BT_4160 PE=3 SV=1	1	1	1	1	2	79.129	11759000	15146000	14451000
Q8A062	Uncharacterized protein	BT_4159	Q8A062	Q8A062_BACTN Uncharacterized protein OS=Bacteroides thetaiotaomicron (strain ATCC 29148 / DSM 2079 / NCTC 10582 / E50 / VPI-5482) OX=226186 GN=BT_4159 PE=4 SV=1	1	11	11	11	22.7	62.093	176910000	145950000	152270000		12154000
Q8A066	Pectate lyase	BT_4155	Q8A066	Q8A066_BACTN Pectate lyase OS=Bacteroides thetaiotaomicron (strain ATCC 29148 / DSM 2079 / NCTC 10582 / E50 / VPI-5482) OX=226186 GN=BT_4155 PE=1 SV=1	1	6	6	6	14.3	50.266	30352000	16867000	28752000				30734000	19566000		18903000	27511000	20385000
Q8A071	Putative rhamnogalacturonan acetylesterase	BT_4150	Q8A071	Q8A071_BACTN Putative rhamnogalacturonan acetylesterase OS=Bacteroides thetaiotaomicron (strain ATCC 29148 / DSM 2079 / NCTC 10582 / E50 / VPI-5482) OX=226186 GN=BT_4150 PE=4 SV=1	1	2	2	2	5.1	46.174						11630000
Q8A083	Putative aminotransferase	BT_4138	Q8A083	Q8A083_BACTN Putative aminotransferase OS=Bacteroides thetaiotaomicron (strain ATCC 29148 / DSM 2079 / NCTC 10582 / E50 / VPI-5482) OX=226186 GN=BT_4138 PE=4 SV=1	1	11	11	11	27.2	44.914	290670000	277010000	286620000	188320000	193940000	221320000	266540000	256960000	253060000		8068100
Q8A090	Putative haloacid dehalogenase-like hydrolase	BT_4131	Q8A090	Q8A090_BACTN Putative haloacid dehalogenase-like hydrolase OS=Bacteroides thetaiotaomicron (strain ATCC 29148 / DSM 2079 / NCTC 10582 / E50 / VPI-5482) OX=226186 GN=BT_4131 PE=1 SV=1	1	12	12	12	57.9	28.856	532310000	459120000	527730000	461290000	503730000	493230000	513740000	572800000	531650000	89590000	55836000	72729000
Q8A092	Outer membrane assembly protein	BT_4129	Q8A092	Q8A092_BACTN Outer membrane assembly protein OS=Bacteroides thetaiotaomicron (strain ATCC 29148 / DSM 2079 / NCTC 10582 / E50 / VPI-5482) OX=226186 GN=BT_4129 PE=4 SV=1	1	45	45	45	60.9	91.451	6229100000	5983600000	6047000000	9430800000	10034000000	10399000000	12749000000	11979000000	12283000000	4475300000	4649100000	4932200000
Q8A093	Putative Sua5/yciO/yrdC family protein	BT_4128	Q8A093	Q8A093_BACTN Putative Sua5/yciO/yrdC family protein OS=Bacteroides thetaiotaomicron (strain ATCC 29148 / DSM 2079 / NCTC 10582 / E50 / VPI-5482) OX=226186 GN=BT_4128 PE=3 SV=1	1	7	7	7	53.9	23.219	212800000	253870000	184280000	437790000	439230000	411460000	583400000	499550000	542080000	55575000	43339000	148760000
Q8A094	Glucosamine-6-phosphate deaminase	nagB	Q8A094	NAGB_BACTN Glucosamine-6-phosphate deaminase OS=Bacteroides thetaiotaomicron (strain ATCC 29148 / DSM 2079 / NCTC 10582 / E50 / VPI-5482) OX=226186 GN=nagB PE=3 SV=1	1	12	12	12	62.2	29.939	4510200000	5261000000	4644300000	1061600000	1054900000	1373400000	1525100000	1429200000	1497300000	354500000	408980000	344410000
Q8A095	Flavoprotein	BT_4126	Q8A095	Q8A095_BACTN Flavoprotein OS=Bacteroides thetaiotaomicron (strain ATCC 29148 / DSM 2079 / NCTC 10582 / E50 / VPI-5482) OX=226186 GN=BT_4126 PE=3 SV=1	1	15	15	15	44.2	45.258	1987000000	1855900000	1908200000	634210000	612180000	348420000	942250000	927150000	546530000	37398000	3638600	24452000
Q8A096	Elp3 domain-containing protein	BT_4125	Q8A096	Q8A096_BACTN Elp3 domain-containing protein OS=Bacteroides thetaiotaomicron (strain ATCC 29148 / DSM 2079 / NCTC 10582 / E50 / VPI-5482) OX=226186 GN=BT_4125 PE=4 SV=1	1	5	5	5	15.4	37.452	46462000	40118000	44687000		33988000	1335900000
Q8A0A4	DUF2154 domain-containing protein	BT_4117	Q8A0A4	Q8A0A4_BACTN DUF2154 domain-containing protein OS=Bacteroides thetaiotaomicron (strain ATCC 29148 / DSM 2079 / NCTC 10582 / E50 / VPI-5482) OX=226186 GN=BT_4117 PE=4 SV=1	1	5	5	5	17.4	29.805	27237000	30388000	23747000	42971000	24723000	47182000	25723000	29129000	29753000	20028000
Q8A0B4	Putative phosphotransferase enzyme II, C component	BT_4107	Q8A0B4	Q8A0B4_BACTN Putative phosphotransferase enzyme II, C component OS=Bacteroides thetaiotaomicron (strain ATCC 29148 / DSM 2079 / NCTC 10582 / E50 / VPI-5482) OX=226186 GN=BT_4107 PE=4 SV=1	1	1	1	1	2.2	49.818
Q8A0B5	4-deoxy-L-threo-5-hexosulose-uronate ketol-isomerase 2	kduI2	Q8A0B5	KDUI2_BACTN 4-deoxy-L-threo-5-hexosulose-uronate ketol-isomerase 2 OS=Bacteroides thetaiotaomicron (strain ATCC 29148 / DSM 2079 / NCTC 10582 / E50 / VPI-5482) OX=226186 GN=kduI2 PE=3 SV=2	1	10	10	10	30.1	33.05	269420000	417740000	432790000	75904000	73473000	84740000	351980000	369240000	458730000		13626000	3864900
Q8A0B8	Sec-independent protein translocase protein TatC	tatC	Q8A0B8	Q8A0B8_BACTN Sec-independent protein translocase protein TatC OS=Bacteroides thetaiotaomicron (strain ATCC 29148 / DSM 2079 / NCTC 10582 / E50 / VPI-5482) OX=226186 GN=tatC PE=3 SV=1	1	1	1	1	4	31.731
Q8A0B9	Sec-independent protein translocase protein TatA	tatA	Q8A0B9	Q8A0B9_BACTN Sec-independent protein translocase protein TatA OS=Bacteroides thetaiotaomicron (strain ATCC 29148 / DSM 2079 / NCTC 10582 / E50 / VPI-5482) OX=226186 GN=tatA PE=3 SV=1	1	7	7	7	47.9	7.8813	4522000000	4893300000	4848300000	11175000000	11341000000	16201000000	10504000000	9060800000	11837000000	30250000000	32569000000	31726000000
Q8A0C0	Alanine racemase	BT_4101	Q8A0C0	Q8A0C0_BACTN Alanine racemase OS=Bacteroides thetaiotaomicron (strain ATCC 29148 / DSM 2079 / NCTC 10582 / E50 / VPI-5482) OX=226186 GN=BT_4101 PE=3 SV=1	1	21	21	21	34	86.52	829470000	969360000	829680000	63998000	45516000	23517000	105560000	81333000	113050000	63255000	51034000	24864000
Q8A0C1	Putative lipoprotein	BT_4100	Q8A0C1	Q8A0C1_BACTN Putative lipoprotein OS=Bacteroides thetaiotaomicron (strain ATCC 29148 / DSM 2079 / NCTC 10582 / E50 / VPI-5482) OX=226186 GN=BT_4100 PE=4 SV=1	1	2	2	2	5.2	38.36	9778500	18672000	13976000				10875000	10555000
Q8A0C2	1-deoxy-D-xylulose-5-phosphate synthase	dxs	Q8A0C2	DXS_BACTN 1-deoxy-D-xylulose-5-phosphate synthase OS=Bacteroides thetaiotaomicron (strain ATCC 29148 / DSM 2079 / NCTC 10582 / E50 / VPI-5482) OX=226186 GN=dxs PE=3 SV=1	1	7	7	7	13.8	71.644	61859000	51891000	61229000		29824000	38742000	36967000	32935000	53227000
Q8A0C3	Trk system K+ uptake protein trkA	BT_4098	Q8A0C3	Q8A0C3_BACTN Trk system K+ uptake protein trkA OS=Bacteroides thetaiotaomicron (strain ATCC 29148 / DSM 2079 / NCTC 10582 / E50 / VPI-5482) OX=226186 GN=BT_4098 PE=4 SV=1	1	4	4	4	11	49.376	378810000	419830000	460510000	186450000	185640000	213660000	84710000		116980000			118600000
Q8A0C5	Lipolytic enzyme, G-D-S-L family	BT_4096	Q8A0C5	Q8A0C5_BACTN Lipolytic enzyme, G-D-S-L family OS=Bacteroides thetaiotaomicron (strain ATCC 29148 / DSM 2079 / NCTC 10582 / E50 / VPI-5482) OX=226186 GN=BT_4096 PE=4 SV=1	1	7	7	7	18	53.166	45839000	47414000	58384000	47660000	39658000	30346000	48515000	40608000	60315000		33832000
Q8A0C9	Putative alpha-1,2-mannosidase	BT_4092	Q8A0C9	Q8A0C9_BACTN Putative alpha-1,2-mannosidase OS=Bacteroides thetaiotaomicron (strain ATCC 29148 / DSM 2079 / NCTC 10582 / E50 / VPI-5482) OX=226186 GN=BT_4092 PE=4 SV=1	1	3	3	3	8.6	86.39	71747000	61499000	70176000		35838000	91365000	45802000	69667000		102770000	151360000
Q8A0D0	Sialic acid-specific 9-O-acetylesterase	BT_4091	Q8A0D0	Q8A0D0_BACTN Sialic acid-specific 9-O-acetylesterase OS=Bacteroides thetaiotaomicron (strain ATCC 29148 / DSM 2079 / NCTC 10582 / E50 / VPI-5482) OX=226186 GN=BT_4091 PE=3 SV=1	1	5	5	5	9.1	73.988	14539000	15590000	18327000
Q8A0D5	Uncharacterized protein	BT_4086	Q8A0D5	Q8A0D5_BACTN Uncharacterized protein OS=Bacteroides thetaiotaomicron (strain ATCC 29148 / DSM 2079 / NCTC 10582 / E50 / VPI-5482) OX=226186 GN=BT_4086 PE=4 SV=1	1	1	1	1	9.3	17.415			6794200							26353000		37282000
Q8A0F2	Uncharacterized protein	BT_4069	Q8A0F2	Q8A0F2_BACTN Uncharacterized protein OS=Bacteroides thetaiotaomicron (strain ATCC 29148 / DSM 2079 / NCTC 10582 / E50 / VPI-5482) OX=226186 GN=BT_4069 PE=4 SV=1	1	4	4	4	5.8	62.603	14079000	17425000	13479000	20970000	16121000		10758000		21096000
Q8A0G8	Putative membrane transport protein	BT_4053	Q8A0G8	Q8A0G8_BACTN Putative membrane transport protein OS=Bacteroides thetaiotaomicron (strain ATCC 29148 / DSM 2079 / NCTC 10582 / E50 / VPI-5482) OX=226186 GN=BT_4053 PE=4 SV=1	1	5	5	5	12.6	50.03	20407000	27192000	19393000
Q8A0G9	Putative ABC transporter ATP-binding protein	BT_4052	Q8A0G9	Q8A0G9_BACTN Putative ABC transporter ATP-binding protein OS=Bacteroides thetaiotaomicron (strain ATCC 29148 / DSM 2079 / NCTC 10582 / E50 / VPI-5482) OX=226186 GN=BT_4052 PE=4 SV=1	1	4	4	4	7.2	73.892	30323000	29374000	29456000				23086000	23764000	24846000
Q8A0H2	Putative ArgK protein with ATPase and kinase domains	BT_4049	Q8A0H2	Q8A0H2_BACTN Putative ArgK protein with ATPase and kinase domains OS=Bacteroides thetaiotaomicron (strain ATCC 29148 / DSM 2079 / NCTC 10582 / E50 / VPI-5482) OX=226186 GN=BT_4049 PE=4 SV=1	1	13	13	13	48.4	40.438	294230000	228310000	244510000	274750000	258910000	335490000	165980000	237660000	195490000	210160000	62761000	28725000
Q8A0H3	Uncharacterized protein	BT_4048	Q8A0H3	Q8A0H3_BACTN Uncharacterized protein OS=Bacteroides thetaiotaomicron (strain ATCC 29148 / DSM 2079 / NCTC 10582 / E50 / VPI-5482) OX=226186 GN=BT_4048 PE=4 SV=1	1	3	3	3	11.5	41.6	60479000	58071000	44304000	23658000			32029000	26397000	26190000
Q8A0H4	Alpha-2-macroglobulin-like protein	BT_4047	Q8A0H4	Q8A0H4_BACTN Alpha-2-macroglobulin-like protein OS=Bacteroides thetaiotaomicron (strain ATCC 29148 / DSM 2079 / NCTC 10582 / E50 / VPI-5482) OX=226186 GN=BT_4047 PE=4 SV=1	1	49	49	49	31.9	215.43	1258600000	1227800000	1280500000	468380000	455140000	346750000	554250000	571980000	591500000	9871000	19704000	9168800
Q8A0H5	AAA-ATPase_like domain-containing protein	BT_4046	Q8A0H5	Q8A0H5_BACTN AAA-ATPase_like domain-containing protein OS=Bacteroides thetaiotaomicron (strain ATCC 29148 / DSM 2079 / NCTC 10582 / E50 / VPI-5482) OX=226186 GN=BT_4046 PE=4 SV=1	1	4	4	4	11.4	60.209	54806000	40551000	53533000
Q8A0H6	Aminoacyl-histidine dipeptidase	BT_4045	Q8A0H6	Q8A0H6_BACTN Aminoacyl-histidine dipeptidase OS=Bacteroides thetaiotaomicron (strain ATCC 29148 / DSM 2079 / NCTC 10582 / E50 / VPI-5482) OX=226186 GN=BT_4045 PE=4 SV=1	1	26	26	26	77.9	52.461	4764400000	4554700000	4498800000	2585700000	2396900000	2888900000	2499400000	2613200000	2596600000	4130300000	5521900000	5057200000
Q8A0H8	Ribosomal RNA small subunit methyltransferase A	rsmA	Q8A0H8	RSMA_BACTN Ribosomal RNA small subunit methyltransferase A OS=Bacteroides thetaiotaomicron (strain ATCC 29148 / DSM 2079 / NCTC 10582 / E50 / VPI-5482) OX=226186 GN=rsmA PE=3 SV=1	1	3	3	3	10.9	30.363	17562000	12344000	13014000		12792000		11697000	19418000
Q8A0H9	Magnesium transporter MgtE	BT_4042	Q8A0H9	Q8A0H9_BACTN Magnesium transporter MgtE OS=Bacteroides thetaiotaomicron (strain ATCC 29148 / DSM 2079 / NCTC 10582 / E50 / VPI-5482) OX=226186 GN=BT_4042 PE=3 SV=1	1	7	7	7	28.3	49.64	120920000	90724000	147730000	132110000	145940000		138260000	139940000	141680000	567690000	330070000	397250000
Q8A0I0	Uncharacterized protein	BT_4041	Q8A0I0	Q8A0I0_BACTN Uncharacterized protein OS=Bacteroides thetaiotaomicron (strain ATCC 29148 / DSM 2079 / NCTC 10582 / E50 / VPI-5482) OX=226186 GN=BT_4041 PE=4 SV=1	1	67	67	67	79.8	72.538	25147000000	23447000000	24071000000	44061000000	45213000000	47697000000	31134000000	30534000000	29290000000	141050000000	145490000000	158190000000
Q8A0I5	Uncharacterized protein	BT_4036	Q8A0I5	Q8A0I5_BACTN Uncharacterized protein OS=Bacteroides thetaiotaomicron (strain ATCC 29148 / DSM 2079 / NCTC 10582 / E50 / VPI-5482) OX=226186 GN=BT_4036 PE=4 SV=1	1	6	6	6	39.6	21.465	67758000	61124000	41764000	24984000	15882000	33451000	20183000		18688000
Q8A0I6	HTH cro/C1-type domain-containing protein	BT_4035	Q8A0I6	Q8A0I6_BACTN HTH cro/C1-type domain-containing protein OS=Bacteroides thetaiotaomicron (strain ATCC 29148 / DSM 2079 / NCTC 10582 / E50 / VPI-5482) OX=226186 GN=BT_4035 PE=4 SV=1	1	4	4	4	41.5	12.541	42339000	38453000	33755000	57437000	53925000	63118000	38550000	42588000	44327000	122970000	104670000	124260000
Q8A0K9	Putative ABC oligo/dipeptide transport, ATP-binding protein	BT_4012	Q8A0K9	Q8A0K9_BACTN Putative ABC oligo/dipeptide transport, ATP-binding protein OS=Bacteroides thetaiotaomicron (strain ATCC 29148 / DSM 2079 / NCTC 10582 / E50 / VPI-5482) OX=226186 GN=BT_4012 PE=4 SV=1	1	6	6	6	18.5	48.748	62584000	67705000	72079000	23407000	27389000	53526000	35140000	53143000	52405000
Q8A0L0	DNA-methyltransferase	BT_4011	Q8A0L0	Q8A0L0_BACTN DNA-methyltransferase OS=Bacteroides thetaiotaomicron (strain ATCC 29148 / DSM 2079 / NCTC 10582 / E50 / VPI-5482) OX=226186 GN=BT_4011 PE=4 SV=1	1	5	5	5	22	32.757	58251000	58469000	67959000	45207000	26405000		93305000	81141000	68276000
Q8A0L1	Uncharacterized protein	BT_4010	Q8A0L1	Q8A0L1_BACTN Uncharacterized protein OS=Bacteroides thetaiotaomicron (strain ATCC 29148 / DSM 2079 / NCTC 10582 / E50 / VPI-5482) OX=226186 GN=BT_4010 PE=4 SV=1	1	19	19	19	45.5	52.596	633800000	609930000	569360000	858250000	816360000	952660000	870040000	836050000	901670000	195030000	253310000	227960000
Q8A0L3	Ribosomal silencing factor RsfS	rsfS	Q8A0L3	Q8A0L3_BACTN Ribosomal silencing factor RsfS OS=Bacteroides thetaiotaomicron (strain ATCC 29148 / DSM 2079 / NCTC 10582 / E50 / VPI-5482) OX=226186 GN=rsfS PE=3 SV=1	1	8	8	8	67.2	13.396	1897800000	2167500000	2279700000	3458800000	4096300000	3096400000	2228000000	2883500000	2652000000	7857000000	8914000000	11030000000
Q8A0L4	ATP-dependent zinc metalloprotease FtsH	ftsH	Q8A0L4	Q8A0L4_BACTN ATP-dependent zinc metalloprotease FtsH OS=Bacteroides thetaiotaomicron (strain ATCC 29148 / DSM 2079 / NCTC 10582 / E50 / VPI-5482) OX=226186 GN=ftsH PE=3 SV=1	1	34	34	34	49.3	76.611	4855300000	4625100000	4528900000	6770400000	7508500000	7632000000	7080500000	7060500000	6419900000	6935900000	7240100000	7199200000
Q8A0L5	Phosphatidate cytidylyltransferase	BT_4006	Q8A0L5	Q8A0L5_BACTN Phosphatidate cytidylyltransferase OS=Bacteroides thetaiotaomicron (strain ATCC 29148 / DSM 2079 / NCTC 10582 / E50 / VPI-5482) OX=226186 GN=BT_4006 PE=3 SV=1	1	1	1	1	5.4	30.99	22046000	26517000	22516000
Q8A0L6	Uncharacterized protein	BT_4005	Q8A0L6	Q8A0L6_BACTN Uncharacterized protein OS=Bacteroides thetaiotaomicron (strain ATCC 29148 / DSM 2079 / NCTC 10582 / E50 / VPI-5482) OX=226186 GN=BT_4005 PE=4 SV=1	1	14	14	14	62.8	29.115	1614200000	1520700000	1529600000	3292400000	3356000000	3480200000	1192300000	1351400000	1119300000	7512200000	8400600000	8494100000
Q8A0L7	Lipid-A-disaccharide synthase	BT_4004	Q8A0L7	Q8A0L7_BACTN Lipid-A-disaccharide synthase OS=Bacteroides thetaiotaomicron (strain ATCC 29148 / DSM 2079 / NCTC 10582 / E50 / VPI-5482) OX=226186 GN=BT_4004 PE=3 SV=1	1	4	4	4	12.4	43.054	28736000	19168000	25768000				14573000
Q8A0L8	5-nucleotidase SurE	surE	Q8A0L8	SURE_BACTN 5-nucleotidase SurE OS=Bacteroides thetaiotaomicron (strain ATCC 29148 / DSM 2079 / NCTC 10582 / E50 / VPI-5482) OX=226186 GN=surE PE=3 SV=1	1	9	9	9	42.1	28.365	316260000	348800000	271120000	123600000	142640000	142310000	242690000	192790000	208000000			134540000
Q8A0L9	ATPase, ParA family	BT_4002	Q8A0L9	Q8A0L9_BACTN ATPase, ParA family OS=Bacteroides thetaiotaomicron (strain ATCC 29148 / DSM 2079 / NCTC 10582 / E50 / VPI-5482) OX=226186 GN=BT_4002 PE=4 SV=1	1	9	9	9	33.3	35.115	245370000	410530000	316240000	398950000	414820000	304560000	418270000	298900000	326240000	29111000	68508000
Q8A0M0	Putative chromosome partitioning protein parB	BT_4001	Q8A0M0	Q8A0M0_BACTN Putative chromosome partitioning protein parB OS=Bacteroides thetaiotaomicron (strain ATCC 29148 / DSM 2079 / NCTC 10582 / E50 / VPI-5482) OX=226186 GN=BT_4001 PE=3 SV=1	1	24	24	24	82.4	33.586	1888000000	1915600000	1919000000	3444400000	3397300000	3923000000	3122200000	2999400000	3035300000	2845700000	2996900000	3305400000
Q8A0M1	Uncharacterized protein	BT_4000	Q8A0M1	Q8A0M1_BACTN Uncharacterized protein OS=Bacteroides thetaiotaomicron (strain ATCC 29148 / DSM 2079 / NCTC 10582 / E50 / VPI-5482) OX=226186 GN=BT_4000 PE=4 SV=1	1	3	3	3	6.4	33.584		21589000		32943000	26403000	38046000	19495000	23692000		27758000	26011000	30252000
Q8A0M2	Membrane-bound lytic murein transglycosylase D presursor	BT_3999	Q8A0M2	Q8A0M2_BACTN Membrane-bound lytic murein transglycosylase D presursor OS=Bacteroides thetaiotaomicron (strain ATCC 29148 / DSM 2079 / NCTC 10582 / E50 / VPI-5482) OX=226186 GN=BT_3999 PE=4 SV=1	1	19	19	19	42.2	48.753	795640000	782830000	703510000	1853500000	1876500000	2101500000	1532900000	1482800000	1668300000	1573000000	1926100000	1849600000
Q8A0M3	GTP pyrophosphokinase	BT_3998	Q8A0M3	Q8A0M3_BACTN GTP pyrophosphokinase OS=Bacteroides thetaiotaomicron (strain ATCC 29148 / DSM 2079 / NCTC 10582 / E50 / VPI-5482) OX=226186 GN=BT_3998 PE=3 SV=1	1	17	17	17	23.7	85.784	334700000	378670000	315270000	82421000	86048000	97890000	293420000	269240000	172880000	51375000	30273000
Q8A0M4	Transcriptional regulator	BT_3997	Q8A0M4	Q8A0M4_BACTN Transcriptional regulator OS=Bacteroides thetaiotaomicron (strain ATCC 29148 / DSM 2079 / NCTC 10582 / E50 / VPI-5482) OX=226186 GN=BT_3997 PE=4 SV=1	1	5	5	5	29.2	13.167	39392000	19327000	39992000	72012000	73888000	101840000	63703000	60812000	54319000	97161000	152180000	165740000
Q8A0M5	Putative peptidase	BT_3996	Q8A0M5	Q8A0M5_BACTN Putative peptidase OS=Bacteroides thetaiotaomicron (strain ATCC 29148 / DSM 2079 / NCTC 10582 / E50 / VPI-5482) OX=226186 GN=BT_3996 PE=4 SV=1	1	2	2	2	7.1	36.238		7608000	6558400
Q8A0M6	Alanine--tRNA ligase	alaS	Q8A0M6	SYA_BACTN Alanine--tRNA ligase OS=Bacteroides thetaiotaomicron (strain ATCC 29148 / DSM 2079 / NCTC 10582 / E50 / VPI-5482) OX=226186 GN=alaS PE=3 SV=1	1	47	47	47	52.3	97.553	6428900000	5681100000	5967300000	2051600000	1966000000	1773300000	2518000000	2933200000	2847400000	796010000	556480000	394600000
Q8A0M7	Putative alpha-1,2-mannosidase	BT_3994	Q8A0M7	Q8A0M7_BACTN Putative alpha-1,2-mannosidase OS=Bacteroides thetaiotaomicron (strain ATCC 29148 / DSM 2079 / NCTC 10582 / E50 / VPI-5482) OX=226186 GN=BT_3994 PE=4 SV=1	1	12	12	12	17.1	84.334	55536000	57974000	66794000	88094000	94716000	113720000	66272000	39080000	60471000			80920000
Q8A0M8	RNA polymerase ECF-type sigma factor	BT_3993	Q8A0M8	Q8A0M8_BACTN RNA polymerase ECF-type sigma factor OS=Bacteroides thetaiotaomicron (strain ATCC 29148 / DSM 2079 / NCTC 10582 / E50 / VPI-5482) OX=226186 GN=BT_3993 PE=3 SV=1	1	2	2	2	14.7	22.054	5651700			8634800
Q8A0M9	Putative anti-sigma factor	BT_3992	Q8A0M9	Q8A0M9_BACTN Putative anti-sigma factor OS=Bacteroides thetaiotaomicron (strain ATCC 29148 / DSM 2079 / NCTC 10582 / E50 / VPI-5482) OX=226186 GN=BT_3992 PE=4 SV=1	1	9	9	9	27.8	35.656	45949000	55071000	57445000	31602000	30106000	42817000	55413000	37915000	39174000	66364000	51200000	97094000
Q8A0N1	Putative alpha-1,2-mannosidase	BT_3990	Q8A0N1	Q8A0N1_BACTN Putative alpha-1,2-mannosidase OS=Bacteroides thetaiotaomicron (strain ATCC 29148 / DSM 2079 / NCTC 10582 / E50 / VPI-5482) OX=226186 GN=BT_3990 PE=1 SV=1	1	16	14	15	28.5	86.632	262840000	303830000	236810000	210870000	216590000	282310000	189150000	153820000	168800000	99343000	137660000	116240000
Q8A0N4	Endo-beta-N-acetylglucosaminidase F1	BT_3987	Q8A0N4	Q8A0N4_BACTN Endo-beta-N-acetylglucosaminidase F1 OS=Bacteroides thetaiotaomicron (strain ATCC 29148 / DSM 2079 / NCTC 10582 / E50 / VPI-5482) OX=226186 GN=BT_3987 PE=1 SV=1	1	3	3	3	14.3	51.835	77840000	70686000	65369000	41758000	39418000				31152000
Q8A0N5	Putative patatin-like protein	BT_3986	Q8A0N5	Q8A0N5_BACTN Putative patatin-like protein OS=Bacteroides thetaiotaomicron (strain ATCC 29148 / DSM 2079 / NCTC 10582 / E50 / VPI-5482) OX=226186 GN=BT_3986 PE=4 SV=1	1	2	2	2	13.5	42.334	37323000	33332000	33299000
Q8A0N6	Uncharacterized protein	BT_3985	Q8A0N6	Q8A0N6_BACTN Uncharacterized protein OS=Bacteroides thetaiotaomicron (strain ATCC 29148 / DSM 2079 / NCTC 10582 / E50 / VPI-5482) OX=226186 GN=BT_3985 PE=4 SV=1	1	8	8	8	26	40.637	172200000	134310000	140160000	140720000	145850000	109400000	61687000	56156000	47999000	111280000	116300000	179150000
Q8A0N7	SusD homolog	BT_3984	Q8A0N7	Q8A0N7_BACTN SusD homolog OS=Bacteroides thetaiotaomicron (strain ATCC 29148 / DSM 2079 / NCTC 10582 / E50 / VPI-5482) OX=226186 GN=BT_3984 PE=1 SV=1	1	5	5	5	13	59.328	69120000	73627000	48118000	38890000	39371000	54755000	26120000	26765000	28734000
Q8A0N8	SusC homolog	BT_3983	Q8A0N8;Q8A894	Q8A0N8_BACTN SusC homolog OS=Bacteroides thetaiotaomicron (strain ATCC 29148 / DSM 2079 / NCTC 10582 / E50 / VPI-5482) OX=226186 GN=BT_3983 PE=3 SV=1	2	4	4	4	4.8	126.21	42636000	48874000	49588000	53848000	58749000	58778000				268150000	254300000	240220000
Q8A0P0	Uncharacterized protein	BT_3981	Q8A0P0	Q8A0P0_BACTN Uncharacterized protein OS=Bacteroides thetaiotaomicron (strain ATCC 29148 / DSM 2079 / NCTC 10582 / E50 / VPI-5482) OX=226186 GN=BT_3981 PE=4 SV=1	1	21	21	21	60.1	25.842	23261000000	22984000000	21131000000	55942000000	55064000000	60547000000	43394000000	39991000000	41127000000	134290000000	154360000000	139190000000
Q8A0P2	Putative methyltransferase	BT_3979	Q8A0P2	Q8A0P2_BACTN Putative methyltransferase OS=Bacteroides thetaiotaomicron (strain ATCC 29148 / DSM 2079 / NCTC 10582 / E50 / VPI-5482) OX=226186 GN=BT_3979 PE=4 SV=1	1	5	5	5	28.8	20.482	43297000	41022000	58138000	84848000	91941000	48343000	68562000	80774000	74710000
Q8A0P6	3-dehydroquinate synthase	BT_3975	Q8A0P6	Q8A0P6_BACTN 3-dehydroquinate synthase OS=Bacteroides thetaiotaomicron (strain ATCC 29148 / DSM 2079 / NCTC 10582 / E50 / VPI-5482) OX=226186 GN=BT_3975 PE=3 SV=1	1	12	12	12	45.6	39.367	463890000	410450000	424100000	497440000	534430000	544960000	530710000	493960000	505640000	331130000	348290000	341490000
Q8A0P7	Putative AraC-family regulatory protein	BT_3974	Q8A0P7	Q8A0P7_BACTN Putative AraC-family regulatory protein OS=Bacteroides thetaiotaomicron (strain ATCC 29148 / DSM 2079 / NCTC 10582 / E50 / VPI-5482) OX=226186 GN=BT_3974 PE=4 SV=1	1	8	8	8	27.3	30.883	104150000	117620000	182290000	32470000	30237000		64014000	28775000	10383000
Q8A0P8	S-adenosylmethionine:tRNA ribosyltransferase-isomerase	queA	Q8A0P8	Q8A0P8_BACTN S-adenosylmethionine:tRNA ribosyltransferase-isomerase OS=Bacteroides thetaiotaomicron (strain ATCC 29148 / DSM 2079 / NCTC 10582 / E50 / VPI-5482) OX=226186 GN=queA PE=3 SV=1	1	6	6	6	15	46.103	58060000	80147000	106090000	34471000	24228000	67964000	71213000	40491000	41362000			148100000
Q8A0P9	Putative NTP pyrophosphohydrolase	BT_3972	Q8A0P9	Q8A0P9_BACTN Putative NTP pyrophosphohydrolase OS=Bacteroides thetaiotaomicron (strain ATCC 29148 / DSM 2079 / NCTC 10582 / E50 / VPI-5482) OX=226186 GN=BT_3972 PE=4 SV=1	1	7	7	7	52.8	20.211	110130000	122920000	95786000	237270000	249350000	308110000	257570000	223710000	291350000	547740000	558010000	546550000
Q8A0Q0	Glutathione peroxidase	BT_3971	Q8A0Q0	Q8A0Q0_BACTN Glutathione peroxidase OS=Bacteroides thetaiotaomicron (strain ATCC 29148 / DSM 2079 / NCTC 10582 / E50 / VPI-5482) OX=226186 GN=BT_3971 PE=3 SV=1	1	14	14	14	79.4	20.506	1338800000	1615900000	1492200000	2218900000	2033000000	2503300000	2387800000	2385600000	2353300000	1415800000	1878300000	1766100000
Q8A0Q7	Putative secretory protein	BT_3964	Q8A0Q7	Q8A0Q7_BACTN Putative secretory protein OS=Bacteroides thetaiotaomicron (strain ATCC 29148 / DSM 2079 / NCTC 10582 / E50 / VPI-5482) OX=226186 GN=BT_3964 PE=4 SV=1	1	8	8	8	39.4	29.574	207990000	201610000	178410000	212640000	238590000	173650000	138080000	136150000	136240000	393780000	572250000	468640000
Q8A0R1	Alpha-1,2-mannosidase-like protein	BT_3960	Q8A0R1	Q8A0R1_BACTN Alpha-1,2-mannosidase-like protein OS=Bacteroides thetaiotaomicron (strain ATCC 29148 / DSM 2079 / NCTC 10582 / E50 / VPI-5482) OX=226186 GN=BT_3960 PE=4 SV=1	1	4	4	4	6.7	55.214		720970000	66910000	252400000		142790000			49477000
Q8A0R4	Transcriptional regulator	BT_3957	Q8A0R4	Q8A0R4_BACTN Transcriptional regulator OS=Bacteroides thetaiotaomicron (strain ATCC 29148 / DSM 2079 / NCTC 10582 / E50 / VPI-5482) OX=226186 GN=BT_3957 PE=4 SV=1	1	3	3	3	3.5	151.31									17518000
Q8A0S1	Phosphoglucomutase/phosphomannomutase	BT_3950	Q8A0S1	Q8A0S1_BACTN Phosphoglucomutase/phosphomannomutase OS=Bacteroides thetaiotaomicron (strain ATCC 29148 / DSM 2079 / NCTC 10582 / E50 / VPI-5482) OX=226186 GN=BT_3950 PE=3 SV=1	1	22	22	22	55.6	50.336	4231400000	4472300000	4615800000	3740600000	3457800000	3314200000	4676500000	5201600000	5400100000	1955400000	1933300000	1860600000
Q8A0S2	Uncharacterized protein	BT_3949	Q8A0S2	Q8A0S2_BACTN Uncharacterized protein OS=Bacteroides thetaiotaomicron (strain ATCC 29148 / DSM 2079 / NCTC 10582 / E50 / VPI-5482) OX=226186 GN=BT_3949 PE=4 SV=1	1	3	3	3	13.1	24.691	81734000	74471000	68003000	60933000	74947000	55556000	62412000	37377000	52819000	74667000	65450000	92485000
Q8A0S3	DHH domain-containing protein	BT_3948	Q8A0S3	Q8A0S3_BACTN DHH domain-containing protein OS=Bacteroides thetaiotaomicron (strain ATCC 29148 / DSM 2079 / NCTC 10582 / E50 / VPI-5482) OX=226186 GN=BT_3948 PE=4 SV=1	1	16	16	16	46.4	39.089	502220000	531300000	504190000	355450000	380350000	378900000	571320000	503250000	526140000		8581100
Q8A0S5	Ribulose-phosphate 3-epimerase	BT_3946	Q8A0S5	Q8A0S5_BACTN Ribulose-phosphate 3-epimerase OS=Bacteroides thetaiotaomicron (strain ATCC 29148 / DSM 2079 / NCTC 10582 / E50 / VPI-5482) OX=226186 GN=BT_3946 PE=3 SV=1	1	4	4	4	23.6	23.752	378150000	325010000	325130000	825400000	809850000	652230000	476120000	380180000	389880000	354130000	370100000	344940000
Q8A0S6	Methionyl-tRNA formyltransferase	fmt	Q8A0S6	FMT_BACTN Methionyl-tRNA formyltransferase OS=Bacteroides thetaiotaomicron (strain ATCC 29148 / DSM 2079 / NCTC 10582 / E50 / VPI-5482) OX=226186 GN=fmt PE=3 SV=1	1	15	15	15	62.7	36.108	830530000	852400000	904280000	967190000	858710000	649590000	819370000	1098800000	1068700000	21864000		18900000
Q8A0S7	Putative chloride channel protein	BT_3944	Q8A0S7	Q8A0S7_BACTN Putative chloride channel protein OS=Bacteroides thetaiotaomicron (strain ATCC 29148 / DSM 2079 / NCTC 10582 / E50 / VPI-5482) OX=226186 GN=BT_3944 PE=4 SV=1	1	2	2	2	4	66.201	15677000	23791000	27285000		27235000	56055000	20276000	25292000	22026000
Q8A0S8	YrdC-like domain-containing protein	BT_3943	Q8A0S8	Q8A0S8_BACTN YrdC-like domain-containing protein OS=Bacteroides thetaiotaomicron (strain ATCC 29148 / DSM 2079 / NCTC 10582 / E50 / VPI-5482) OX=226186 GN=BT_3943 PE=3 SV=1	1	5	5	5	41.7	20.662	105120000	108620000	98960000	149870000	136610000	107870000	144740000	161030000	150660000	80083000	80798000	70727000
Q8A0T2	Single-stranded-DNA-specific exonuclease recJ	BT_3939	Q8A0T2	Q8A0T2_BACTN Single-stranded-DNA-specific exonuclease recJ OS=Bacteroides thetaiotaomicron (strain ATCC 29148 / DSM 2079 / NCTC 10582 / E50 / VPI-5482) OX=226186 GN=BT_3939 PE=4 SV=1	1	9	9	9	14.7	64.304	45743000	28978000	61085000				33060000	33414000
Q8A0T4	TPR domain-containing protein	BT_3937	Q8A0T4	Q8A0T4_BACTN TPR domain-containing protein OS=Bacteroides thetaiotaomicron (strain ATCC 29148 / DSM 2079 / NCTC 10582 / E50 / VPI-5482) OX=226186 GN=BT_3937 PE=4 SV=1	1	16	16	16	56.2	36.294	1309700000	1292000000	1425400000	1496600000	1901700000	2192400000	1664200000	1743600000	1602900000	864610000	917100000	739950000
Q8A0T5	Prephenate dehydratase	BT_3936	Q8A0T5	Q8A0T5_BACTN Prephenate dehydratase OS=Bacteroides thetaiotaomicron (strain ATCC 29148 / DSM 2079 / NCTC 10582 / E50 / VPI-5482) OX=226186 GN=BT_3936 PE=4 SV=1	1	4	4	4	14.2	31.99	88809000	110840000	82447000		30599000		56973000	71166000	64855000
Q8A0T6	Aminotransferase	BT_3935	Q8A0T6	Q8A0T6_BACTN Aminotransferase OS=Bacteroides thetaiotaomicron (strain ATCC 29148 / DSM 2079 / NCTC 10582 / E50 / VPI-5482) OX=226186 GN=BT_3935 PE=3 SV=1	1	15	15	15	48.3	44.16	250610000	359560000	239590000	646380000	622820000	524080000	838800000	788900000	865610000	38143000	17851000	22405000
Q8A0T7	Putative phospho-2-dehydro-3-deoxyheptonate aldolase/chorismate mutase	BT_3934	Q8A0T7	Q8A0T7_BACTN Putative phospho-2-dehydro-3-deoxyheptonate aldolase/chorismate mutase OS=Bacteroides thetaiotaomicron (strain ATCC 29148 / DSM 2079 / NCTC 10582 / E50 / VPI-5482) OX=226186 GN=BT_3934 PE=4 SV=1	1	18	18	18	55.2	39.554	1730000000	1740900000	1812500000	1225900000	1338200000	1296400000	1657600000	1788000000	1766800000	36817000
Q8A0T8	Chorismate mutase/prephenate dehydratase (TyrA)	BT_3933	Q8A0T8	Q8A0T8_BACTN Chorismate mutase/prephenate dehydratase (TyrA) OS=Bacteroides thetaiotaomicron (strain ATCC 29148 / DSM 2079 / NCTC 10582 / E50 / VPI-5482) OX=226186 GN=BT_3933 PE=4 SV=1	1	10	10	10	31.5	29.388	294090000	298300000	314960000	100660000	112210000	80997000	177310000	164450000	141000000		11691000
Q8A0U0	GTP cyclohydrolase 1	folE	Q8A0U0	GCH1_BACTN GTP cyclohydrolase 1 OS=Bacteroides thetaiotaomicron (strain ATCC 29148 / DSM 2079 / NCTC 10582 / E50 / VPI-5482) OX=226186 GN=folE PE=3 SV=1	1	5	5	5	21.4	22.452	83098000	70657000	71160000	99917000	92218000	80060000	76513000	72163000	77065000	64069000	61139000	75539000
Q8A0U1	SPOR domain-containing protein	BT_3930	Q8A0U1	Q8A0U1_BACTN SPOR domain-containing protein OS=Bacteroides thetaiotaomicron (strain ATCC 29148 / DSM 2079 / NCTC 10582 / E50 / VPI-5482) OX=226186 GN=BT_3930 PE=4 SV=1	1	5	5	5	28.2	16.78	112830000	282260000	280260000	213360000	252790000	304350000	219300000	358300000	363810000	34654000	36717000	24828000
Q8A0U2	Triosephosphate isomerase	tpiA	Q8A0U2	TPIS_BACTN Triosephosphate isomerase OS=Bacteroides thetaiotaomicron (strain ATCC 29148 / DSM 2079 / NCTC 10582 / E50 / VPI-5482) OX=226186 GN=tpiA PE=3 SV=1	1	17	17	17	89.7	26.801	14968000000	15916000000	16610000000	16168000000	15911000000	12469000000	16671000000	18565000000	16591000000	5566300000	4216300000	4052800000
Q8A0U4	Uncharacterized protein	BT_3927	Q8A0U4	Q8A0U4_BACTN Uncharacterized protein OS=Bacteroides thetaiotaomicron (strain ATCC 29148 / DSM 2079 / NCTC 10582 / E50 / VPI-5482) OX=226186 GN=BT_3927 PE=4 SV=1	1	6	6	6	35.6	20.557	87126000	54999000	71546000				9708600	11752000	17616000
Q8A0U6	Nucleoside diphosphate kinase	BT_3925	Q8A0U6	Q8A0U6_BACTN Nucleoside diphosphate kinase OS=Bacteroides thetaiotaomicron (strain ATCC 29148 / DSM 2079 / NCTC 10582 / E50 / VPI-5482) OX=226186 GN=BT_3925 PE=3 SV=1	1	6	6	6	57.8	17.435	294910000	299550000	486170000	368760000	292450000	285340000	311020000	345980000	280510000	489250000	124110000	540140000
Q8A0U8	2-C-methyl-D-erythritol 4-phosphate cytidylyltransferase	ispD	Q8A0U8	ISPD_BACTN 2-C-methyl-D-erythritol 4-phosphate cytidylyltransferase OS=Bacteroides thetaiotaomicron (strain ATCC 29148 / DSM 2079 / NCTC 10582 / E50 / VPI-5482) OX=226186 GN=ispD PE=3 SV=1	1	4	4	4	21	24.381	47706000	56618000	50699000	39160000	39689000		46901000	45826000	50474000
Q8A0U9	Putative ThiJ family intracellular protease/amidase	BT_3922	Q8A0U9	Q8A0U9_BACTN Putative ThiJ family intracellular protease/amidase OS=Bacteroides thetaiotaomicron (strain ATCC 29148 / DSM 2079 / NCTC 10582 / E50 / VPI-5482) OX=226186 GN=BT_3922 PE=4 SV=1	1	6	6	6	33.9	19.517	788280000	774250000	851440000	1143400000	1216400000	388980000	1029500000	1066700000	1068400000	625590000	686330000	482370000
Q8A0V0	Putative TonB exported protein	BT_3921	Q8A0V0	Q8A0V0_BACTN Putative TonB exported protein OS=Bacteroides thetaiotaomicron (strain ATCC 29148 / DSM 2079 / NCTC 10582 / E50 / VPI-5482) OX=226186 GN=BT_3921 PE=4 SV=1	1	7	7	7	28.1	30.719	204230000	255500000	204060000	435500000	466060000	272080000	483610000	350590000	414640000	1362000000	1301500000	1185000000
Q8A0V1	Putative tansport related protein	BT_3920	Q8A0V1	Q8A0V1_BACTN Putative tansport related protein OS=Bacteroides thetaiotaomicron (strain ATCC 29148 / DSM 2079 / NCTC 10582 / E50 / VPI-5482) OX=226186 GN=BT_3920 PE=3 SV=1	1	4	4	4	44	12.263	276400000	230030000	251300000	393460000	446380000	403010000	366510000	332830000	344280000	212000000	192730000	233170000
Q8A0V2	Putative biopolymer transport protein	BT_3919	Q8A0V2	Q8A0V2_BACTN Putative biopolymer transport protein OS=Bacteroides thetaiotaomicron (strain ATCC 29148 / DSM 2079 / NCTC 10582 / E50 / VPI-5482) OX=226186 GN=BT_3919 PE=3 SV=1	1	8	8	8	27.6	26.095	694850000	646780000	677070000	1042800000	1064700000	523580000	779790000	823360000	814450000	1518600000	1642300000	1254600000
Q8A0V3	Pyridoxine 5-phosphate synthase	pdxJ	Q8A0V3	PDXJ_BACTN Pyridoxine 5-phosphate synthase OS=Bacteroides thetaiotaomicron (strain ATCC 29148 / DSM 2079 / NCTC 10582 / E50 / VPI-5482) OX=226186 GN=pdxJ PE=3 SV=1	1	18	18	18	88.2	26.229	1528900000	1494400000	1736300000	2228200000	2355900000	2129600000	2731900000	2603700000	2457200000	1423900000	1235300000	1230300000
Q8A0V8	Uncharacterized protein	BT_3913	Q8A0V8	Q8A0V8_BACTN Uncharacterized protein OS=Bacteroides thetaiotaomicron (strain ATCC 29148 / DSM 2079 / NCTC 10582 / E50 / VPI-5482) OX=226186 GN=BT_3913 PE=4 SV=1	1	1	1	1	5.7	22.124	102220000	58180000	64275000	49536000	91209000	168520000	91074000	125650000	96949000	83618000	58068000	108700000
Q8A0V9	Uncharacterized protein	BT_3912	Q8A0V9	Q8A0V9_BACTN Uncharacterized protein OS=Bacteroides thetaiotaomicron (strain ATCC 29148 / DSM 2079 / NCTC 10582 / E50 / VPI-5482) OX=226186 GN=BT_3912 PE=4 SV=1	1	6	6	6	26.6	33.418	233400000	204500000	266950000	158990000	136800000	188420000	157910000	195870000	148000000	163890000	121210000	213720000
Q8A0W0	Malate dehydrogenase	mdh	Q8A0W0	MDH_BACTN Malate dehydrogenase OS=Bacteroides thetaiotaomicron (strain ATCC 29148 / DSM 2079 / NCTC 10582 / E50 / VPI-5482) OX=226186 GN=mdh PE=3 SV=1	1	11	11	11	47.3	32.763	14714000000	15647000000	17873000000	25112000000	23609000000	23276000000	19312000000	20209000000	19123000000	12237000000	8257700000	6488200000
Q8A0W1	VWA containing CoxE family protein	BT_3910	Q8A0W1	Q8A0W1_BACTN VWA containing CoxE family protein OS=Bacteroides thetaiotaomicron (strain ATCC 29148 / DSM 2079 / NCTC 10582 / E50 / VPI-5482) OX=226186 GN=BT_3910 PE=4 SV=1	1	4	4	4	12	41.715	37591000	26352000	32909000	43185000	38420000		24288000		29455000	45315000		51295000
Q8A0W2	Uncharacterized protein	BT_3909	Q8A0W2	Q8A0W2_BACTN Uncharacterized protein OS=Bacteroides thetaiotaomicron (strain ATCC 29148 / DSM 2079 / NCTC 10582 / E50 / VPI-5482) OX=226186 GN=BT_3909 PE=4 SV=1	1	2	2	2	2.8	84.02									19472000
Q8A0W3	AAA_5 domain-containing protein	BT_3908	Q8A0W3	Q8A0W3_BACTN AAA_5 domain-containing protein OS=Bacteroides thetaiotaomicron (strain ATCC 29148 / DSM 2079 / NCTC 10582 / E50 / VPI-5482) OX=226186 GN=BT_3908 PE=4 SV=1	1	12	12	12	38.7	39.615	306420000	333770000	291610000	785610000	766280000	366120000	421090000	464170000	443620000	1010300000	1267700000	1254700000
Q8A0W4	N-6 Adenine-specific DNA methylase	BT_3907	Q8A0W4	Q8A0W4_BACTN N-6 Adenine-specific DNA methylase OS=Bacteroides thetaiotaomicron (strain ATCC 29148 / DSM 2079 / NCTC 10582 / E50 / VPI-5482) OX=226186 GN=BT_3907 PE=4 SV=1	1	2	2	2	5.7	56.689	17762000	24557000		17972000	18940000	17038000	26041000	16167000	17272000
Q8A0W6	Putative alkaline protease aprF	BT_3905	Q8A0W6	Q8A0W6_BACTN Putative alkaline protease aprF OS=Bacteroides thetaiotaomicron (strain ATCC 29148 / DSM 2079 / NCTC 10582 / E50 / VPI-5482) OX=226186 GN=BT_3905 PE=4 SV=1	1	2	2	2	3.7	53.961							5765600
Q8A0W7	Putative multidrug resistance protein	BT_3904	Q8A0W7	Q8A0W7_BACTN Putative multidrug resistance protein OS=Bacteroides thetaiotaomicron (strain ATCC 29148 / DSM 2079 / NCTC 10582 / E50 / VPI-5482) OX=226186 GN=BT_3904 PE=4 SV=1	1	13	13	13	42.1	36.038	537700000	591600000	498860000	853480000	799400000	930160000	838470000	659260000	661740000	307060000	343690000	325300000
Q8A0X2	Transcriptional regulator	BT_3899	Q8A0X2	Q8A0X2_BACTN Transcriptional regulator OS=Bacteroides thetaiotaomicron (strain ATCC 29148 / DSM 2079 / NCTC 10582 / E50 / VPI-5482) OX=226186 GN=BT_3899 PE=4 SV=1	1	6	6	6	49.6	14.355	90702000	90298000	90536000	129810000	140440000	171390000	125680000	136970000	127060000
Q8A0X3	TonB	BT_3898	Q8A0X3	Q8A0X3_BACTN TonB OS=Bacteroides thetaiotaomicron (strain ATCC 29148 / DSM 2079 / NCTC 10582 / E50 / VPI-5482) OX=226186 GN=BT_3898 PE=4 SV=1	1	12	11	12	19.2	68.802	420790000	424640000	441240000	752530000	617750000	856810000	646870000	677990000	744250000	827370000	805100000	979780000
Q8A0X4	Putative thiol:disulfide interchange protein DsbE	BT_3897	Q8A0X4	Q8A0X4_BACTN Putative thiol:disulfide interchange protein DsbE OS=Bacteroides thetaiotaomicron (strain ATCC 29148 / DSM 2079 / NCTC 10582 / E50 / VPI-5482) OX=226186 GN=BT_3897 PE=4 SV=1	1	5	5	5	7.4	72.465	26123000	11243000	24213000	24454000	19591000		13346000	22145000	11896000			78578000
Q8A0X5	TonB	BT_3896	Q8A0X5	Q8A0X5_BACTN TonB OS=Bacteroides thetaiotaomicron (strain ATCC 29148 / DSM 2079 / NCTC 10582 / E50 / VPI-5482) OX=226186 GN=BT_3896 PE=4 SV=1	1	5	5	5	21.1	31.973	22576000	22843000	21755000	31498000	28488000	26980000	40481000	24881000	28231000
Q8A0X6	Iron-sulfur cluster carrier protein	BT_3895	Q8A0X6	Q8A0X6_BACTN Iron-sulfur cluster carrier protein OS=Bacteroides thetaiotaomicron (strain ATCC 29148 / DSM 2079 / NCTC 10582 / E50 / VPI-5482) OX=226186 GN=BT_3895 PE=3 SV=1	1	10	10	10	32.3	39.349	929950000	1336200000	951640000	536790000	444820000	574510000	636380000	627620000	548120000	540020000		57649000
Q8A0X7	tRNA (guanine-N(7)-)-methyltransferase	trmB	Q8A0X7	TRMB_BACTN tRNA (guanine-N(7)-)-methyltransferase OS=Bacteroides thetaiotaomicron (strain ATCC 29148 / DSM 2079 / NCTC 10582 / E50 / VPI-5482) OX=226186 GN=trmB PE=3 SV=2	1	5	5	5	24.2	29.493	82771000	80590000	71719000	13314000			20003000	33197000	11748000
Q8A0X8	Uncharacterized protein	BT_3893	Q8A0X8	Q8A0X8_BACTN Uncharacterized protein OS=Bacteroides thetaiotaomicron (strain ATCC 29148 / DSM 2079 / NCTC 10582 / E50 / VPI-5482) OX=226186 GN=BT_3893 PE=4 SV=1	1	3	3	3	16.4	22.918	351220000	325970000	283150000	614590000	611410000	851310000	349370000	323950000	360590000	2342000000	1890000000	1427500000
Q8A0X9	Branched-chain amino acid aminotransferase	BT_3892	Q8A0X9	Q8A0X9_BACTN Branched-chain amino acid aminotransferase OS=Bacteroides thetaiotaomicron (strain ATCC 29148 / DSM 2079 / NCTC 10582 / E50 / VPI-5482) OX=226186 GN=BT_3892 PE=4 SV=1	1	15	15	15	52.8	37.909	2545500000	2389100000	2457500000	839460000	744370000	1035600000	1358300000	1310600000	1360000000	1184100000	1017600000	622210000
Q8A0Y0	Exodeoxyribonuclease 7 small subunit	BT_3891	Q8A0Y0	Q8A0Y0_BACTN Exodeoxyribonuclease 7 small subunit OS=Bacteroides thetaiotaomicron (strain ATCC 29148 / DSM 2079 / NCTC 10582 / E50 / VPI-5482) OX=226186 GN=BT_3891 PE=3 SV=1	1	5	5	5	57.4	8.013	115680000	144150000	155130000	362220000	434470000	379200000	588160000	557850000	440900000	986260000	1201100000	1102100000
Q8A0Y1	Exodeoxyribonuclease 7 large subunit	BT_3890	Q8A0Y1	Q8A0Y1_BACTN Exodeoxyribonuclease 7 large subunit OS=Bacteroides thetaiotaomicron (strain ATCC 29148 / DSM 2079 / NCTC 10582 / E50 / VPI-5482) OX=226186 GN=BT_3890 PE=3 SV=1	1	5	5	5	15.6	46.603	53762000	51893000	53622000		30988000		44297000	28793000	13038000
Q8A0Y2	Subtilisin-like serine protease	BT_3889	Q8A0Y2	Q8A0Y2_BACTN Subtilisin-like serine protease OS=Bacteroides thetaiotaomicron (strain ATCC 29148 / DSM 2079 / NCTC 10582 / E50 / VPI-5482) OX=226186 GN=BT_3889 PE=3 SV=1	1	13	13	13	29.7	49.381	635020000	615840000	647250000	762550000	840420000	763520000	1072400000	1143700000	1138300000	1425200000	1405700000	1777900000
Q8A0Y3	tRNA-specific 2-thiouridylase MnmA 3	mnmA3	Q8A0Y3	MNMA3_BACTN tRNA-specific 2-thiouridylase MnmA 3 OS=Bacteroides thetaiotaomicron (strain ATCC 29148 / DSM 2079 / NCTC 10582 / E50 / VPI-5482) OX=226186 GN=mnmA3 PE=3 SV=2	1	4	4	4	11	41.308	36252000	33235000	34063000					14600000
Q8A0Y6	Putative phosphohydrolase, Icc family	BT_3885	Q8A0Y6	Q8A0Y6_BACTN Putative phosphohydrolase, Icc family OS=Bacteroides thetaiotaomicron (strain ATCC 29148 / DSM 2079 / NCTC 10582 / E50 / VPI-5482) OX=226186 GN=BT_3885 PE=4 SV=1	1	15	15	15	52.8	37.789	523120000	633260000	551480000	1058000000	1069400000	1015800000	741440000	678530000	621560000	701070000	848880000	935310000
Q8A0Y7	2-C-methyl-D-erythritol 2,4-cyclodiphosphate synthase	ispF	Q8A0Y7	ISPF_BACTN 2-C-methyl-D-erythritol 2,4-cyclodiphosphate synthase OS=Bacteroides thetaiotaomicron (strain ATCC 29148 / DSM 2079 / NCTC 10582 / E50 / VPI-5482) OX=226186 GN=ispF PE=3 SV=1	1	5	5	5	36.5	17.394	128180000	107330000	150050000	128270000	174730000	118850000	154700000	139550000	178690000	51129000	26805000	45142000
Q8A0Y8	2-hydroxyhepta-2,4-diene-1,7-dioate isomerase	BT_3883	Q8A0Y8	Q8A0Y8_BACTN 2-hydroxyhepta-2,4-diene-1,7-dioate isomerase OS=Bacteroides thetaiotaomicron (strain ATCC 29148 / DSM 2079 / NCTC 10582 / E50 / VPI-5482) OX=226186 GN=BT_3883 PE=4 SV=1	1	6	6	6	40.2	22.962	257940000	265380000	237430000	227130000	236990000	243390000	230550000	231590000	238660000	73685000
Q8A0Y9	Redox-sensing transcriptional repressor Rex	rex	Q8A0Y9	REX_BACTN Redox-sensing transcriptional repressor Rex OS=Bacteroides thetaiotaomicron (strain ATCC 29148 / DSM 2079 / NCTC 10582 / E50 / VPI-5482) OX=226186 GN=rex PE=3 SV=1	1	4	4	4	19.5	24.758	67459000	89551000	68447000	68565000	81862000	83035000	81272000	95984000	98959000
Q8A0Z2	Putative translation initiation factor SUI1	BT_3879	Q8A0Z2	Q8A0Z2_BACTN Putative translation initiation factor SUI1 OS=Bacteroides thetaiotaomicron (strain ATCC 29148 / DSM 2079 / NCTC 10582 / E50 / VPI-5482) OX=226186 GN=BT_3879 PE=4 SV=1	1	6	6	6	62.1	12.915	287460000	319900000	327660000	564290000	573520000	496700000	584700000	605560000	613680000	1812800000	2495600000	2257000000
Q8A0Z3	Elongation factor Ts	tsf	Q8A0Z3	EFTS_BACTN Elongation factor Ts OS=Bacteroides thetaiotaomicron (strain ATCC 29148 / DSM 2079 / NCTC 10582 / E50 / VPI-5482) OX=226186 GN=tsf PE=3 SV=1	1	34	34	34	87.3	35.897	34364000000	36650000000	36680000000	57411000000	58569000000	65037000000	57022000000	57482000000	58704000000	118930000000	134550000000	132620000000
Q8A0Z4	30S ribosomal protein S2	rpsB	Q8A0Z4	RS2_BACTN 30S ribosomal protein S2 OS=Bacteroides thetaiotaomicron (strain ATCC 29148 / DSM 2079 / NCTC 10582 / E50 / VPI-5482) OX=226186 GN=rpsB PE=3 SV=1	1	21	21	21	77	30.595	16755000000	17075000000	15186000000	29687000000	27683000000	31065000000	29525000000	29452000000	28750000000	29376000000	25045000000	23619000000
Q8A0Z5	30S ribosomal protein S9	rpsI	Q8A0Z5	RS9_BACTN 30S ribosomal protein S9 OS=Bacteroides thetaiotaomicron (strain ATCC 29148 / DSM 2079 / NCTC 10582 / E50 / VPI-5482) OX=226186 GN=rpsI PE=3 SV=1	1	5	5	5	44.5	14.38	3569800000	3495900000	3350700000	4264300000	4547500000	5464200000	4195900000	3959100000	3703000000	394490000	179510000	41093000
Q8A0Z6	50S ribosomal protein L13	rplM	Q8A0Z6	Q8A0Z6_BACTN 50S ribosomal protein L13 OS=Bacteroides thetaiotaomicron (strain ATCC 29148 / DSM 2079 / NCTC 10582 / E50 / VPI-5482) OX=226186 GN=rplM PE=3 SV=1	1	8	8	8	57.5	17.049	3421800000	3160300000	3513500000	5561200000	5738800000	5412900000	4773400000	5457000000	4940100000	3624400000	2815400000	3879200000
Q8A0Z7	DUF4488 domain-containing protein	BT_3874	Q8A0Z7	Q8A0Z7_BACTN DUF4488 domain-containing protein OS=Bacteroides thetaiotaomicron (strain ATCC 29148 / DSM 2079 / NCTC 10582 / E50 / VPI-5482) OX=226186 GN=BT_3874 PE=4 SV=1	1	6	6	6	46	18.853	161980000	177500000	130870000	268000000	265420000	303200000	243670000	187340000	213170000	232700000	257620000	320680000
Q8A0Z8	Asparagine--tRNA ligase	asnS	Q8A0Z8	SYN_BACTN Asparagine--tRNA ligase OS=Bacteroides thetaiotaomicron (strain ATCC 29148 / DSM 2079 / NCTC 10582 / E50 / VPI-5482) OX=226186 GN=asnS PE=3 SV=1	1	20	20	20	40.9	53.295	2363600000	2273000000	2344800000	954290000	889000000	1184400000	1745700000	1699500000	1703900000	348730000	354700000	296570000
Q8A0Z9	Pseudouridine synthase	BT_3872	Q8A0Z9	Q8A0Z9_BACTN Pseudouridine synthase OS=Bacteroides thetaiotaomicron (strain ATCC 29148 / DSM 2079 / NCTC 10582 / E50 / VPI-5482) OX=226186 GN=BT_3872 PE=3 SV=1	1	22	22	22	50.6	57.242	1813100000	1976100000	2007600000	3163300000	2900200000	4194300000	3749600000	2826500000	2842000000	2635500000	2448600000	2880200000
Q8A100	Adenylosuccinate lyase	BT_3871	Q8A100	Q8A100_BACTN Adenylosuccinate lyase OS=Bacteroides thetaiotaomicron (strain ATCC 29148 / DSM 2079 / NCTC 10582 / E50 / VPI-5482) OX=226186 GN=BT_3871 PE=3 SV=1	1	23	23	23	59.2	51.018	2276400000	2211600000	2330700000	1294600000	1162300000	1380800000	1848700000	1501500000	1532900000	1581400000	1649300000	1758600000
Q8A101	Putative maltose O-acetyltransferase	BT_3870	Q8A101	Q8A101_BACTN Putative maltose O-acetyltransferase OS=Bacteroides thetaiotaomicron (strain ATCC 29148 / DSM 2079 / NCTC 10582 / E50 / VPI-5482) OX=226186 GN=BT_3870 PE=4 SV=1	1	3	3	3	21.3	19.868		9278400	10538000	12355000	15472000		17802000	23777000	21758000
Q8A103	Beta-N-hexosaminidase, glycosyl hyrolase family 20	BT_3868	Q8A103	Q8A103_BACTN Beta-N-hexosaminidase, glycosyl hyrolase family 20 OS=Bacteroides thetaiotaomicron (strain ATCC 29148 / DSM 2079 / NCTC 10582 / E50 / VPI-5482) OX=226186 GN=BT_3868 PE=4 SV=1	1	18	18	18	31	74.689	118380000	142750000	138540000	128180000	130760000	137470000	295030000	293660000	206970000		7863700
Q8A105	Carbamoyl-phosphate synthase (glutamine-hydrolyzing)	BT_3866	Q8A105	Q8A105_BACTN Carbamoyl-phosphate synthase (glutamine-hydrolyzing) OS=Bacteroides thetaiotaomicron (strain ATCC 29148 / DSM 2079 / NCTC 10582 / E50 / VPI-5482) OX=226186 GN=BT_3866 PE=3 SV=1	1	44	39	39	45.8	119.23	3063000000	3021500000	3241600000	697590000	782800000	995590000	773840000	577210000	762500000	429360000	137360000	29252000
Q8A107	Tryptophanyl-tRNA synthetase	BT_3864	Q8A107	Q8A107_BACTN Tryptophanyl-tRNA synthetase OS=Bacteroides thetaiotaomicron (strain ATCC 29148 / DSM 2079 / NCTC 10582 / E50 / VPI-5482) OX=226186 GN=BT_3864 PE=3 SV=1	1	21	21	21	60.7	41.658	3596800000	3736400000	3773300000	3831500000	3721800000	2029600000	5022200000	5452300000	5291000000	2347700000	2413200000	2687000000
Q8A119	Major outer membrane protein OmpA	BT_3852	Q8A119	Q8A119_BACTN Major outer membrane protein OmpA OS=Bacteroides thetaiotaomicron (strain ATCC 29148 / DSM 2079 / NCTC 10582 / E50 / VPI-5482) OX=226186 GN=BT_3852 PE=4 SV=1	1	15	15	15	45.7	43.294	3385900000	3398400000	3427600000	8933500000	10317000000	9715100000	4482300000	5050800000	5418700000	27704000000	27219000000	30110000000
Q8A120	DNA mismatch repair protein MutL	mutL	Q8A120	MUTL_BACTN DNA mismatch repair protein MutL OS=Bacteroides thetaiotaomicron (strain ATCC 29148 / DSM 2079 / NCTC 10582 / E50 / VPI-5482) OX=226186 GN=mutL PE=3 SV=1	1	12	12	12	16.9	70.503	202920000	415230000	375240000	128790000	125160000	463280000	154270000	145210000	144420000
Q8A121	Uncharacterized protein	BT_3850	Q8A121	Q8A121_BACTN Uncharacterized protein OS=Bacteroides thetaiotaomicron (strain ATCC 29148 / DSM 2079 / NCTC 10582 / E50 / VPI-5482) OX=226186 GN=BT_3850 PE=4 SV=1	1	5	5	5	37	11.873	309430000	249690000	195430000	661740000	702220000	630530000	618330000	571670000	654210000	1524700000	1794500000	1831400000
Q8A122	OstA-like_N domain-containing protein	BT_3849	Q8A122	Q8A122_BACTN OstA-like_N domain-containing protein OS=Bacteroides thetaiotaomicron (strain ATCC 29148 / DSM 2079 / NCTC 10582 / E50 / VPI-5482) OX=226186 GN=BT_3849 PE=4 SV=1	1	12	12	12	23.4	66.215	273530000	245360000	250350000	743590000	626750000	831430000	481300000	462640000	474420000	1475500000	1366200000	1518300000
Q8A123	Peptidylprolyl isomerase	BT_3848	Q8A123	Q8A123_BACTN Peptidylprolyl isomerase OS=Bacteroides thetaiotaomicron (strain ATCC 29148 / DSM 2079 / NCTC 10582 / E50 / VPI-5482) OX=226186 GN=BT_3848 PE=4 SV=1	1	29	29	29	55.2	53.073	3208500000	3440900000	3386400000	6933500000	7066800000	7850200000	4836400000	4900300000	4505000000	12930000000	13551000000	13642000000
Q8A124	Uncharacterized protein	BT_3847	Q8A124	Q8A124_BACTN Uncharacterized protein OS=Bacteroides thetaiotaomicron (strain ATCC 29148 / DSM 2079 / NCTC 10582 / E50 / VPI-5482) OX=226186 GN=BT_3847 PE=4 SV=1	1	18	18	18	63.7	33.121	432470000	431870000	402520000	827500000	826260000	975860000	581790000	595650000	523700000	1822100000	2096000000	2080000000
Q8A125	Peptidyl-prolyl cis-trans isomerase	BT_3846	Q8A125	Q8A125_BACTN Peptidyl-prolyl cis-trans isomerase OS=Bacteroides thetaiotaomicron (strain ATCC 29148 / DSM 2079 / NCTC 10582 / E50 / VPI-5482) OX=226186 GN=BT_3846 PE=4 SV=1	1	18	18	18	35.2	59.855	181470000	164580000	182720000	433180000	495480000	545580000	499530000	511380000	506400000	244170000	296320000	348800000
Q8A126	Inosine-5-monophosphate dehydrogenase	guaB	Q8A126	Q8A126_BACTN Inosine-5-monophosphate dehydrogenase OS=Bacteroides thetaiotaomicron (strain ATCC 29148 / DSM 2079 / NCTC 10582 / E50 / VPI-5482) OX=226186 GN=guaB PE=3 SV=1	1	25	25	25	67.1	52.527	6703700000	6832600000	6398000000	3566400000	3514900000	3873600000	3707100000	4172100000	4129700000	1698400000	1155600000	1014300000
Q8A127	ATP-dependent DNA helicase recQ	BT_3844	Q8A127	Q8A127_BACTN ATP-dependent DNA helicase recQ OS=Bacteroides thetaiotaomicron (strain ATCC 29148 / DSM 2079 / NCTC 10582 / E50 / VPI-5482) OX=226186 GN=BT_3844 PE=4 SV=1	1	42	42	42	61.7	82.024	4586200000	4534900000	4457200000	3617700000	3655800000	3547800000	4570800000	4481700000	4336200000	2118700000	2027600000	2220200000
Q8A128	ATP-dependent Clp protease ATP-binding subunit ClpX	clpX	Q8A128	CLPX_BACTN ATP-dependent Clp protease ATP-binding subunit ClpX OS=Bacteroides thetaiotaomicron (strain ATCC 29148 / DSM 2079 / NCTC 10582 / E50 / VPI-5482) OX=226186 GN=clpX PE=3 SV=1	1	17	17	17	48.3	46.08	1232400000	1319200000	1303100000	2023600000	2096300000	2043800000	2259000000	2032600000	2397000000	557760000	500400000	608130000
Q8A129	ATP-dependent Clp protease proteolytic subunit	clpP	Q8A129	CLPP_BACTN ATP-dependent Clp protease proteolytic subunit OS=Bacteroides thetaiotaomicron (strain ATCC 29148 / DSM 2079 / NCTC 10582 / E50 / VPI-5482) OX=226186 GN=clpP PE=3 SV=1	1	8	8	8	38.6	24.487	902590000	696420000	784620000	391410000	556130000	298530000	432160000	524470000	447980000	194250000	57983000	52689000
Q8A130	FKBP-type peptidyl-prolyl cis-transisomerase (Trigger factor)	BT_3841	Q8A130	Q8A130_BACTN FKBP-type peptidyl-prolyl cis-transisomerase (Trigger factor) OS=Bacteroides thetaiotaomicron (strain ATCC 29148 / DSM 2079 / NCTC 10582 / E50 / VPI-5482) OX=226186 GN=BT_3841 PE=4 SV=1	1	36	36	36	74.1	51.626	43722000000	43073000000	41308000000	61555000000	61332000000	63315000000	52696000000	52855000000	55919000000	20333000000	19460000000	18607000000
Q8A131	Putative RNA-binding protein rbpA	BT_3840	Q8A131	Q8A131_BACTN Putative RNA-binding protein rbpA OS=Bacteroides thetaiotaomicron (strain ATCC 29148 / DSM 2079 / NCTC 10582 / E50 / VPI-5482) OX=226186 GN=BT_3840 PE=4 SV=1	1	5	5	5	72.8	8.9361	1141000000	1999100000	1795000000	5185700000	5940600000	3935800000	5911600000	5658900000	5856800000	15761000000	25266000000	24436000000
Q8A132	ABC transporter ATP-binding protein	BT_3839	Q8A132	Q8A132_BACTN ABC transporter ATP-binding protein OS=Bacteroides thetaiotaomicron (strain ATCC 29148 / DSM 2079 / NCTC 10582 / E50 / VPI-5482) OX=226186 GN=BT_3839 PE=4 SV=1	1	11	11	11	47.7	28.946	192020000	218380000	218760000	266800000	213590000	227830000	231540000	230760000	208540000	67206000	175400000
Q8A134	ABC transporter ATP-binding protein	BT_3837	Q8A134	Q8A134_BACTN ABC transporter ATP-binding protein OS=Bacteroides thetaiotaomicron (strain ATCC 29148 / DSM 2079 / NCTC 10582 / E50 / VPI-5482) OX=226186 GN=BT_3837 PE=4 SV=1	1	6	6	6	25.9	29.059	99699000	117960000	93648000	69247000	52213000		79614000	72487000	99802000
Q8A135	GTPase Der	der	Q8A135	DER_BACTN GTPase Der OS=Bacteroides thetaiotaomicron (strain ATCC 29148 / DSM 2079 / NCTC 10582 / E50 / VPI-5482) OX=226186 GN=der PE=3 SV=1	1	13	13	13	41.4	49.722	544980000	649220000	559370000	77755000	125250000	31234000	338570000	399830000	341680000	20933000
Q8A136	GTPase Era	era	Q8A136	Q8A136_BACTN GTPase Era OS=Bacteroides thetaiotaomicron (strain ATCC 29148 / DSM 2079 / NCTC 10582 / E50 / VPI-5482) OX=226186 GN=era PE=3 SV=1	1	6	6	6	20.1	33.82	88959000	60910000	88907000	191680000		302190000	48035000	39920000	34620000	10640000	31992000
Q8A137	3-oxoacyl-[acyl-carrier-protein] synthase 3 protein 2	fabH2	Q8A137	FABH2_BACTN 3-oxoacyl-[acyl-carrier-protein] synthase 3 protein 2 OS=Bacteroides thetaiotaomicron (strain ATCC 29148 / DSM 2079 / NCTC 10582 / E50 / VPI-5482) OX=226186 GN=fabH2 PE=3 SV=1	1	12	11	12	48.7	36.978	951460000	880670000	987460000	185320000	203860000	340180000	218780000	337370000	299810000	212040000	77965000
Q8A144	Putative bacterioferritin-related protein	BT_3823	Q8A144	Q8A144_BACTN Putative bacterioferritin-related protein OS=Bacteroides thetaiotaomicron (strain ATCC 29148 / DSM 2079 / NCTC 10582 / E50 / VPI-5482) OX=226186 GN=BT_3823 PE=4 SV=1	1	9	9	9	59.4	19.555	797070000	663800000	654500000	846250000	957120000	1179900000	620330000	678140000	661780000	1463900000	1810000000	1433400000
Q8A146	Methylenetetrahydrofolate reductase	BT_3821	Q8A146	Q8A146_BACTN Methylenetetrahydrofolate reductase OS=Bacteroides thetaiotaomicron (strain ATCC 29148 / DSM 2079 / NCTC 10582 / E50 / VPI-5482) OX=226186 GN=BT_3821 PE=3 SV=1	1	12	12	12	38.8	36.041	479660000	472620000	346320000	193480000	177430000	258070000	293440000	309500000	371480000	37081000	23531000
Q8A147	Putative DNA polymerase III, delta subunit	BT_3820	Q8A147	Q8A147_BACTN Putative DNA polymerase III, delta subunit OS=Bacteroides thetaiotaomicron (strain ATCC 29148 / DSM 2079 / NCTC 10582 / E50 / VPI-5482) OX=226186 GN=BT_3820 PE=4 SV=1	1	4	4	4	12.8	43.431	18916000	44815000	30741000		18705000		13589000
Q8A148	PSP1 C-terminal domain-containing protein	BT_3819	Q8A148	Q8A148_BACTN PSP1 C-terminal domain-containing protein OS=Bacteroides thetaiotaomicron (strain ATCC 29148 / DSM 2079 / NCTC 10582 / E50 / VPI-5482) OX=226186 GN=BT_3819 PE=4 SV=1	1	14	14	14	29.2	61.218	593760000	585490000	619170000	835440000	1015700000	1870100000	1151600000	1019500000	1092900000	4054100000	4712400000	5697800000
Q8A149	Uncharacterized protein	BT_3818	Q8A149	Q8A149_BACTN Uncharacterized protein OS=Bacteroides thetaiotaomicron (strain ATCC 29148 / DSM 2079 / NCTC 10582 / E50 / VPI-5482) OX=226186 GN=BT_3818 PE=4 SV=1	1	3	3	3	18.2	17.938	47746000	61345000	49999000	154940000	134770000	154500000	99180000	99432000	104770000	275810000	326610000	378180000
Q8A154	Rod shape-determining protein MreB	BT_3813	Q8A154	Q8A154_BACTN Rod shape-determining protein MreB OS=Bacteroides thetaiotaomicron (strain ATCC 29148 / DSM 2079 / NCTC 10582 / E50 / VPI-5482) OX=226186 GN=BT_3813 PE=4 SV=1	1	9	9	9	38.2	36.933	1260000000	1107000000	1218400000	1905800000	1850500000	1562700000	1518800000	2098400000	1620200000	854130000	815450000	982000000
Q8A155	Bifunctional purine biosynthesis protein PurH	purH	Q8A155	PUR9_BACTN Bifunctional purine biosynthesis protein PurH OS=Bacteroides thetaiotaomicron (strain ATCC 29148 / DSM 2079 / NCTC 10582 / E50 / VPI-5482) OX=226186 GN=purH PE=3 SV=1	1	22	22	22	47.5	55.879	9694200000	8767300000	9470800000	8936900000	8628800000	9533200000	9935000000	8831300000	9275000000	1026100000	958090000	698740000
Q8A156	Putative endothelin-converting enzyme	BT_3811	Q8A156	Q8A156_BACTN Putative endothelin-converting enzyme OS=Bacteroides thetaiotaomicron (strain ATCC 29148 / DSM 2079 / NCTC 10582 / E50 / VPI-5482) OX=226186 GN=BT_3811 PE=4 SV=1	1	21	21	21	48	51.608	2291100000	2336000000	2207400000	4027200000	4264400000	3527900000	3264600000	3234600000	3296400000	6430800000	6838700000	7366800000
Q8A157	Putative endothelin-converting enzyme	BT_3810	Q8A157	Q8A157_BACTN Putative endothelin-converting enzyme OS=Bacteroides thetaiotaomicron (strain ATCC 29148 / DSM 2079 / NCTC 10582 / E50 / VPI-5482) OX=226186 GN=BT_3810 PE=4 SV=1	1	10	10	10	39.7	23.908	644580000	572700000	618590000	850870000	952890000	589650000	722750000	765270000	682790000	1556500000	1696900000	1731000000
Q8A158	ABC transporter ATP-binding protein	BT_3809	Q8A158	Q8A158_BACTN ABC transporter ATP-binding protein OS=Bacteroides thetaiotaomicron (strain ATCC 29148 / DSM 2079 / NCTC 10582 / E50 / VPI-5482) OX=226186 GN=BT_3809 PE=4 SV=1	1	15	14	14	25.2	74.129	118060000	143350000	149450000	75999000	78759000	96905000	59517000	127670000	101150000	60884000	91631000	66676000
Q8A159	Nucleotidyltransferase family protein	BT_3808	Q8A159	Q8A159_BACTN Nucleotidyltransferase family protein OS=Bacteroides thetaiotaomicron (strain ATCC 29148 / DSM 2079 / NCTC 10582 / E50 / VPI-5482) OX=226186 GN=BT_3808 PE=4 SV=1	1	14	14	14	58.4	33.854	12765000000	13127000000	12415000000	15723000000	17025000000	14177000000	15520000000	14783000000	17215000000	12772000000	15457000000	13905000000
Q8A160	Putative outer membrane protein	BT_3807	Q8A160	Q8A160_BACTN Putative outer membrane protein OS=Bacteroides thetaiotaomicron (strain ATCC 29148 / DSM 2079 / NCTC 10582 / E50 / VPI-5482) OX=226186 GN=BT_3807 PE=4 SV=1	1	4	4	4	6.2	89.936	9275800	15431000	7779500				10251000
Q8A161	Uncharacterized protein	BT_3806	Q8A161	Q8A161_BACTN Uncharacterized protein OS=Bacteroides thetaiotaomicron (strain ATCC 29148 / DSM 2079 / NCTC 10582 / E50 / VPI-5482) OX=226186 GN=BT_3806 PE=4 SV=1	1	23	23	23	18.3	163.3	218280000	264200000	252570000	169310000	210540000	159040000	226220000	246130000	217230000	41597000		16818000
Q8A162	Two-component system sensor histidine kinase	BT_3805	Q8A162	Q8A162_BACTN Two-component system sensor histidine kinase OS=Bacteroides thetaiotaomicron (strain ATCC 29148 / DSM 2079 / NCTC 10582 / E50 / VPI-5482) OX=226186 GN=BT_3805 PE=4 SV=1	1	9	9	9	11.8	88.166	40490000	51410000	36329000	43299000	29748000	52566000	41830000	47581000	43572000	46415000	75453000	111230000
Q8A164	Putative zinc protease	BT_3803	Q8A164	Q8A164_BACTN Putative zinc protease OS=Bacteroides thetaiotaomicron (strain ATCC 29148 / DSM 2079 / NCTC 10582 / E50 / VPI-5482) OX=226186 GN=BT_3803 PE=4 SV=1	1	7	7	7	17	47.217	69817000	68473000	78685000	83591000	75409000	116550000	122400000	99743000	116630000	76654000	80809000	109070000
Q8A165	Peptidyl-prolyl cis-trans isomerase	BT_3802	Q8A165	Q8A165_BACTN Peptidyl-prolyl cis-trans isomerase OS=Bacteroides thetaiotaomicron (strain ATCC 29148 / DSM 2079 / NCTC 10582 / E50 / VPI-5482) OX=226186 GN=BT_3802 PE=3 SV=1	1	19	19	19	60.6	31.339	9169700000	9449600000	9254700000	15591000000	16245000000	13183000000	12046000000	12523000000	12599000000	33549000000	38860000000	38908000000
Q8A166	RteB, two-component system response regulator	BT_3801	Q8A166	Q8A166_BACTN RteB, two-component system response regulator OS=Bacteroides thetaiotaomicron (strain ATCC 29148 / DSM 2079 / NCTC 10582 / E50 / VPI-5482) OX=226186 GN=BT_3801 PE=4 SV=1	1	12	12	12	29.8	50.678	279970000	194670000	255520000	205600000	177140000	198150000	433660000	312720000	217950000	56971000	20214000	158420000
Q8A182	Putative alpha-1,2-mannosidase	BT_3784	Q8A182	Q8A182_BACTN Putative alpha-1,2-mannosidase OS=Bacteroides thetaiotaomicron (strain ATCC 29148 / DSM 2079 / NCTC 10582 / E50 / VPI-5482) OX=226186 GN=BT_3784 PE=4 SV=1	1	14	8	8	25.1	86.509	171530000	202580000	131350000	95760000	91697000	108460000	64677000	56425000	75677000	31968000
Q8A183	Putative endonuclease/exonuclease/phosphatase family protein	BT_3783	Q8A183	Q8A183_BACTN Putative endonuclease/exonuclease/phosphatase family protein OS=Bacteroides thetaiotaomicron (strain ATCC 29148 / DSM 2079 / NCTC 10582 / E50 / VPI-5482) OX=226186 GN=BT_3783 PE=1 SV=1	1	15	7	7	50.8	36.253	179120000	195140000	165300000	283820000	332440000	325840000	174140000	133790000	146360000	493030000	512630000	474110000
Q8A184	Glycoside hydrolase family 73	BT_3782	Q8A184	Q8A184_BACTN Glycoside hydrolase family 73 OS=Bacteroides thetaiotaomicron (strain ATCC 29148 / DSM 2079 / NCTC 10582 / E50 / VPI-5482) OX=226186 GN=BT_3782 PE=1 SV=1	1	4	3	4	11.9	44.551	28440000		25300000	13344000	19512000		16323000
Q8A185	Uncharacterized protein	BT_3781	Q8A185	Q8A185_BACTN Uncharacterized protein OS=Bacteroides thetaiotaomicron (strain ATCC 29148 / DSM 2079 / NCTC 10582 / E50 / VPI-5482) OX=226186 GN=BT_3781 PE=1 SV=1	1	16	10	16	34.9	54.714	502030000	412140000	373940000	395630000	387090000	456350000	240720000	228720000	224360000	377740000	414660000	402050000
Q8A186	Putative glycosidase, PH117-related	BT_3780	Q8A186	Q8A186_BACTN Putative glycosidase, PH117-related OS=Bacteroides thetaiotaomicron (strain ATCC 29148 / DSM 2079 / NCTC 10582 / E50 / VPI-5482) OX=226186 GN=BT_3780 PE=1 SV=1	1	6	6	6	22.5	43.011		47820000	48938000
Q8A192	Alpha-mannosidase	BT_3774	Q8A192	Q8A192_BACTN Alpha-mannosidase OS=Bacteroides thetaiotaomicron (strain ATCC 29148 / DSM 2079 / NCTC 10582 / E50 / VPI-5482) OX=226186 GN=BT_3774 PE=4 SV=1	1	5	5	5	5.4	133.95					22653000		32149000	27982000	37327000
Q8A193	Alpha-1,2-mannosidase, putative	BT_3773	Q8A193	Q8A193_BACTN Alpha-1,2-mannosidase, putative OS=Bacteroides thetaiotaomicron (strain ATCC 29148 / DSM 2079 / NCTC 10582 / E50 / VPI-5482) OX=226186 GN=BT_3773 PE=4 SV=1	1	2	2	2	2.9	84.871	28778000	22885000	24146000
Q8A194	Ribosomal large subunit pseudouridine synthase D	BT_3772	Q8A194	Q8A194_BACTN Ribosomal large subunit pseudouridine synthase D OS=Bacteroides thetaiotaomicron (strain ATCC 29148 / DSM 2079 / NCTC 10582 / E50 / VPI-5482) OX=226186 GN=BT_3772 PE=4 SV=1	1	2	2	2	10.3	25.415	24067000	22165000	19236000		10152000	13427000		20644000	20751000			13370000
Q8A195	3-oxoacyl-[acyl-carrier-protein] reductase	BT_3771	Q8A195	Q8A195_BACTN 3-oxoacyl-[acyl-carrier-protein] reductase OS=Bacteroides thetaiotaomicron (strain ATCC 29148 / DSM 2079 / NCTC 10582 / E50 / VPI-5482) OX=226186 GN=BT_3771 PE=3 SV=1	1	15	15	15	83.9	26.223	13122000000	14159000000	12728000000	16450000000	16366000000	17157000000	15648000000	16223000000	15966000000	5349200000	3690500000	3023500000
Q8A197	Uncharacterized protein	BT_3769	Q8A197	Q8A197_BACTN Uncharacterized protein OS=Bacteroides thetaiotaomicron (strain ATCC 29148 / DSM 2079 / NCTC 10582 / E50 / VPI-5482) OX=226186 GN=BT_3769 PE=4 SV=1	1	8	8	8	34.3	16.953	394290000	404250000	352800000	960390000	782240000	951280000	937810000	942650000	975260000	3239500000	3163200000	3813700000
Q8A199	Lactaldehyde reductase	BT_3767	Q8A199	Q8A199_BACTN Lactaldehyde reductase OS=Bacteroides thetaiotaomicron (strain ATCC 29148 / DSM 2079 / NCTC 10582 / E50 / VPI-5482) OX=226186 GN=BT_3767 PE=4 SV=1	1	13	13	13	41.1	40.731	692920000	725360000	714190000	289270000	233880000	321720000	210810000	188430000	173990000	92982000	164010000	130150000
Q8A1A4	Arginine repressor	argR	Q8A1A4	ARGR_BACTN Arginine repressor OS=Bacteroides thetaiotaomicron (strain ATCC 29148 / DSM 2079 / NCTC 10582 / E50 / VPI-5482) OX=226186 GN=argR PE=3 SV=1	1	6	6	6	42.7	17.477	183250000	212730000	234160000	250730000	227610000	222880000	246050000	215320000	214200000	64052000	49355000	21178000
Q8A1A5	Uncharacterized protein	BT_3761	Q8A1A5	Q8A1A5_BACTN Uncharacterized protein OS=Bacteroides thetaiotaomicron (strain ATCC 29148 / DSM 2079 / NCTC 10582 / E50 / VPI-5482) OX=226186 GN=BT_3761 PE=4 SV=1	1	2	2	2	11.5	21.444	24877000	28649000	13995000
Q8A1A6	Argininosuccinate synthase	BT_3760	Q8A1A6	Q8A1A6_BACTN Argininosuccinate synthase OS=Bacteroides thetaiotaomicron (strain ATCC 29148 / DSM 2079 / NCTC 10582 / E50 / VPI-5482) OX=226186 GN=BT_3760 PE=4 SV=1	1	17	17	17	48.8	45.155	675820000	671980000	599070000	260430000	269460000	336990000	402880000	372480000	369120000	194320000	268430000	289010000
Q8A1A7	N-acetyl-gamma-glutamyl-phosphate reductase	argC	Q8A1A7	ARGC_BACTN N-acetyl-gamma-glutamyl-phosphate reductase OS=Bacteroides thetaiotaomicron (strain ATCC 29148 / DSM 2079 / NCTC 10582 / E50 / VPI-5482) OX=226186 GN=argC PE=3 SV=1	1	14	14	14	52.2	35.838	489450000	458060000	506320000	507800000	581660000	486830000	443640000	510200000	454870000	122310000	34308000
Q8A1A8	Acetylornithine aminotransferase	BT_3758	Q8A1A8	Q8A1A8_BACTN Acetylornithine aminotransferase OS=Bacteroides thetaiotaomicron (strain ATCC 29148 / DSM 2079 / NCTC 10582 / E50 / VPI-5482) OX=226186 GN=BT_3758 PE=3 SV=1	1	8	8	8	27.6	41.095	532530000	392800000	496930000	328530000	296820000	44086000	248330000	379160000	242290000	149670000	55013000	24721000
Q8A1A9	Pyrroline-5-carboxylate reductase	proC	Q8A1A9	Q8A1A9_BACTN Pyrroline-5-carboxylate reductase OS=Bacteroides thetaiotaomicron (strain ATCC 29148 / DSM 2079 / NCTC 10582 / E50 / VPI-5482) OX=226186 GN=proC PE=3 SV=1	1	6	6	6	36.2	27.323	245420000	267880000	256080000	359060000	336290000	168420000	177340000	263790000	237480000	62888000		19032000
Q8A1B0	Transcriptional regulator	BT_3756	Q8A1B0	Q8A1B0_BACTN Transcriptional regulator OS=Bacteroides thetaiotaomicron (strain ATCC 29148 / DSM 2079 / NCTC 10582 / E50 / VPI-5482) OX=226186 GN=BT_3756 PE=4 SV=1	1	7	7	7	46.2	20.9	186680000	187260000	186230000	112980000	107970000	119680000	155080000	146120000	161650000		64528000	77717000
Q8A1B1	Acetyl-coenzyme A synthetase	BT_3755	Q8A1B1	Q8A1B1_BACTN Acetyl-coenzyme A synthetase OS=Bacteroides thetaiotaomicron (strain ATCC 29148 / DSM 2079 / NCTC 10582 / E50 / VPI-5482) OX=226186 GN=BT_3755 PE=4 SV=1	1	13	13	13	34.8	62.169	497450000	565850000	449280000	49928000	167380000	69138000	276830000	197360000	190940000
Q8A1B2	Concanavalin A-like lectin/glucanase	BT_3754	Q8A1B2	Q8A1B2_BACTN Concanavalin A-like lectin/glucanase OS=Bacteroides thetaiotaomicron (strain ATCC 29148 / DSM 2079 / NCTC 10582 / E50 / VPI-5482) OX=226186 GN=BT_3754 PE=4 SV=1	1	1	1	1	3.5	44.247					11103000
Q8A1B3	Endo-beta-N-acetylglucosaminidase F2 (Mannosyl-glycoprotein endo-beta-N-acetyl-glucosaminidase F2)	BT_3753	Q8A1B3	Q8A1B3_BACTN Endo-beta-N-acetylglucosaminidase F2 (Mannosyl-glycoprotein endo-beta-N-acetyl-glucosaminidase F2) OS=Bacteroides thetaiotaomicron (strain ATCC 29148 / DSM 2079 / NCTC 10582 / E50 / VPI-5482) OX=226186 GN=BT_3753 PE=4 SV=1	1	2	2	2	6.5	41.863	5907700	7310300	6638900		6308700			6535900
Q8A1B7	Putative anti-sigma factor	BT_3749	Q8A1B7	Q8A1B7_BACTN Putative anti-sigma factor OS=Bacteroides thetaiotaomicron (strain ATCC 29148 / DSM 2079 / NCTC 10582 / E50 / VPI-5482) OX=226186 GN=BT_3749 PE=4 SV=1	1	6	6	6	19.3	36.781	47705000	58845000	41254000	155510000		61772000	79073000	64578000	63762000	61005000	122480000	186230000
Q8A1B8	RNA polymerase ECF-type sigma factor	BT_3748	Q8A1B8	Q8A1B8_BACTN RNA polymerase ECF-type sigma factor OS=Bacteroides thetaiotaomicron (strain ATCC 29148 / DSM 2079 / NCTC 10582 / E50 / VPI-5482) OX=226186 GN=BT_3748 PE=3 SV=1	1	3	3	3	19.4	20.897	72882000	120730000	58072000	126890000	52537000	108820000	58115000	64530000	81673000	111250000	80040000	138830000
Q8A1C1	PCMD domain-containing protein	BT_3745	Q8A1C1	Q8A1C1_BACTN PCMD domain-containing protein OS=Bacteroides thetaiotaomicron (strain ATCC 29148 / DSM 2079 / NCTC 10582 / E50 / VPI-5482) OX=226186 GN=BT_3745 PE=1 SV=1	1	11	11	11	29.7	41.221	544910000	420260000	521120000	436730000	417990000	462450000	300930000	252030000	246570000	130640000	216860000	142310000
Q8A1C2	OMP_b-brl_2 domain-containing protein	BT_3744	Q8A1C2	Q8A1C2_BACTN OMP_b-brl_2 domain-containing protein OS=Bacteroides thetaiotaomicron (strain ATCC 29148 / DSM 2079 / NCTC 10582 / E50 / VPI-5482) OX=226186 GN=BT_3744 PE=4 SV=1	1	7	7	7	37.2	29.44	196050000	118060000	116470000	93942000	185550000	213310000	39064000	17009000	40375000	616500000	482500000	875590000
Q8A1C3	Uncharacterized protein	BT_3743	Q8A1C3	Q8A1C3_BACTN Uncharacterized protein OS=Bacteroides thetaiotaomicron (strain ATCC 29148 / DSM 2079 / NCTC 10582 / E50 / VPI-5482) OX=226186 GN=BT_3743 PE=4 SV=1	1	13	13	13	37.9	54.641	1821300000	1727500000	1597100000	433250000	472050000	363100000	439740000	477840000	383910000	241110000	234270000	88163000
Q8A1C4	Uncharacterized protein	BT_3742	Q8A1C4	Q8A1C4_BACTN Uncharacterized protein OS=Bacteroides thetaiotaomicron (strain ATCC 29148 / DSM 2079 / NCTC 10582 / E50 / VPI-5482) OX=226186 GN=BT_3742 PE=4 SV=1	1	27	27	27	63.8	54.177	10027000000	10125000000	9963200000	3446300000	3584100000	3757800000	2659500000	3057800000	3070500000	4312900000	2591400000	1909400000
Q8A1C6	Fib_succ_major domain-containing protein	BT_3740	Q8A1C6	Q8A1C6_BACTN Fib_succ_major domain-containing protein OS=Bacteroides thetaiotaomicron (strain ATCC 29148 / DSM 2079 / NCTC 10582 / E50 / VPI-5482) OX=226186 GN=BT_3740 PE=4 SV=1	1	4	4	4	8.7	68.459	32206000	32779000		54669000	53417000	94107000	67853000	42892000	63956000	69008000	65651000	102730000
Q8A1C8	Two-component system sensor histidine kinase/response regulator, hybrid (One-component system)	BT_3738	Q8A1C8	Q8A1C8_BACTN Two-component system sensor histidine kinase/response regulator, hybrid (One-component system) OS=Bacteroides thetaiotaomicron (strain ATCC 29148 / DSM 2079 / NCTC 10582 / E50 / VPI-5482) OX=226186 GN=BT_3738 PE=4 SV=1	1	5	4	4	3.7	151.83	21556000	25385000	18951000				23981000	20039000	18634000
Q8A1C9	Uncharacterized protein	BT_3737	Q8A1C9	Q8A1C9_BACTN Uncharacterized protein OS=Bacteroides thetaiotaomicron (strain ATCC 29148 / DSM 2079 / NCTC 10582 / E50 / VPI-5482) OX=226186 GN=BT_3737 PE=4 SV=1	1	5	5	5	48	10.668	486150000	489010000	471490000	944980000	968230000	1172100000	461950000	490780000	516760000	2114000000	2336600000	2279400000
Q8A1D0	Uncharacterized protein	BT_3736	Q8A1D0	Q8A1D0_BACTN Uncharacterized protein OS=Bacteroides thetaiotaomicron (strain ATCC 29148 / DSM 2079 / NCTC 10582 / E50 / VPI-5482) OX=226186 GN=BT_3736 PE=4 SV=1	1	7	7	7	41.7	10.949	1763100000	2357200000	2103300000	4400700000	4216000000	4942000000	1721300000	2180100000	2353400000	16261000000	19003000000	19284000000
Q8A1D2	Oxidoreductase	BT_3734	Q8A1D2	Q8A1D2_BACTN Oxidoreductase OS=Bacteroides thetaiotaomicron (strain ATCC 29148 / DSM 2079 / NCTC 10582 / E50 / VPI-5482) OX=226186 GN=BT_3734 PE=4 SV=1	1	6	6	6	14	45.984	95421000	53318000	62688000		12516000		14735000	13814000	8510300
Q8A1D3	Argininosuccinate lyase	argH	Q8A1D3	ARLY_BACTN Argininosuccinate lyase OS=Bacteroides thetaiotaomicron (strain ATCC 29148 / DSM 2079 / NCTC 10582 / E50 / VPI-5482) OX=226186 GN=argH PE=3 SV=1	1	12	12	12	23.5	50.628	354500000	320740000	208990000	364480000	333280000	363780000	318960000	317720000	195070000	42771000	50269000
Q8A1D4	Uncharacterized protein	BT_3732	Q8A1D4	Q8A1D4_BACTN Uncharacterized protein OS=Bacteroides thetaiotaomicron (strain ATCC 29148 / DSM 2079 / NCTC 10582 / E50 / VPI-5482) OX=226186 GN=BT_3732 PE=4 SV=1	1	7	7	7	41.9	15.398	274170000	362780000	356150000	737850000	694860000	801370000	700090000	585480000	730270000	461610000	539780000	570760000
Q8A1D5	Orotate phosphoribosyltransferase	pyrE	Q8A1D5	PYRE_BACTN Orotate phosphoribosyltransferase OS=Bacteroides thetaiotaomicron (strain ATCC 29148 / DSM 2079 / NCTC 10582 / E50 / VPI-5482) OX=226186 GN=pyrE PE=3 SV=1	1	10	10	10	66	23.453	2469500000	2248600000	2536600000	2640800000	2387200000	1617900000	1942700000	2207900000	2005900000	1605800000	806670000	294590000
Q8A1D6	Regulatory protein RecX	recX	Q8A1D6	Q8A1D6_BACTN Regulatory protein RecX OS=Bacteroides thetaiotaomicron (strain ATCC 29148 / DSM 2079 / NCTC 10582 / E50 / VPI-5482) OX=226186 GN=recX PE=3 SV=1	1	2	2	2	15	18.975				55320000	29182000	39461000		23600000	13984000	35116000	19807000	34817000
Q8A1D8	Riboflavin biosynthesis protein RibD	BT_3728	Q8A1D8	Q8A1D8_BACTN Riboflavin biosynthesis protein RibD OS=Bacteroides thetaiotaomicron (strain ATCC 29148 / DSM 2079 / NCTC 10582 / E50 / VPI-5482) OX=226186 GN=BT_3728 PE=3 SV=1	1	3	3	3	10.6	38.461											49101000	42649000
Q8A1D9	Uncharacterized protein	BT_3727	Q8A1D9	Q8A1D9_BACTN Uncharacterized protein OS=Bacteroides thetaiotaomicron (strain ATCC 29148 / DSM 2079 / NCTC 10582 / E50 / VPI-5482) OX=226186 GN=BT_3727 PE=4 SV=1	1	20	20	20	50.7	55.054	3241000000	3268800000	3189400000	5390400000	4810000000	5370300000	3717500000	3688000000	4073100000	8662900000	9654200000	9788200000
Q8A1E0	Isoprenyl transferase	uppS	Q8A1E0	ISPT_BACTN Isoprenyl transferase OS=Bacteroides thetaiotaomicron (strain ATCC 29148 / DSM 2079 / NCTC 10582 / E50 / VPI-5482) OX=226186 GN=uppS PE=3 SV=1	1	4	4	4	16.8	28.276	191020000	173790000	171150000	82827000	113370000	90117000	122440000	131490000	92524000
Q8A1E1	Putative outer membrane protein	BT_3725	Q8A1E1	Q8A1E1_BACTN Putative outer membrane protein OS=Bacteroides thetaiotaomicron (strain ATCC 29148 / DSM 2079 / NCTC 10582 / E50 / VPI-5482) OX=226186 GN=BT_3725 PE=4 SV=1	1	12	12	12	13.9	101.41	204140000	253960000	236390000	85918000	80467000	105960000	263980000	80108000	66594000	38037000	111120000	30404000
Q8A1E2	Cationic outer membrane protein	BT_3724	Q8A1E2	Q8A1E2_BACTN Cationic outer membrane protein OS=Bacteroides thetaiotaomicron (strain ATCC 29148 / DSM 2079 / NCTC 10582 / E50 / VPI-5482) OX=226186 GN=BT_3724 PE=4 SV=1	1	16	16	16	77.8	19.17	3449600000	4178600000	4140400000	7807800000	8066000000	6920900000	10250000000	9407300000	7825900000	20689000000	21669000000	21438000000
Q8A1E3	Putative outer membrane protein OmpH	BT_3723	Q8A1E3	Q8A1E3_BACTN Putative outer membrane protein OmpH OS=Bacteroides thetaiotaomicron (strain ATCC 29148 / DSM 2079 / NCTC 10582 / E50 / VPI-5482) OX=226186 GN=BT_3723 PE=4 SV=1	1	18	18	18	88.5	17.793	28191000000	32678000000	33742000000	61090000000	64577000000	85300000000	69089000000	63897000000	64600000000	247130000000	257580000000	255940000000
Q8A1E4	Glutamate racemase	murI	Q8A1E4	Q8A1E4_BACTN Glutamate racemase OS=Bacteroides thetaiotaomicron (strain ATCC 29148 / DSM 2079 / NCTC 10582 / E50 / VPI-5482) OX=226186 GN=murI PE=3 SV=1	1	10	10	10	38.2	31.466	190460000	212610000	187440000	191720000	202110000	172380000	262290000	231010000	242560000
Q8A1E5	DUF2007 domain-containing protein	BT_3721	Q8A1E5	Q8A1E5_BACTN DUF2007 domain-containing protein OS=Bacteroides thetaiotaomicron (strain ATCC 29148 / DSM 2079 / NCTC 10582 / E50 / VPI-5482) OX=226186 GN=BT_3721 PE=4 SV=1	1	3	3	3	42.9	8.5806	678540000	872770000	842440000	1944300000	2530000000	1918100000	2232700000	2231700000	2498900000	3786100000	6657600000	6043900000
Q8A1E6	Aminotransferase	BT_3720	Q8A1E6	Q8A1E6_BACTN Aminotransferase OS=Bacteroides thetaiotaomicron (strain ATCC 29148 / DSM 2079 / NCTC 10582 / E50 / VPI-5482) OX=226186 GN=BT_3720 PE=3 SV=1	1	2	2	2	3.9	42.822	8655200	7800500
Q8A1E7	Glutamate 5-kinase	proB	Q8A1E7	PROB_BACTN Glutamate 5-kinase OS=Bacteroides thetaiotaomicron (strain ATCC 29148 / DSM 2079 / NCTC 10582 / E50 / VPI-5482) OX=226186 GN=proB PE=3 SV=1	1	10	10	10	35.6	39.453	161370000	178140000	186690000	158630000	170200000	166170000	174650000	218030000	239020000
Q8A1E8	Gamma-glutamyl phosphate reductase	proA	Q8A1E8	PROA_BACTN Gamma-glutamyl phosphate reductase OS=Bacteroides thetaiotaomicron (strain ATCC 29148 / DSM 2079 / NCTC 10582 / E50 / VPI-5482) OX=226186 GN=proA PE=3 SV=1	1	11	11	11	31.2	45.644	258900000	332720000	259520000	376580000	429010000	394520000	663060000	382350000	455030000	132370000	108250000	71872000
Q8A1E9	N-succinylornithine carbamoyltransferase	argF	Q8A1E9	SOTC_BACTN N-succinylornithine carbamoyltransferase OS=Bacteroides thetaiotaomicron (strain ATCC 29148 / DSM 2079 / NCTC 10582 / E50 / VPI-5482) OX=226186 GN=argF PE=3 SV=1	1	9	9	9	34	36.382	433270000	451030000	438430000	157180000	140090000	150820000	235400000	218160000	203430000
Q8A1F0	Rhodanese-like protein	BT_3716	Q8A1F0	Q8A1F0_BACTN Rhodanese-like protein OS=Bacteroides thetaiotaomicron (strain ATCC 29148 / DSM 2079 / NCTC 10582 / E50 / VPI-5482) OX=226186 GN=BT_3716 PE=4 SV=1	1	6	6	6	44.6	14.553	931910000	771490000	1002300000	1537300000	1604100000	1858900000	1086500000	1144700000	1153000000	3911000000	4206000000	4346700000
Q8A1F1	Uncharacterized protein	BT_3715	Q8A1F1	Q8A1F1_BACTN Uncharacterized protein OS=Bacteroides thetaiotaomicron (strain ATCC 29148 / DSM 2079 / NCTC 10582 / E50 / VPI-5482) OX=226186 GN=BT_3715 PE=4 SV=1	1	7	7	7	37.6	26.44	91963000	92486000	90294000	102680000	163530000	75704000	127770000	108930000	84679000	79240000		56551000
Q8A1F2	Phospholipid/glycerol acyltransferase	BT_3714	Q8A1F2	Q8A1F2_BACTN Phospholipid/glycerol acyltransferase OS=Bacteroides thetaiotaomicron (strain ATCC 29148 / DSM 2079 / NCTC 10582 / E50 / VPI-5482) OX=226186 GN=BT_3714 PE=4 SV=1	1	13	13	13	41.9	43.889	1373300000	1070800000	944690000	591520000	538180000	435900000	846190000	902500000	809550000	100220000	36095000	24189000
Q8A1F3	D-alanine--D-alanine ligase	ddl	Q8A1F3	DDL_BACTN D-alanine--D-alanine ligase OS=Bacteroides thetaiotaomicron (strain ATCC 29148 / DSM 2079 / NCTC 10582 / E50 / VPI-5482) OX=226186 GN=ddl PE=3 SV=1	1	9	9	9	34.3	36.106	185240000	199900000	154080000	306140000	293510000	447590000	181240000	144150000	282910000	794350000	875720000	757550000
Q8A1F4	Pseudouridine synthase	BT_3712	Q8A1F4	Q8A1F4_BACTN Pseudouridine synthase OS=Bacteroides thetaiotaomicron (strain ATCC 29148 / DSM 2079 / NCTC 10582 / E50 / VPI-5482) OX=226186 GN=BT_3712 PE=3 SV=1	1	3	3	3	11.8	40.969	18198000	22573000	13318000	8950500
Q8A1F5	Uncharacterized protein	BT_3711	Q8A1F5	Q8A1F5_BACTN Uncharacterized protein OS=Bacteroides thetaiotaomicron (strain ATCC 29148 / DSM 2079 / NCTC 10582 / E50 / VPI-5482) OX=226186 GN=BT_3711 PE=4 SV=1	1	8	8	8	37.5	23.696	335120000	335620000	328920000	555790000	541230000	684080000	514460000	463440000	494940000	345510000	307710000	341330000
Q8A1F6	50S ribosomal protein L34	rpmH	Q8A1F6	RL34_BACTN 50S ribosomal protein L34 OS=Bacteroides thetaiotaomicron (strain ATCC 29148 / DSM 2079 / NCTC 10582 / E50 / VPI-5482) OX=226186 GN=rpmH PE=3 SV=1	1	2	2	2	34	6.3032	30145000	22391000	22265000	108220000	120260000	198740000	21601000		18709000	300360000	361260000	335480000
Q8A1F7	Elongation factor P	efp	Q8A1F7	EFP_BACTN Elongation factor P OS=Bacteroides thetaiotaomicron (strain ATCC 29148 / DSM 2079 / NCTC 10582 / E50 / VPI-5482) OX=226186 GN=efp PE=3 SV=1	1	11	11	11	46.3	21.227	8241800000	9327200000	8743200000	11982000000	11077000000	14861000000	12482000000	11858000000	10962000000	4808100000	5003900000	5713700000
Q8A1F8	Alkaline phosphatase III	BT_3708	Q8A1F8	Q8A1F8_BACTN Alkaline phosphatase III OS=Bacteroides thetaiotaomicron (strain ATCC 29148 / DSM 2079 / NCTC 10582 / E50 / VPI-5482) OX=226186 GN=BT_3708 PE=3 SV=1	1	25	25	25	59.3	51.399	3513000000	3372200000	3493900000	4331700000	4367600000	3939200000	3284600000	3417800000	3294500000	1973600000	1726400000	1864500000
Q8A1F9	Regulatory protein SusR	susR	Q8A1F9	Q8A1F9_BACTN Regulatory protein SusR OS=Bacteroides thetaiotaomicron (strain ATCC 29148 / DSM 2079 / NCTC 10582 / E50 / VPI-5482) OX=226186 GN=susR PE=4 SV=1	1	2	2	2	3.4	68.655	861950000
Q8A1G0	Neopullulanase SusA	susA	Q8A1G0	SUSA_BACTN Neopullulanase SusA OS=Bacteroides thetaiotaomicron (strain ATCC 29148 / DSM 2079 / NCTC 10582 / E50 / VPI-5482) OX=226186 GN=susA PE=3 SV=1	1	6	6	6	10.2	71.183	16481000	23078000	19003000				96510000	81176000	57344000
Q8A1G1	TonB-dependent receptor SusC	susC	Q8A1G1	SUSC_BACTN TonB-dependent receptor SusC OS=Bacteroides thetaiotaomicron (strain ATCC 29148 / DSM 2079 / NCTC 10582 / E50 / VPI-5482) OX=226186 GN=susC PE=1 SV=1	1	6	5	6	7.5	111.14	28756000	33670000	27481000	29798000						16510000		45374000
Q8A1G2	Starch-binding protein SusD	susD	Q8A1G2	SUSD_BACTN Starch-binding protein SusD OS=Bacteroides thetaiotaomicron (strain ATCC 29148 / DSM 2079 / NCTC 10582 / E50 / VPI-5482) OX=226186 GN=susD PE=1 SV=1	1	8	8	8	19.4	62.308	21393000	27584000	24340000				29740000	23479000	29857000	39306000	40139000	50597000
Q8A1G3	Alpha-amylase SusG	susG	Q8A1G3	SUSG_BACTN Alpha-amylase SusG OS=Bacteroides thetaiotaomicron (strain ATCC 29148 / DSM 2079 / NCTC 10582 / E50 / VPI-5482) OX=226186 GN=susG PE=1 SV=1	1	4	4	4	5.9	77.958	26244000	21819000	27416000		9166500			27699000	29041000	168740000	182810000	178690000
Q8A1G4	UDP-2,3-diacylglucosamine hydrolase	BT_3697	Q8A1G4	Q8A1G4_BACTN UDP-2,3-diacylglucosamine hydrolase OS=Bacteroides thetaiotaomicron (strain ATCC 29148 / DSM 2079 / NCTC 10582 / E50 / VPI-5482) OX=226186 GN=BT_3697 PE=4 SV=1	1	5	5	5	18.9	29.776	57851000	48752000	40560000	18401000						48132000
Q8A1G5	FeS_assembly_P domain-containing protein	BT_3696	Q8A1G5	Q8A1G5_BACTN FeS_assembly_P domain-containing protein OS=Bacteroides thetaiotaomicron (strain ATCC 29148 / DSM 2079 / NCTC 10582 / E50 / VPI-5482) OX=226186 GN=BT_3696 PE=4 SV=1	1	2	2	2	26.2	11.647	583400000	394580000	590130000	1214100000	1047600000	162130000	611520000	1054900000	525320000	2285300000	2349700000	2407800000
Q8A1G7	Glycoside transferase family 2	BT_3694	Q8A1G7	Q8A1G7_BACTN Glycoside transferase family 2 OS=Bacteroides thetaiotaomicron (strain ATCC 29148 / DSM 2079 / NCTC 10582 / E50 / VPI-5482) OX=226186 GN=BT_3694 PE=4 SV=1	1	2	2	2	6.2	46.312	15616000	18381000	14798000
Q8A1G8	Acetate kinase	ackA	Q8A1G8	ACKA_BACTN Acetate kinase OS=Bacteroides thetaiotaomicron (strain ATCC 29148 / DSM 2079 / NCTC 10582 / E50 / VPI-5482) OX=226186 GN=ackA PE=3 SV=1	1	15	15	15	46.4	43.34	2255300000	2218600000	1806200000	466550000	508270000	675770000	758640000	625280000	612550000	439470000	127070000	54655000
Q8A1G9	Phosphate acetyltransferase	BT_3692	Q8A1G9	Q8A1G9_BACTN Phosphate acetyltransferase OS=Bacteroides thetaiotaomicron (strain ATCC 29148 / DSM 2079 / NCTC 10582 / E50 / VPI-5482) OX=226186 GN=BT_3692 PE=4 SV=1	1	23	23	23	75.5	35.857	4262300000	4253500000	4402000000	6759300000	6136800000	7308400000	7376100000	7545700000	7730700000	1802500000	1804000000	1922200000
Q8A1H2	DUF2156 domain-containing protein	BT_3689	Q8A1H2	Q8A1H2_BACTN DUF2156 domain-containing protein OS=Bacteroides thetaiotaomicron (strain ATCC 29148 / DSM 2079 / NCTC 10582 / E50 / VPI-5482) OX=226186 GN=BT_3689 PE=1 SV=1	1	9	9	9	32.5	35.439	289870000	257150000	235730000	55642000	57758000	83446000	122100000	115160000	91805000
Q8A1H3	Putative acetyltransferase	BT_3688	Q8A1H3	Q8A1H3_BACTN Putative acetyltransferase OS=Bacteroides thetaiotaomicron (strain ATCC 29148 / DSM 2079 / NCTC 10582 / E50 / VPI-5482) OX=226186 GN=BT_3688 PE=4 SV=1	1	1	1	1	4.7	38.965	13418000	10141000	13565000
Q8A1H4	Glycosyl hydrolase, family 88	BT_3687	Q8A1H4	Q8A1H4_BACTN Glycosyl hydrolase, family 88 OS=Bacteroides thetaiotaomicron (strain ATCC 29148 / DSM 2079 / NCTC 10582 / E50 / VPI-5482) OX=226186 GN=BT_3687 PE=1 SV=1	1	7	7	7	19.9	43.622	153290000	162140000	145610000	201600000	228510000	213780000	197030000	175820000	184530000	626190000	600470000	675200000
Q8A1H5	Neuraminidase	BT_3686	Q8A1H5	Q8A1H5_BACTN Neuraminidase OS=Bacteroides thetaiotaomicron (strain ATCC 29148 / DSM 2079 / NCTC 10582 / E50 / VPI-5482) OX=226186 GN=BT_3686 PE=1 SV=1	1	3	3	3	7.4	49.466	3874500		4037300
Q8A1H6	Beta-glucanase	BT_3685	Q8A1H6	Q8A1H6_BACTN Beta-glucanase OS=Bacteroides thetaiotaomicron (strain ATCC 29148 / DSM 2079 / NCTC 10582 / E50 / VPI-5482) OX=226186 GN=BT_3685 PE=3 SV=1	1	7	7	7	19.7	40.575	54311000	66445000	50995000	27967000	25496000	22173000	63740000	23488000	47276000	31138000	69661000	39512000
Q8A1I4	Uncharacterized protein	BT_3677	Q8A1I4	Q8A1I4_BACTN Uncharacterized protein OS=Bacteroides thetaiotaomicron (strain ATCC 29148 / DSM 2079 / NCTC 10582 / E50 / VPI-5482) OX=226186 GN=BT_3677 PE=4 SV=1	1	6	6	6	10.3	76.532	41747000	53559000	41073000	40042000			34082000	28010000	55237000
Q8A1I8	TonB	BT_3673	Q8A1I8	Q8A1I8_BACTN TonB OS=Bacteroides thetaiotaomicron (strain ATCC 29148 / DSM 2079 / NCTC 10582 / E50 / VPI-5482) OX=226186 GN=BT_3673 PE=4 SV=1	1	3	3	3	9.2	31.623	12677000	9991400	15638000	13944000	14829000	13959000	24109000
Q8A1J6	Alpha-L-fucosidase	BT_3665	Q8A1J6	Q8A1J6_BACTN Alpha-L-fucosidase OS=Bacteroides thetaiotaomicron (strain ATCC 29148 / DSM 2079 / NCTC 10582 / E50 / VPI-5482) OX=226186 GN=BT_3665 PE=4 SV=1	1	9	9	9	15.7	62.869	184630000	89170000	115340000	104860000	4495400000	134990000	220580000	164930000	90362000
Q8A1K0	Alpha-glucosidase	BT_3661	Q8A1K0	Q8A1K0_BACTN Alpha-glucosidase OS=Bacteroides thetaiotaomicron (strain ATCC 29148 / DSM 2079 / NCTC 10582 / E50 / VPI-5482) OX=226186 GN=BT_3661 PE=1 SV=1	1	2	2	2	3.6	73.261
Q8A1K4	Alpha-L-arabinofuranosidase A	BT_3657	Q8A1K4	Q8A1K4_BACTN Alpha-L-arabinofuranosidase A OS=Bacteroides thetaiotaomicron (strain ATCC 29148 / DSM 2079 / NCTC 10582 / E50 / VPI-5482) OX=226186 GN=BT_3657 PE=4 SV=1	1	2	2	2	5.8	92.347				143930000			136390000	166080000	163540000
Q8A1K7	Beta-galactosidase	BT_3654	Q8A1K7	Q8A1K7_BACTN Beta-galactosidase OS=Bacteroides thetaiotaomicron (strain ATCC 29148 / DSM 2079 / NCTC 10582 / E50 / VPI-5482) OX=226186 GN=BT_3654 PE=3 SV=1	1	2	2	2	3.1	88.857	12850000	15249000	17736000
Q8A1K8	Uncharacterized protein	BT_3653	Q8A1K8	Q8A1K8_BACTN Uncharacterized protein OS=Bacteroides thetaiotaomicron (strain ATCC 29148 / DSM 2079 / NCTC 10582 / E50 / VPI-5482) OX=226186 GN=BT_3653 PE=4 SV=1	1	3	3	3	18.6	21.159	14859000	17323000	33232000	40630000	41789000	38765000	28674000	39903000	36725000	63470000	71848000	68993000
Q8A1L2	Putative modulator of DNA gyrase	BT_3649	Q8A1L2	Q8A1L2_BACTN Putative modulator of DNA gyrase OS=Bacteroides thetaiotaomicron (strain ATCC 29148 / DSM 2079 / NCTC 10582 / E50 / VPI-5482) OX=226186 GN=BT_3649 PE=1 SV=1	1	19	19	19	46.7	48.328	1646600000	1715600000	1539000000	2055900000	1920500000	2169200000	2460000000	2607400000	2803000000	929950000	1157200000	1110400000
Q8A1L3	Putative modulator of DNA gyrase	BT_3648	Q8A1L3	Q8A1L3_BACTN Putative modulator of DNA gyrase OS=Bacteroides thetaiotaomicron (strain ATCC 29148 / DSM 2079 / NCTC 10582 / E50 / VPI-5482) OX=226186 GN=BT_3648 PE=4 SV=1	1	18	18	18	44.6	55.588	557420000	553650000	522810000	819750000	824280000	765120000	1027500000	1150300000	1035000000	255230000	239820000	308150000
Q8A1L4	Diadenylate cyclase	dacA	Q8A1L4	Q8A1L4_BACTN Diadenylate cyclase OS=Bacteroides thetaiotaomicron (strain ATCC 29148 / DSM 2079 / NCTC 10582 / E50 / VPI-5482) OX=226186 GN=dacA PE=3 SV=1	1	1	1	1	5.3	25.149										57161000
Q8A1L5	Dihydropteroate synthase	BT_3646	Q8A1L5	Q8A1L5_BACTN Dihydropteroate synthase OS=Bacteroides thetaiotaomicron (strain ATCC 29148 / DSM 2079 / NCTC 10582 / E50 / VPI-5482) OX=226186 GN=BT_3646 PE=4 SV=1	1	12	12	12	57.5	32.266	405350000	415420000	450310000	709630000	617320000	777840000	699010000	663750000	712700000	621810000	571650000	739470000
Q8A1L6	Two-component system sensor histidine kinase	BT_3645	Q8A1L6	Q8A1L6_BACTN Two-component system sensor histidine kinase OS=Bacteroides thetaiotaomicron (strain ATCC 29148 / DSM 2079 / NCTC 10582 / E50 / VPI-5482) OX=226186 GN=BT_3645 PE=4 SV=1	1	2	2	2	4	78.12										52613000
Q8A1L7	UDP-N-acetylmuramoyl-tripeptide--D-alanyl-D-alanine ligase	murF	Q8A1L7	Q8A1L7_BACTN UDP-N-acetylmuramoyl-tripeptide--D-alanyl-D-alanine ligase OS=Bacteroides thetaiotaomicron (strain ATCC 29148 / DSM 2079 / NCTC 10582 / E50 / VPI-5482) OX=226186 GN=murF PE=3 SV=1	1	14	14	14	35.2	47.729	597960000	730450000	1221600000	868440000	570050000	838800000	833580000	1090000000	1496500000	70375000	60590000	23478000
Q8A1L8	Putative transmembrane protein	BT_3643	Q8A1L8	Q8A1L8_BACTN Putative transmembrane protein OS=Bacteroides thetaiotaomicron (strain ATCC 29148 / DSM 2079 / NCTC 10582 / E50 / VPI-5482) OX=226186 GN=BT_3643 PE=4 SV=1	1	1	1	1	8.5	15.135	10458000	9593700	11736000	31610000	25570000	84759000	15125000	6734500		127500000	109270000	107090000
Q8A1M1	Lipoprotein-releasing system ATP-binding protein LolD	lolD	Q8A1M1	LOLD_BACTN Lipoprotein-releasing system ATP-binding protein LolD OS=Bacteroides thetaiotaomicron (strain ATCC 29148 / DSM 2079 / NCTC 10582 / E50 / VPI-5482) OX=226186 GN=lolD PE=3 SV=1	1	9	9	9	47.7	23.762	274740000	247930000	274400000	546060000	543100000	531110000	363090000	396030000	354400000	838580000	915520000	837160000
Q8A1M2	ThiF family protein, putative dinucleotide-utilizing enzyme involved in molybdopterin and thiamine biosynthesis	BT_3639	Q8A1M2	Q8A1M2_BACTN ThiF family protein, putative dinucleotide-utilizing enzyme involved in molybdopterin and thiamine biosynthesis OS=Bacteroides thetaiotaomicron (strain ATCC 29148 / DSM 2079 / NCTC 10582 / E50 / VPI-5482) OX=226186 GN=BT_3639 PE=4 SV=1	1	3	3	3	13.4	26.559	17285000	17568000	16769000	15275000	20426000		21088000
Q8A1M3	Na+/H+ anti-porter	BT_3638	Q8A1M3	Q8A1M3_BACTN Na+/H+ anti-porter OS=Bacteroides thetaiotaomicron (strain ATCC 29148 / DSM 2079 / NCTC 10582 / E50 / VPI-5482) OX=226186 GN=BT_3638 PE=4 SV=1	1	2	2	2	3.1	79.647	14419000	12136000	15202000
Q8A1M4	AAA-ATPase_like domain-containing protein	BT_3637	Q8A1M4	Q8A1M4_BACTN AAA-ATPase_like domain-containing protein OS=Bacteroides thetaiotaomicron (strain ATCC 29148 / DSM 2079 / NCTC 10582 / E50 / VPI-5482) OX=226186 GN=BT_3637 PE=4 SV=1	1	18	18	18	31.4	68.261	509730000	518870000	508660000	290100000	201930000	264150000	523660000	472910000	524540000	15253000	5970100	9724600
Q8A1M5	Aspartate-semialdehyde dehydrogenase	asd	Q8A1M5	Q8A1M5_BACTN Aspartate-semialdehyde dehydrogenase OS=Bacteroides thetaiotaomicron (strain ATCC 29148 / DSM 2079 / NCTC 10582 / E50 / VPI-5482) OX=226186 GN=asd PE=3 SV=1	1	19	19	19	70.7	37.043	3157600000	2700600000	3210300000	868650000	933050000	817740000	1276600000	1233400000	1378400000	802740000	231120000	110170000
Q8A1M9	Putative lipoprotein	BT_3630	Q8A1M9	Q8A1M9_BACTN Putative lipoprotein OS=Bacteroides thetaiotaomicron (strain ATCC 29148 / DSM 2079 / NCTC 10582 / E50 / VPI-5482) OX=226186 GN=BT_3630 PE=4 SV=1	1	8	8	8	18.9	59.057	169010000	156810000	158850000	186510000	159470000	213850000	126450000	124550000	120500000	228360000		155700000
Q8A1N0	Uncharacterized protein	BT_3629	Q8A1N0	Q8A1N0_BACTN Uncharacterized protein OS=Bacteroides thetaiotaomicron (strain ATCC 29148 / DSM 2079 / NCTC 10582 / E50 / VPI-5482) OX=226186 GN=BT_3629 PE=4 SV=1	1	9	9	9	43.1	21.013	1341900000	1256500000	1120000000	3760100000	3895000000	4720000000	2326300000	1983600000	2235400000	5158200000	6561500000	6567700000
Q8A1N2	ABC transporter, ATP-binding protein	BT_3627	Q8A1N2	Q8A1N2_BACTN ABC transporter, ATP-binding protein OS=Bacteroides thetaiotaomicron (strain ATCC 29148 / DSM 2079 / NCTC 10582 / E50 / VPI-5482) OX=226186 GN=BT_3627 PE=4 SV=1	1	3	3	3	8.8	33.817	16822000	16504000	13530000
Q8A1N4	Uncharacterized protein	BT_3625	Q8A1N4	Q8A1N4_BACTN Uncharacterized protein OS=Bacteroides thetaiotaomicron (strain ATCC 29148 / DSM 2079 / NCTC 10582 / E50 / VPI-5482) OX=226186 GN=BT_3625 PE=4 SV=1	1	10	10	10	44.2	39.405	177380000	188780000	174590000	527360000	505410000	351300000	273830000	292170000	248350000	259340000	274120000	245530000
Q8A1N7	Glycoside transferase family 2	BT_3622	Q8A1N7	Q8A1N7_BACTN Glycoside transferase family 2 OS=Bacteroides thetaiotaomicron (strain ATCC 29148 / DSM 2079 / NCTC 10582 / E50 / VPI-5482) OX=226186 GN=BT_3622 PE=4 SV=1	1	13	13	13	17.4	93.5	238900000	166690000	158850000	62990000	67174000	61705000	62891000	31235000	46733000
Q8A1P1	Uncharacterized protein	BT_3618	Q8A1P1	Q8A1P1_BACTN Uncharacterized protein OS=Bacteroides thetaiotaomicron (strain ATCC 29148 / DSM 2079 / NCTC 10582 / E50 / VPI-5482) OX=226186 GN=BT_3618 PE=1 SV=1	1	5	5	5	23.7	31.156	20438000	35837000	35334000	23200000	26034000	22421000	24012000	26552000	20727000
Q8A1P2	Sorbitol dehydrogenase	BT_3617	Q8A1P2	Q8A1P2_BACTN Sorbitol dehydrogenase OS=Bacteroides thetaiotaomicron (strain ATCC 29148 / DSM 2079 / NCTC 10582 / E50 / VPI-5482) OX=226186 GN=BT_3617 PE=4 SV=1	1	6	6	6	23.7	36.521	45768000	48911000	82050000	39435000					66127000	95065000	79512000
Q8A1P4	Amidohydro-rel domain-containing protein	BT_3615	Q8A1P4	Q8A1P4_BACTN Amidohydro-rel domain-containing protein OS=Bacteroides thetaiotaomicron (strain ATCC 29148 / DSM 2079 / NCTC 10582 / E50 / VPI-5482) OX=226186 GN=BT_3615 PE=4 SV=1	1	4	4	4	13.7	35.218	15214000	23748000	29786000							46867000	30346000
Q8A1P5	Putative oxidoreductase	BT_3614	Q8A1P5	Q8A1P5_BACTN Putative oxidoreductase OS=Bacteroides thetaiotaomicron (strain ATCC 29148 / DSM 2079 / NCTC 10582 / E50 / VPI-5482) OX=226186 GN=BT_3614 PE=4 SV=1	1	11	11	11	44.8	34.831	554800000	453380000	481180000	323880000	341810000	342060000			19925000	40775000
Q8A1P7	Peptidyl-prolyl cis-trans isomerase	BT_3612	Q8A1P7	Q8A1P7_BACTN Peptidyl-prolyl cis-trans isomerase OS=Bacteroides thetaiotaomicron (strain ATCC 29148 / DSM 2079 / NCTC 10582 / E50 / VPI-5482) OX=226186 GN=BT_3612 PE=3 SV=1	1	4	4	4	24.5	21.865	274100000	234470000	289280000	493190000	470880000	622340000	385400000	343080000	331410000	729200000	472380000	463690000
Q8A1P8	Glycine--tRNA ligase	glyQS	Q8A1P8	Q8A1P8_BACTN Glycine--tRNA ligase OS=Bacteroides thetaiotaomicron (strain ATCC 29148 / DSM 2079 / NCTC 10582 / E50 / VPI-5482) OX=226186 GN=glyQS PE=3 SV=1	1	23	23	23	46.6	59.255	2860500000	2822900000	2966900000	1608700000	1646500000	1881700000	2358100000	2477100000	2247000000	470770000	335290000	410100000
Q8A1Q7	DUF5018 domain-containing protein	BT_3602	Q8A1Q7	Q8A1Q7_BACTN DUF5018 domain-containing protein OS=Bacteroides thetaiotaomicron (strain ATCC 29148 / DSM 2079 / NCTC 10582 / E50 / VPI-5482) OX=226186 GN=BT_3602 PE=4 SV=1	1	2	2	2	5	65.924	272640000
Q8A1R2	Sialic acid-specific 9-O-acetylesterase	BT_3597	Q8A1R2	Q8A1R2_BACTN Sialic acid-specific 9-O-acetylesterase OS=Bacteroides thetaiotaomicron (strain ATCC 29148 / DSM 2079 / NCTC 10582 / E50 / VPI-5482) OX=226186 GN=BT_3597 PE=4 SV=1	1	1	1	1	1.7	53.595						37600000		28138000	30381000	72281000	59653000
Q8A1R3	Uncharacterized protein	BT_3596	Q8A1R3	Q8A1R3_BACTN Uncharacterized protein OS=Bacteroides thetaiotaomicron (strain ATCC 29148 / DSM 2079 / NCTC 10582 / E50 / VPI-5482) OX=226186 GN=BT_3596 PE=4 SV=1	1	1	1	1	1.3	86.842
Q8A1R8	Uncharacterized protein	BT_3591	Q8A1R8	Q8A1R8_BACTN Uncharacterized protein OS=Bacteroides thetaiotaomicron (strain ATCC 29148 / DSM 2079 / NCTC 10582 / E50 / VPI-5482) OX=226186 GN=BT_3591 PE=4 SV=1	1	2	2	2	9.4	45.399			5500900						3827100
Q8A1R9	Alpha-N-acetylglucosaminidase	BT_3590	Q8A1R9	Q8A1R9_BACTN Alpha-N-acetylglucosaminidase OS=Bacteroides thetaiotaomicron (strain ATCC 29148 / DSM 2079 / NCTC 10582 / E50 / VPI-5482) OX=226186 GN=BT_3590 PE=4 SV=1	1	3	3	3	3.3	86.339	30802000	37108000	39870000		25960000	68733000	12176000	20349000		44448000		53241000
Q8A1S3	Putative dehydrogenase	BT_3586	Q8A1S3	Q8A1S3_BACTN Putative dehydrogenase OS=Bacteroides thetaiotaomicron (strain ATCC 29148 / DSM 2079 / NCTC 10582 / E50 / VPI-5482) OX=226186 GN=BT_3586 PE=4 SV=1	1	8	8	8	26.6	37.045	62187000	53060000	56909000	76976000	64279000	74101000	49617000	46230000	60970000	37185000	26141000	40642000
Q8A1S4	Putative oxidoreductase	BT_3585	Q8A1S4	Q8A1S4_BACTN Putative oxidoreductase OS=Bacteroides thetaiotaomicron (strain ATCC 29148 / DSM 2079 / NCTC 10582 / E50 / VPI-5482) OX=226186 GN=BT_3585 PE=4 SV=1	1	7	7	7	17.9	53.341	44368000	37192000	48230000	61346000	63838000	53300000	31053000	52926000	36264000	32635000
Q8A1S7	Uncharacterized protein	BT_3582	Q8A1S7	Q8A1S7_BACTN Uncharacterized protein OS=Bacteroides thetaiotaomicron (strain ATCC 29148 / DSM 2079 / NCTC 10582 / E50 / VPI-5482) OX=226186 GN=BT_3582 PE=4 SV=1	1	2	2	2	24.1	9.5547		7240600								32931000	35818000	29077000
Q8A1S8	Putative dehydrogenase	BT_3581	Q8A1S8	Q8A1S8_BACTN Putative dehydrogenase OS=Bacteroides thetaiotaomicron (strain ATCC 29148 / DSM 2079 / NCTC 10582 / E50 / VPI-5482) OX=226186 GN=BT_3581 PE=4 SV=1	1	2	2	2	6.9	49.984	12694000	33245000	34999000	37123000					50086000
Q8A1S9	DNA topoisomerase (ATP-hydrolyzing)	BT_3579	Q8A1S9	Q8A1S9_BACTN DNA topoisomerase (ATP-hydrolyzing) OS=Bacteroides thetaiotaomicron (strain ATCC 29148 / DSM 2079 / NCTC 10582 / E50 / VPI-5482) OX=226186 GN=BT_3579 PE=4 SV=1	1	23	23	23	29.6	96.799	273150000	333780000	287420000	114470000	86393000	134530000	217320000	205560000	199640000	187950000	138390000	152910000
Q8A1T2	Putative ribokinase	BT_3576	Q8A1T2	Q8A1T2_BACTN Putative ribokinase OS=Bacteroides thetaiotaomicron (strain ATCC 29148 / DSM 2079 / NCTC 10582 / E50 / VPI-5482) OX=226186 GN=BT_3576 PE=4 SV=1	1	2	2	2	7.1	33.042	36736000	38666000	41923000		13278000		22270000	37477000	26998000
Q8A1T9	SusC homolog	BT_3569	Q8A1T9	Q8A1T9_BACTN SusC homolog OS=Bacteroides thetaiotaomicron (strain ATCC 29148 / DSM 2079 / NCTC 10582 / E50 / VPI-5482) OX=226186 GN=BT_3569 PE=3 SV=1	1	6	6	6	6.6	113.04	20302000	24049000	21437000
Q8A1U0	SusD homolog	BT_3568	Q8A1U0	Q8A1U0_BACTN SusD homolog OS=Bacteroides thetaiotaomicron (strain ATCC 29148 / DSM 2079 / NCTC 10582 / E50 / VPI-5482) OX=226186 GN=BT_3568 PE=4 SV=1	1	15	15	15	37.7	57.149	106020000	95581000	93878000	196130000	196060000	166250000	88168000	65516000	111320000		39987000	32452000
Q8A1U1	Periplasmic beta-glucosidase	BT_3567	Q8A1U1	Q8A1U1_BACTN Periplasmic beta-glucosidase OS=Bacteroides thetaiotaomicron (strain ATCC 29148 / DSM 2079 / NCTC 10582 / E50 / VPI-5482) OX=226186 GN=BT_3567 PE=1 SV=1	1	24	24	24	34.1	84.91	1288300000	863790000	1167000000	595290000	609440000	449630000	752180000	530200000	780250000		17150000	20536000
Q8A1U2	Glycoamylase domain-containing protein	BT_3566	Q8A1U2	Q8A1U2_BACTN Glycoamylase domain-containing protein OS=Bacteroides thetaiotaomicron (strain ATCC 29148 / DSM 2079 / NCTC 10582 / E50 / VPI-5482) OX=226186 GN=BT_3566 PE=4 SV=1	1	6	6	6	12.6	51.235	70169000	66397000	66838000	84151000	79337000	74365000	49750000	34000000	41174000	77815000	88086000	80168000
Q8A1U5	Putative endonuclease	BT_3563	Q8A1U5	Q8A1U5_BACTN Putative endonuclease OS=Bacteroides thetaiotaomicron (strain ATCC 29148 / DSM 2079 / NCTC 10582 / E50 / VPI-5482) OX=226186 GN=BT_3563 PE=4 SV=1	1	7	7	7	33.1	33.713	24561000		93053000	12236000	30839000	22803000		11833000		35112000
Q8A1U6	Uncharacterized protein	BT_3562	Q8A1U6	Q8A1U6_BACTN Uncharacterized protein OS=Bacteroides thetaiotaomicron (strain ATCC 29148 / DSM 2079 / NCTC 10582 / E50 / VPI-5482) OX=226186 GN=BT_3562 PE=4 SV=1	1	28	28	28	55.4	70.121	4244200000	4107000000	3886200000	1873700000	1701000000	2183800000	1689500000	1466700000	1475100000	880210000	901620000	908840000
Q8A1U7	Uncharacterized protein	BT_3561	Q8A1U7	Q8A1U7_BACTN Uncharacterized protein OS=Bacteroides thetaiotaomicron (strain ATCC 29148 / DSM 2079 / NCTC 10582 / E50 / VPI-5482) OX=226186 GN=BT_3561 PE=4 SV=1	1	12	12	12	52.7	30.23	840950000	827660000	764570000	508410000	479390000	584980000	626900000	581400000	662350000	314460000	265390000	186730000
Q8A1U8	TonB-dependent receptor	BT_3560	Q8A1U8	Q8A1U8_BACTN TonB-dependent receptor OS=Bacteroides thetaiotaomicron (strain ATCC 29148 / DSM 2079 / NCTC 10582 / E50 / VPI-5482) OX=226186 GN=BT_3560 PE=4 SV=1	1	29	29	29	37.7	95.374	815940000	792510000	768020000	230600000	228820000	245630000	119170000	131250000	175950000	28894000	18616000	34957000
Q8A1U9	Endonuclease/exonuclease/phosphatase family	BT_3559	Q8A1U9	Q8A1U9_BACTN Endonuclease/exonuclease/phosphatase family OS=Bacteroides thetaiotaomicron (strain ATCC 29148 / DSM 2079 / NCTC 10582 / E50 / VPI-5482) OX=226186 GN=BT_3559 PE=4 SV=1	1	19	19	19	52.8	39.546	2569300000	2461100000	2410800000	3230600000	3153200000	3392500000	2858200000	3025100000	2917000000	2576000000	2637200000	2829700000
Q8A1V0	Putative endonuclease	BT_3558	Q8A1V0	Q8A1V0_BACTN Putative endonuclease OS=Bacteroides thetaiotaomicron (strain ATCC 29148 / DSM 2079 / NCTC 10582 / E50 / VPI-5482) OX=226186 GN=BT_3558 PE=4 SV=1	1	8	8	8	25.9	41.859	535890000	521220000	607300000	1048900000	1139700000	838580000	648420000	656100000	518650000	3205200000	919200000	4588300000
Q8A1V2	Transcriptional regulator	BT_3556	Q8A1V2	Q8A1V2_BACTN Transcriptional regulator OS=Bacteroides thetaiotaomicron (strain ATCC 29148 / DSM 2079 / NCTC 10582 / E50 / VPI-5482) OX=226186 GN=BT_3556 PE=4 SV=1	1	2	2	2	32.4	12.263	75053000	61461000	74124000	107960000	135560000	84173000	41561000	105630000	84228000	237020000	281940000	264000000
Q8A1V4	Adenylate cyclase-like protein	BT_3554	Q8A1V4	Q8A1V4_BACTN Adenylate cyclase-like protein OS=Bacteroides thetaiotaomicron (strain ATCC 29148 / DSM 2079 / NCTC 10582 / E50 / VPI-5482) OX=226186 GN=BT_3554 PE=4 SV=1	1	2	2	2	13.5	17.872	37302000	46897000	45412000				35776000	32563000	29824000
Q8A1V6	Peptide chain release factor RF-2	BT_3552	Q8A1V6	Q8A1V6_BACTN Peptide chain release factor RF-2 OS=Bacteroides thetaiotaomicron (strain ATCC 29148 / DSM 2079 / NCTC 10582 / E50 / VPI-5482) OX=226186 GN=BT_3552 PE=4 SV=1	1	14	14	14	48.9	36.274	1041400000	1082400000	983190000	1548500000	1556100000	1412400000	1845200000	1919900000	1834600000	1666900000	1386900000	1477900000
Q8A1V7	Putative zinc protease	BT_3551	Q8A1V7	Q8A1V7_BACTN Putative zinc protease OS=Bacteroides thetaiotaomicron (strain ATCC 29148 / DSM 2079 / NCTC 10582 / E50 / VPI-5482) OX=226186 GN=BT_3551 PE=4 SV=1	1	43	43	43	50.3	117.2	1399500000	1274900000	1359800000	1439400000	1221200000	1474000000	1326700000	1332100000	1295100000	641530000	766200000	574330000
Q8A1V8	Putative long-chain-fatty-acid--CoA ligase	BT_3550	Q8A1V8	Q8A1V8_BACTN Putative long-chain-fatty-acid--CoA ligase OS=Bacteroides thetaiotaomicron (strain ATCC 29148 / DSM 2079 / NCTC 10582 / E50 / VPI-5482) OX=226186 GN=BT_3550 PE=4 SV=1	1	18	18	18	35.6	68.446	1059600000	971780000	1040600000	455790000	150480000	224300000	344790000	477080000	379110000	1277300000	1444700000	53311000
Q8A1V9	Acetylornithine deacetylase	BT_3549	Q8A1V9	Q8A1V9_BACTN Acetylornithine deacetylase OS=Bacteroides thetaiotaomicron (strain ATCC 29148 / DSM 2079 / NCTC 10582 / E50 / VPI-5482) OX=226186 GN=BT_3549 PE=1 SV=1	1	11	11	11	47	39.217	395150000	428830000	422440000	424930000	389310000	318820000	396840000	511380000	615510000	124300000	164380000	221790000
Q8A1X2	DUF2059 domain-containing protein	BT_3536	Q8A1X2	Q8A1X2_BACTN DUF2059 domain-containing protein OS=Bacteroides thetaiotaomicron (strain ATCC 29148 / DSM 2079 / NCTC 10582 / E50 / VPI-5482) OX=226186 GN=BT_3536 PE=4 SV=1	1	8	8	8	24.3	37.837	36133000	31911000	30193000	62550000	56229000	74731000	58226000	52245000	52133000	28483000	38098000	30263000
Q8A1X4	Uncharacterized protein	BT_3534	Q8A1X4	Q8A1X4_BACTN Uncharacterized protein OS=Bacteroides thetaiotaomicron (strain ATCC 29148 / DSM 2079 / NCTC 10582 / E50 / VPI-5482) OX=226186 GN=BT_3534 PE=4 SV=1	1	4	4	4	19	26.439	50377000	52171000	53843000	68210000	59004000	80566000	40135000	46346000	47478000
Q8A1X6	Aldose 1-epimerase	BT_3532	Q8A1X6	Q8A1X6_BACTN Aldose 1-epimerase OS=Bacteroides thetaiotaomicron (strain ATCC 29148 / DSM 2079 / NCTC 10582 / E50 / VPI-5482) OX=226186 GN=BT_3532 PE=3 SV=1	1	14	2	14	31.6	41.755	382920000	372930000	400250000	658890000	605980000	887700000	370730000	397330000	408330000	807950000	829250000	919890000
Q8A1X7	Uncharacterized protein	BT_3531	Q8A1X7	Q8A1X7_BACTN Uncharacterized protein OS=Bacteroides thetaiotaomicron (strain ATCC 29148 / DSM 2079 / NCTC 10582 / E50 / VPI-5482) OX=226186 GN=BT_3531 PE=4 SV=1	1	1	1	1	2.6	77.992		14148000							11709000
Q8A1X9	Aldose 1-epimerase	BT_3529	Q8A1X9	Q8A1X9_BACTN Aldose 1-epimerase OS=Bacteroides thetaiotaomicron (strain ATCC 29148 / DSM 2079 / NCTC 10582 / E50 / VPI-5482) OX=226186 GN=BT_3529 PE=3 SV=1	1	14	2	2	36.9	41.944	29315000	28121000	29742000	57974000	62668000	43397000	46865000	45515000	38794000	67345000	57598000	94826000
Q8A1Y0	Uncharacterized protein	BT_3528	Q8A1Y0	Q8A1Y0_BACTN Uncharacterized protein OS=Bacteroides thetaiotaomicron (strain ATCC 29148 / DSM 2079 / NCTC 10582 / E50 / VPI-5482) OX=226186 GN=BT_3528 PE=4 SV=1	1	4	1	1	10.1	55.257	38115000	21328000	25102000	35066000	26524000	12825000	16362000	14597000				49661000
Q8A1Y1	Alpha-1,2-mannosidase	BT_3527	Q8A1Y1	Q8A1Y1_BACTN Alpha-1,2-mannosidase OS=Bacteroides thetaiotaomicron (strain ATCC 29148 / DSM 2079 / NCTC 10582 / E50 / VPI-5482) OX=226186 GN=BT_3527 PE=4 SV=1	1	12	7	7	18.6	86.734	59153000	70370000	57204000	37336000	63531000	70289000	54259000	41338000	74041000		58122000
Q8A1Y5	Concanavalin A-like lectin/glucanase	BT_3523	Q8A1Y5	Q8A1Y5_BACTN Concanavalin A-like lectin/glucanase OS=Bacteroides thetaiotaomicron (strain ATCC 29148 / DSM 2079 / NCTC 10582 / E50 / VPI-5482) OX=226186 GN=BT_3523 PE=4 SV=1	1	8	8	8	21.2	55.427	103940000	70207000	58439000	85324000	90773000	57880000	43305000	32717000	32147000	84271000	86557000	71905000
Q8A1Y6	Concanavalin A-like lectin/glucanase	BT_3522	Q8A1Y6	Q8A1Y6_BACTN Concanavalin A-like lectin/glucanase OS=Bacteroides thetaiotaomicron (strain ATCC 29148 / DSM 2079 / NCTC 10582 / E50 / VPI-5482) OX=226186 GN=BT_3522 PE=4 SV=1	1	7	7	7	21.3	45.088	46881000	48127000	42629000	68741000	69123000	70085000	27112000	21876000		49190000	47517000	55012000
Q8A1Y7	Alpha-1,6-mannanase	BT_3521	Q8A1Y7	Q8A1Y7_BACTN Alpha-1,6-mannanase OS=Bacteroides thetaiotaomicron (strain ATCC 29148 / DSM 2079 / NCTC 10582 / E50 / VPI-5482) OX=226186 GN=BT_3521 PE=4 SV=1	1	4	4	4	10.7	48.437	28061000	31476000	24724000	37294000	35652000			20120000		52567000	41480000	42671000
Q8A1Y8	SusD homolog	BT_3520	Q8A1Y8	Q8A1Y8_BACTN SusD homolog OS=Bacteroides thetaiotaomicron (strain ATCC 29148 / DSM 2079 / NCTC 10582 / E50 / VPI-5482) OX=226186 GN=BT_3520 PE=4 SV=1	1	3	3	3	6.4	73.079	20736000		16576000								35581000	22609000
Q8A1Z0	Putative anti-sigma factor	BT_3518	Q8A1Z0	Q8A1Z0_BACTN Putative anti-sigma factor OS=Bacteroides thetaiotaomicron (strain ATCC 29148 / DSM 2079 / NCTC 10582 / E50 / VPI-5482) OX=226186 GN=BT_3518 PE=4 SV=1	1	9	9	9	25.5	45.458	149480000	125570000	109040000	320100000	304380000	163170000	233210000	227750000	246400000	583450000	676670000	571130000
Q8A1Z1	RNA polymerase ECF-type sigma factor	BT_3517	Q8A1Z1	Q8A1Z1_BACTN RNA polymerase ECF-type sigma factor OS=Bacteroides thetaiotaomicron (strain ATCC 29148 / DSM 2079 / NCTC 10582 / E50 / VPI-5482) OX=226186 GN=BT_3517 PE=3 SV=1	1	6	6	6	41.1	22.309	22739000	17178000	26461000	37085000	32233000	28359000	41297000	36684000	24977000	27746000	42390000	37642000
Q8A1Z2	Arabinan endo-1,5-alpha-L-arabinosidase A	BT_3516	Q8A1Z2	Q8A1Z2_BACTN Arabinan endo-1,5-alpha-L-arabinosidase A OS=Bacteroides thetaiotaomicron (strain ATCC 29148 / DSM 2079 / NCTC 10582 / E50 / VPI-5482) OX=226186 GN=BT_3516 PE=4 SV=1	1	19	19	19	36.6	71.622	639310000	611410000	620630000	63405000	58118000	78334000	132640000	163170000	147760000	28839000	9869000
Q8A1Z3	Putatuve glycosylhydrolase	BT_3515	Q8A1Z3	Q8A1Z3_BACTN Putatuve glycosylhydrolase OS=Bacteroides thetaiotaomicron (strain ATCC 29148 / DSM 2079 / NCTC 10582 / E50 / VPI-5482) OX=226186 GN=BT_3515 PE=3 SV=1	1	11	11	11	44.5	44.821	311710000	289780000	309660000	339010000	369270000	423000000	202520000	164960000	128110000	328630000	376480000	429170000
Q8A1Z7	DUF3828 domain-containing protein	BT_3511	Q8A1Z7	Q8A1Z7_BACTN DUF3828 domain-containing protein OS=Bacteroides thetaiotaomicron (strain ATCC 29148 / DSM 2079 / NCTC 10582 / E50 / VPI-5482) OX=226186 GN=BT_3511 PE=1 SV=1	1	5	5	5	36.5	18.717	402010000	381030000	376340000	878060000	840760000	990980000	696020000	809710000	590700000	2762000000	2851300000	2718200000
Q8A1Z9	TPR_REGION domain-containing protein	BT_3509	Q8A1Z9	Q8A1Z9_BACTN TPR_REGION domain-containing protein OS=Bacteroides thetaiotaomicron (strain ATCC 29148 / DSM 2079 / NCTC 10582 / E50 / VPI-5482) OX=226186 GN=BT_3509 PE=4 SV=1	1	8	8	8	41.6	22.523		20195000	23292000	53885000	45246000	44114000	39737000	25234000	23782000	53648000	152630000	61990000
Q8A218	Putative ATPase	BT_3490	Q8A218	Q8A218_BACTN Putative ATPase OS=Bacteroides thetaiotaomicron (strain ATCC 29148 / DSM 2079 / NCTC 10582 / E50 / VPI-5482) OX=226186 GN=BT_3490 PE=4 SV=1	1	5	5	5	11.8	51.855	12412000	10150000	10355000				12495000	9115200	8228000
Q8A234	Putative hydrogenase	BT_3472	Q8A234	Q8A234_BACTN Putative hydrogenase OS=Bacteroides thetaiotaomicron (strain ATCC 29148 / DSM 2079 / NCTC 10582 / E50 / VPI-5482) OX=226186 GN=BT_3472 PE=4 SV=1	1	3	3	3	6.3	48.872	19159000	17318000	16589000	16819000				13082000	12332000
Q8A235	Uncharacterized protein	BT_3471	Q8A235	Q8A235_BACTN Uncharacterized protein OS=Bacteroides thetaiotaomicron (strain ATCC 29148 / DSM 2079 / NCTC 10582 / E50 / VPI-5482) OX=226186 GN=BT_3471 PE=4 SV=1	1	2	2	2	11.2	9.4834	22758000	25317000	23627000	37328000	32998000	66459000	56737000	70174000	45369000	132890000	100540000	105420000
Q8A236	Putative dehydrogenase	BT_3470	Q8A236	Q8A236_BACTN Putative dehydrogenase OS=Bacteroides thetaiotaomicron (strain ATCC 29148 / DSM 2079 / NCTC 10582 / E50 / VPI-5482) OX=226186 GN=BT_3470 PE=4 SV=1	1	8	8	8	23	51.598	156100000	312080000	318310000	81575000	83642000	103580000	205500000	295970000	250750000	8241400	12893000	15823000
Q8A237	Probable secreted glycosyl hydrolase	BT_3469	Q8A237	Q8A237_BACTN Probable secreted glycosyl hydrolase OS=Bacteroides thetaiotaomicron (strain ATCC 29148 / DSM 2079 / NCTC 10582 / E50 / VPI-5482) OX=226186 GN=BT_3469 PE=1 SV=1	1	17	17	17	44.3	50.511	811580000	1142800000	1599400000	1075200000	505310000	600250000	1382900000	798900000	803560000	58243000	35864000
Q8A239	Putatuve glycosylhydrolase	BT_3467	Q8A239	Q8A239_BACTN Putatuve glycosylhydrolase OS=Bacteroides thetaiotaomicron (strain ATCC 29148 / DSM 2079 / NCTC 10582 / E50 / VPI-5482) OX=226186 GN=BT_3467 PE=3 SV=1	1	2	2	2	10.1	41.724
Q8A241	Two-component system sensor histidine kinase/response regulator, hybrid (One-component system)	BT_3465	Q8A241	Q8A241_BACTN Two-component system sensor histidine kinase/response regulator, hybrid (One-component system) OS=Bacteroides thetaiotaomicron (strain ATCC 29148 / DSM 2079 / NCTC 10582 / E50 / VPI-5482) OX=226186 GN=BT_3465 PE=4 SV=1	1	3	3	3	2.2	152.1			6218300
Q8A243	Uncharacterized protein	BT_3463	Q8A243	Q8A243_BACTN Uncharacterized protein OS=Bacteroides thetaiotaomicron (strain ATCC 29148 / DSM 2079 / NCTC 10582 / E50 / VPI-5482) OX=226186 GN=BT_3463 PE=4 SV=1	1	9	9	9	51.8	21.476	191110000	191730000	180540000	363260000	383360000	436780000	223740000	167250000	195920000	444460000	473120000	479050000
Q8A244	TPR domain protein	BT_3462	Q8A244	Q8A244_BACTN TPR domain protein OS=Bacteroides thetaiotaomicron (strain ATCC 29148 / DSM 2079 / NCTC 10582 / E50 / VPI-5482) OX=226186 GN=BT_3462 PE=4 SV=1	1	11	11	11	23.1	67.247	129980000	105600000	100820000	145620000	144800000		133750000	150630000	133280000		17026000
Q8A245	Deoxyuridine 5-triphosphate nucleotidohydrolase	dut	Q8A245	DUT_BACTN Deoxyuridine 5-triphosphate nucleotidohydrolase OS=Bacteroides thetaiotaomicron (strain ATCC 29148 / DSM 2079 / NCTC 10582 / E50 / VPI-5482) OX=226186 GN=dut PE=3 SV=1	1	4	4	4	31.9	15.59	181510000	223830000	198240000	185360000	193500000	261660000	271760000	277140000	270120000	107190000	102930000	119360000
Q8A246	dGTP triphosphohydrolase	BT_3460	Q8A246	Q8A246_BACTN dGTP triphosphohydrolase OS=Bacteroides thetaiotaomicron (strain ATCC 29148 / DSM 2079 / NCTC 10582 / E50 / VPI-5482) OX=226186 GN=BT_3460 PE=4 SV=1	1	11	11	11	31.6	51.197	187250000	180600000	167860000	21311000			75795000	96609000	56082000
Q8A247	Hemolysin A	BT_3459	Q8A247	Q8A247_BACTN Hemolysin A OS=Bacteroides thetaiotaomicron (strain ATCC 29148 / DSM 2079 / NCTC 10582 / E50 / VPI-5482) OX=226186 GN=BT_3459 PE=4 SV=1	1	19	19	19	70.3	38.775	1863400000	1668100000	1856000000	2607100000	2803900000	2964700000	3431900000	3440100000	3304200000	588880000	603540000	563130000
Q8A248	Phospholipid/glycerol acyltransferase	BT_3458	Q8A248	Q8A248_BACTN Phospholipid/glycerol acyltransferase OS=Bacteroides thetaiotaomicron (strain ATCC 29148 / DSM 2079 / NCTC 10582 / E50 / VPI-5482) OX=226186 GN=BT_3458 PE=4 SV=1	1	9	9	9	34.6	31.12	187670000	176260000	163770000	149880000	131840000	138160000	181830000	206460000	176080000
Q8A249	RNA polymerase ECF-type sigma factor	BT_3457	Q8A249;Q8A4N0	Q8A249_BACTN RNA polymerase ECF-type sigma factor OS=Bacteroides thetaiotaomicron (strain ATCC 29148 / DSM 2079 / NCTC 10582 / E50 / VPI-5482) OX=226186 GN=BT_3457 PE=3 SV=1;Q8A4N0_BACTN RNA polymerase ECF-type sigma factor OS=Bacteroides thetaiotaomicron	2	7	5	7	49.1	20.019	23682000	56921000	36729000	139450000	59431000		164700000	148200000	192730000	192480000	291270000	277490000
Q8A250	Transcriptional regulator MraZ	mraZ	Q8A250	MRAZ_BACTN Transcriptional regulator MraZ OS=Bacteroides thetaiotaomicron (strain ATCC 29148 / DSM 2079 / NCTC 10582 / E50 / VPI-5482) OX=226186 GN=mraZ PE=3 SV=1	1	2	2	2	10.3	18.4
Q8A251	Ribosomal RNA small subunit methyltransferase H	rsmH	Q8A251	RSMH_BACTN Ribosomal RNA small subunit methyltransferase H OS=Bacteroides thetaiotaomicron (strain ATCC 29148 / DSM 2079 / NCTC 10582 / E50 / VPI-5482) OX=226186 GN=rsmH PE=3 SV=1	1	12	12	12	44.7	34.609	529100000	595380000	527410000	1417400000	1391900000	839460000	1482000000	1233900000	1300600000	48120000		20281000
Q8A252	Uncharacterized protein	BT_3454	Q8A252	Q8A252_BACTN Uncharacterized protein OS=Bacteroides thetaiotaomicron (strain ATCC 29148 / DSM 2079 / NCTC 10582 / E50 / VPI-5482) OX=226186 GN=BT_3454 PE=4 SV=1	1	7	7	7	55.1	13.915	104560000	85540000	90952000	310790000	301630000	172240000	111620000	136680000	148940000	388280000	492030000	580340000
Q8A253	Penicillin-binding protein	BT_3453	Q8A253	Q8A253_BACTN Penicillin-binding protein OS=Bacteroides thetaiotaomicron (strain ATCC 29148 / DSM 2079 / NCTC 10582 / E50 / VPI-5482) OX=226186 GN=BT_3453 PE=4 SV=1	1	6	6	6	9.6	78.088	56750000	51389000	40896000	25274000		41378000	52640000	33988000	32054000
Q8A254	UDP-N-acetylmuramoyl-L-alanyl-D-glutamate--2,6-diaminopimelate ligase	murE	Q8A254	MURE_BACTN UDP-N-acetylmuramoyl-L-alanyl-D-glutamate--2,6-diaminopimelate ligase OS=Bacteroides thetaiotaomicron (strain ATCC 29148 / DSM 2079 / NCTC 10582 / E50 / VPI-5482) OX=226186 GN=murE PE=3 SV=1	1	16	16	16	35.3	52.931	607870000	520990000	533520000	195190000	224190000	237630000	229910000	259090000	267030000	43317000	39508000	31849000
Q8A256	UDP-N-acetylmuramoylalanine--D-glutamate ligase	murD	Q8A256	MURD_BACTN UDP-N-acetylmuramoylalanine--D-glutamate ligase OS=Bacteroides thetaiotaomicron (strain ATCC 29148 / DSM 2079 / NCTC 10582 / E50 / VPI-5482) OX=226186 GN=murD PE=3 SV=2	1	12	12	12	30.2	49.492	478950000	394480000	316900000	65032000	57360000	63799000	149630000	133950000	143350000
Q8A257	Rod shape-determining protein rodA	BT_3449	Q8A257	Q8A257_BACTN Rod shape-determining protein rodA OS=Bacteroides thetaiotaomicron (strain ATCC 29148 / DSM 2079 / NCTC 10582 / E50 / VPI-5482) OX=226186 GN=BT_3449 PE=3 SV=1	1	1	1	1	2.7	47.835	11441000
Q8A258	UDP-N-acetylglucosamine--N-acetylmuramyl-(pentapeptide) pyrophosphoryl-undecaprenol N-acetylglucosamine transferase	murG	Q8A258	MURG_BACTN UDP-N-acetylglucosamine--N-acetylmuramyl-(pentapeptide) pyrophosphoryl-undecaprenol N-acetylglucosamine transferase OS=Bacteroides thetaiotaomicron (strain ATCC 29148 / DSM 2079 / NCTC 10582 / E50 / VPI-5482) OX=226186 GN=murG PE=3 SV=1	1	15	15	15	47.6	40.242	442540000	427320000	396440000	414980000	409420000	364640000	351260000	408240000	437410000	27574000		22012000
Q8A259	UDP-N-acetylmuramate--L-alanine ligase	murC	Q8A259	Q8A259_BACTN UDP-N-acetylmuramate--L-alanine ligase OS=Bacteroides thetaiotaomicron (strain ATCC 29148 / DSM 2079 / NCTC 10582 / E50 / VPI-5482) OX=226186 GN=murC PE=3 SV=1	1	13	13	13	28.7	52.552	442850000	330960000	405840000	68018000	35274000	29075000	145330000	201270000	212810000	83210000	39439000
Q8A260	Cell division protein FtsQ	BT_3446	Q8A260	Q8A260_BACTN Cell division protein FtsQ OS=Bacteroides thetaiotaomicron (strain ATCC 29148 / DSM 2079 / NCTC 10582 / E50 / VPI-5482) OX=226186 GN=BT_3446 PE=4 SV=1	1	5	5	5	17.7	28.483	47292000	47257000	44428000	36920000	39659000		34696000		34745000
Q8A261	Cell division protein FtsA	ftsA	Q8A261	Q8A261_BACTN Cell division protein FtsA OS=Bacteroides thetaiotaomicron (strain ATCC 29148 / DSM 2079 / NCTC 10582 / E50 / VPI-5482) OX=226186 GN=ftsA PE=3 SV=1	1	19	19	19	45.5	53.846	1392900000	1449900000	1446000000	757830000	799240000	1209300000	1219000000	1143300000	1252200000	577570000	482680000	646500000
Q8A262	Cell division protein FtsZ	ftsZ	Q8A262	Q8A262_BACTN Cell division protein FtsZ OS=Bacteroides thetaiotaomicron (strain ATCC 29148 / DSM 2079 / NCTC 10582 / E50 / VPI-5482) OX=226186 GN=ftsZ PE=3 SV=1	1	20	20	20	52.6	47.799	1692300000	2035800000	1866000000	2586100000	2437500000	2963900000	2232500000	2148900000	2328900000	2303400000	2475800000	2388400000
Q8A263	YqeY-like protein	BT_3443	Q8A263	Q8A263_BACTN YqeY-like protein OS=Bacteroides thetaiotaomicron (strain ATCC 29148 / DSM 2079 / NCTC 10582 / E50 / VPI-5482) OX=226186 GN=BT_3443 PE=4 SV=1	1	12	12	12	79.3	14.347	9338100000	10908000000	10951000000	20312000000	20560000000	21394000000	19638000000	21264000000	23887000000	67415000000	79330000000	78430000000
Q8A272	Uncharacterized protein	BT_3434	Q8A272	Q8A272_BACTN Uncharacterized protein OS=Bacteroides thetaiotaomicron (strain ATCC 29148 / DSM 2079 / NCTC 10582 / E50 / VPI-5482) OX=226186 GN=BT_3434 PE=4 SV=1	1	2	2	2	7.1	46.372				25510000	21922000	21805000				70459000	106990000	66992000
Q8A274	AAA-ATPase_like domain-containing protein	BT_3432	Q8A274	Q8A274_BACTN AAA-ATPase_like domain-containing protein OS=Bacteroides thetaiotaomicron (strain ATCC 29148 / DSM 2079 / NCTC 10582 / E50 / VPI-5482) OX=226186 GN=BT_3432 PE=4 SV=1	1	3	3	3	4.8	67.34	18685000	13753000	16319000	3614500			7622600	7459500
Q8A276	30S ribosomal protein S20	rpsT	Q8A276	RS20_BACTN 30S ribosomal protein S20 OS=Bacteroides thetaiotaomicron (strain ATCC 29148 / DSM 2079 / NCTC 10582 / E50 / VPI-5482) OX=226186 GN=rpsT PE=3 SV=1	1	3	3	3	29.8	9.7965	526320000	647000000	505010000	819710000	743040000	388640000	846040000	873380000	945810000	1220800000	1150400000	1293100000
Q8A277	DNA gyrase subunit B	gyrB	Q8A277	Q8A277_BACTN DNA gyrase subunit B OS=Bacteroides thetaiotaomicron (strain ATCC 29148 / DSM 2079 / NCTC 10582 / E50 / VPI-5482) OX=226186 GN=gyrB PE=3 SV=1	1	25	25	25	42.3	73.247	3186800000	3095500000	3340100000	2817200000	2813500000	2941700000	3172700000	3477400000	3279400000	276290000	191970000	160630000
Q8A279	Uncharacterized protein	BT_3427	Q8A279	Q8A279_BACTN Uncharacterized protein OS=Bacteroides thetaiotaomicron (strain ATCC 29148 / DSM 2079 / NCTC 10582 / E50 / VPI-5482) OX=226186 GN=BT_3427 PE=4 SV=1	1	9	9	9	57	22.091	114030000	145220000	116730000	232200000	240310000	294760000	144410000	144730000	165130000	260530000	293870000	252040000
Q8A287	2,3-bisphosphoglycerate-independent phosphoglycerate mutase	gpmI	Q8A287	GPMI_BACTN 2,3-bisphosphoglycerate-independent phosphoglycerate mutase OS=Bacteroides thetaiotaomicron (strain ATCC 29148 / DSM 2079 / NCTC 10582 / E50 / VPI-5482) OX=226186 GN=gpmI PE=3 SV=1	1	25	25	25	57.9	55.645	9536300000	9279500000	9357100000	9459800000	9116000000	9215900000	9841200000	9578900000	10108000000	3831300000	3518700000	3887200000
Q8A288	Putative thiol:disulfide interchange protein	BT_3418	Q8A288	Q8A288_BACTN Putative thiol:disulfide interchange protein OS=Bacteroides thetaiotaomicron (strain ATCC 29148 / DSM 2079 / NCTC 10582 / E50 / VPI-5482) OX=226186 GN=BT_3418 PE=4 SV=1	1	2	2	2	3.4	94.703	16240000	8837500	15877000
Q8A291	Mg2+/Co2+ transporter	BT_3414	Q8A291	Q8A291_BACTN Mg2+/Co2+ transporter OS=Bacteroides thetaiotaomicron (strain ATCC 29148 / DSM 2079 / NCTC 10582 / E50 / VPI-5482) OX=226186 GN=BT_3414 PE=3 SV=1	1	3	3	3	14.9	35.67	30416000	11309000	19692000	20973000	57206000				21888000
Q8A292	Uncharacterized protein	BT_3413	Q8A292	Q8A292_BACTN Uncharacterized protein OS=Bacteroides thetaiotaomicron (strain ATCC 29148 / DSM 2079 / NCTC 10582 / E50 / VPI-5482) OX=226186 GN=BT_3413 PE=4 SV=1	1	15	15	15	33.6	53.369	731150000	829150000	799560000	400640000	377600000	482800000	316540000	233700000	248020000	833370000	835340000	759440000
Q8A293	Ribonuclease HII	rnhB	Q8A293	RNH2_BACTN Ribonuclease HII OS=Bacteroides thetaiotaomicron (strain ATCC 29148 / DSM 2079 / NCTC 10582 / E50 / VPI-5482) OX=226186 GN=rnhB PE=3 SV=1	1	4	4	4	24.5	22.708	38053000	34934000	32864000	40287000	44798000	63490000	60441000	43768000	42974000
Q8A294	Putative K(+)-stimulated pyrophosphate-energized sodium pump	hppA	Q8A294	HPPA_BACTN Putative K(+)-stimulated pyrophosphate-energized sodium pump OS=Bacteroides thetaiotaomicron (strain ATCC 29148 / DSM 2079 / NCTC 10582 / E50 / VPI-5482) OX=226186 GN=hppA PE=3 SV=1	1	1	1	1	1.8	76.537	11060000	7071600	8442000
Q8A295	UPF0145 protein BT_3410	BT_3410	Q8A295	Y3410_BACTN UPF0145 protein BT_3410 OS=Bacteroides thetaiotaomicron (strain ATCC 29148 / DSM 2079 / NCTC 10582 / E50 / VPI-5482) OX=226186 GN=BT_3410 PE=3 SV=1	1	4	4	4	38.3	11.287	99397000	181560000	165270000	457490000	424770000	616880000	250760000	266090000	219230000	755880000	888020000	781330000
Q8A296	Cysteine desulfurase	BT_3409	Q8A296	Q8A296_BACTN Cysteine desulfurase OS=Bacteroides thetaiotaomicron (strain ATCC 29148 / DSM 2079 / NCTC 10582 / E50 / VPI-5482) OX=226186 GN=BT_3409 PE=3 SV=1	1	15	15	15	47.4	44.757	550970000	536770000	501020000	599230000	548800000	739730000	586530000	586010000	682860000	163360000
Q8A297	Uncharacterized protein	BT_3408	Q8A297	Q8A297_BACTN Uncharacterized protein OS=Bacteroides thetaiotaomicron (strain ATCC 29148 / DSM 2079 / NCTC 10582 / E50 / VPI-5482) OX=226186 GN=BT_3408 PE=4 SV=1	1	11	11	11	29.5	50.279	433440000	396940000	389350000	114360000	92029000	175280000	126320000	140300000	140020000
Q8A298	ABC transporter ATP-binding protein	BT_3407	Q8A298	Q8A298_BACTN ABC transporter ATP-binding protein OS=Bacteroides thetaiotaomicron (strain ATCC 29148 / DSM 2079 / NCTC 10582 / E50 / VPI-5482) OX=226186 GN=BT_3407 PE=4 SV=1	1	17	17	17	65.6	27.768	8525300000	8675000000	9046100000	13786000000	15255000000	9627800000	13668000000	15171000000	13899000000	19143000000	21959000000	20343000000
Q8A299	ABC transporter permease	BT_3406	Q8A299	Q8A299_BACTN ABC transporter permease OS=Bacteroides thetaiotaomicron (strain ATCC 29148 / DSM 2079 / NCTC 10582 / E50 / VPI-5482) OX=226186 GN=BT_3406 PE=4 SV=1	1	11	11	11	26	54.413	468950000	480410000	436780000	182890000	169140000	130460000	309770000	308410000	256100000	44589000
Q8A2A0	Colicin V production protein	BT_3405	Q8A2A0	Q8A2A0_BACTN Colicin V production protein OS=Bacteroides thetaiotaomicron (strain ATCC 29148 / DSM 2079 / NCTC 10582 / E50 / VPI-5482) OX=226186 GN=BT_3405 PE=4 SV=1	1	1	1	1	6.2	19.071	14697000	19327000	15423000	52030000	43472000		38494000	28152000	37221000	123180000	102560000	123780000
Q8A2A1	Translation initiation factor IF-2	infB	Q8A2A1	IF2_BACTN Translation initiation factor IF-2 OS=Bacteroides thetaiotaomicron (strain ATCC 29148 / DSM 2079 / NCTC 10582 / E50 / VPI-5482) OX=226186 GN=infB PE=3 SV=1	1	60	60	60	55.2	114.86	11925000000	12131000000	12166000000	19404000000	20123000000	25682000000	19649000000	19035000000	21108000000	58985000000	54955000000	57655000000
Q8A2A2	Transcription termination/antitermination protein NusA	nusA	Q8A2A2	Q8A2A2_BACTN Transcription termination/antitermination protein NusA OS=Bacteroides thetaiotaomicron (strain ATCC 29148 / DSM 2079 / NCTC 10582 / E50 / VPI-5482) OX=226186 GN=nusA PE=3 SV=1	1	27	27	27	69	49.959	6716600000	6685500000	7258700000	11403000000	10646000000	7546300000	10212000000	10484000000	10847000000	5693200000	6482700000	6130400000
Q8A2A3	Ribosome maturation factor RimP	rimP	Q8A2A3	RIMP_BACTN Ribosome maturation factor RimP OS=Bacteroides thetaiotaomicron (strain ATCC 29148 / DSM 2079 / NCTC 10582 / E50 / VPI-5482) OX=226186 GN=rimP PE=3 SV=1	1	4	4	4	36.1	18.025	130450000	92625000	121490000	174790000	147350000	255190000	112940000	100830000	89984000	101090000		93235000
Q8A2A4	Toll-Interleukin receptor	BT_3401	Q8A2A4	Q8A2A4_BACTN Toll-Interleukin receptor OS=Bacteroides thetaiotaomicron (strain ATCC 29148 / DSM 2079 / NCTC 10582 / E50 / VPI-5482) OX=226186 GN=BT_3401 PE=4 SV=1	1	2	2	2	4.2	42.292	20479000	27696000	23116000
Q8A2A5	Putative transmembrane protein	BT_3400	Q8A2A5	Q8A2A5_BACTN Putative transmembrane protein OS=Bacteroides thetaiotaomicron (strain ATCC 29148 / DSM 2079 / NCTC 10582 / E50 / VPI-5482) OX=226186 GN=BT_3400 PE=4 SV=1	1	5	5	5	40.5	14.76	218310000	216720000	196680000	485760000	438580000	410200000	347250000	266620000	368690000	1390300000	1715400000	1533200000
Q8A2A7	Putative lipoprotein	BT_3398	Q8A2A7	Q8A2A7_BACTN Putative lipoprotein OS=Bacteroides thetaiotaomicron (strain ATCC 29148 / DSM 2079 / NCTC 10582 / E50 / VPI-5482) OX=226186 GN=BT_3398 PE=4 SV=1	1	3	3	3	10.7	27.471	58579000	52745000	59654000	33528000	34602000	32425000		24309000			16674000	16596000
Q8A2A8	Uncharacterized protein	BT_3397	Q8A2A8	Q8A2A8_BACTN Uncharacterized protein OS=Bacteroides thetaiotaomicron (strain ATCC 29148 / DSM 2079 / NCTC 10582 / E50 / VPI-5482) OX=226186 GN=BT_3397 PE=4 SV=1	1	4	4	4	26.6	17.726	99734000	96110000	88581000	210760000	183590000	270050000	135460000	121340000	146680000	317120000	385460000	386490000
Q8A2A9	RNA polymerase ECF-type sigma factor	BT_3396	Q8A2A9	Q8A2A9_BACTN RNA polymerase ECF-type sigma factor OS=Bacteroides thetaiotaomicron (strain ATCC 29148 / DSM 2079 / NCTC 10582 / E50 / VPI-5482) OX=226186 GN=BT_3396 PE=3 SV=1	1	4	4	4	33.7	20.081	28577000	28369000	28546000	38256000	31461000		25770000	26179000	29014000
Q8A2B0	Acetylglutamate kinase	argB	Q8A2B0	ARGB_BACTN Acetylglutamate kinase OS=Bacteroides thetaiotaomicron (strain ATCC 29148 / DSM 2079 / NCTC 10582 / E50 / VPI-5482) OX=226186 GN=argB PE=3 SV=1	1	13	13	13	61.9	27.398	635160000	665220000	588640000	536190000	471780000	362330000	612020000	607770000	624330000	156100000		46107000
Q8A2B1	Biosynthetic arginine decarboxylase	speA	Q8A2B1	SPEA_BACTN Biosynthetic arginine decarboxylase OS=Bacteroides thetaiotaomicron (strain ATCC 29148 / DSM 2079 / NCTC 10582 / E50 / VPI-5482) OX=226186 GN=speA PE=3 SV=1	1	17	17	17	25.9	71.245	604430000	851200000	542110000	225480000	278770000	299700000	459680000	665990000	388520000		57053000	57304000
Q8A2B2	Shikimate kinase	aroK	Q8A2B2	AROK_BACTN Shikimate kinase OS=Bacteroides thetaiotaomicron (strain ATCC 29148 / DSM 2079 / NCTC 10582 / E50 / VPI-5482) OX=226186 GN=aroK PE=1 SV=1	1	3	3	3	20	20.504	57131000	52784000	56009000	141540000	103210000	106220000	83094000	113870000	67053000	126050000	138760000
Q8A2B3	Nitroreductase	BT_3392	Q8A2B3	Q8A2B3_BACTN Nitroreductase OS=Bacteroides thetaiotaomicron (strain ATCC 29148 / DSM 2079 / NCTC 10582 / E50 / VPI-5482) OX=226186 GN=BT_3392 PE=4 SV=1	1	7	7	7	34.5	22.947	1530800000	1448900000	1371300000	1391900000	1516900000	1611500000	1726100000	1553200000	1501900000	169430000	167860000	193130000
Q8A2B4	Ribonuclease H	BT_3391	Q8A2B4	Q8A2B4_BACTN Ribonuclease H OS=Bacteroides thetaiotaomicron (strain ATCC 29148 / DSM 2079 / NCTC 10582 / E50 / VPI-5482) OX=226186 GN=BT_3391 PE=3 SV=1	1	3	3	3	14.2	23.823	19803000	17024000		16788000		14802000	23925000	19214000	23269000
Q8A2B7	Glycoside transferase family 2	BT_3388	Q8A2B7	Q8A2B7_BACTN Glycoside transferase family 2 OS=Bacteroides thetaiotaomicron (strain ATCC 29148 / DSM 2079 / NCTC 10582 / E50 / VPI-5482) OX=226186 GN=BT_3388 PE=4 SV=1	1	2	2	2	3.6	73.107	11421000	13914000	10994000
Q8A2B8	Putative polysaccharide deacetylase	BT_3387	Q8A2B8	Q8A2B8_BACTN Putative polysaccharide deacetylase OS=Bacteroides thetaiotaomicron (strain ATCC 29148 / DSM 2079 / NCTC 10582 / E50 / VPI-5482) OX=226186 GN=BT_3387 PE=4 SV=1	1	3	3	3	12.2	31.109	26708000	27775000	23047000	11923000	26964000		18252000	21190000	23965000
Q8A2B9	ABC transporter, ATP-binding protein	BT_3386	Q8A2B9	Q8A2B9_BACTN ABC transporter, ATP-binding protein OS=Bacteroides thetaiotaomicron (strain ATCC 29148 / DSM 2079 / NCTC 10582 / E50 / VPI-5482) OX=226186 GN=BT_3386 PE=4 SV=1	1	13	13	13	24.7	68.638	492680000	554720000	551920000	234170000	227790000	232080000	389360000	451510000	290400000	53476000	14786000	13193000
Q8A2C2	Homeodomain-like protein	BT_3383	Q8A2C2	Q8A2C2_BACTN Homeodomain-like protein OS=Bacteroides thetaiotaomicron (strain ATCC 29148 / DSM 2079 / NCTC 10582 / E50 / VPI-5482) OX=226186 GN=BT_3383 PE=4 SV=1	1	3	3	3	27	16.201	60059000	41045000	32347000				59796000	62397000	51768000
Q8A2C3	Uncharacterized protein	BT_3382	Q8A2C3	Q8A2C3_BACTN Uncharacterized protein OS=Bacteroides thetaiotaomicron (strain ATCC 29148 / DSM 2079 / NCTC 10582 / E50 / VPI-5482) OX=226186 GN=BT_3382 PE=4 SV=1	1	10	10	10	18.6	65.937	253710000	251370000	261730000	190220000	200210000	242320000	357020000	292100000	268740000	277820000	280920000	211090000
Q8A2C4	Uncharacterized protein	BT_3381	Q8A2C4	Q8A2C4_BACTN Uncharacterized protein OS=Bacteroides thetaiotaomicron (strain ATCC 29148 / DSM 2079 / NCTC 10582 / E50 / VPI-5482) OX=226186 GN=BT_3381 PE=4 SV=1	1	4	4	4	9.2	65.896	23017000		27699000
Q8A2C9	Nucleotide sugar transaminase	BT_3376	Q8A2C9;Q8A3R9	Q8A2C9_BACTN Nucleotide sugar transaminase OS=Bacteroides thetaiotaomicron (strain ATCC 29148 / DSM 2079 / NCTC 10582 / E50 / VPI-5482) OX=226186 GN=BT_3376 PE=3 SV=1	2	9	9	9	24.9	41.949	194950000	278140000	311970000	112610000	126500000	150160000	179330000	238490000	223210000	17120000	36686000	22847000
Q8A2D0	Aspartate aminotransferase	BT_3375	Q8A2D0	Q8A2D0_BACTN Aspartate aminotransferase OS=Bacteroides thetaiotaomicron (strain ATCC 29148 / DSM 2079 / NCTC 10582 / E50 / VPI-5482) OX=226186 GN=BT_3375 PE=4 SV=1	1	6	6	6	15.3	43.309	59066000	73477000	49086000						14942000
Q8A2D1	Putative carbamoyl-phosphate-synthetase	BT_3374	Q8A2D1	Q8A2D1_BACTN Putative carbamoyl-phosphate-synthetase OS=Bacteroides thetaiotaomicron (strain ATCC 29148 / DSM 2079 / NCTC 10582 / E50 / VPI-5482) OX=226186 GN=BT_3374 PE=4 SV=1	1	10	10	10	32.7	44.188	184620000	148900000	84875000	22077000	40137000	41011000	95481000	96129000	83942000
Q8A2D4	Glycoside transferase family 2	BT_3371	Q8A2D4	Q8A2D4_BACTN Glycoside transferase family 2 OS=Bacteroides thetaiotaomicron (strain ATCC 29148 / DSM 2079 / NCTC 10582 / E50 / VPI-5482) OX=226186 GN=BT_3371 PE=4 SV=1	1	1	1	1	4	38.75
Q8A2D9	Glycoside transferase family 2	BT_3366	Q8A2D9	Q8A2D9_BACTN Glycoside transferase family 2 OS=Bacteroides thetaiotaomicron (strain ATCC 29148 / DSM 2079 / NCTC 10582 / E50 / VPI-5482) OX=226186 GN=BT_3366 PE=4 SV=1	1	4	4	4	12.8	38.939	70996000	68565000	30025000	31363000	33632000		43640000		44344000	123790000	130640000	26527000
Q8A2E0	Glycoside transferase family 2	BT_3365	Q8A2E0	Q8A2E0_BACTN Glycoside transferase family 2 OS=Bacteroides thetaiotaomicron (strain ATCC 29148 / DSM 2079 / NCTC 10582 / E50 / VPI-5482) OX=226186 GN=BT_3365 PE=4 SV=1	1	11	11	11	15.5	79.191	93256000	99847000	82943000
Q8A2E1	Tyrosine protein kinase, active site	BT_3364	Q8A2E1	Q8A2E1_BACTN Tyrosine protein kinase, active site OS=Bacteroides thetaiotaomicron (strain ATCC 29148 / DSM 2079 / NCTC 10582 / E50 / VPI-5482) OX=226186 GN=BT_3364 PE=4 SV=1	1	5	5	5	22.7	29.205	46506000	70479000	59288000	27480000	29650000	71599000	18866000		21471000
Q8A2E3	Heptosyltransferase	BT_3362	Q8A2E3	Q8A2E3_BACTN Heptosyltransferase OS=Bacteroides thetaiotaomicron (strain ATCC 29148 / DSM 2079 / NCTC 10582 / E50 / VPI-5482) OX=226186 GN=BT_3362 PE=4 SV=1	1	2	2	2	8.7	38.617	19905000	21155000	22638000	14295000
Q8A2E4	Erythronate-4-phosphate dehydrogenase	pdxB	Q8A2E4	PDXB_BACTN Erythronate-4-phosphate dehydrogenase OS=Bacteroides thetaiotaomicron (strain ATCC 29148 / DSM 2079 / NCTC 10582 / E50 / VPI-5482) OX=226186 GN=pdxB PE=3 SV=1	1	9	9	9	23.6	39.076	306330000	606570000	257710000	245090000	206600000	211520000	387080000	476810000	297570000	30832000	29658000
Q8A2E5	Phosphoribosylglycinamide formyltransferase	purN	Q8A2E5	Q8A2E5_BACTN Phosphoribosylglycinamide formyltransferase OS=Bacteroides thetaiotaomicron (strain ATCC 29148 / DSM 2079 / NCTC 10582 / E50 / VPI-5482) OX=226186 GN=purN PE=3 SV=1	1	2	2	2	9.1	23.314	13463000	17813000	12985000				12127000
Q8A2E6	Acyl carrier protein	acpP	Q8A2E6	ACP_BACTN Acyl carrier protein OS=Bacteroides thetaiotaomicron (strain ATCC 29148 / DSM 2079 / NCTC 10582 / E50 / VPI-5482) OX=226186 GN=acpP PE=3 SV=1	1	7	7	7	56.4	8.4763	58031000000	60754000000	60812000000	110430000000	124670000000	153820000000	81914000000	80939000000	77907000000	375030000000	378160000000	358820000000
Q8A2E7	3-oxoacyl-[acyl-carrier-protein] synthase 2	BT_3358	Q8A2E7	Q8A2E7_BACTN 3-oxoacyl-[acyl-carrier-protein] synthase 2 OS=Bacteroides thetaiotaomicron (strain ATCC 29148 / DSM 2079 / NCTC 10582 / E50 / VPI-5482) OX=226186 GN=BT_3358 PE=3 SV=1	1	17	17	17	77.4	44.804	9354600000	11039000000	10630000000	9666000000	9590900000	8354700000	9151100000	8405500000	9589000000	6238800000	5508900000	5146400000
Q8A2E8	Ribonuclease 3	rnc	Q8A2E8	RNC_BACTN Ribonuclease 3 OS=Bacteroides thetaiotaomicron (strain ATCC 29148 / DSM 2079 / NCTC 10582 / E50 / VPI-5482) OX=226186 GN=rnc PE=3 SV=2	1	4	4	4	14.8	35.972	33243000	26135000	25935000	36275000	37171000	32999000	31468000	27348000	28585000	25887000	19402000
Q8A2E9	ATP-dependent 6-phosphofructokinase 3	pfkA3	Q8A2E9	PFKA3_BACTN ATP-dependent 6-phosphofructokinase 3 OS=Bacteroides thetaiotaomicron (strain ATCC 29148 / DSM 2079 / NCTC 10582 / E50 / VPI-5482) OX=226186 GN=pfkA3 PE=3 SV=1	1	6	6	6	23.8	35.853	28608000	28903000	31819000
Q8A2F0	Putative auxin-regulated protein	BT_3355	Q8A2F0	Q8A2F0_BACTN Putative auxin-regulated protein OS=Bacteroides thetaiotaomicron (strain ATCC 29148 / DSM 2079 / NCTC 10582 / E50 / VPI-5482) OX=226186 GN=BT_3355 PE=4 SV=1	1	16	16	16	33.4	57.478	566600000	516070000	552460000	580930000	670750000	386780000	1069600000	745590000	814160000	42141000	45144000	71041000
Q8A2F3	Haloacid dehalogenase-like hydrolase	BT_3352	Q8A2F3	Q8A2F3_BACTN Haloacid dehalogenase-like hydrolase OS=Bacteroides thetaiotaomicron (strain ATCC 29148 / DSM 2079 / NCTC 10582 / E50 / VPI-5482) OX=226186 GN=BT_3352 PE=1 SV=1	1	3	3	3	10	30.055	133880000	115960000	124100000	194770000	226000000	180230000	161440000	182520000	217550000	258010000	251900000	151900000
Q8A2F4	Cysteine--tRNA ligase	cysS	Q8A2F4	SYC_BACTN Cysteine--tRNA ligase OS=Bacteroides thetaiotaomicron (strain ATCC 29148 / DSM 2079 / NCTC 10582 / E50 / VPI-5482) OX=226186 GN=cysS PE=3 SV=1	1	23	23	23	52.1	55.996	2167600000	2217900000	2128100000	1743800000	1848700000	1888300000	1941900000	1938900000	1900300000	489780000	298900000	273810000
Q8A2F6	Endo-4-O-sulfatase	BT_3349	Q8A2F6	ENDSF_BACTN Endo-4-O-sulfatase OS=Bacteroides thetaiotaomicron (strain ATCC 29148 / DSM 2079 / NCTC 10582 / E50 / VPI-5482) OX=226186 GN=BT_3349 PE=1 SV=1	1	14	14	14	35.2	57.856	15366000	27103000		7448700			289730000	318380000	335300000
Q8A2F7	Putative unsaturated glucuronyl hydrolase	BT_3348	Q8A2F7	Q8A2F7_BACTN Putative unsaturated glucuronyl hydrolase OS=Bacteroides thetaiotaomicron (strain ATCC 29148 / DSM 2079 / NCTC 10582 / E50 / VPI-5482) OX=226186 GN=BT_3348 PE=4 SV=1	1	8	8	8	21.8	45.258	125360000	116880000	123730000	134090000	121610000	150320000	962610000	1078300000	967690000	18126000	48720000
Q8A2G3	Uncharacterized protein	BT_3342	Q8A2G3	Q8A2G3_BACTN Uncharacterized protein OS=Bacteroides thetaiotaomicron (strain ATCC 29148 / DSM 2079 / NCTC 10582 / E50 / VPI-5482) OX=226186 GN=BT_3342 PE=4 SV=1	1	8	8	8	32.8	29.85	121670000	167740000	185250000				35664000	70841000	46187000			8240400
Q8A2G4	Big_5 domain-containing protein	BT_3341	Q8A2G4	Q8A2G4_BACTN Big_5 domain-containing protein OS=Bacteroides thetaiotaomicron (strain ATCC 29148 / DSM 2079 / NCTC 10582 / E50 / VPI-5482) OX=226186 GN=BT_3341 PE=4 SV=1	1	17	17	17	27.6	74.001	523790000	547640000	519020000	1326200000	1337100000	1494000000	856930000	892880000	812180000	2413000000	2392200000	2691800000
Q8A2G5	Beta-galactosidase	BT_3340	Q8A2G5	Q8A2G5_BACTN Beta-galactosidase OS=Bacteroides thetaiotaomicron (strain ATCC 29148 / DSM 2079 / NCTC 10582 / E50 / VPI-5482) OX=226186 GN=BT_3340 PE=3 SV=1	1	23	23	23	25.5	117.94	618350000	634570000	806890000	232860000	171340000	150110000	136970000	122710000	199850000	12054000		9510900
Q8A2G6	AcrA/AcrE family multidrug resistance protein	BT_3339	Q8A2G6	Q8A2G6_BACTN AcrA/AcrE family multidrug resistance protein OS=Bacteroides thetaiotaomicron (strain ATCC 29148 / DSM 2079 / NCTC 10582 / E50 / VPI-5482) OX=226186 GN=BT_3339 PE=3 SV=1	1	22	22	22	62.4	42.649	2436300000	2544400000	2372300000	3280300000	3426800000	3954700000	2486700000	2554000000	2580900000	2346400000	2668400000	2777000000
Q8A2G7	AcrB/AcrD family multidrug resistance protein	BT_3338	Q8A2G7;Q8A3L3	Q8A2G7_BACTN AcrB/AcrD family multidrug resistance protein OS=Bacteroides thetaiotaomicron (strain ATCC 29148 / DSM 2079 / NCTC 10582 / E50 / VPI-5482) OX=226186 GN=BT_3338 PE=3 SV=1	2	20	19	20	22.4	116.76	601330000	694670000	650810000	95873000	90277000	98886000	90029000	89998000	123720000	197970000	61617000	137820000
Q8A2G8	Outer membrane protein oprM, multidrug resistance protein	BT_3337	Q8A2G8	Q8A2G8_BACTN Outer membrane protein oprM, multidrug resistance protein OS=Bacteroides thetaiotaomicron (strain ATCC 29148 / DSM 2079 / NCTC 10582 / E50 / VPI-5482) OX=226186 GN=BT_3337 PE=3 SV=1	1	11	11	11	41	49.993	298660000	435440000	321980000	272280000	257940000	359740000	247450000	192410000	277480000	41913000	79919000	56383000
Q8A2G9	Acyl-[acyl-carrier-protein]--UDP-N-acetylglucosamine O-acyltransferase	BT_3336	Q8A2G9	Q8A2G9_BACTN Acyl-[acyl-carrier-protein]--UDP-N-acetylglucosamine O-acyltransferase OS=Bacteroides thetaiotaomicron (strain ATCC 29148 / DSM 2079 / NCTC 10582 / E50 / VPI-5482) OX=226186 GN=BT_3336 PE=3 SV=1	1	6	6	6	31.2	27.974	155350000	135190000	153820000	102390000	108350000	118070000	121890000	102230000	70210000			110150000
Q8A2H0	Carb-bd_dom_fam9 domain-containing protein	BT_3335	Q8A2H0	Q8A2H0_BACTN Carb-bd_dom_fam9 domain-containing protein OS=Bacteroides thetaiotaomicron (strain ATCC 29148 / DSM 2079 / NCTC 10582 / E50 / VPI-5482) OX=226186 GN=BT_3335 PE=4 SV=1	1	7	7	7	37.1	24.401	493880000	517730000	538990000	355140000	359590000	377230000	408640000	401150000	383870000	31946000	74523000	53386000
Q8A2H1	Two-component system sensor histidine kinase/response regulator, hybrid (One-component system)	BT_3334	Q8A2H1	Q8A2H1_BACTN Two-component system sensor histidine kinase/response regulator, hybrid (One-component system) OS=Bacteroides thetaiotaomicron (strain ATCC 29148 / DSM 2079 / NCTC 10582 / E50 / VPI-5482) OX=226186 GN=BT_3334 PE=4 SV=1	1	8	7	7	6.8	155.08				16486000	22252000		71505000	31500000	20035000
Q8A2H2	N-acetylgalactosamine-6-O-sulfatase	BT_3333	Q8A2H2	GALSF_BACTN N-acetylgalactosamine-6-O-sulfatase OS=Bacteroides thetaiotaomicron (strain ATCC 29148 / DSM 2079 / NCTC 10582 / E50 / VPI-5482) OX=226186 GN=BT_3333 PE=1 SV=1	1	13	13	13	31.7	56.323	28526000	87008000	168400000	76494000	64990000	139990000	626280000	757800000	624030000	30763000	214550000	185310000
Q8A2H4	SusD homolog	BT_3331	Q8A2H4	Q8A2H4_BACTN SusD homolog OS=Bacteroides thetaiotaomicron (strain ATCC 29148 / DSM 2079 / NCTC 10582 / E50 / VPI-5482) OX=226186 GN=BT_3331 PE=4 SV=1	1	4	4	4	9.6	64.635						27595000	127260000	230930000	123410000
Q8A2H6	DUF4988 domain-containing protein	BT_3329	Q8A2H6	Q8A2H6_BACTN DUF4988 domain-containing protein OS=Bacteroides thetaiotaomicron (strain ATCC 29148 / DSM 2079 / NCTC 10582 / E50 / VPI-5482) OX=226186 GN=BT_3329 PE=4 SV=1	1	10	10	10	22.8	69.781	37363000	45063000	45252000	114740000	82107000	133310000	544550000	497220000	526140000	120910000	129170000	139380000
Q8A2H8	ATP-dependent DNA helicase recG	BT_3327	Q8A2H8	Q8A2H8_BACTN ATP-dependent DNA helicase recG OS=Bacteroides thetaiotaomicron (strain ATCC 29148 / DSM 2079 / NCTC 10582 / E50 / VPI-5482) OX=226186 GN=BT_3327 PE=4 SV=1	1	3	3	3	7	55.598	20365000	19746000	23358000	11914000		13805000	21821000	17914000	15585000	16373000
Q8A2H9	tRNA-dihydrouridine synthase	BT_3326	Q8A2H9	Q8A2H9_BACTN tRNA-dihydrouridine synthase OS=Bacteroides thetaiotaomicron (strain ATCC 29148 / DSM 2079 / NCTC 10582 / E50 / VPI-5482) OX=226186 GN=BT_3326 PE=3 SV=1	1	5	5	5	20.1	35.7					35810000			36120000	55710000
Q8A2I0	Uncharacterized protein	BT_3325	Q8A2I0	Q8A2I0_BACTN Uncharacterized protein OS=Bacteroides thetaiotaomicron (strain ATCC 29148 / DSM 2079 / NCTC 10582 / E50 / VPI-5482) OX=226186 GN=BT_3325 PE=4 SV=1	1	6	6	6	18.8	45.767	107960000	332310000	46070000	200020000	156580000	219290000		144090000	268330000	158270000	62187000	173780000
Q8A2I1	Chondroitin sulfate ABC exolyase	chonabc	Q8A2I1	CABC2_BACTN Chondroitin sulfate ABC exolyase OS=Bacteroides thetaiotaomicron (strain ATCC 29148 / DSM 2079 / NCTC 10582 / E50 / VPI-5482) OX=226186 GN=chonabc PE=1 SV=1	1	4	4	4	5.6	114.84							50456000	56226000	74684000
Q8A2I2	Uncharacterized protein	BT_3323	Q8A2I2	Q8A2I2_BACTN Uncharacterized protein OS=Bacteroides thetaiotaomicron (strain ATCC 29148 / DSM 2079 / NCTC 10582 / E50 / VPI-5482) OX=226186 GN=BT_3323 PE=4 SV=1	1	10	10	10	56.6	19.681	519090000	450930000	487990000	765890000	811820000	869900000	804710000	793120000	747800000	935040000	1212800000	1174000000
Q8A2I5	Dihydrodipicolinate reductase	BT_3320	Q8A2I5	Q8A2I5_BACTN Dihydrodipicolinate reductase OS=Bacteroides thetaiotaomicron (strain ATCC 29148 / DSM 2079 / NCTC 10582 / E50 / VPI-5482) OX=226186 GN=BT_3320 PE=3 SV=1	1	8	8	8	42.1	27.766	619770000	565790000	573300000	395600000	403720000	358520000	442530000	435430000	452800000		202610000
Q8A2I6	Signal peptidase I	BT_3319	Q8A2I6	Q8A2I6_BACTN Signal peptidase I OS=Bacteroides thetaiotaomicron (strain ATCC 29148 / DSM 2079 / NCTC 10582 / E50 / VPI-5482) OX=226186 GN=BT_3319 PE=3 SV=1	1	13	13	13	32.7	57.768	368500000	419460000	376730000	402320000	388290000	514830000	384020000	362540000	345240000	254440000	214110000	232590000
Q8A2I8	Uncharacterized protein	BT_3317	Q8A2I8	Q8A2I8_BACTN Uncharacterized protein OS=Bacteroides thetaiotaomicron (strain ATCC 29148 / DSM 2079 / NCTC 10582 / E50 / VPI-5482) OX=226186 GN=BT_3317 PE=4 SV=1	1	4	4	4	29.2	24.813	39906000	50057000	43401000	55580000	58286000	65450000	113290000	81225000	84047000	39638000	23704000	34346000
Q8A2J1	Thermostable beta-glucosidase B	BT_3314	Q8A2J1	Q8A2J1_BACTN Thermostable beta-glucosidase B OS=Bacteroides thetaiotaomicron (strain ATCC 29148 / DSM 2079 / NCTC 10582 / E50 / VPI-5482) OX=226186 GN=BT_3314 PE=3 SV=1	1	8	8	8	10.3	84.557	30880000	33880000	34758000	27349000	36355000		40804000	27788000	27682000	30985000	24052000
Q8A2J6	Transcriptional regulator	BT_3309	Q8A2J6	Q8A2J6_BACTN Transcriptional regulator OS=Bacteroides thetaiotaomicron (strain ATCC 29148 / DSM 2079 / NCTC 10582 / E50 / VPI-5482) OX=226186 GN=BT_3309 PE=4 SV=1	1	2	2	2	4.4	63.984	9322500			10682000	12640000	10558000	9691400	10302000	8660800
Q8A2J7	Putative zinc protease ymxG	BT_3308	Q8A2J7	Q8A2J7_BACTN Putative zinc protease ymxG OS=Bacteroides thetaiotaomicron (strain ATCC 29148 / DSM 2079 / NCTC 10582 / E50 / VPI-5482) OX=226186 GN=BT_3308 PE=3 SV=1	1	3	3	3	7.1	46.665	6122500	8788900						6796900	5994100
Q8A2J8	Cytokinin riboside 5-monophosphate phosphoribohydrolase	BT_3307	Q8A2J8	Q8A2J8_BACTN Cytokinin riboside 5-monophosphate phosphoribohydrolase OS=Bacteroides thetaiotaomicron (strain ATCC 29148 / DSM 2079 / NCTC 10582 / E50 / VPI-5482) OX=226186 GN=BT_3307 PE=3 SV=1	1	5	5	5	33.5	17.741	163270000	121220000	200870000	204840000	208500000	163930000	149170000	168710000	142020000	48971000		68598000
Q8A2J9	Putative sugar isomerase	BT_3306	Q8A2J9	Q8A2J9_BACTN Putative sugar isomerase OS=Bacteroides thetaiotaomicron (strain ATCC 29148 / DSM 2079 / NCTC 10582 / E50 / VPI-5482) OX=226186 GN=BT_3306 PE=4 SV=1	1	10	10	10	59.7	21.744	1156300000	1135100000	1029900000	1190400000	1157200000	1070200000	1378100000	1473500000	1168200000	237460000	414670000	91540000
Q8A2K0	Fructokinase	BT_3305	Q8A2K0	Q8A2K0_BACTN Fructokinase OS=Bacteroides thetaiotaomicron (strain ATCC 29148 / DSM 2079 / NCTC 10582 / E50 / VPI-5482) OX=226186 GN=BT_3305 PE=4 SV=1	1	11	11	11	44.8	34.793	580860000	525280000	562080000	759350000	763270000	739630000	905350000	866000000	914240000	237550000	308110000	347450000
Q8A2K2	ATP-dependent RNA helicase	BT_3303	Q8A2K2	Q8A2K2_BACTN ATP-dependent RNA helicase OS=Bacteroides thetaiotaomicron (strain ATCC 29148 / DSM 2079 / NCTC 10582 / E50 / VPI-5482) OX=226186 GN=BT_3303 PE=3 SV=1	1	15	15	15	29.4	73.482	292050000	277060000	297860000	438730000	412950000	486160000	501740000	435940000	481220000	161840000	66928000	227450000
Q8A2L1	Putative alpha-glucosidase	BT_3294	Q8A2L1	Q8A2L1_BACTN Putative alpha-glucosidase OS=Bacteroides thetaiotaomicron (strain ATCC 29148 / DSM 2079 / NCTC 10582 / E50 / VPI-5482) OX=226186 GN=BT_3294 PE=4 SV=1	1	16	14	16	24.8	74.853	452620000	154220000	174720000	14943000	84012000		9080400	15628000	12496000
Q8A2L2	Beta-galactosidase	BT_3293	Q8A2L2	Q8A2L2_BACTN Beta-galactosidase OS=Bacteroides thetaiotaomicron (strain ATCC 29148 / DSM 2079 / NCTC 10582 / E50 / VPI-5482) OX=226186 GN=BT_3293 PE=3 SV=1	1	11	11	11	9.1	161.94	142130000	52544000	207220000	145780000	164290000	140380000	232840000	209880000	104990000	268050000	267830000	262950000
Q8A2L6	Dipeptidyl-peptidase	BT_3289	Q8A2L6	Q8A2L6_BACTN Dipeptidyl-peptidase OS=Bacteroides thetaiotaomicron (strain ATCC 29148 / DSM 2079 / NCTC 10582 / E50 / VPI-5482) OX=226186 GN=BT_3289 PE=3 SV=1	1	10	9	9	15.3	81.322	55998000	53641000	62052000	77085000	87366000	118740000	37167000	27079000	40842000	67720000	74234000	56615000
Q8A2L7	Putative integral membrane protein	BT_3288	Q8A2L7	Q8A2L7_BACTN Putative integral membrane protein OS=Bacteroides thetaiotaomicron (strain ATCC 29148 / DSM 2079 / NCTC 10582 / E50 / VPI-5482) OX=226186 GN=BT_3288 PE=4 SV=1	1	4	4	4	11.5	50.432	47667000	37989000	38979000
Q8A2L9	Phospholipase/Carboxylesterase	BT_3286	Q8A2L9	Q8A2L9_BACTN Phospholipase/Carboxylesterase OS=Bacteroides thetaiotaomicron (strain ATCC 29148 / DSM 2079 / NCTC 10582 / E50 / VPI-5482) OX=226186 GN=BT_3286 PE=4 SV=1	1	1	1	1	5.9	28.565								29034000
Q8A2M0	Holliday junction ATP-dependent DNA helicase RuvB	ruvB	Q8A2M0	RUVB_BACTN Holliday junction ATP-dependent DNA helicase RuvB OS=Bacteroides thetaiotaomicron (strain ATCC 29148 / DSM 2079 / NCTC 10582 / E50 / VPI-5482) OX=226186 GN=ruvB PE=3 SV=1	1	14	14	14	51	38.065	288110000	222330000	268640000	404890000	334360000	425160000	417090000	390840000	344760000	42134000
Q8A2M2	Endoribonuclease YbeY	ybeY	Q8A2M2	YBEY_BACTN Endoribonuclease YbeY OS=Bacteroides thetaiotaomicron (strain ATCC 29148 / DSM 2079 / NCTC 10582 / E50 / VPI-5482) OX=226186 GN=ybeY PE=3 SV=1	1	5	5	5	40.9	15.756	291000000	354200000	323340000	591650000	579360000	601100000	583490000	623140000	686950000	903770000	1034800000	1020400000
Q8A2M3	Uncharacterized protein	BT_3282	Q8A2M3	Q8A2M3_BACTN Uncharacterized protein OS=Bacteroides thetaiotaomicron (strain ATCC 29148 / DSM 2079 / NCTC 10582 / E50 / VPI-5482) OX=226186 GN=BT_3282 PE=4 SV=1	1	4	4	4	5.2	97.71				17879000			25653000				36775000
Q8A2M9	Uncharacterized protein	BT_3276	Q8A2M9	Q8A2M9_BACTN Uncharacterized protein OS=Bacteroides thetaiotaomicron (strain ATCC 29148 / DSM 2079 / NCTC 10582 / E50 / VPI-5482) OX=226186 GN=BT_3276 PE=4 SV=1	1	5	5	5	6.1	97.354	14278000	19439000	20199000				29701000		29610000
Q8A2N0	Uncharacterized protein	BT_3275	Q8A2N0	Q8A2N0_BACTN Uncharacterized protein OS=Bacteroides thetaiotaomicron (strain ATCC 29148 / DSM 2079 / NCTC 10582 / E50 / VPI-5482) OX=226186 GN=BT_3275 PE=4 SV=1	1	7	7	7	8	98.271			3884900
Q8A2N5	Putative anti-sigma factor	BT_3270	Q8A2N5	Q8A2N5_BACTN Putative anti-sigma factor OS=Bacteroides thetaiotaomicron (strain ATCC 29148 / DSM 2079 / NCTC 10582 / E50 / VPI-5482) OX=226186 GN=BT_3270 PE=4 SV=1	1	5	5	5	11.9	45.742	10970000	21308000	18750000	25665000	25438000	17127000	17930000	14870000	18855000	46514000	42712000	39327000
Q8A2N7	tRNA uridine 5-carboxymethylaminomethyl modification enzyme MnmG	mnmG	Q8A2N7	MNMG_BACTN tRNA uridine 5-carboxymethylaminomethyl modification enzyme MnmG OS=Bacteroides thetaiotaomicron (strain ATCC 29148 / DSM 2079 / NCTC 10582 / E50 / VPI-5482) OX=226186 GN=mnmG PE=3 SV=1	1	6	6	6	11.3	70.256	52327000	72575000	81721000					27759000	25076000
Q8A2N8	Adenine phosphoribosyltransferase	apt	Q8A2N8	APT_BACTN Adenine phosphoribosyltransferase OS=Bacteroides thetaiotaomicron (strain ATCC 29148 / DSM 2079 / NCTC 10582 / E50 / VPI-5482) OX=226186 GN=apt PE=3 SV=1	1	8	8	8	45.5	19.781	619100000	491220000	891410000	923300000	1229300000	1174600000	907650000	1404300000	1131500000	975430000		108120000
Q8A2N9	UvrABC system protein C	uvrC	Q8A2N9	UVRC_BACTN UvrABC system protein C OS=Bacteroides thetaiotaomicron (strain ATCC 29148 / DSM 2079 / NCTC 10582 / E50 / VPI-5482) OX=226186 GN=uvrC PE=3 SV=1	1	3	3	3	5.4	70.185	9623100		10914000		9268000		16463000	10681000	11617000
Q8A2P0	D-aminoacyl-tRNA deacylase	dtd	Q8A2P0	DTD_BACTN D-aminoacyl-tRNA deacylase OS=Bacteroides thetaiotaomicron (strain ATCC 29148 / DSM 2079 / NCTC 10582 / E50 / VPI-5482) OX=226186 GN=dtd PE=3 SV=1	1	2	2	2	16.7	16.489	71516000	71536000	81009000		27452000		40885000	31782000	30972000
Q8A2P1	Putative pyrophosphatase	BT_3264	Q8A2P1	Q8A2P1_BACTN Putative pyrophosphatase OS=Bacteroides thetaiotaomicron (strain ATCC 29148 / DSM 2079 / NCTC 10582 / E50 / VPI-5482) OX=226186 GN=BT_3264 PE=4 SV=1	1	4	4	4	32.1	13.046	341480000	286980000	353400000	661560000	696710000	810890000	712170000	634870000	557820000	1539100000	1544900000	1982800000
Q8A2P2	Deoxyribose-phosphate aldolase	BT_3263	Q8A2P2	Q8A2P2_BACTN Deoxyribose-phosphate aldolase OS=Bacteroides thetaiotaomicron (strain ATCC 29148 / DSM 2079 / NCTC 10582 / E50 / VPI-5482) OX=226186 GN=BT_3263 PE=4 SV=1	1	17	17	17	60	33.26	3558200000	3796200000	3500000000	4245600000	4379000000	3644900000	3555500000	3953500000	3737100000	2700900000	2953200000	2798100000
Q8A2P4	Octaprenyl-diphosphate synthase	BT_3261	Q8A2P4	Q8A2P4_BACTN Octaprenyl-diphosphate synthase OS=Bacteroides thetaiotaomicron (strain ATCC 29148 / DSM 2079 / NCTC 10582 / E50 / VPI-5482) OX=226186 GN=BT_3261 PE=1 SV=1	1	9	9	9	29.6	35.811	129530000	127240000	138210000	88308000	86097000	91969000	124150000	79711000	114240000		40676000
Q8A2P5	DNA polymerase I	polA	Q8A2P5	Q8A2P5_BACTN DNA polymerase I OS=Bacteroides thetaiotaomicron (strain ATCC 29148 / DSM 2079 / NCTC 10582 / E50 / VPI-5482) OX=226186 GN=polA PE=3 SV=1	1	22	22	22	27.6	107.34	732830000	691400000	710690000	216840000	249390000	182790000	234790000	242250000	216390000	215330000	68411000	106650000
Q8A2P9	Serine acetyltransferase	BT_3256	Q8A2P9	Q8A2P9_BACTN Serine acetyltransferase OS=Bacteroides thetaiotaomicron (strain ATCC 29148 / DSM 2079 / NCTC 10582 / E50 / VPI-5482) OX=226186 GN=BT_3256 PE=4 SV=1	1	7	7	7	30	32.471	105930000	88798000	92988000	98192000	79057000	99235000	135500000	120880000	103900000
Q8A2Q0	Putative N6-adenine-specific DNA methylase	BT_3255	Q8A2Q0	Q8A2Q0_BACTN Putative N6-adenine-specific DNA methylase OS=Bacteroides thetaiotaomicron (strain ATCC 29148 / DSM 2079 / NCTC 10582 / E50 / VPI-5482) OX=226186 GN=BT_3255 PE=3 SV=1	1	20	20	20	41.1	56.79	395910000	543090000	378590000	285350000	343260000	425720000	463740000	476820000	567870000	117430000	85932000	120070000
Q8A2Q1	Dipeptidyl peptidase IV	BT_3254	Q8A2Q1	Q8A2Q1_BACTN Dipeptidyl peptidase IV OS=Bacteroides thetaiotaomicron (strain ATCC 29148 / DSM 2079 / NCTC 10582 / E50 / VPI-5482) OX=226186 GN=BT_3254 PE=4 SV=1	1	29	29	29	42.6	82.593	1008100000	1142900000	1594500000	638120000	595190000	655670000	994030000	1312500000	1594900000	205140000	430710000	599560000
Q8A2Q2	Phosphoribosylamine--glycine ligase	purD	Q8A2Q2	Q8A2Q2_BACTN Phosphoribosylamine--glycine ligase OS=Bacteroides thetaiotaomicron (strain ATCC 29148 / DSM 2079 / NCTC 10582 / E50 / VPI-5482) OX=226186 GN=purD PE=3 SV=1	1	24	24	24	67	46.011	2394300000	2426000000	2299300000	1481500000	1544900000	1619100000	1685400000	1710700000	1691300000	637850000	689090000	602610000
Q8A2Q6	Putative zinc ABC transporter, zinc-binding protein	BT_3249	Q8A2Q6	Q8A2Q6_BACTN Putative zinc ABC transporter, zinc-binding protein OS=Bacteroides thetaiotaomicron (strain ATCC 29148 / DSM 2079 / NCTC 10582 / E50 / VPI-5482) OX=226186 GN=BT_3249 PE=3 SV=1	1	17	17	17	63.3	34.308	856350000	890900000	825410000	1505700000	1454000000	1726700000	1204400000	1135000000	1077200000	3797000000	4449200000	4637900000
Q8A2Q8	Uncharacterized protein	BT_3247	Q8A2Q8	Q8A2Q8_BACTN Uncharacterized protein OS=Bacteroides thetaiotaomicron (strain ATCC 29148 / DSM 2079 / NCTC 10582 / E50 / VPI-5482) OX=226186 GN=BT_3247 PE=4 SV=1	1	12	12	12	11.7	128.33	270040000	397560000	312570000	95966000	89453000	99341000	95331000	96800000	75710000
Q8A2Q9	Polysaccharide deacetylase	BT_3246	Q8A2Q9	Q8A2Q9_BACTN Polysaccharide deacetylase OS=Bacteroides thetaiotaomicron (strain ATCC 29148 / DSM 2079 / NCTC 10582 / E50 / VPI-5482) OX=226186 GN=BT_3246 PE=4 SV=1	1	2	2	2	11.3	24.615	29203000	32550000	30015000	36047000	25968000	44403000	35956000	29784000	30614000
Q8A2R1	BACON domain-containing protein	BT_3244	Q8A2R1	Q8A2R1_BACTN BACON domain-containing protein OS=Bacteroides thetaiotaomicron (strain ATCC 29148 / DSM 2079 / NCTC 10582 / E50 / VPI-5482) OX=226186 GN=BT_3244 PE=4 SV=1	1	1	1	1	2.8	38.136	60499000	51579000	49799000				27893000	19643000	25588000
Q8A2R2	DUF4987 domain-containing protein	BT_3243	Q8A2R2	Q8A2R2_BACTN DUF4987 domain-containing protein OS=Bacteroides thetaiotaomicron (strain ATCC 29148 / DSM 2079 / NCTC 10582 / E50 / VPI-5482) OX=226186 GN=BT_3243 PE=4 SV=1	1	7	7	7	21.2	50.113	273980000	269360000	265490000	18803000	15617000		56709000	48324000	59467000
Q8A2R3	Uncharacterized protein	BT_3242	Q8A2R3	Q8A2R3_BACTN Uncharacterized protein OS=Bacteroides thetaiotaomicron (strain ATCC 29148 / DSM 2079 / NCTC 10582 / E50 / VPI-5482) OX=226186 GN=BT_3242 PE=4 SV=1	1	7	7	7	23	35.299	1090100000	1066400000	982020000	991540000	1056600000	953040000	1972300000	1606400000	1736900000	1044300000	1238000000	1175600000
Q8A2R4	SusD homolog	BT_3241	Q8A2R4	Q8A2R4_BACTN SusD homolog OS=Bacteroides thetaiotaomicron (strain ATCC 29148 / DSM 2079 / NCTC 10582 / E50 / VPI-5482) OX=226186 GN=BT_3241 PE=4 SV=1	1	20	20	20	46	59.34	940600000	891760000	832000000	72652000	54656000	58334000	566600000	371080000	336940000	297940000	354500000	162420000
Q8A2R5	SusC homolog	BT_3240	Q8A2R5	Q8A2R5_BACTN SusC homolog OS=Bacteroides thetaiotaomicron (strain ATCC 29148 / DSM 2079 / NCTC 10582 / E50 / VPI-5482) OX=226186 GN=BT_3240 PE=3 SV=1	1	31	25	25	34.9	118.68	806730000	969900000	823690000	45844000	54510000	81558000	270720000	299720000	247520000	57503000	45953000	82216000
Q8A2R6	SusC homolog	BT_3239	Q8A2R6	Q8A2R6_BACTN SusC homolog OS=Bacteroides thetaiotaomicron (strain ATCC 29148 / DSM 2079 / NCTC 10582 / E50 / VPI-5482) OX=226186 GN=BT_3239 PE=3 SV=1	1	42	36	42	48.1	118.49	2980200000	2804200000	2612400000	191700000	294450000	128660000	1148700000	1216600000	1113300000	435420000	203580000	108460000
Q8A2R7	SusD homolog	BT_3238	Q8A2R7	Q8A2R7_BACTN SusD homolog OS=Bacteroides thetaiotaomicron (strain ATCC 29148 / DSM 2079 / NCTC 10582 / E50 / VPI-5482) OX=226186 GN=BT_3238 PE=4 SV=1	1	13	13	13	31	57.838	1245100000	1113100000	1103000000	258270000	237270000	427700000	807670000	800530000	859760000	518880000	519370000	417330000
Q8A2R8	Uncharacterized protein	BT_3237	Q8A2R8	Q8A2R8_BACTN Uncharacterized protein OS=Bacteroides thetaiotaomicron (strain ATCC 29148 / DSM 2079 / NCTC 10582 / E50 / VPI-5482) OX=226186 GN=BT_3237 PE=4 SV=1	1	14	14	14	52.7	34.021	1855500000	1737100000	1638600000	1359600000	1384200000	1461200000	2855100000	2955500000	2758000000	523740000	508410000	478160000
Q8A2R9	Uncharacterized protein	BT_3236	Q8A2R9	Q8A2R9_BACTN Uncharacterized protein OS=Bacteroides thetaiotaomicron (strain ATCC 29148 / DSM 2079 / NCTC 10582 / E50 / VPI-5482) OX=226186 GN=BT_3236 PE=4 SV=1	1	7	7	7	26.6	47.078	532300000	639960000	558340000	142400000	110320000	109640000	386120000	448900000	482030000	284750000	95895000	107790000
Q8A2S0	Uncharacterized protein	BT_3235	Q8A2S0	Q8A2S0_BACTN Uncharacterized protein OS=Bacteroides thetaiotaomicron (strain ATCC 29148 / DSM 2079 / NCTC 10582 / E50 / VPI-5482) OX=226186 GN=BT_3235 PE=4 SV=1	1	4	4	4	17.7	36.695	178350000	149840000	139600000	14376000	16827000	25322000	80157000	73017000	72564000	31654000	34234000	44852000
Q8A2S2	Galactose mutarotase-like protein	BT_3233	Q8A2S2	Q8A2S2_BACTN Galactose mutarotase-like protein OS=Bacteroides thetaiotaomicron (strain ATCC 29148 / DSM 2079 / NCTC 10582 / E50 / VPI-5482) OX=226186 GN=BT_3233 PE=4 SV=1	1	17	17	17	44.2	45.411	670380000	695840000	631820000	1192300000	1140500000	1233000000	1878700000	1841500000	1766400000	2688500000	3218400000	3189300000
Q8A2S3	Gluconate 5-dehydrogenase	BT_3232	Q8A2S3	Q8A2S3_BACTN Gluconate 5-dehydrogenase OS=Bacteroides thetaiotaomicron (strain ATCC 29148 / DSM 2079 / NCTC 10582 / E50 / VPI-5482) OX=226186 GN=BT_3232 PE=4 SV=1	1	9	9	9	34.5	28.644	791780000	948460000	887940000	149140000	152840000	135090000	454250000	475290000	453070000	226370000	70265000	69130000
Q8A2S4	4-deoxy-L-threo-5-hexosulose-uronate ketol-isomerase 1	kduI1	Q8A2S4	KDUI1_BACTN 4-deoxy-L-threo-5-hexosulose-uronate ketol-isomerase 1 OS=Bacteroides thetaiotaomicron (strain ATCC 29148 / DSM 2079 / NCTC 10582 / E50 / VPI-5482) OX=226186 GN=kduI1 PE=3 SV=1	1	11	11	11	44.3	31.666	443470000	396930000	470010000	352640000	301230000	201270000	564020000	436810000	631700000	56717000	17624000
Q8A2S5	Tyrosine--tRNA ligase	tyrS	Q8A2S5	SYY_BACTN Tyrosine--tRNA ligase OS=Bacteroides thetaiotaomicron (strain ATCC 29148 / DSM 2079 / NCTC 10582 / E50 / VPI-5482) OX=226186 GN=tyrS PE=3 SV=1	1	19	19	19	45.6	48.38	2542500000	2551800000	2568800000	1934200000	1741600000	1506400000	1676800000	1822900000	1989200000	1271100000	768110000	558370000
Q8A2S6	TatD-related DNase	BT_3229	Q8A2S6	Q8A2S6_BACTN TatD-related DNase OS=Bacteroides thetaiotaomicron (strain ATCC 29148 / DSM 2079 / NCTC 10582 / E50 / VPI-5482) OX=226186 GN=BT_3229 PE=4 SV=1	1	2	2	2	11.4	26.038					27128000			18347000				22632000
Q8A2S9	Uroporphyrinogen-III synthase HemD, putative	BT_3226	Q8A2S9	Q8A2S9_BACTN Uroporphyrinogen-III synthase HemD, putative OS=Bacteroides thetaiotaomicron (strain ATCC 29148 / DSM 2079 / NCTC 10582 / E50 / VPI-5482) OX=226186 GN=BT_3226 PE=4 SV=1	1	7	7	7	53.4	18.621	421680000	527360000	429040000	166150000	160310000	221970000	311050000	255890000	234600000	136720000	136440000	133220000
Q8A2T1	Cytokinin riboside 5-monophosphate phosphoribohydrolase	BT_3224	Q8A2T1	Q8A2T1_BACTN Cytokinin riboside 5-monophosphate phosphoribohydrolase OS=Bacteroides thetaiotaomicron (strain ATCC 29148 / DSM 2079 / NCTC 10582 / E50 / VPI-5482) OX=226186 GN=BT_3224 PE=3 SV=1	1	6	6	6	35.9	21.747	269910000	315910000	275440000	354680000	439000000	290700000	517920000	494980000	503550000	27214000	68624000	151740000
Q8A2T6	S-adenosylmethionine synthase	metK	Q8A2T6	METK_BACTN S-adenosylmethionine synthase OS=Bacteroides thetaiotaomicron (strain ATCC 29148 / DSM 2079 / NCTC 10582 / E50 / VPI-5482) OX=226186 GN=metK PE=3 SV=1	1	19	19	19	51.6	47.564	1751800000	1820400000	1196600000	848020000	857140000	930940000	1298300000	1831400000	1308500000	19415000		17473000
Q8A2T9	2-amino-4-hydroxy-6-hydroxymethyldihydropteridine	BT_3216	Q8A2T9	Q8A2T9_BACTN 2-amino-4-hydroxy-6-hydroxymethyldihydropteridine OS=Bacteroides thetaiotaomicron (strain ATCC 29148 / DSM 2079 / NCTC 10582 / E50 / VPI-5482) OX=226186 GN=BT_3216 PE=4 SV=1	1	3	3	3	19.4	17.67	89300000	112480000	69075000	274230000	73667000	99816000	215100000	96974000	33985000	117690000	91179000	100790000
Q8A2U0	Uncharacterized protein	BT_3215	Q8A2U0	Q8A2U0_BACTN Uncharacterized protein OS=Bacteroides thetaiotaomicron (strain ATCC 29148 / DSM 2079 / NCTC 10582 / E50 / VPI-5482) OX=226186 GN=BT_3215 PE=4 SV=1	1	3	3	3	30.6	13.091	107690000	117570000	92681000	191750000	159750000	229360000	191990000	204030000	182490000	361540000	382850000	424520000
Q8A2U1	S-adenosylmethionine:tRNA ribosyltransferase-isomerase	queA	Q8A2U1	Q8A2U1_BACTN S-adenosylmethionine:tRNA ribosyltransferase-isomerase OS=Bacteroides thetaiotaomicron (strain ATCC 29148 / DSM 2079 / NCTC 10582 / E50 / VPI-5482) OX=226186 GN=queA PE=3 SV=1	1	20	20	20	59.1	40.294	1861100000	2047600000	1990100000	1618400000	1818800000	2130200000	2305400000	2577400000	2497100000	145110000	127070000	60718000
Q8A2U2	tRNA pseudouridine synthase B	truB	Q8A2U2	TRUB_BACTN tRNA pseudouridine synthase B OS=Bacteroides thetaiotaomicron (strain ATCC 29148 / DSM 2079 / NCTC 10582 / E50 / VPI-5482) OX=226186 GN=truB PE=3 SV=1	1	4	4	4	25	27.29	52660000	66851000	63282000					22259000	27415000	47267000
Q8A2U6	SAM dependent methyltransferase-like protein	BT_3209	Q8A2U6	Q8A2U6_BACTN SAM dependent methyltransferase-like protein OS=Bacteroides thetaiotaomicron (strain ATCC 29148 / DSM 2079 / NCTC 10582 / E50 / VPI-5482) OX=226186 GN=BT_3209 PE=4 SV=1	1	1	1	1	6.1	32.115	22491000	18942000	31610000		13807000
Q8A2U9	Uncharacterized protein	BT_3206	Q8A2U9	Q8A2U9_BACTN Uncharacterized protein OS=Bacteroides thetaiotaomicron (strain ATCC 29148 / DSM 2079 / NCTC 10582 / E50 / VPI-5482) OX=226186 GN=BT_3206 PE=4 SV=1	1	3	3	3	9.5	40.704				35639000	32664000	28754000	52157000			107970000	51176000	78736000
Q8A2V2	Uncharacterized protein	BT_3203	Q8A2V2	Q8A2V2_BACTN Uncharacterized protein OS=Bacteroides thetaiotaomicron (strain ATCC 29148 / DSM 2079 / NCTC 10582 / E50 / VPI-5482) OX=226186 GN=BT_3203 PE=4 SV=1	1	2	2	2	10.5	21.935				73162000	37814000		30855000		30732000		83466000
Q8A2W0	tRNA-2-methylthio-N(6)-dimethylallyladenosine synthase	miaB	Q8A2W0	MIAB_BACTN tRNA-2-methylthio-N(6)-dimethylallyladenosine synthase OS=Bacteroides thetaiotaomicron (strain ATCC 29148 / DSM 2079 / NCTC 10582 / E50 / VPI-5482) OX=226186 GN=miaB PE=3 SV=1	1	14	14	14	30.3	51.075	482490000	397720000	648030000	585050000	528210000	446830000	605330000	627300000	899270000	42156000
Q8A2W2	Putative coenzyme A transferase	BT_3193	Q8A2W2	Q8A2W2_BACTN Putative coenzyme A transferase OS=Bacteroides thetaiotaomicron (strain ATCC 29148 / DSM 2079 / NCTC 10582 / E50 / VPI-5482) OX=226186 GN=BT_3193 PE=4 SV=1	1	21	21	21	55.3	54.021	1490100000	1545300000	1401700000	435520000	539660000	407220000	944810000	908430000	806510000	13763000	52242000	40796000
Q8A2W3	TonB	BT_3192	Q8A2W3	Q8A2W3_BACTN TonB OS=Bacteroides thetaiotaomicron (strain ATCC 29148 / DSM 2079 / NCTC 10582 / E50 / VPI-5482) OX=226186 GN=BT_3192 PE=4 SV=1	1	3	3	3	11.6	28.182	6294700		6447200	17074000	18360000		12325000	22231000	11093000	27753000	30102000	33617000
Q8A2W4	Uncharacterized protein	BT_3191	Q8A2W4	Q8A2W4_BACTN Uncharacterized protein OS=Bacteroides thetaiotaomicron (strain ATCC 29148 / DSM 2079 / NCTC 10582 / E50 / VPI-5482) OX=226186 GN=BT_3191 PE=4 SV=1	1	4	4	4	19.8	23.656			11135000	21877000	23220000	31509000	18047000			75806000	68909000	57267000
Q8A2W5	Putative RNA polymerase ECF-type sigma factor	BT_3190	Q8A2W5	Q8A2W5_BACTN Putative RNA polymerase ECF-type sigma factor OS=Bacteroides thetaiotaomicron (strain ATCC 29148 / DSM 2079 / NCTC 10582 / E50 / VPI-5482) OX=226186 GN=BT_3190 PE=3 SV=1	1	2	2	2	8.7	23.396
Q8A2W6	Uncharacterized protein	BT_3189	Q8A2W6	Q8A2W6_BACTN Uncharacterized protein OS=Bacteroides thetaiotaomicron (strain ATCC 29148 / DSM 2079 / NCTC 10582 / E50 / VPI-5482) OX=226186 GN=BT_3189 PE=4 SV=1	1	2	2	2	4	51.55	7048200	11169000	7720000			6996300
Q8A2W7	Uncharacterized protein	BT_3188	Q8A2W7	Q8A2W7_BACTN Uncharacterized protein OS=Bacteroides thetaiotaomicron (strain ATCC 29148 / DSM 2079 / NCTC 10582 / E50 / VPI-5482) OX=226186 GN=BT_3188 PE=4 SV=1	1	13	13	13	26.5	46.029	151070000	152550000	139520000	210470000	215060000	241130000	200050000	183290000	202360000	206590000	268340000	227670000
Q8A2W8	Penicillin-binding protein, D-alanyl-D-alanine carboxypeptidase	BT_3187	Q8A2W8	Q8A2W8_BACTN Penicillin-binding protein, D-alanyl-D-alanine carboxypeptidase OS=Bacteroides thetaiotaomicron (strain ATCC 29148 / DSM 2079 / NCTC 10582 / E50 / VPI-5482) OX=226186 GN=BT_3187 PE=4 SV=1	1	4	4	4	13.5	51.944	56132000	46522000	63418000	55946000	60330000	61739000		54103000	34757000
Q8A2W9	Dihydrolipoyl dehydrogenase	BT_3186	Q8A2W9	Q8A2W9_BACTN Dihydrolipoyl dehydrogenase OS=Bacteroides thetaiotaomicron (strain ATCC 29148 / DSM 2079 / NCTC 10582 / E50 / VPI-5482) OX=226186 GN=BT_3186 PE=3 SV=1	1	4	3	3	8.5	47.508	27173000	25783000	20149000
Q8A2X1	L-aspartate oxidase	BT_3184	Q8A2X1	Q8A2X1_BACTN L-aspartate oxidase OS=Bacteroides thetaiotaomicron (strain ATCC 29148 / DSM 2079 / NCTC 10582 / E50 / VPI-5482) OX=226186 GN=BT_3184 PE=3 SV=1	1	7	7	7	15.7	58.531	177240000	172970000	370600000	35754000	48910000		70745000	104060000	65848000
Q8A2X2	Uncharacterized protein	BT_3183	Q8A2X2	Q8A2X2_BACTN Uncharacterized protein OS=Bacteroides thetaiotaomicron (strain ATCC 29148 / DSM 2079 / NCTC 10582 / E50 / VPI-5482) OX=226186 GN=BT_3183 PE=4 SV=1	1	2	2	2	23.3	10.456	37820000	35224000	33775000	67808000	58965000	11716000	77759000	60616000	73043000	127370000	122620000	136960000
Q8A2X3	Rubrerythrin	BT_3182	Q8A2X3	Q8A2X3_BACTN Rubrerythrin OS=Bacteroides thetaiotaomicron (strain ATCC 29148 / DSM 2079 / NCTC 10582 / E50 / VPI-5482) OX=226186 GN=BT_3182 PE=4 SV=1	1	14	14	14	89.1	21.736	20379000000	20105000000	23888000000	21770000000	25119000000	20410000000	16964000000	20778000000	22049000000	43693000000	45710000000	43029000000
Q8A2X4	Putative sulfate transporter, permease	BT_3181	Q8A2X4	Q8A2X4_BACTN Putative sulfate transporter, permease OS=Bacteroides thetaiotaomicron (strain ATCC 29148 / DSM 2079 / NCTC 10582 / E50 / VPI-5482) OX=226186 GN=BT_3181 PE=3 SV=1	1	7	7	7	17.2	60.417	82816000	53369000	61952000		13797000	55754000	29280000	20747000	20574000	16932000
Q8A2X6	Beta-galactosidase	BT_3179	Q8A2X6	Q8A2X6_BACTN Beta-galactosidase OS=Bacteroides thetaiotaomicron (strain ATCC 29148 / DSM 2079 / NCTC 10582 / E50 / VPI-5482) OX=226186 GN=BT_3179 PE=1 SV=1	1	1	1	1	1.4	116.74
Q8A2Y6	Alpha-xylosidase	BT_3169	Q8A2Y6	Q8A2Y6_BACTN Alpha-xylosidase OS=Bacteroides thetaiotaomicron (strain ATCC 29148 / DSM 2079 / NCTC 10582 / E50 / VPI-5482) OX=226186 GN=BT_3169 PE=4 SV=1	1	8	8	8	6.5	145.64	35772000	46757000	37543000
Q8A2Y7	Putative Fe-S oxidoreductase	BT_3168	Q8A2Y7	Q8A2Y7_BACTN Putative Fe-S oxidoreductase OS=Bacteroides thetaiotaomicron (strain ATCC 29148 / DSM 2079 / NCTC 10582 / E50 / VPI-5482) OX=226186 GN=BT_3168 PE=4 SV=1	1	10	10	10	37	29.134	163790000	162440000	149070000	380710000	329730000	312210000	258980000	285930000	324500000	190650000	112330000	159020000
Q8A2Z0	tRNA/rRNA methyltransferase	BT_3165	Q8A2Z0	Q8A2Z0_BACTN tRNA/rRNA methyltransferase OS=Bacteroides thetaiotaomicron (strain ATCC 29148 / DSM 2079 / NCTC 10582 / E50 / VPI-5482) OX=226186 GN=BT_3165 PE=4 SV=1	1	4	4	4	37.7	19.838	34992000	38714000	28417000	30421000	28486000	24834000	30372000	28667000	25041000		21914000
Q8A2Z1	Quinolinate synthase A	nadA	Q8A2Z1	Q8A2Z1_BACTN Quinolinate synthase A OS=Bacteroides thetaiotaomicron (strain ATCC 29148 / DSM 2079 / NCTC 10582 / E50 / VPI-5482) OX=226186 GN=nadA PE=3 SV=1	1	11	11	11	46.5	34.308	523040000	497980000	503430000	331220000	367860000	441770000	407750000	385810000	427210000	161500000	158810000	128780000
Q8A2Z2	Alpha-glucosidase, putative	BT_3163	Q8A2Z2	Q8A2Z2_BACTN Alpha-glucosidase, putative OS=Bacteroides thetaiotaomicron (strain ATCC 29148 / DSM 2079 / NCTC 10582 / E50 / VPI-5482) OX=226186 GN=BT_3163 PE=4 SV=1	1	2	2	2	3	77.744			10022000
Q8A2Z3	Glycerophosphoryl diester phosphodiesterase	BT_3162	Q8A2Z3	Q8A2Z3_BACTN Glycerophosphoryl diester phosphodiesterase OS=Bacteroides thetaiotaomicron (strain ATCC 29148 / DSM 2079 / NCTC 10582 / E50 / VPI-5482) OX=226186 GN=BT_3162 PE=1 SV=1	1	11	11	11	39.2	34.167	188050000	151980000	153450000	291020000	261920000	339440000	186420000	187000000	212120000	639310000	675900000	653370000
Q8A2Z4	Lipase_GDSL domain-containing protein	BT_3161	Q8A2Z4	Q8A2Z4_BACTN Lipase_GDSL domain-containing protein OS=Bacteroides thetaiotaomicron (strain ATCC 29148 / DSM 2079 / NCTC 10582 / E50 / VPI-5482) OX=226186 GN=BT_3161 PE=1 SV=1	1	2	2	2	18.4	25.253				45265000	52921000		49794000	54726000	36635000
Q8A302	Putative DNA-binding protein	BT_3153	Q8A302	Q8A302_BACTN Putative DNA-binding protein OS=Bacteroides thetaiotaomicron (strain ATCC 29148 / DSM 2079 / NCTC 10582 / E50 / VPI-5482) OX=226186 GN=BT_3153 PE=4 SV=1	1	5	5	5	40.4	13.497	42839000	44487000	48444000	161860000	123760000	159520000	89099000	121430000	98680000	121510000	123090000	80346000
Q8A303	ATP-dependent DNA helicase	BT_3152	Q8A303	Q8A303_BACTN ATP-dependent DNA helicase OS=Bacteroides thetaiotaomicron (strain ATCC 29148 / DSM 2079 / NCTC 10582 / E50 / VPI-5482) OX=226186 GN=BT_3152 PE=4 SV=1	1	15	14	15	38.7	56.983	318130000	358800000	281720000	236840000	280160000	326840000	354320000	325060000	427580000		42762000
Q8A307	Uncharacterized protein	BT_3148	Q8A307	Q8A307_BACTN Uncharacterized protein OS=Bacteroides thetaiotaomicron (strain ATCC 29148 / DSM 2079 / NCTC 10582 / E50 / VPI-5482) OX=226186 GN=BT_3148 PE=4 SV=1	1	5	5	5	14.2	47.104	17598000	32896000	21543000
Q8A308	Uncharacterized protein	BT_3147	Q8A308	Q8A308_BACTN Uncharacterized protein OS=Bacteroides thetaiotaomicron (strain ATCC 29148 / DSM 2079 / NCTC 10582 / E50 / VPI-5482) OX=226186 GN=BT_3147 PE=4 SV=1	1	16	16	16	58.8	42.797	1572100000	1413900000	1557300000	615900000	583500000	339350000	789790000	840980000	868070000	605750000	520670000	518980000
Q8A309	TenA family transcriptional activator-like protein	BT_3146	Q8A309	Q8A309_BACTN TenA family transcriptional activator-like protein OS=Bacteroides thetaiotaomicron (strain ATCC 29148 / DSM 2079 / NCTC 10582 / E50 / VPI-5482) OX=226186 GN=BT_3146 PE=1 SV=1	1	10	10	10	52.8	28.145	1244200000	1190700000	1115800000	1542300000	1643700000	1958500000	1803100000	1462100000	1767800000	984150000	1018400000	1107300000
Q8A310	Uncharacterized protein	BT_3145	Q8A310	Q8A310_BACTN Uncharacterized protein OS=Bacteroides thetaiotaomicron (strain ATCC 29148 / DSM 2079 / NCTC 10582 / E50 / VPI-5482) OX=226186 GN=BT_3145 PE=4 SV=1	1	6	6	6	62	15.784	212510000	422520000	534980000	202400000	152970000	213580000	231240000	401990000	230960000	516690000	415900000	210650000
Q8A314	Uncharacterized protein	BT_3141	Q8A314	Q8A314_BACTN Uncharacterized protein OS=Bacteroides thetaiotaomicron (strain ATCC 29148 / DSM 2079 / NCTC 10582 / E50 / VPI-5482) OX=226186 GN=BT_3141 PE=4 SV=1	1	2	2	2	13.8	18.398										23078000	19698000	23790000
Q8A324	Alpha-galactosidase	BT_3131	Q8A324	Q8A324_BACTN Alpha-galactosidase OS=Bacteroides thetaiotaomicron (strain ATCC 29148 / DSM 2079 / NCTC 10582 / E50 / VPI-5482) OX=226186 GN=BT_3131 PE=3 SV=1	1	1	1	1	2.4	82.705
Q8A326	Putative flagellar motor protein MotB	BT_3129	Q8A326	Q8A326_BACTN Putative flagellar motor protein MotB OS=Bacteroides thetaiotaomicron (strain ATCC 29148 / DSM 2079 / NCTC 10582 / E50 / VPI-5482) OX=226186 GN=BT_3129 PE=4 SV=1	1	18	18	18	62.5	31.745	891470000	913780000	911330000	1772100000	1582400000	1787100000	1638600000	1699200000	1611000000	2523400000	2894700000	3053100000
Q8A327	dITP/XTP pyrophosphatase	BT_3128	Q8A327	IXTPA_BACTN dITP/XTP pyrophosphatase OS=Bacteroides thetaiotaomicron (strain ATCC 29148 / DSM 2079 / NCTC 10582 / E50 / VPI-5482) OX=226186 GN=BT_3128 PE=3 SV=1	1	6	6	6	41.5	21.656	49891000	53421000	25276000	43209000	52717000	12733000	73467000	79577000	67656000
Q8A329	Leucine--tRNA ligase	leuS	Q8A329	SYL_BACTN Leucine--tRNA ligase OS=Bacteroides thetaiotaomicron (strain ATCC 29148 / DSM 2079 / NCTC 10582 / E50 / VPI-5482) OX=226186 GN=leuS PE=3 SV=1	1	26	26	26	29.3	108.57	1705700000	1726500000	1639200000	459460000	401480000	440140000	1211800000	1092000000	697010000	17322000	46014000	44831000
Q8A334	DNA mismatch repair protein MutS	mutS	Q8A334	MUTS_BACTN DNA mismatch repair protein MutS OS=Bacteroides thetaiotaomicron (strain ATCC 29148 / DSM 2079 / NCTC 10582 / E50 / VPI-5482) OX=226186 GN=mutS PE=3 SV=1	1	9	9	9	10.8	97.33	87922000	90336000	90051000				44980000
Q8A336	Chloramphenicol acetyltransferase	BT_3119	Q8A336	Q8A336_BACTN Chloramphenicol acetyltransferase OS=Bacteroides thetaiotaomicron (strain ATCC 29148 / DSM 2079 / NCTC 10582 / E50 / VPI-5482) OX=226186 GN=BT_3119 PE=1 SV=1	1	2	2	2	9.8	24.709		25919000	23037000	52652000	63394000	25054000	26064000	29320000	45601000		23187000	21474000
Q8A337	Phosphatidylglycerol--prolipoprotein diacylglyceryl transferase	lgt	Q8A337	LGT_BACTN Phosphatidylglycerol--prolipoprotein diacylglyceryl transferase OS=Bacteroides thetaiotaomicron (strain ATCC 29148 / DSM 2079 / NCTC 10582 / E50 / VPI-5482) OX=226186 GN=lgt PE=3 SV=1	1	2	2	2	6.4	32.986	85776000	51463000	70026000	41039000	41773000	36090000	12329000	9056000	15968000	22313000	43937000	35951000
Q8A338	2-dehydropantoate 2-reductase	BT_3117	Q8A338	Q8A338_BACTN 2-dehydropantoate 2-reductase OS=Bacteroides thetaiotaomicron (strain ATCC 29148 / DSM 2079 / NCTC 10582 / E50 / VPI-5482) OX=226186 GN=BT_3117 PE=3 SV=1	1	11	11	11	35.6	32.666	544520000	582940000	879240000	84211000	128410000	105860000	148520000	224230000	154740000	126200000		30157000
Q8A339	Ribosome-binding ATPase YchF	ychF	Q8A339	Q8A339_BACTN Ribosome-binding ATPase YchF OS=Bacteroides thetaiotaomicron (strain ATCC 29148 / DSM 2079 / NCTC 10582 / E50 / VPI-5482) OX=226186 GN=ychF PE=3 SV=1	1	19	19	19	66.8	40.645	2519100000	2494100000	2393900000	2361300000	2521400000	2276200000	2993500000	2755600000	2618300000	1119100000	958890000	970320000
Q8A343	Putative lipoprotein	BT_3112	Q8A343	Q8A343_BACTN Putative lipoprotein OS=Bacteroides thetaiotaomicron (strain ATCC 29148 / DSM 2079 / NCTC 10582 / E50 / VPI-5482) OX=226186 GN=BT_3112 PE=4 SV=1	1	6	6	6	15.6	51.405		29360000		15993000	21900000		27917000	26811000	31468000
Q8A349	Arylsulfatase (Aryl-sulfate sulphohydrolase)	BT_3106	Q8A349	Q8A349_BACTN Arylsulfatase (Aryl-sulfate sulphohydrolase) OS=Bacteroides thetaiotaomicron (strain ATCC 29148 / DSM 2079 / NCTC 10582 / E50 / VPI-5482) OX=226186 GN=BT_3106 PE=4 SV=1	1	4	4	4	7.5	62.409	354140000	194380000		454240000	304810000	189150000	355950000					191340000
Q8A364	Putative regulatory protein	BT_3091	Q8A364	Q8A364_BACTN Putative regulatory protein OS=Bacteroides thetaiotaomicron (strain ATCC 29148 / DSM 2079 / NCTC 10582 / E50 / VPI-5482) OX=226186 GN=BT_3091 PE=4 SV=1	1	7	7	7	13.1	63.973	63057000	66117000	52028000	80998000	90494000	90631000	68370000	78089000	66085000	62058000		60999000
Q8A370	Alpha-xylosidase	BT_3085	Q8A370	Q8A370_BACTN Alpha-xylosidase OS=Bacteroides thetaiotaomicron (strain ATCC 29148 / DSM 2079 / NCTC 10582 / E50 / VPI-5482) OX=226186 GN=BT_3085 PE=3 SV=1	1	3	3	3	5.6	81.77	24504000	39080000	29194000		30242000			19439000	20468000
Q8A371	Lipase, putative	BT_3084	Q8A371	Q8A371_BACTN Lipase, putative OS=Bacteroides thetaiotaomicron (strain ATCC 29148 / DSM 2079 / NCTC 10582 / E50 / VPI-5482) OX=226186 GN=BT_3084 PE=4 SV=1	1	5	5	5	19.4	30.553	79062000	131790000	111100000	61229000	88920000	62200000	79581000	63091000	70899000
Q8A372	Putative ATPase	BT_3083	Q8A372	Q8A372_BACTN Putative ATPase OS=Bacteroides thetaiotaomicron (strain ATCC 29148 / DSM 2079 / NCTC 10582 / E50 / VPI-5482) OX=226186 GN=BT_3083 PE=4 SV=1	1	3	3	3	7.3	50.224	7340000	18019000	7455500	52796000	57531000	19355000	70702000	81226000	81307000	15789000		19464000
Q8A375	Cysteine synthase	BT_3080	Q8A375	Q8A375_BACTN Cysteine synthase OS=Bacteroides thetaiotaomicron (strain ATCC 29148 / DSM 2079 / NCTC 10582 / E50 / VPI-5482) OX=226186 GN=BT_3080 PE=3 SV=1	1	21	21	21	84.4	33.094	57981000000	68383000000	73124000000	60572000000	59048000000	56027000000	57673000000	60405000000	63376000000	16860000000	13551000000	10968000000
Q8A377	5-nitroimidazole antibiotic resistance protein	BT_3078	Q8A377	Q8A377_BACTN 5-nitroimidazole antibiotic resistance protein OS=Bacteroides thetaiotaomicron (strain ATCC 29148 / DSM 2079 / NCTC 10582 / E50 / VPI-5482) OX=226186 GN=BT_3078 PE=1 SV=1	1	6	6	6	32.7	18.253	184290000	184340000	184830000	235100000	224240000	254860000	108070000	88664000	59259000	633450000	556500000	626180000
Q8A378	Ribonuclease R	rnr	Q8A378	Q8A378_BACTN Ribonuclease R OS=Bacteroides thetaiotaomicron (strain ATCC 29148 / DSM 2079 / NCTC 10582 / E50 / VPI-5482) OX=226186 GN=rnr PE=3 SV=1	1	32	32	32	49.9	82.044	1917300000	1727000000	1703500000	976710000	1063600000	845030000	1881200000	1833500000	1831500000	70817000		40379000
Q8A382	tRNA-dihydrouridine synthase	BT_3073	Q8A382	Q8A382_BACTN tRNA-dihydrouridine synthase OS=Bacteroides thetaiotaomicron (strain ATCC 29148 / DSM 2079 / NCTC 10582 / E50 / VPI-5482) OX=226186 GN=BT_3073 PE=3 SV=1	1	8	8	8	31.5	37.072	87300000	95770000	79340000	55568000	61892000	62822000	108000000	115190000	115010000
Q8A383	Collagenase	BT_3072	Q8A383	Q8A383_BACTN Collagenase OS=Bacteroides thetaiotaomicron (strain ATCC 29148 / DSM 2079 / NCTC 10582 / E50 / VPI-5482) OX=226186 GN=BT_3072 PE=4 SV=1	1	11	11	11	27.2	48.07	367320000	442950000	405160000	113920000	190270000	260980000	286540000	251810000	264750000
Q8A386	Putative disulphide-isomerase	BT_3069	Q8A386	Q8A386_BACTN Putative disulphide-isomerase OS=Bacteroides thetaiotaomicron (strain ATCC 29148 / DSM 2079 / NCTC 10582 / E50 / VPI-5482) OX=226186 GN=BT_3069 PE=1 SV=1	1	1	1	1	2.9	46.995												37972000
Q8A387	Quinoprotein amine dehydrogenase	BT_3067	Q8A387	Q8A387_BACTN Quinoprotein amine dehydrogenase OS=Bacteroides thetaiotaomicron (strain ATCC 29148 / DSM 2079 / NCTC 10582 / E50 / VPI-5482) OX=226186 GN=BT_3067 PE=4 SV=1	1	3	3	3	7.1	39.911	24821000	20085000	35501000	41148000	35923000	27778000	40796000	42098000	40386000
Q8A399	Succinate dehydrogenase iron-sulfur protein	BT_3055	Q8A399	Q8A399_BACTN Succinate dehydrogenase iron-sulfur protein OS=Bacteroides thetaiotaomicron (strain ATCC 29148 / DSM 2079 / NCTC 10582 / E50 / VPI-5482) OX=226186 GN=BT_3055 PE=4 SV=1	1	14	14	14	57	27.404	2452500000	2756800000	2589500000	2147200000	2152200000	2104800000	2856700000	2512800000	2542700000	572980000	304660000	403060000
Q8A3A0	Succinate dehydrogenase flavoprotein subunit	BT_3054	Q8A3A0	Q8A3A0_BACTN Succinate dehydrogenase flavoprotein subunit OS=Bacteroides thetaiotaomicron (strain ATCC 29148 / DSM 2079 / NCTC 10582 / E50 / VPI-5482) OX=226186 GN=BT_3054 PE=4 SV=1	1	30	30	30	48.6	73.25	6386500000	6912100000	6507100000	1695200000	1833500000	2045400000	2539600000	2592500000	2422000000	851190000	369220000	616710000
Q8A3A1	Putative cytochrome B subunit	BT_3053	Q8A3A1	Q8A3A1_BACTN Putative cytochrome B subunit OS=Bacteroides thetaiotaomicron (strain ATCC 29148 / DSM 2079 / NCTC 10582 / E50 / VPI-5482) OX=226186 GN=BT_3053 PE=4 SV=1	1	3	3	3	7.7	26.383	1990800000	2181800000	1782400000	5007600000	3921000000	5413900000	2476900000	1896000000	2108100000	12112000000	11381000000	13403000000
Q8A3B3	Histone-like bacterial DNA-binding protein	BT_3041	Q8A3B3	Q8A3B3_BACTN Histone-like bacterial DNA-binding protein OS=Bacteroides thetaiotaomicron (strain ATCC 29148 / DSM 2079 / NCTC 10582 / E50 / VPI-5482) OX=226186 GN=BT_3041 PE=4 SV=1	1	5	5	5	28.3	24.307	16065000	16876000	16394000	30414000	29823000	41744000	32527000	39237000	31407000	42045000	65992000	79660000
Q8A3B4	Putative DNA-binding protein	BT_3040	Q8A3B4	Q8A3B4_BACTN Putative DNA-binding protein OS=Bacteroides thetaiotaomicron (strain ATCC 29148 / DSM 2079 / NCTC 10582 / E50 / VPI-5482) OX=226186 GN=BT_3040 PE=4 SV=1	1	4	4	4	11.5	39.63	49158000	32439000	36240000	80558000	73165000	99454000	60604000	91261000	81261000
Q8A3B6	Putative anti-sigma factor	BT_3038	Q8A3B6	Q8A3B6_BACTN Putative anti-sigma factor OS=Bacteroides thetaiotaomicron (strain ATCC 29148 / DSM 2079 / NCTC 10582 / E50 / VPI-5482) OX=226186 GN=BT_3038 PE=4 SV=1	1	3	3	3	9	38.806	15424000			29340000	26153000		17635000					16374000
Q8A3B9	Carboxy-terminal processing protease	BT_3035	Q8A3B9	Q8A3B9_BACTN Carboxy-terminal processing protease OS=Bacteroides thetaiotaomicron (strain ATCC 29148 / DSM 2079 / NCTC 10582 / E50 / VPI-5482) OX=226186 GN=BT_3035 PE=3 SV=1	1	19	19	19	30.6	59.737	673060000	766910000	677720000	967620000	1098900000	992350000	1047400000	1107000000	1016900000	58935000	157690000	110580000
Q8A3C1	DNA topoisomerase (ATP-hydrolyzing)	BT_3033	Q8A3C1	Q8A3C1_BACTN DNA topoisomerase (ATP-hydrolyzing) OS=Bacteroides thetaiotaomicron (strain ATCC 29148 / DSM 2079 / NCTC 10582 / E50 / VPI-5482) OX=226186 GN=BT_3033 PE=4 SV=1	1	12	12	12	20	70.753	337110000	371220000	304530000	167420000	156080000	192840000	432970000	384680000	269080000	50146000	12825000
Q8A3C2	Uncharacterized protein	BT_3032	Q8A3C2	Q8A3C2_BACTN Uncharacterized protein OS=Bacteroides thetaiotaomicron (strain ATCC 29148 / DSM 2079 / NCTC 10582 / E50 / VPI-5482) OX=226186 GN=BT_3032 PE=4 SV=1	1	7	7	7	17.7	44.294	99568000	330360000	138180000		7948800	15167000	13187000	15651000	19579000
Q8A3C7	Uncharacterized protein	BT_3027	Q8A3C7	Q8A3C7_BACTN Uncharacterized protein OS=Bacteroides thetaiotaomicron (strain ATCC 29148 / DSM 2079 / NCTC 10582 / E50 / VPI-5482) OX=226186 GN=BT_3027 PE=4 SV=1	1	3	3	3	9.9	43.267	16940000	29028000	19491000
Q8A3C8	Glycosylhydrolase, putative xylanase	BT_3026	Q8A3C8	Q8A3C8_BACTN Glycosylhydrolase, putative xylanase OS=Bacteroides thetaiotaomicron (strain ATCC 29148 / DSM 2079 / NCTC 10582 / E50 / VPI-5482) OX=226186 GN=BT_3026 PE=4 SV=1	1	3	3	3	6.5	58.549	42003000	42905000	40403000			23336000
Q8A3C9	SusD homolog	BT_3025	Q8A3C9	Q8A3C9_BACTN SusD homolog OS=Bacteroides thetaiotaomicron (strain ATCC 29148 / DSM 2079 / NCTC 10582 / E50 / VPI-5482) OX=226186 GN=BT_3025 PE=4 SV=1	1	5	5	5	9.1	60.938	432850000	352180000	339690000	302230000	307920000	360040000	408330000	344740000	395440000
Q8A3D0	SusC homolog	BT_3024	Q8A3D0	Q8A3D0_BACTN SusC homolog OS=Bacteroides thetaiotaomicron (strain ATCC 29148 / DSM 2079 / NCTC 10582 / E50 / VPI-5482) OX=226186 GN=BT_3024 PE=3 SV=1	1	3	3	3	4.4	112.78	105480000	135130000	154750000	142170000	128050000	133140000	111510000	106560000	83793000	182310000	211130000	214420000
Q8A3D1	Uncharacterized protein	BT_3023	Q8A3D1	Q8A3D1_BACTN Uncharacterized protein OS=Bacteroides thetaiotaomicron (strain ATCC 29148 / DSM 2079 / NCTC 10582 / E50 / VPI-5482) OX=226186 GN=BT_3023 PE=4 SV=1	1	4	4	4	17.7	34.052	41192000	30502000	42825000	37256000	32223000	55994000	35701000		30720000			32988000
Q8A3D3	Uncharacterized protein	BT_3021	Q8A3D3	Q8A3D3_BACTN Uncharacterized protein OS=Bacteroides thetaiotaomicron (strain ATCC 29148 / DSM 2079 / NCTC 10582 / E50 / VPI-5482) OX=226186 GN=BT_3021 PE=4 SV=1	1	3	3	3	9.3	51.641	18513000	14003000	16593000	23411000
Q8A3D6	Putative mechano-sensitive ion channel	BT_3018	Q8A3D6	Q8A3D6_BACTN Putative mechano-sensitive ion channel OS=Bacteroides thetaiotaomicron (strain ATCC 29148 / DSM 2079 / NCTC 10582 / E50 / VPI-5482) OX=226186 GN=BT_3018 PE=4 SV=1	1	7	7	7	12.2	70.136	139290000	138610000	149870000	138990000	137550000	147010000	141070000	114910000	134510000	79002000	64123000	145120000
Q8A3E5	Beta-glucosidase (Gentiobiase)	BT_3009	Q8A3E5	Q8A3E5_BACTN Beta-glucosidase (Gentiobiase) OS=Bacteroides thetaiotaomicron (strain ATCC 29148 / DSM 2079 / NCTC 10582 / E50 / VPI-5482) OX=226186 GN=BT_3009 PE=4 SV=1	1	7	7	7	7	95.756	629730000	443600000	376870000	492260000	508790000	201830000	441340000	425920000	521530000
Q8A3E8	Regulator of chromosome condensation, RCC1	BT_3006	Q8A3E8	Q8A3E8_BACTN Regulator of chromosome condensation, RCC1 OS=Bacteroides thetaiotaomicron (strain ATCC 29148 / DSM 2079 / NCTC 10582 / E50 / VPI-5482) OX=226186 GN=BT_3006 PE=4 SV=1	1	1	1	1	1.1	111.67
Q8A3E9	Uncharacterized protein	BT_3005	Q8A3E9	Q8A3E9_BACTN Uncharacterized protein OS=Bacteroides thetaiotaomicron (strain ATCC 29148 / DSM 2079 / NCTC 10582 / E50 / VPI-5482) OX=226186 GN=BT_3005 PE=4 SV=1	1	2	2	2	1.5	110.53	35351000			47005000		75028000
Q8A3F1	Toll-Interleukin receptor	BT_3003	Q8A3F1	Q8A3F1_BACTN Toll-Interleukin receptor OS=Bacteroides thetaiotaomicron (strain ATCC 29148 / DSM 2079 / NCTC 10582 / E50 / VPI-5482) OX=226186 GN=BT_3003 PE=4 SV=1	1	27	27	27	36.1	88.928	1122900000	1016200000	1006700000	647840000	520840000	746250000	1077800000	1130800000	1176700000	360280000	142290000	244530000
Q8A3F3	ATP-dependent DNA helicase	BT_3001	Q8A3F3	Q8A3F3_BACTN ATP-dependent DNA helicase OS=Bacteroides thetaiotaomicron (strain ATCC 29148 / DSM 2079 / NCTC 10582 / E50 / VPI-5482) OX=226186 GN=BT_3001 PE=4 SV=1	1	9	8	8	19	58.585	55219000	65690000	64126000	52848000	54693000	57135000	61653000	63392000	71479000			27135000
Q8A3F4	T5orf172 domain-containing protein	BT_3000	Q8A3F4	Q8A3F4_BACTN T5orf172 domain-containing protein OS=Bacteroides thetaiotaomicron (strain ATCC 29148 / DSM 2079 / NCTC 10582 / E50 / VPI-5482) OX=226186 GN=BT_3000 PE=4 SV=1	1	4	4	4	22	24.113	35800000	36153000	25214000	50886000	54160000	49528000	42270000	34209000	54370000	8414000
Q8A3F7	Uncharacterized protein	BT_2997	Q8A3F7	Q8A3F7_BACTN Uncharacterized protein OS=Bacteroides thetaiotaomicron (strain ATCC 29148 / DSM 2079 / NCTC 10582 / E50 / VPI-5482) OX=226186 GN=BT_2997 PE=4 SV=1	1	4	4	4	40.6	18.046	37700000	48658000	42485000	59322000	43788000	64699000	44400000	42433000	40694000	34507000	33016000	56829000
Q8A3H2	Uncharacterized protein	BT_2982	Q8A3H2	Q8A3H2_BACTN Uncharacterized protein OS=Bacteroides thetaiotaomicron (strain ATCC 29148 / DSM 2079 / NCTC 10582 / E50 / VPI-5482) OX=226186 GN=BT_2982 PE=4 SV=1	1	2	2	2	8.4	33.837
Q8A3H3	Uncharacterized protein	BT_2981	Q8A3H3	Q8A3H3_BACTN Uncharacterized protein OS=Bacteroides thetaiotaomicron (strain ATCC 29148 / DSM 2079 / NCTC 10582 / E50 / VPI-5482) OX=226186 GN=BT_2981 PE=4 SV=1	1	5	5	5	16	33.979	39890000	35455000	28155000	46588000	46879000	32756000	43483000	46243000	34522000		36327000
Q8A3H6	Transcriptional regulator	BT_2978	Q8A3H6	Q8A3H6_BACTN Transcriptional regulator OS=Bacteroides thetaiotaomicron (strain ATCC 29148 / DSM 2079 / NCTC 10582 / E50 / VPI-5482) OX=226186 GN=BT_2978 PE=4 SV=1	1	8	8	8	63	17.344	1212000000	1162000000	1311000000	1210400000	1343300000	1151900000	1486200000	1516100000	1565900000	435610000	256790000	42314000
Q8A3H7	Peptidyl-prolyl cis-trans isomerase	BT_2977	Q8A3H7	Q8A3H7_BACTN Peptidyl-prolyl cis-trans isomerase OS=Bacteroides thetaiotaomicron (strain ATCC 29148 / DSM 2079 / NCTC 10582 / E50 / VPI-5482) OX=226186 GN=BT_2977 PE=3 SV=1	1	20	20	20	62.5	31.749	27425000000	32151000000	30842000000	66506000000	72322000000	56878000000	43854000000	45142000000	48385000000	166620000000	213950000000	196220000000
Q8A3H8	Peptidyl-prolyl cis-trans isomerase	BT_2976	Q8A3H8	Q8A3H8_BACTN Peptidyl-prolyl cis-trans isomerase OS=Bacteroides thetaiotaomicron (strain ATCC 29148 / DSM 2079 / NCTC 10582 / E50 / VPI-5482) OX=226186 GN=BT_2976 PE=3 SV=1	1	16	16	16	79.4	21.014	9377900000	10311000000	11932000000	19371000000	19387000000	14660000000	13416000000	15535000000	13694000000	24219000000	30387000000	29298000000
Q8A3H9	NAD-dependent protein deacylase	cobB	Q8A3H9	NPD_BACTN NAD-dependent protein deacylase OS=Bacteroides thetaiotaomicron (strain ATCC 29148 / DSM 2079 / NCTC 10582 / E50 / VPI-5482) OX=226186 GN=cobB PE=3 SV=1	1	6	6	6	29.9	26.079	42843000	43771000	63660000					16336000	7884500
Q8A3I1	Transcriptional regulator	BT_2973	Q8A3I1	Q8A3I1_BACTN Transcriptional regulator OS=Bacteroides thetaiotaomicron (strain ATCC 29148 / DSM 2079 / NCTC 10582 / E50 / VPI-5482) OX=226186 GN=BT_2973 PE=4 SV=1	1	1	1	1	12.9	13.707
Q8A3I2	Putative methyltransferase	BT_2972	Q8A3I2	Q8A3I2_BACTN Putative methyltransferase OS=Bacteroides thetaiotaomicron (strain ATCC 29148 / DSM 2079 / NCTC 10582 / E50 / VPI-5482) OX=226186 GN=BT_2972 PE=1 SV=1	1	4	4	4	21.4	29.459	49616000	44998000	55661000	54298000	54458000	32919000	57896000	46412000	60947000
Q8A3J3	Putative lipase	BT_2961	Q8A3J3	Q8A3J3_BACTN Putative lipase OS=Bacteroides thetaiotaomicron (strain ATCC 29148 / DSM 2079 / NCTC 10582 / E50 / VPI-5482) OX=226186 GN=BT_2961 PE=1 SV=1	1	9	9	9	30.9	32.545	243860000	214520000	209690000	418110000	410680000	468350000	458380000	446430000	421480000	539730000	728030000	580410000
Q8A3J5	Glycosyl hydrolase family 43 protein	BT_2959	Q8A3J5	Q8A3J5_BACTN Glycosyl hydrolase family 43 protein OS=Bacteroides thetaiotaomicron (strain ATCC 29148 / DSM 2079 / NCTC 10582 / E50 / VPI-5482) OX=226186 GN=BT_2959 PE=1 SV=1	1	2	2	2	6.3	51.988	25931000	29229000				46406000	19754000	14368000
Q8A3J6	GH115_C domain-containing protein	BT_2958	Q8A3J6	Q8A3J6_BACTN GH115_C domain-containing protein OS=Bacteroides thetaiotaomicron (strain ATCC 29148 / DSM 2079 / NCTC 10582 / E50 / VPI-5482) OX=226186 GN=BT_2958 PE=1 SV=1	1	5	5	5	6.8	89.476	16868000	16199000	33660000				18775000	19639000	11662000	19657000
Q8A3K5	Putative alpha-1,6-mannanase	BT_2949	Q8A3K5	Q8A3K5_BACTN Putative alpha-1,6-mannanase OS=Bacteroides thetaiotaomicron (strain ATCC 29148 / DSM 2079 / NCTC 10582 / E50 / VPI-5482) OX=226186 GN=BT_2949 PE=1 SV=1	1	2	2	2	5.6	45.212
Q8A3K8	Glycoside transferase family 4	BT_2946	Q8A3K8	Q8A3K8_BACTN Glycoside transferase family 4 OS=Bacteroides thetaiotaomicron (strain ATCC 29148 / DSM 2079 / NCTC 10582 / E50 / VPI-5482) OX=226186 GN=BT_2946 PE=4 SV=1	1	2	2	2	5	47.657	17848000	13129000	11915000
Q8A3K9	UDP-N-acetyl-D-mannosamine dehydrogenase	BT_2945	Q8A3K9	Q8A3K9_BACTN UDP-N-acetyl-D-mannosamine dehydrogenase OS=Bacteroides thetaiotaomicron (strain ATCC 29148 / DSM 2079 / NCTC 10582 / E50 / VPI-5482) OX=226186 GN=BT_2945 PE=3 SV=1	1	11	11	11	34.2	44.649	159190000	163230000	218300000		45357000		79832000	73857000	37534000	71361000	60942000
Q8A3L0	Putative UDP-N-acetylglucosamine 2-epimerase	BT_2944	Q8A3L0	Q8A3L0_BACTN Putative UDP-N-acetylglucosamine 2-epimerase OS=Bacteroides thetaiotaomicron (strain ATCC 29148 / DSM 2079 / NCTC 10582 / E50 / VPI-5482) OX=226186 GN=BT_2944 PE=3 SV=1	1	7	7	7	21.5	42.03	123620000	125010000	121950000	101610000	106970000	101490000	153870000	154260000	136480000			51414000
Q8A3L9	Uncharacterized protein	BT_2935	Q8A3L9	Q8A3L9_BACTN Uncharacterized protein OS=Bacteroides thetaiotaomicron (strain ATCC 29148 / DSM 2079 / NCTC 10582 / E50 / VPI-5482) OX=226186 GN=BT_2935 PE=4 SV=1	1	2	2	2	6.8	43.3		11404000			10360000			11797000	10179000
Q8A3M1	Methionine--tRNA ligase	metG	Q8A3M1	SYM_BACTN Methionine--tRNA ligase OS=Bacteroides thetaiotaomicron (strain ATCC 29148 / DSM 2079 / NCTC 10582 / E50 / VPI-5482) OX=226186 GN=metG PE=3 SV=1	1	38	38	38	61.7	77.646	3660100000	3277500000	3509700000	3064000000	2988300000	3077900000	4072300000	4175000000	3607400000	1607500000	1150800000	1105900000
Q8A3M2	Transcriptional regulator	BT_2932	Q8A3M2;Q8A2V9	Q8A3M2_BACTN Transcriptional regulator OS=Bacteroides thetaiotaomicron (strain ATCC 29148 / DSM 2079 / NCTC 10582 / E50 / VPI-5482) OX=226186 GN=BT_2932 PE=4 SV=1	2	6	6	6	27.4	27.112	73822000	48220000	62828000	109680000	104400000	103500000	115490000	100830000	110030000	185170000	190540000	195070000
Q8A3M8	Uncharacterized protein	BT_2926	Q8A3M8	Q8A3M8_BACTN Uncharacterized protein OS=Bacteroides thetaiotaomicron (strain ATCC 29148 / DSM 2079 / NCTC 10582 / E50 / VPI-5482) OX=226186 GN=BT_2926 PE=4 SV=1	1	6	6	6	17.7	43.102	32177000	34986000	22234000	55580000	44136000	61913000	59145000	56155000	57862000	63261000	83462000	66160000
Q8A3N0	Acetyl-CoA synthetase	BT_2924	Q8A3N0	Q8A3N0_BACTN Acetyl-CoA synthetase OS=Bacteroides thetaiotaomicron (strain ATCC 29148 / DSM 2079 / NCTC 10582 / E50 / VPI-5482) OX=226186 GN=BT_2924 PE=4 SV=1	1	9	9	9	18.8	74.116	170810000	123350000	156830000		33245000	207550000	78761000	50672000	40212000			40277000
Q8A3P4	Transcriptional regulator	BT_2910	Q8A3P4	Q8A3P4_BACTN Transcriptional regulator OS=Bacteroides thetaiotaomicron (strain ATCC 29148 / DSM 2079 / NCTC 10582 / E50 / VPI-5482) OX=226186 GN=BT_2910 PE=4 SV=1	1	7	7	7	30.4	33.886	106870000	70802000	80024000	49963000	39346000		33023000	45754000	29634000
Q8A3Q5	Uncharacterized protein	BT_2899	Q8A3Q5	Q8A3Q5_BACTN Uncharacterized protein OS=Bacteroides thetaiotaomicron (strain ATCC 29148 / DSM 2079 / NCTC 10582 / E50 / VPI-5482) OX=226186 GN=BT_2899 PE=4 SV=1	1	4	4	4	8.1	77.563	19778000	29801000	16655000				12600000
Q8A3V4	Putative two-component system sensor histidine kinase	BT_2850	Q8A3V4	Q8A3V4_BACTN Putative two-component system sensor histidine kinase OS=Bacteroides thetaiotaomicron (strain ATCC 29148 / DSM 2079 / NCTC 10582 / E50 / VPI-5482) OX=226186 GN=BT_2850 PE=4 SV=1	1	21	21	21	38.5	58.897	1355200000	1240900000	1379900000	1721400000	1661300000	1734400000	1537500000	1553100000	1621800000	695130000	810020000	871340000
Q8A3V9	Possible thiol-disulfide oxidoreductase	BT_2845	Q8A3V9	Q8A3V9_BACTN Possible thiol-disulfide oxidoreductase OS=Bacteroides thetaiotaomicron (strain ATCC 29148 / DSM 2079 / NCTC 10582 / E50 / VPI-5482) OX=226186 GN=BT_2845 PE=1 SV=1	1	16	16	16	35.6	42.523	834710000	801150000	712330000	1294800000	1360700000	1491600000	1028100000	989620000	964040000	2500200000	2924000000	2780600000
Q8A3W0	TPR domain protein	BT_2844	Q8A3W0	Q8A3W0_BACTN TPR domain protein OS=Bacteroides thetaiotaomicron (strain ATCC 29148 / DSM 2079 / NCTC 10582 / E50 / VPI-5482) OX=226186 GN=BT_2844 PE=4 SV=1	1	43	43	43	80.5	60.316	24949000000	26504000000	25810000000	37137000000	36791000000	35223000000	37931000000	40347000000	38806000000	58699000000	65284000000	59016000000
Q8A3W2	3-dehydroquinate dehydratase	aroQ	Q8A3W2	Q8A3W2_BACTN 3-dehydroquinate dehydratase OS=Bacteroides thetaiotaomicron (strain ATCC 29148 / DSM 2079 / NCTC 10582 / E50 / VPI-5482) OX=226186 GN=aroQ PE=3 SV=1	1	3	3	3	25.7	15.551	68096000	92758000	100340000	36504000	40866000		31365000	28251000	37948000	46944000
Q8A3W3	Pyruvate kinase	BT_2841	Q8A3W3	Q8A3W3_BACTN Pyruvate kinase OS=Bacteroides thetaiotaomicron (strain ATCC 29148 / DSM 2079 / NCTC 10582 / E50 / VPI-5482) OX=226186 GN=BT_2841 PE=3 SV=1	1	34	34	34	66.6	53.977	6189900000	5806000000	5465500000	2617500000	2630900000	3467900000	3226800000	3389900000	3400300000	986470000	806070000	933830000
Q8A3W4	O-methyltransferase	BT_2840	Q8A3W4	Q8A3W4_BACTN O-methyltransferase OS=Bacteroides thetaiotaomicron (strain ATCC 29148 / DSM 2079 / NCTC 10582 / E50 / VPI-5482) OX=226186 GN=BT_2840 PE=4 SV=1	1	7	7	7	23.1	24.38	82003000	59195000	63072000	193270000	88369000	156920000	224280000	147670000	154540000	90968000	117100000	93318000
Q8A3W5	Ribosome-binding factor A	rbfA	Q8A3W5	Q8A3W5_BACTN Ribosome-binding factor A OS=Bacteroides thetaiotaomicron (strain ATCC 29148 / DSM 2079 / NCTC 10582 / E50 / VPI-5482) OX=226186 GN=rbfA PE=3 SV=1	1	5	5	5	44.5	12.784	529290000	390720000	427010000	358660000	348410000	349220000	544130000	417110000	551950000	233660000	248500000	167240000
Q8A3W7	2-oxoglutarate synthase subunit korB	BT_2837	Q8A3W7	Q8A3W7_BACTN 2-oxoglutarate synthase subunit korB OS=Bacteroides thetaiotaomicron (strain ATCC 29148 / DSM 2079 / NCTC 10582 / E50 / VPI-5482) OX=226186 GN=BT_2837 PE=4 SV=1	1	15	15	15	67.3	36.582	1648400000	1555700000	1813800000	1470900000	1541400000	1495500000	1490300000	1513900000	1745800000	615210000	559390000	588690000
Q8A3W8	2-oxoglutarate synthase subunit korA	BT_2836	Q8A3W8	Q8A3W8_BACTN 2-oxoglutarate synthase subunit korA OS=Bacteroides thetaiotaomicron (strain ATCC 29148 / DSM 2079 / NCTC 10582 / E50 / VPI-5482) OX=226186 GN=BT_2836 PE=4 SV=1	1	21	21	21	44.5	66.872	2221000000	1981400000	2000500000	1242400000	1100000000	947240000	1682500000	1709300000	1420500000	227260000	142160000	162930000
Q8A3W9	Multifunctional fusion protein	secD	Q8A3W9	Q8A3W9_BACTN Multifunctional fusion protein OS=Bacteroides thetaiotaomicron (strain ATCC 29148 / DSM 2079 / NCTC 10582 / E50 / VPI-5482) OX=226186 GN=secD PE=3 SV=1	1	36	36	36	34	111.01	6106400000	6821200000	5887400000	2955700000	2827000000	4249600000	3221600000	2936000000	3116800000	1415100000	1361100000	1358800000
Q8A3X0	Peptidyl-dipeptidase	BT_2834	Q8A3X0	Q8A3X0_BACTN Peptidyl-dipeptidase OS=Bacteroides thetaiotaomicron (strain ATCC 29148 / DSM 2079 / NCTC 10582 / E50 / VPI-5482) OX=226186 GN=BT_2834 PE=3 SV=1	1	20	20	20	40.2	79.361	835910000	843020000	759290000	658600000	681040000	696520000	406280000	408530000	465880000	388050000	104440000	299350000
Q8A3X2	Rhomboid family protein	BT_2832	Q8A3X2	Q8A3X2_BACTN Rhomboid family protein OS=Bacteroides thetaiotaomicron (strain ATCC 29148 / DSM 2079 / NCTC 10582 / E50 / VPI-5482) OX=226186 GN=BT_2832 PE=4 SV=1	1	1	1	1	3.7	34.156	16958000	13586000	11342000
Q8A3X4	DNA-binding protein HU-beta	BT_2830	Q8A3X4	Q8A3X4_BACTN DNA-binding protein HU-beta OS=Bacteroides thetaiotaomicron (strain ATCC 29148 / DSM 2079 / NCTC 10582 / E50 / VPI-5482) OX=226186 GN=BT_2830 PE=3 SV=1	1	11	11	11	86.7	9.1896	6821500000	12314000000	12363000000	17617000000	18445000000	13996000000	21827000000	23980000000	24427000000	34541000000	46340000000	44748000000
Q8A3X5	Arginine--tRNA ligase	argS	Q8A3X5	SYR_BACTN Arginine--tRNA ligase OS=Bacteroides thetaiotaomicron (strain ATCC 29148 / DSM 2079 / NCTC 10582 / E50 / VPI-5482) OX=226186 GN=argS PE=3 SV=1	1	32	32	32	57.1	66.953	2918600000	2560400000	2400200000	1337800000	1013200000	1502000000	1771700000	1598800000	2064000000	108720000	41013000	239730000
Q8A3X7	DNA topoisomerase 1	topA	Q8A3X7	Q8A3X7_BACTN DNA topoisomerase 1 OS=Bacteroides thetaiotaomicron (strain ATCC 29148 / DSM 2079 / NCTC 10582 / E50 / VPI-5482) OX=226186 GN=topA PE=3 SV=1	1	42	42	42	54.7	88.856	2109700000	2257900000	2003900000	1008100000	1136700000	1114500000	1328400000	1244600000	1161600000	1279600000	1088100000	1257700000
Q8A3X8	Two-component system sensor histidine kinase/response regulator, hybrid (One component system)	BT_2826	Q8A3X8	Q8A3X8_BACTN Two-component system sensor histidine kinase/response regulator, hybrid (One component system) OS=Bacteroides thetaiotaomicron (strain ATCC 29148 / DSM 2079 / NCTC 10582 / E50 / VPI-5482) OX=226186 GN=BT_2826 PE=4 SV=1	1	5	5	5	5.1	149.44	95812000	21606000	18204000							69793000	82139000	113060000
Q8A3Y7	Putative TonB-dependent receptor	BT_2817	Q8A3Y7	Q8A3Y7_BACTN Putative TonB-dependent receptor OS=Bacteroides thetaiotaomicron (strain ATCC 29148 / DSM 2079 / NCTC 10582 / E50 / VPI-5482) OX=226186 GN=BT_2817 PE=4 SV=1	1	9	9	9	18.8	64.637	197780000	244270000	205510000	53413000	93733000	115770000	88018000	102800000	66074000	125900000	111370000	71600000
Q8A3Y8	TPR domain-containing protein	BT_2816	Q8A3Y8	Q8A3Y8_BACTN TPR domain-containing protein OS=Bacteroides thetaiotaomicron (strain ATCC 29148 / DSM 2079 / NCTC 10582 / E50 / VPI-5482) OX=226186 GN=BT_2816 PE=4 SV=1	1	20	20	20	20.2	115.32	317790000	390930000	323230000	94543000	93943000	15250000	91627000	69379000	74485000		23017000	31100000
Q8A3Z2	Alkyl hydroperoxide reductase C	BT_2812	Q8A3Z2	Q8A3Z2_BACTN Alkyl hydroperoxide reductase C OS=Bacteroides thetaiotaomicron (strain ATCC 29148 / DSM 2079 / NCTC 10582 / E50 / VPI-5482) OX=226186 GN=BT_2812 PE=3 SV=1	1	9	9	9	45.2	20.997	1859900000	1769100000	1857500000	1974100000	1978600000	1872100000	1955900000	1914400000	1541900000	1292400000	1333400000	1428400000
Q8A3Z3	Alkyl hydroperoxide reductase subunit F	BT_2811	Q8A3Z3	Q8A3Z3_BACTN Alkyl hydroperoxide reductase subunit F OS=Bacteroides thetaiotaomicron (strain ATCC 29148 / DSM 2079 / NCTC 10582 / E50 / VPI-5482) OX=226186 GN=BT_2811 PE=4 SV=1	1	7	7	7	17.4	56.215	74268000	58112000	75599000					39215000
Q8A3Z4	Metallophosphoesterase	BT_2810	Q8A3Z4	Q8A3Z4_BACTN Metallophosphoesterase OS=Bacteroides thetaiotaomicron (strain ATCC 29148 / DSM 2079 / NCTC 10582 / E50 / VPI-5482) OX=226186 GN=BT_2810 PE=4 SV=1	1	3	3	3	4.9	69.465
Q8A3Z6	Putative inosine-uridine preferring nucleoside hydrolase	BT_2808	Q8A3Z6	Q8A3Z6_BACTN Putative inosine-uridine preferring nucleoside hydrolase OS=Bacteroides thetaiotaomicron (strain ATCC 29148 / DSM 2079 / NCTC 10582 / E50 / VPI-5482) OX=226186 GN=BT_2808 PE=4 SV=1	1	5	5	5	16.9	38.326	66615000	31573000	51260000	66094000	56063000	35941000				158900000	78771000	127290000
Q8A3Z7	Glycoside hydrolase, family 35	BT_2807	Q8A3Z7	Q8A3Z7_BACTN Glycoside hydrolase, family 35 OS=Bacteroides thetaiotaomicron (strain ATCC 29148 / DSM 2079 / NCTC 10582 / E50 / VPI-5482) OX=226186 GN=BT_2807 PE=4 SV=1	1	5	5	5	10.6	61.335	42402000	50368000	36910000			76870000
Q8A3Z8	SusD homolog	BT_2806	Q8A3Z8	Q8A3Z8_BACTN SusD homolog OS=Bacteroides thetaiotaomicron (strain ATCC 29148 / DSM 2079 / NCTC 10582 / E50 / VPI-5482) OX=226186 GN=BT_2806 PE=4 SV=1	1	2	2	2	3.3	75.772
Q8A403	Inositol-1-monophosphatase	BT_2801	Q8A403	Q8A403_BACTN Inositol-1-monophosphatase OS=Bacteroides thetaiotaomicron (strain ATCC 29148 / DSM 2079 / NCTC 10582 / E50 / VPI-5482) OX=226186 GN=BT_2801 PE=3 SV=1	1	2	2	2	8.6	30.188	8711300	22728000	7506400					11674000			9726100
Q8A405	Putative PfkB family carbohydrate kinase	BT_2799	Q8A405	Q8A405_BACTN Putative PfkB family carbohydrate kinase OS=Bacteroides thetaiotaomicron (strain ATCC 29148 / DSM 2079 / NCTC 10582 / E50 / VPI-5482) OX=226186 GN=BT_2799 PE=4 SV=1	1	7	7	7	25.5	35.643	173380000	230010000	245280000	35574000	18666000	33599000	73172000	62075000	76545000	26902000	23280000	17100000
Q8A406	Carboxy-terminal processing protease	BT_2798	Q8A406	Q8A406_BACTN Carboxy-terminal processing protease OS=Bacteroides thetaiotaomicron (strain ATCC 29148 / DSM 2079 / NCTC 10582 / E50 / VPI-5482) OX=226186 GN=BT_2798 PE=3 SV=1	1	32	32	32	64.4	63.087	1841900000	1984000000	1817700000	2614800000	2739000000	3000800000	2495600000	2570900000	2621800000	1157600000	1219400000	1173000000
Q8A407	Adenosylhomocysteinase	ahcY	Q8A407	SAHH_BACTN Adenosylhomocysteinase OS=Bacteroides thetaiotaomicron (strain ATCC 29148 / DSM 2079 / NCTC 10582 / E50 / VPI-5482) OX=226186 GN=ahcY PE=3 SV=1	1	15	15	15	28.2	52.739	1209200000	1522300000	1018300000	185870000	240970000	249480000	308190000	295180000	304100000	64851000
Q8A408	Uncharacterized protein	BT_2796	Q8A408	Q8A408_BACTN Uncharacterized protein OS=Bacteroides thetaiotaomicron (strain ATCC 29148 / DSM 2079 / NCTC 10582 / E50 / VPI-5482) OX=226186 GN=BT_2796 PE=4 SV=1	1	9	9	9	14.9	94.665	202440000	178630000	207840000	111740000	91930000	139910000	106630000	144320000	113000000	130310000	125430000	131980000
Q8A413	Uracil phosphoribosyltransferase	BT_2791	Q8A413	Q8A413_BACTN Uracil phosphoribosyltransferase OS=Bacteroides thetaiotaomicron (strain ATCC 29148 / DSM 2079 / NCTC 10582 / E50 / VPI-5482) OX=226186 GN=BT_2791 PE=4 SV=1	1	7	7	7	46.5	24.498	634390000	715860000	756590000	753050000	579170000	399580000	758180000	742460000	752890000	476240000
Q8A414	Phosphoenolpyruvate carboxykinase (ATP)	pckA	Q8A414	PCKA_BACTN Phosphoenolpyruvate carboxykinase (ATP) OS=Bacteroides thetaiotaomicron (strain ATCC 29148 / DSM 2079 / NCTC 10582 / E50 / VPI-5482) OX=226186 GN=pckA PE=3 SV=1	1	33	33	33	76.8	59.163	36241000000	36429000000	40802000000	15010000000	15113000000	10249000000	14865000000	18446000000	18988000000	14587000000	9786100000	6871100000
Q8A417	GTP-binding elongation factor family protein TypA/BipA	BT_2787	Q8A417	Q8A417_BACTN GTP-binding elongation factor family protein TypA/BipA OS=Bacteroides thetaiotaomicron (strain ATCC 29148 / DSM 2079 / NCTC 10582 / E50 / VPI-5482) OX=226186 GN=BT_2787 PE=4 SV=1	1	19	19	19	36.1	67.423	1787600000	1603900000	1680700000	529150000	481210000	583200000	1148200000	1097600000	1005700000	230560000	150730000	127240000
Q8A418	30S ribosomal protein S15	rpsO	Q8A418	RS15_BACTN 30S ribosomal protein S15 OS=Bacteroides thetaiotaomicron (strain ATCC 29148 / DSM 2079 / NCTC 10582 / E50 / VPI-5482) OX=226186 GN=rpsO PE=3 SV=1	1	5	5	5	56.2	10.475	3969000000	4124200000	4218100000	4824600000	7709000000	2344500000	6169200000	6315700000	6660200000	1260000000	1605600000	1262700000
Q8A421	Transcriptional regulator	BT_2783	Q8A421	Q8A421_BACTN Transcriptional regulator OS=Bacteroides thetaiotaomicron (strain ATCC 29148 / DSM 2079 / NCTC 10582 / E50 / VPI-5482) OX=226186 GN=BT_2783 PE=4 SV=1	1	7	6	7	42.4	21.501	1356400000	1476200000	1380500000	1217900000	1292500000	1435800000	1098000000	1024500000	1094600000	590700000	743200000	687700000
Q8A422	Long-chain-fatty-acid--CoA ligase	BT_2782	Q8A422	Q8A422_BACTN Long-chain-fatty-acid--CoA ligase OS=Bacteroides thetaiotaomicron (strain ATCC 29148 / DSM 2079 / NCTC 10582 / E50 / VPI-5482) OX=226186 GN=BT_2782 PE=4 SV=1	1	8	8	8	15.3	62.442	73586000	102670000	94281000	21578000	40107000		45936000	41794000	42383000
Q8A423	Putative mannose-1-phosphate guanylyltransferase	BT_2781	Q8A423	Q8A423_BACTN Putative mannose-1-phosphate guanylyltransferase OS=Bacteroides thetaiotaomicron (strain ATCC 29148 / DSM 2079 / NCTC 10582 / E50 / VPI-5482) OX=226186 GN=BT_2781 PE=4 SV=1	1	12	12	12	33.1	40.666	997920000	986720000	998010000	758480000	865540000	784850000	852040000	743630000	813480000	18588000
Q8A427	Uncharacterized protein	BT_2777	Q8A427	Q8A427_BACTN Uncharacterized protein OS=Bacteroides thetaiotaomicron (strain ATCC 29148 / DSM 2079 / NCTC 10582 / E50 / VPI-5482) OX=226186 GN=BT_2777 PE=4 SV=1	1	2	2	2	3.1	73.141					5672100			8058400	11457000
Q8A443	Corrinoid adenosyltransferase	BT_2760	Q8A443	Q8A443_BACTN Corrinoid adenosyltransferase OS=Bacteroides thetaiotaomicron (strain ATCC 29148 / DSM 2079 / NCTC 10582 / E50 / VPI-5482) OX=226186 GN=BT_2760 PE=3 SV=1	1	8	8	8	61	21.243	559170000	610470000	617740000	1060900000	1076700000	1168400000	655200000	629880000	618040000	714260000	814880000	708260000
Q8A444	Uncharacterized protein	BT_2759	Q8A444	Q8A444_BACTN Uncharacterized protein OS=Bacteroides thetaiotaomicron (strain ATCC 29148 / DSM 2079 / NCTC 10582 / E50 / VPI-5482) OX=226186 GN=BT_2759 PE=4 SV=1	1	7	7	7	100	8.7164	5775500000	8798600000	9036100000	15267000000	15618000000	12098000000	13604000000	14650000000	13970000000	52762000000	69699000000	53816000000
Q8A445	Uncharacterized protein	BT_2758	Q8A445	Q8A445_BACTN Uncharacterized protein OS=Bacteroides thetaiotaomicron (strain ATCC 29148 / DSM 2079 / NCTC 10582 / E50 / VPI-5482) OX=226186 GN=BT_2758 PE=4 SV=1	1	3	3	3	6.9	44.732	9337800	9087500
Q8A446	L-asparaginase II	BT_2757	Q8A446	Q8A446_BACTN L-asparaginase II OS=Bacteroides thetaiotaomicron (strain ATCC 29148 / DSM 2079 / NCTC 10582 / E50 / VPI-5482) OX=226186 GN=BT_2757 PE=3 SV=1	1	12	12	12	43.2	37.752	1229300000	1415200000	1344400000	305290000	336910000	286580000	510790000	450140000	479050000	160680000	114840000	115310000
Q8A448	Aspartate ammonia-lyase	BT_2755	Q8A448	Q8A448_BACTN Aspartate ammonia-lyase OS=Bacteroides thetaiotaomicron (strain ATCC 29148 / DSM 2079 / NCTC 10582 / E50 / VPI-5482) OX=226186 GN=BT_2755 PE=4 SV=1	1	13	13	13	33.3	53.469	457730000	434820000	465230000	442160000	452770000	417020000	396090000	418370000	376830000	245250000	254480000	108400000
Q8A450	Putative transmembrane protein	BT_2753	Q8A450	Q8A450_BACTN Putative transmembrane protein OS=Bacteroides thetaiotaomicron (strain ATCC 29148 / DSM 2079 / NCTC 10582 / E50 / VPI-5482) OX=226186 GN=BT_2753 PE=4 SV=1	1	5	5	5	29.6	20.949	265560000	215350000	188340000	165860000	143490000	248710000	176630000	175290000	148540000	301670000	196100000	275750000
Q8A451	Primosomal protein N	priA	Q8A451	Q8A451_BACTN Primosomal protein N OS=Bacteroides thetaiotaomicron (strain ATCC 29148 / DSM 2079 / NCTC 10582 / E50 / VPI-5482) OX=226186 GN=priA PE=3 SV=1	1	7	7	7	10	94.143		6994500	6887500	73747000	29992000	36890000	32705000	54687000
Q8A452	Neuramindase-like protein	BT_2751	Q8A452	Q8A452_BACTN Neuramindase-like protein OS=Bacteroides thetaiotaomicron (strain ATCC 29148 / DSM 2079 / NCTC 10582 / E50 / VPI-5482) OX=226186 GN=BT_2751 PE=4 SV=1	1	3	3	3	4.7	68.605	21191000	19482000	26435000	32407000	14276000		10977000	24208000
Q8A453	LMWPc domain-containing protein	BT_2750	Q8A453	Q8A453_BACTN LMWPc domain-containing protein OS=Bacteroides thetaiotaomicron (strain ATCC 29148 / DSM 2079 / NCTC 10582 / E50 / VPI-5482) OX=226186 GN=BT_2750 PE=3 SV=1	1	2	2	2	13.5	17.751	26627000	20571000	25549000	24547000	23222000	8381200	32627000	25470000	22732000			10011000
Q8A454	Putative membrane-associated HD superfamily hydrolase	BT_2749	Q8A454	Q8A454_BACTN Putative membrane-associated HD superfamily hydrolase OS=Bacteroides thetaiotaomicron (strain ATCC 29148 / DSM 2079 / NCTC 10582 / E50 / VPI-5482) OX=226186 GN=BT_2749 PE=4 SV=1	1	11	11	11	21.2	79.49	281120000	250800000	217780000	157220000	196820000	157310000	171740000	114180000	181300000	114040000	64166000	101050000
Q8A455	Glutamate--tRNA ligase	gltX	Q8A455	SYE_BACTN Glutamate--tRNA ligase OS=Bacteroides thetaiotaomicron (strain ATCC 29148 / DSM 2079 / NCTC 10582 / E50 / VPI-5482) OX=226186 GN=gltX PE=3 SV=1	1	30	30	30	58.5	57.733	7717200000	6708200000	7366400000	7072000000	7563700000	5262000000	8154800000	8284700000	8050800000	1796900000	1721400000	1627700000
Q8A456	3-deoxy-D-manno-octulosonic acid transferase	BT_2747	Q8A456	Q8A456_BACTN 3-deoxy-D-manno-octulosonic acid transferase OS=Bacteroides thetaiotaomicron (strain ATCC 29148 / DSM 2079 / NCTC 10582 / E50 / VPI-5482) OX=226186 GN=BT_2747 PE=3 SV=1	1	5	5	5	13	47.624	45218000	41703000	38762000									44499000
Q8A459	Acetyltransferase	BT_2744	Q8A459	Q8A459_BACTN Acetyltransferase OS=Bacteroides thetaiotaomicron (strain ATCC 29148 / DSM 2079 / NCTC 10582 / E50 / VPI-5482) OX=226186 GN=BT_2744 PE=4 SV=1	1	5	5	5	33.5	18.269	278030000	218870000	28290000	156870000	65637000	86408000	512170000	291310000	165120000	333520000	383030000	564760000
Q8A460	Putative aminopeptidase	BT_2743	Q8A460	Q8A460_BACTN Putative aminopeptidase OS=Bacteroides thetaiotaomicron (strain ATCC 29148 / DSM 2079 / NCTC 10582 / E50 / VPI-5482) OX=226186 GN=BT_2743 PE=4 SV=1	1	22	22	22	42.5	66.78	428420000	467520000	502730000	51359000	43621000	101360000	140240000	216540000	154790000	12922000
Q8A462	Sigma-54 modulation protein	BT_2741	Q8A462	Q8A462_BACTN Sigma-54 modulation protein OS=Bacteroides thetaiotaomicron (strain ATCC 29148 / DSM 2079 / NCTC 10582 / E50 / VPI-5482) OX=226186 GN=BT_2741 PE=4 SV=1	1	6	6	6	71.7	11.45	4835500000	5224500000	7125100000	5556500000	8454200000	5974600000	5318600000	4976100000	4579800000	9886800000	13750000000	9726800000
Q8A463	Elongation factor Tu	tuf	Q8A463	EFTU_BACTN Elongation factor Tu OS=Bacteroides thetaiotaomicron (strain ATCC 29148 / DSM 2079 / NCTC 10582 / E50 / VPI-5482) OX=226186 GN=tuf PE=3 SV=1	1	36	36	36	83	43.635	87750000000	101160000000	106000000000	97729000000	100100000000	94223000000	109580000000	126740000000	119730000000	59553000000	42991000000	43306000000
Q8A464	Transcription termination/antitermination protein NusG	nusG	Q8A464	Q8A464_BACTN Transcription termination/antitermination protein NusG OS=Bacteroides thetaiotaomicron (strain ATCC 29148 / DSM 2079 / NCTC 10582 / E50 / VPI-5482) OX=226186 GN=nusG PE=3 SV=1	1	11	11	11	58.9	20.194	2287800000	2545400000	2703900000	3853500000	3715600000	3454200000	3295100000	3236500000	3960100000	1501000000	1490600000	1299600000
Q8A465	50S ribosomal protein L11	rplK	Q8A465	RL11_BACTN 50S ribosomal protein L11 OS=Bacteroides thetaiotaomicron (strain ATCC 29148 / DSM 2079 / NCTC 10582 / E50 / VPI-5482) OX=226186 GN=rplK PE=3 SV=1	1	12	12	12	74.8	15.835	5283300000	6991100000	6404200000	7387500000	7995800000	6373500000	8455300000	8956200000	9758600000	1195100000	1036000000	637540000
Q8A466	50S ribosomal protein L1	rplA	Q8A466	RL1_BACTN 50S ribosomal protein L1 OS=Bacteroides thetaiotaomicron (strain ATCC 29148 / DSM 2079 / NCTC 10582 / E50 / VPI-5482) OX=226186 GN=rplA PE=3 SV=1	1	14	14	14	56.9	24.863	5835600000	6461600000	6186500000	2904600000	2826500000	2929700000	4428000000	4982000000	5110800000	590490000	414930000	425100000
Q8A467	Ribosomal protein L10	BT_2736	Q8A467	Q8A467_BACTN Ribosomal protein L10 OS=Bacteroides thetaiotaomicron (strain ATCC 29148 / DSM 2079 / NCTC 10582 / E50 / VPI-5482) OX=226186 GN=BT_2736 PE=4 SV=1	1	11	11	11	70.9	18.6	12868000000	12848000000	12543000000	17766000000	17506000000	23698000000	11453000000	13274000000	13594000000	11301000000	9070800000	11094000000
Q8A468	50S ribosomal protein L7/L12	rplL	Q8A468	RL7_BACTN 50S ribosomal protein L7/L12 OS=Bacteroides thetaiotaomicron (strain ATCC 29148 / DSM 2079 / NCTC 10582 / E50 / VPI-5482) OX=226186 GN=rplL PE=3 SV=1	1	21	21	21	99.2	12.679	51735000000	67851000000	73910000000	118190000000	135980000000	144830000000	112610000000	127350000000	147750000000	403710000000	401970000000	412050000000
Q8A469	DNA-directed RNA polymerase subunit beta	rpoB	Q8A469	RPOB_BACTN DNA-directed RNA polymerase subunit beta OS=Bacteroides thetaiotaomicron (strain ATCC 29148 / DSM 2079 / NCTC 10582 / E50 / VPI-5482) OX=226186 GN=rpoB PE=3 SV=1	1	70	70	70	60	142.49	14767000000	14206000000	14365000000	14400000000	13861000000	13456000000	18995000000	18536000000	18105000000	2460500000	1295300000	720730000
Q8A470	DNA-directed RNA polymerase subunit beta	rpoC	Q8A470	RPOC_BACTN DNA-directed RNA polymerase subunit beta OS=Bacteroides thetaiotaomicron (strain ATCC 29148 / DSM 2079 / NCTC 10582 / E50 / VPI-5482) OX=226186 GN=rpoC PE=3 SV=1	1	83	83	83	59.7	158.44	11913000000	11477000000	10980000000	4463600000	3690700000	5657000000	6438900000	7370800000	6364600000	3494000000	2371800000	2071500000
Q8A471	Uncharacterized protein	BT_2732	Q8A471	Q8A471_BACTN Uncharacterized protein OS=Bacteroides thetaiotaomicron (strain ATCC 29148 / DSM 2079 / NCTC 10582 / E50 / VPI-5482) OX=226186 GN=BT_2732 PE=4 SV=1	1	5	5	5	51.5	11.227	638560000	614430000	593020000	1014000000	1063800000	1609100000	1094700000	1356100000	1353000000	564920000	944130000	1270500000
Q8A472	30S ribosomal protein S12	rpsL	Q8A472	RS12_BACTN 30S ribosomal protein S12 OS=Bacteroides thetaiotaomicron (strain ATCC 29148 / DSM 2079 / NCTC 10582 / E50 / VPI-5482) OX=226186 GN=rpsL PE=3 SV=1	1	6	6	6	45.9	14.747	955580000	1078100000	1087100000	728100000	798950000	1182500000	1121300000	1354800000	1343100000	1003000000	853880000	889190000
Q8A473	30S ribosomal protein S7	rpsG	Q8A473	RS7_BACTN 30S ribosomal protein S7 OS=Bacteroides thetaiotaomicron (strain ATCC 29148 / DSM 2079 / NCTC 10582 / E50 / VPI-5482) OX=226186 GN=rpsG PE=3 SV=1	1	17	17	17	77.2	18.133	13972000000	16061000000	16364000000	28999000000	27802000000	33403000000	31031000000	29939000000	30045000000	10095000000	12317000000	12263000000
Q8A474	Elongation factor G	fusA	Q8A474	EFG_BACTN Elongation factor G OS=Bacteroides thetaiotaomicron (strain ATCC 29148 / DSM 2079 / NCTC 10582 / E50 / VPI-5482) OX=226186 GN=fusA PE=3 SV=1	1	41	41	41	73.6	77.587	29029000000	31114000000	29926000000	21965000000	21400000000	20676000000	31676000000	32849000000	32416000000	4963300000	3574300000	3274700000
Q8A475	30S ribosomal protein S10	rpsJ	Q8A475	RS10_BACTN 30S ribosomal protein S10 OS=Bacteroides thetaiotaomicron (strain ATCC 29148 / DSM 2079 / NCTC 10582 / E50 / VPI-5482) OX=226186 GN=rpsJ PE=3 SV=1	1	9	9	9	72.3	11.418	2103700000	2846900000	2821000000	4652000000	4981100000	5913500000	3738800000	3701900000	3693100000	913100000	811960000	745670000
Q8A476	50S ribosomal protein L3	rplC	Q8A476	RL3_BACTN 50S ribosomal protein L3 OS=Bacteroides thetaiotaomicron (strain ATCC 29148 / DSM 2079 / NCTC 10582 / E50 / VPI-5482) OX=226186 GN=rplC PE=3 SV=1	1	15	15	15	69.8	21.902	3155500000	3600000000	4039200000	2119700000	1844300000	1739100000	2994600000	3490700000	3217000000	934330000	440400000	324150000
Q8A477	50S ribosomal protein L4	rplD	Q8A477	RL4_BACTN 50S ribosomal protein L4 OS=Bacteroides thetaiotaomicron (strain ATCC 29148 / DSM 2079 / NCTC 10582 / E50 / VPI-5482) OX=226186 GN=rplD PE=3 SV=1	1	16	16	16	69.2	23.012	3465400000	3623500000	3531400000	1092400000	970260000	1324500000	1833900000	1675000000	1802900000	904980000	1250800000	1218800000
Q8A478	50S ribosomal protein L23	rplW	Q8A478	Q8A478_BACTN 50S ribosomal protein L23 OS=Bacteroides thetaiotaomicron (strain ATCC 29148 / DSM 2079 / NCTC 10582 / E50 / VPI-5482) OX=226186 GN=rplW PE=3 SV=1	1	1	1	1	11.5	10.753			7284200	12570000	16444000	18312000	9643900	16802000
Q8A479	50S ribosomal protein L2	rplB	Q8A479	RL2_BACTN 50S ribosomal protein L2 OS=Bacteroides thetaiotaomicron (strain ATCC 29148 / DSM 2079 / NCTC 10582 / E50 / VPI-5482) OX=226186 GN=rplB PE=3 SV=1	1	14	14	14	46.4	29.818	2713400000	2684800000	2348100000	1790500000	1602200000	2905000000	3455400000	3680100000	4374300000	1208900000	1717600000	1900700000
Q8A480	30S ribosomal protein S19	rpsS	Q8A480	RS19_BACTN 30S ribosomal protein S19 OS=Bacteroides thetaiotaomicron (strain ATCC 29148 / DSM 2079 / NCTC 10582 / E50 / VPI-5482) OX=226186 GN=rpsS PE=3 SV=1	1	5	5	5	43.8	9.9986	447420000	605540000	505380000	187240000	198350000	275380000	189830000	204980000	196010000	47128000	44085000	93715000
Q8A481	50S ribosomal protein L22	rplV	Q8A481	RL22_BACTN 50S ribosomal protein L22 OS=Bacteroides thetaiotaomicron (strain ATCC 29148 / DSM 2079 / NCTC 10582 / E50 / VPI-5482) OX=226186 GN=rplV PE=3 SV=1	1	4	4	4	26.5	15.406	2462300000	2686800000	2560300000	6505100000	6040600000	7784000000	3782200000	3538600000	3321400000	289670000	270460000	311990000
Q8A482	30S ribosomal protein S3	rpsC	Q8A482	RS3_BACTN 30S ribosomal protein S3 OS=Bacteroides thetaiotaomicron (strain ATCC 29148 / DSM 2079 / NCTC 10582 / E50 / VPI-5482) OX=226186 GN=rpsC PE=3 SV=1	1	11	11	11	44.9	27.074	1416400000	1421100000	1307100000	374620000	360480000	490360000	375890000	338090000	396830000	38621000		14156000
Q8A483	50S ribosomal protein L16	rplP	Q8A483	RL16_BACTN 50S ribosomal protein L16 OS=Bacteroides thetaiotaomicron (strain ATCC 29148 / DSM 2079 / NCTC 10582 / E50 / VPI-5482) OX=226186 GN=rplP PE=3 SV=1	1	4	4	4	29.2	16.248	456270000	512930000	489350000	382000000	288730000	212920000	334100000	279760000	312540000	52576000	62293000	106690000
Q8A484	50S ribosomal protein L29	rpmC	Q8A484	RL29_BACTN 50S ribosomal protein L29 OS=Bacteroides thetaiotaomicron (strain ATCC 29148 / DSM 2079 / NCTC 10582 / E50 / VPI-5482) OX=226186 GN=rpmC PE=3 SV=1	1	3	3	3	67.7	7.6517	330180000	649010000	523110000	2813600000	3016300000	3487700000	4603300000	3630400000	4969800000	11939000000	14830000000	14665000000
Q8A485	30S ribosomal protein S17 1	rpsQ1	Q8A485	RS171_BACTN 30S ribosomal protein S17 1 OS=Bacteroides thetaiotaomicron (strain ATCC 29148 / DSM 2079 / NCTC 10582 / E50 / VPI-5482) OX=226186 GN=rpsQ1 PE=3 SV=1	1	7	7	7	62.9	10.486	1928500000	1744000000	1740300000	7062800000	6209100000	6698200000	4976100000	4990100000	6235800000	1836500000	1653200000	1455400000
Q8A486	50S ribosomal protein L14	rplN	Q8A486	RL14_BACTN 50S ribosomal protein L14 OS=Bacteroides thetaiotaomicron (strain ATCC 29148 / DSM 2079 / NCTC 10582 / E50 / VPI-5482) OX=226186 GN=rplN PE=3 SV=1	1	8	8	8	60.3	13.028	2134500000	2299900000	2115000000	731320000	553270000	950560000	814930000	1073700000	1021200000	761140000	212070000	86631000
Q8A487	50S ribosomal protein L24	rplX	Q8A487	RL24_BACTN 50S ribosomal protein L24 OS=Bacteroides thetaiotaomicron (strain ATCC 29148 / DSM 2079 / NCTC 10582 / E50 / VPI-5482) OX=226186 GN=rplX PE=3 SV=1	1	9	9	9	56.2	11.34	4404800000	5676500000	5682100000	16148000000	17438000000	25046000000	12475000000	10788000000	10276000000	51204000000	50789000000	50351000000
Q8A488	50S ribosomal protein L5	rplE	Q8A488	RL5_BACTN 50S ribosomal protein L5 OS=Bacteroides thetaiotaomicron (strain ATCC 29148 / DSM 2079 / NCTC 10582 / E50 / VPI-5482) OX=226186 GN=rplE PE=3 SV=1	1	14	14	14	62.7	20.852	4995700000	5619100000	5841300000	10072000000	9599900000	8639100000	7657500000	6903800000	7187600000	3628000000	2500400000	1481300000
Q8A489	30S ribosomal protein S14	rpsN	Q8A489	RS14_BACTN 30S ribosomal protein S14 OS=Bacteroides thetaiotaomicron (strain ATCC 29148 / DSM 2079 / NCTC 10582 / E50 / VPI-5482) OX=226186 GN=rpsN PE=3 SV=1	1	3	3	3	32.3	11.253	69069000	83182000	82554000	78105000	87533000	80480000	110940000	99117000	93708000	134810000	119610000	137460000
Q8A490	30S ribosomal protein S8	rpsH	Q8A490	RS8_BACTN 30S ribosomal protein S8 OS=Bacteroides thetaiotaomicron (strain ATCC 29148 / DSM 2079 / NCTC 10582 / E50 / VPI-5482) OX=226186 GN=rpsH PE=3 SV=1	1	7	7	7	42.7	14.568	2844600000	2868300000	2563700000	901310000	835330000	960510000	2041100000	1780300000	1934600000	147840000	130020000	176480000
Q8A491	50S ribosomal protein L6	rplF	Q8A491	RL6_BACTN 50S ribosomal protein L6 OS=Bacteroides thetaiotaomicron (strain ATCC 29148 / DSM 2079 / NCTC 10582 / E50 / VPI-5482) OX=226186 GN=rplF PE=3 SV=1	1	15	15	15	76.7	20.806	3081300000	3851100000	3752300000	7925000000	7666600000	8886400000	5114700000	5955200000	6175400000	2801700000	2403100000	2183300000
Q8A492	50S ribosomal protein L18	rplR	Q8A492	RL18_BACTN 50S ribosomal protein L18 OS=Bacteroides thetaiotaomicron (strain ATCC 29148 / DSM 2079 / NCTC 10582 / E50 / VPI-5482) OX=226186 GN=rplR PE=3 SV=1	1	9	9	9	64	12.661	3181800000	3305100000	3518800000	3409600000	3080800000	3023000000	4337300000	4486900000	4972500000	1744800000	846650000	912930000
Q8A493	30S ribosomal protein S5	rpsE	Q8A493	RS5_BACTN 30S ribosomal protein S5 OS=Bacteroides thetaiotaomicron (strain ATCC 29148 / DSM 2079 / NCTC 10582 / E50 / VPI-5482) OX=226186 GN=rpsE PE=3 SV=1	1	7	7	7	44.2	17.944	933930000	1018900000	1294700000	361380000	578130000	647740000	618200000	732540000	757810000	209940000	196980000	85152000
Q8A495	50S ribosomal protein L15	rplO	Q8A495	RL15_BACTN 50S ribosomal protein L15 OS=Bacteroides thetaiotaomicron (strain ATCC 29148 / DSM 2079 / NCTC 10582 / E50 / VPI-5482) OX=226186 GN=rplO PE=3 SV=1	1	12	12	12	75	15.51	3498300000	3656500000	3681400000	27389000000	27012000000	34641000000	9454900000	9074200000	10171000000	19497000000	23137000000	19700000000
Q8A496	Protein translocase subunit SecY	secY	Q8A496	Q8A496_BACTN Protein translocase subunit SecY OS=Bacteroides thetaiotaomicron (strain ATCC 29148 / DSM 2079 / NCTC 10582 / E50 / VPI-5482) OX=226186 GN=secY PE=3 SV=1	1	6	6	6	10.1	49.219	525330000	523070000	449170000	162610000	154740000	134290000	141260000	146120000	165620000	50409000	61612000	36752000
Q8A497	Methionine aminopeptidase	map	Q8A497	Q8A497_BACTN Methionine aminopeptidase OS=Bacteroides thetaiotaomicron (strain ATCC 29148 / DSM 2079 / NCTC 10582 / E50 / VPI-5482) OX=226186 GN=map PE=3 SV=1	1	14	14	14	64.5	29.12	874180000	801260000	834260000	1109300000	845900000	1227300000	1242800000	1395100000	1121300000	208360000	95434000	80387000
Q8A498	Translation initiation factor IF-1	infA	Q8A498	IF1_BACTN Translation initiation factor IF-1 OS=Bacteroides thetaiotaomicron (strain ATCC 29148 / DSM 2079 / NCTC 10582 / E50 / VPI-5482) OX=226186 GN=infA PE=3 SV=1	1	2	2	2	41.7	8.2345	68760000	82738000	80847000	23155000	25870000	37076000	60677000	61695000	51517000	50446000	36021000	40715000
Q8A499	30S ribosomal protein S13	rpsM	Q8A499	RS13_BACTN 30S ribosomal protein S13 OS=Bacteroides thetaiotaomicron (strain ATCC 29148 / DSM 2079 / NCTC 10582 / E50 / VPI-5482) OX=226186 GN=rpsM PE=3 SV=1	1	7	7	7	36.5	14.12	4942200000	5338000000	5382500000	6100800000	6293300000	8849700000	9551200000	7646200000	7531800000	1327200000	1013900000	1079800000
Q8A4A0	30S ribosomal protein S11	rpsK	Q8A4A0	RS11_BACTN 30S ribosomal protein S11 OS=Bacteroides thetaiotaomicron (strain ATCC 29148 / DSM 2079 / NCTC 10582 / E50 / VPI-5482) OX=226186 GN=rpsK PE=3 SV=1	1	2	2	2	17.8	13.906	143520000	165560000	152550000	35172000	29956000	57733000	76225000	35715000	51353000	15092000	10478000	16231000
Q8A4A1	30S ribosomal protein S4	rpsD	Q8A4A1	RS4_BACTN 30S ribosomal protein S4 OS=Bacteroides thetaiotaomicron (strain ATCC 29148 / DSM 2079 / NCTC 10582 / E50 / VPI-5482) OX=226186 GN=rpsD PE=3 SV=1	1	19	19	19	77.6	22.597	18675000000	20184000000	18314000000	35302000000	36311000000	40148000000	29113000000	31205000000	31201000000	10264000000	11115000000	11598000000
Q8A4A2	DNA-directed RNA polymerase subunit alpha	rpoA	Q8A4A2	RPOA_BACTN DNA-directed RNA polymerase subunit alpha OS=Bacteroides thetaiotaomicron (strain ATCC 29148 / DSM 2079 / NCTC 10582 / E50 / VPI-5482) OX=226186 GN=rpoA PE=3 SV=1	1	18	18	18	72.4	37.448	8639700000	8316900000	8598600000	5496200000	5307700000	5105800000	5902600000	5592000000	6133400000	2215500000	1334100000	589890000
Q8A4A3	50S ribosomal protein L17	rplQ	Q8A4A3	RL17_BACTN 50S ribosomal protein L17 OS=Bacteroides thetaiotaomicron (strain ATCC 29148 / DSM 2079 / NCTC 10582 / E50 / VPI-5482) OX=226186 GN=rplQ PE=3 SV=1	1	14	14	14	63.8	18.131	7776600000	8865800000	8626700000	26419000000	24055000000	26380000000	23543000000	21848000000	19818000000	19327000000	16009000000	25644000000
Q8A4A8	Uncharacterized protein	BT_2695	Q8A4A8	Q8A4A8_BACTN Uncharacterized protein OS=Bacteroides thetaiotaomicron (strain ATCC 29148 / DSM 2079 / NCTC 10582 / E50 / VPI-5482) OX=226186 GN=BT_2695 PE=4 SV=1	1	1	1	1	5.4	25.089
Q8A4B4	Putative TetR transcriptional regulator	BT_2689	Q8A4B4	Q8A4B4_BACTN Putative TetR transcriptional regulator OS=Bacteroides thetaiotaomicron (strain ATCC 29148 / DSM 2079 / NCTC 10582 / E50 / VPI-5482) OX=226186 GN=BT_2689 PE=4 SV=1	1	6	6	6	25.6	25.214	47981000	36491000	53801000	119700000	81073000	120960000	68610000	60567000	63890000
Q8A4B5	Outer membrane efflux protein	BT_2688	Q8A4B5	Q8A4B5_BACTN Outer membrane efflux protein OS=Bacteroides thetaiotaomicron (strain ATCC 29148 / DSM 2079 / NCTC 10582 / E50 / VPI-5482) OX=226186 GN=BT_2688 PE=4 SV=1	1	6	6	6	12.3	50.308	45264000	41394000	43108000
Q8A4B6	Cation efflux system protein	BT_2687	Q8A4B6	Q8A4B6_BACTN Cation efflux system protein OS=Bacteroides thetaiotaomicron (strain ATCC 29148 / DSM 2079 / NCTC 10582 / E50 / VPI-5482) OX=226186 GN=BT_2687 PE=3 SV=1	1	18	18	18	59.5	37.304	1691000000	1691500000	1680900000	2222000000	2293400000	2671300000	1848900000	1795900000	1857500000	1709700000	1728700000	1603800000
Q8A4B7	Putative cation efflux transporter	BT_2686	Q8A4B7	Q8A4B7_BACTN Putative cation efflux transporter OS=Bacteroides thetaiotaomicron (strain ATCC 29148 / DSM 2079 / NCTC 10582 / E50 / VPI-5482) OX=226186 GN=BT_2686 PE=3 SV=1	1	22	22	22	23.1	115.43	449730000	506170000	406210000	13244000	63635000	33874000	131490000	97238000	59543000	31251000	133170000	107250000
Q8A4B8	Uncharacterized protein	BT_2685	Q8A4B8	Q8A4B8_BACTN Uncharacterized protein OS=Bacteroides thetaiotaomicron (strain ATCC 29148 / DSM 2079 / NCTC 10582 / E50 / VPI-5482) OX=226186 GN=BT_2685 PE=4 SV=1	1	5	5	5	44.3	11.132	266690000	254910000	258220000	506830000	486690000	561490000	388600000	357050000	317070000	399310000	419390000	423140000
Q8A4C0	Putative periplasmic protein	BT_2683	Q8A4C0	Q8A4C0_BACTN Putative periplasmic protein OS=Bacteroides thetaiotaomicron (strain ATCC 29148 / DSM 2079 / NCTC 10582 / E50 / VPI-5482) OX=226186 GN=BT_2683 PE=4 SV=1	1	7	7	7	14.9	52.286	85211000	34856000	66116000	84066000	54477000	76604000	70143000	95722000	56523000	20451000	61930000	53307000
Q8A4C1	Putative periplasmic protein	BT_2682	Q8A4C1	Q8A4C1_BACTN Putative periplasmic protein OS=Bacteroides thetaiotaomicron (strain ATCC 29148 / DSM 2079 / NCTC 10582 / E50 / VPI-5482) OX=226186 GN=BT_2682 PE=4 SV=1	1	2	2	2	7.6	32.773				6064800	7030500	10175000	18524000	11070000	10539000
Q8A4C4	Putative ion-channel protein, putative oxidoreductase	BT_2679	Q8A4C4	Q8A4C4_BACTN Putative ion-channel protein, putative oxidoreductase OS=Bacteroides thetaiotaomicron (strain ATCC 29148 / DSM 2079 / NCTC 10582 / E50 / VPI-5482) OX=226186 GN=BT_2679 PE=4 SV=1	1	14	14	14	52.2	37.468	269700000	246140000	302340000	338920000	370420000	249470000	243540000	379060000	304590000	55013000	82350000	69357000
Q8A4D4	TonB	BT_2665	Q8A4D4	Q8A4D4_BACTN TonB OS=Bacteroides thetaiotaomicron (strain ATCC 29148 / DSM 2079 / NCTC 10582 / E50 / VPI-5482) OX=226186 GN=BT_2665 PE=4 SV=1	1	4	1	1	13.3	29.985				47364000	17379000			16948000
Q8A4D6	Tetratricopeptide repeat family protein	BT_2663	Q8A4D6	Q8A4D6_BACTN Tetratricopeptide repeat family protein OS=Bacteroides thetaiotaomicron (strain ATCC 29148 / DSM 2079 / NCTC 10582 / E50 / VPI-5482) OX=226186 GN=BT_2663 PE=4 SV=1	1	10	10	10	25.7	54.086	84598000	75132000	43346000	57611000	60570000	42014000	86095000	64511000	74141000	30017000	31064000	41200000
Q8A4D7	Alpha-galactosidase	BT_2662	Q8A4D7	Q8A4D7_BACTN Alpha-galactosidase OS=Bacteroides thetaiotaomicron (strain ATCC 29148 / DSM 2079 / NCTC 10582 / E50 / VPI-5482) OX=226186 GN=BT_2662 PE=3 SV=1	1	12	11	12	32	56.482	461620000	453500000	451120000	310020000	297240000	356040000	324590000	315670000	308240000	211840000	126850000	217700000
Q8A4E0	DUF3868 domain-containing protein	BT_2659	Q8A4E0	Q8A4E0_BACTN DUF3868 domain-containing protein OS=Bacteroides thetaiotaomicron (strain ATCC 29148 / DSM 2079 / NCTC 10582 / E50 / VPI-5482) OX=226186 GN=BT_2659 PE=4 SV=1	1	2	2	2	4.3	50.6			9912000				13230000		12433000
Q8A4E1	Fimbrillin_C domain-containing protein	BT_2658	Q8A4E1	Q8A4E1_BACTN Fimbrillin_C domain-containing protein OS=Bacteroides thetaiotaomicron (strain ATCC 29148 / DSM 2079 / NCTC 10582 / E50 / VPI-5482) OX=226186 GN=BT_2658 PE=4 SV=1	1	20	20	20	35.9	74.894	773670000	890190000	820870000	896680000	845980000	943550000	789300000	789750000	791800000	392520000	340830000	233450000
Q8A4E2	Putative lipoprotein	BT_2657	Q8A4E2	Q8A4E2_BACTN Putative lipoprotein OS=Bacteroides thetaiotaomicron (strain ATCC 29148 / DSM 2079 / NCTC 10582 / E50 / VPI-5482) OX=226186 GN=BT_2657 PE=1 SV=1	1	1	1	1	3.8	38.963	10399000	7509900	9846100		7397500
Q8A4E4	Uncharacterized protein	BT_2655	Q8A4E4	Q8A4E4_BACTN Uncharacterized protein OS=Bacteroides thetaiotaomicron (strain ATCC 29148 / DSM 2079 / NCTC 10582 / E50 / VPI-5482) OX=226186 GN=BT_2655 PE=4 SV=1	1	3	3	3	2.6	122.32
Q8A4G7	Uncharacterized protein	BT_2632	Q8A4G7	Q8A4G7_BACTN Uncharacterized protein OS=Bacteroides thetaiotaomicron (strain ATCC 29148 / DSM 2079 / NCTC 10582 / E50 / VPI-5482) OX=226186 GN=BT_2632 PE=4 SV=1	1	15	8	9	36.6	54.847	112160000	97673000	111760000	117520000	118370000	110340000	86657000	93391000	83197000	126850000	164330000	121080000
Q8A4G8	Glycoside hydrolase family 73	BT_2631	Q8A4G8	Q8A4G8_BACTN Glycoside hydrolase family 73 OS=Bacteroides thetaiotaomicron (strain ATCC 29148 / DSM 2079 / NCTC 10582 / E50 / VPI-5482) OX=226186 GN=BT_2631 PE=4 SV=1	1	3	2	2	10.6	44.207	11119000	11578000	9852000
Q8A4G9	Endo/exonuclease/phosphatase domain-containing protein	BT_2630	Q8A4G9	Q8A4G9_BACTN Endo/exonuclease/phosphatase domain-containing protein OS=Bacteroides thetaiotaomicron (strain ATCC 29148 / DSM 2079 / NCTC 10582 / E50 / VPI-5482) OX=226186 GN=BT_2630 PE=4 SV=1	1	16	8	16	55.7	35.957	1327100000	1199300000	1167700000	1995400000	2056100000	2046800000	1354800000	1363000000	1298700000	2656300000	2812300000	3099400000
Q8A4H0	Putative alpha-1,2-mannosidase	BT_2629	Q8A4H0;Q8A0Q9	Q8A4H0_BACTN Putative alpha-1,2-mannosidase OS=Bacteroides thetaiotaomicron (strain ATCC 29148 / DSM 2079 / NCTC 10582 / E50 / VPI-5482) OX=226186 GN=BT_2629 PE=4 SV=1	2	15	5	13	22.2	86.621	210240000	253490000	263860000	154690000	167220000	228840000	135020000	142720000	142220000	102760000	123020000	101820000
Q8A4H4	SusD homolog	BT_2625	Q8A4H4	Q8A4H4_BACTN SusD homolog OS=Bacteroides thetaiotaomicron (strain ATCC 29148 / DSM 2079 / NCTC 10582 / E50 / VPI-5482) OX=226186 GN=BT_2625 PE=4 SV=1	1	3	3	3	5.5	75.095	5116300
Q8A4H5	Uncharacterized protein	BT_2624	Q8A4H5	Q8A4H5_BACTN Uncharacterized protein OS=Bacteroides thetaiotaomicron (strain ATCC 29148 / DSM 2079 / NCTC 10582 / E50 / VPI-5482) OX=226186 GN=BT_2624 PE=4 SV=1	1	1	1	1	3.7	37.721	8880300	10677000	8351400
Q8A4H9	Alpha-glucosidase	BT_2620	Q8A4H9	Q8A4H9_BACTN Alpha-glucosidase OS=Bacteroides thetaiotaomicron (strain ATCC 29148 / DSM 2079 / NCTC 10582 / E50 / VPI-5482) OX=226186 GN=BT_2620 PE=4 SV=1	1	6	4	4	9.7	74.627	19169000		21885000
Q8A4I1	Two-component system response regulator	BT_2618	Q8A4I1;Q8ABU5	Q8A4I1_BACTN Two-component system response regulator OS=Bacteroides thetaiotaomicron (strain ATCC 29148 / DSM 2079 / NCTC 10582 / E50 / VPI-5482) OX=226186 GN=BT_2618 PE=4 SV=1	2	4	4	4	8	47.954	31636000				28371000			21254000	38402000		79747000	93252000
Q8A4J3	Uncharacterized protein	BT_2606	Q8A4J3	Q8A4J3_BACTN Uncharacterized protein OS=Bacteroides thetaiotaomicron (strain ATCC 29148 / DSM 2079 / NCTC 10582 / E50 / VPI-5482) OX=226186 GN=BT_2606 PE=4 SV=1	1	3	3	3	9.3	38.945	21382000	20583000	24496000
Q8A4M0	Uncharacterized protein	BT_2579	Q8A4M0	Q8A4M0_BACTN Uncharacterized protein OS=Bacteroides thetaiotaomicron (strain ATCC 29148 / DSM 2079 / NCTC 10582 / E50 / VPI-5482) OX=226186 GN=BT_2579 PE=4 SV=1	1	4	4	4	16	33.83	38331000	45767000	41977000	27437000		43562000	44603000	32407000	39536000	26363000	36047000
Q8A4M1	Beta-lactamase-like protein	BT_2578	Q8A4M1	Q8A4M1_BACTN Beta-lactamase-like protein OS=Bacteroides thetaiotaomicron (strain ATCC 29148 / DSM 2079 / NCTC 10582 / E50 / VPI-5482) OX=226186 GN=BT_2578 PE=4 SV=1	1	9	9	9	23.4	45.308	49904000	44150000	54782000	66596000	91677000	65653000	83955000	72527000	82539000			29710000
Q8A4M6	Glutamate/gamma-aminobutyrate anti-porter	BT_2573	Q8A4M6	Q8A4M6_BACTN Glutamate/gamma-aminobutyrate anti-porter OS=Bacteroides thetaiotaomicron (strain ATCC 29148 / DSM 2079 / NCTC 10582 / E50 / VPI-5482) OX=226186 GN=BT_2573 PE=4 SV=1	1	2	2	2	4.4	60.655	29176000	68352000	40015000	107540000	93969000	111250000	50829000	72825000	82818000	116550000	149110000	151390000
Q8A4M8	Glutaminase	glsA	Q8A4M8	GLSA_BACTN Glutaminase OS=Bacteroides thetaiotaomicron (strain ATCC 29148 / DSM 2079 / NCTC 10582 / E50 / VPI-5482) OX=226186 GN=glsA PE=3 SV=1	1	8	8	8	31.2	34.245	346040000	360440000	239730000	150370000	129240000	98330000	92988000	94677000	103340000	45477000		21631000
Q8A4M9	Glutamate decarboxylase	BT_2570	Q8A4M9	Q8A4M9_BACTN Glutamate decarboxylase OS=Bacteroides thetaiotaomicron (strain ATCC 29148 / DSM 2079 / NCTC 10582 / E50 / VPI-5482) OX=226186 GN=BT_2570 PE=3 SV=1	1	24	24	24	53.2	54.853	2023500000	2025100000	1881200000	747840000	744280000	1055200000	443910000	477000000	446930000	470720000	440180000	415490000
Q8A4N3	HIT family protein	BT_2566	Q8A4N3	Q8A4N3_BACTN HIT family protein OS=Bacteroides thetaiotaomicron (strain ATCC 29148 / DSM 2079 / NCTC 10582 / E50 / VPI-5482) OX=226186 GN=BT_2566 PE=4 SV=1	1	7	7	7	60.8	14.524	1393000000	1425600000	1602300000	2510900000	2477400000	3041400000	2534600000	2328400000	2660700000	2189100000	2264200000	2263100000
Q8A4N4	Transcription elongation factor GreA	greA	Q8A4N4	Q8A4N4_BACTN Transcription elongation factor GreA OS=Bacteroides thetaiotaomicron (strain ATCC 29148 / DSM 2079 / NCTC 10582 / E50 / VPI-5482) OX=226186 GN=greA PE=3 SV=1	1	17	17	17	83.1	16.868	6735800000	8642100000	8467000000	13566000000	14155000000	16234000000	14997000000	14152000000	15220000000	57479000000	54889000000	60578000000
Q8A4N5	Uncharacterized protein	BT_2564	Q8A4N5	Q8A4N5_BACTN Uncharacterized protein OS=Bacteroides thetaiotaomicron (strain ATCC 29148 / DSM 2079 / NCTC 10582 / E50 / VPI-5482) OX=226186 GN=BT_2564 PE=4 SV=1	1	17	17	17	43.9	42.813	3498900000	3650500000	3520300000	5351800000	5319800000	4667200000	4157600000	4000400000	4070500000	5244100000	6153400000	5734100000
Q8A4N6	Polyribonucleotide nucleotidyltransferase	pnp	Q8A4N6	PNP_BACTN Polyribonucleotide nucleotidyltransferase OS=Bacteroides thetaiotaomicron (strain ATCC 29148 / DSM 2079 / NCTC 10582 / E50 / VPI-5482) OX=226186 GN=pnp PE=3 SV=1	1	46	46	46	62.4	78.367	12399000000	11688000000	11997000000	7045900000	7501500000	8325900000	9465600000	9741200000	9168000000	5674100000	5252400000	5737000000
Q8A4N8	Putative anti-sigma factor	BT_2561	Q8A4N8	Q8A4N8_BACTN Putative anti-sigma factor OS=Bacteroides thetaiotaomicron (strain ATCC 29148 / DSM 2079 / NCTC 10582 / E50 / VPI-5482) OX=226186 GN=BT_2561 PE=4 SV=1	1	4	4	4	16.3	36.208	13895000	14360000	14449000	22827000	23012000	18536000	23946000	12558000	14811000	31292000	29321000	30591000
Q8A4P3	Putative DNA-binding protein	BT_2554	Q8A4P3	Q8A4P3_BACTN Putative DNA-binding protein OS=Bacteroides thetaiotaomicron (strain ATCC 29148 / DSM 2079 / NCTC 10582 / E50 / VPI-5482) OX=226186 GN=BT_2554 PE=4 SV=1	1	8	8	8	51.7	17.277	1696000000	1782900000	1698500000	3914300000	3641800000	4388100000	4428700000	3918000000	4010400000	6393000000	6565400000	8059700000
Q8A4P4	AAA-ATPase_like domain-containing protein	BT_2553	Q8A4P4	Q8A4P4_BACTN AAA-ATPase_like domain-containing protein OS=Bacteroides thetaiotaomicron (strain ATCC 29148 / DSM 2079 / NCTC 10582 / E50 / VPI-5482) OX=226186 GN=BT_2553 PE=4 SV=1	1	5	5	5	9.4	67.636	17170000	13042000	15515000
Q8A4P5	Probable butyrate kinase	buk	Q8A4P5	BUK_BACTN Probable butyrate kinase OS=Bacteroides thetaiotaomicron (strain ATCC 29148 / DSM 2079 / NCTC 10582 / E50 / VPI-5482) OX=226186 GN=buk PE=3 SV=1	1	3	3	3	12.7	37.854	18000000	12140000	12798000
Q8A4P6	Phosphate butyryltransferase	BT_2551	Q8A4P6	Q8A4P6_BACTN Phosphate butyryltransferase OS=Bacteroides thetaiotaomicron (strain ATCC 29148 / DSM 2079 / NCTC 10582 / E50 / VPI-5482) OX=226186 GN=BT_2551 PE=4 SV=1	1	4	4	4	15.9	34.707	133260000	124190000	123150000	101660000	139040000	119510000	119160000	61834000	108240000		46104000
Q8A4P8	Putative carboxypeptidase	BT_2549	Q8A4P8	Q8A4P8_BACTN Putative carboxypeptidase OS=Bacteroides thetaiotaomicron (strain ATCC 29148 / DSM 2079 / NCTC 10582 / E50 / VPI-5482) OX=226186 GN=BT_2549 PE=4 SV=1	1	7	7	7	23.2	33.605	63557000	40607000	74317000	116000000	161340000	199280000	118220000	108760000	149040000		28093000	170450000
Q8A4P9	Leucine aminopeptidase	BT_2548	Q8A4P9	Q8A4P9_BACTN Leucine aminopeptidase OS=Bacteroides thetaiotaomicron (strain ATCC 29148 / DSM 2079 / NCTC 10582 / E50 / VPI-5482) OX=226186 GN=BT_2548 PE=1 SV=1	1	13	13	13	47.4	36.796	955070000	1114300000	1014800000	1775900000	1867000000	1198400000	1419400000	1592200000	1343700000	3050800000	3459700000	3475300000
Q8A4Q0	Fe-S metabolism associated SufE	BT_2547	Q8A4Q0	Q8A4Q0_BACTN Fe-S metabolism associated SufE OS=Bacteroides thetaiotaomicron (strain ATCC 29148 / DSM 2079 / NCTC 10582 / E50 / VPI-5482) OX=226186 GN=BT_2547 PE=4 SV=1	1	10	10	10	75.2	16.061	859050000	736070000	783760000	1259800000	1175600000	1616700000	1392900000	1332500000	1237000000	1339300000	1563300000	1595800000
Q8A4Q5	Putative haloacid dehalogenase-like hydrolase	BT_2542	Q8A4Q5	Q8A4Q5_BACTN Putative haloacid dehalogenase-like hydrolase OS=Bacteroides thetaiotaomicron (strain ATCC 29148 / DSM 2079 / NCTC 10582 / E50 / VPI-5482) OX=226186 GN=BT_2542 PE=1 SV=1	1	10	10	10	50.7	24.229	366090000	351460000	347040000	525260000	497590000	506170000	468870000	427660000	493490000	176050000	234090000	191240000
Q8A4Q6	Putative calcium-transporting ATPase	BT_2541	Q8A4Q6	Q8A4Q6_BACTN Putative calcium-transporting ATPase OS=Bacteroides thetaiotaomicron (strain ATCC 29148 / DSM 2079 / NCTC 10582 / E50 / VPI-5482) OX=226186 GN=BT_2541 PE=4 SV=1	1	10	10	10	13.2	98.679	179930000	100390000	168750000		5234200				7308400
Q8A4R2	Uncharacterized protein	BT_2535	Q8A4R2	Q8A4R2_BACTN Uncharacterized protein OS=Bacteroides thetaiotaomicron (strain ATCC 29148 / DSM 2079 / NCTC 10582 / E50 / VPI-5482) OX=226186 GN=BT_2535 PE=4 SV=1	1	2	2	2	17.1	12.879						27435000				20155000
Q8A4R9	Putative Na+-dependent phosphate transporter	BT_2528	Q8A4R9	Q8A4R9_BACTN Putative Na+-dependent phosphate transporter OS=Bacteroides thetaiotaomicron (strain ATCC 29148 / DSM 2079 / NCTC 10582 / E50 / VPI-5482) OX=226186 GN=BT_2528 PE=4 SV=1	1	6	6	6	12.9	63.416	135330000	93436000	102180000	22573000	18275000	24602000	28693000	29736000	21029000	39699000	22003000
Q8A4S0	Uridine kinase (Uridine monophosphokinase)	BT_2527	Q8A4S0	Q8A4S0_BACTN Uridine kinase (Uridine monophosphokinase) OS=Bacteroides thetaiotaomicron (strain ATCC 29148 / DSM 2079 / NCTC 10582 / E50 / VPI-5482) OX=226186 GN=BT_2527 PE=4 SV=1	1	14	14	14	25.1	64.575	171110000	133550000	153290000	68146000	56072000	39854000	86486000	96290000	96188000
Q8A4S5	Xaa-Pro aminopeptidase	BT_2522	Q8A4S5	Q8A4S5_BACTN Xaa-Pro aminopeptidase OS=Bacteroides thetaiotaomicron (strain ATCC 29148 / DSM 2079 / NCTC 10582 / E50 / VPI-5482) OX=226186 GN=BT_2522 PE=4 SV=1	1	15	15	15	32.8	51.74	682510000	661030000	662530000	372250000	346810000	396660000	618720000	593410000	572940000	272590000	330310000	340990000
Q8A4S6	RNA polymerase sigma-54	BT_2521	Q8A4S6	Q8A4S6_BACTN RNA polymerase sigma-54 OS=Bacteroides thetaiotaomicron (strain ATCC 29148 / DSM 2079 / NCTC 10582 / E50 / VPI-5482) OX=226186 GN=BT_2521 PE=4 SV=1	1	20	20	20	48.6	56.568	754740000	801600000	737210000	1224700000	1210800000	1186700000	1254300000	1344500000	1312500000	1838100000	2142800000	2272500000
Q8A4S8	Glycine cleavage system H protein	gcvH	Q8A4S8	GCSH_BACTN Glycine cleavage system H protein OS=Bacteroides thetaiotaomicron (strain ATCC 29148 / DSM 2079 / NCTC 10582 / E50 / VPI-5482) OX=226186 GN=gcvH PE=3 SV=1	1	7	7	7	59.5	13.917	3255500000	2795800000	3003700000	4386200000	4598000000	3377900000	3592800000	3398900000	3583300000	14124000000	13519000000	14694000000
Q8A4S9	N5-carboxyaminoimidazole ribonucleotide mutase	purE	Q8A4S9	Q8A4S9_BACTN N5-carboxyaminoimidazole ribonucleotide mutase OS=Bacteroides thetaiotaomicron (strain ATCC 29148 / DSM 2079 / NCTC 10582 / E50 / VPI-5482) OX=226186 GN=purE PE=3 SV=1	1	4	4	4	35.1	17.957	1380700000	1372800000	1290300000	2850900000	2273700000	559180000	1421400000	2152300000	1441900000	1359800000	1386200000	877230000
Q8A4T0	4-hydroxy-3-methylbut-2-en-1-yl diphosphate synthase (flavodoxin)	ispG	Q8A4T0	ISPG_BACTN 4-hydroxy-3-methylbut-2-en-1-yl diphosphate synthase (flavodoxin) OS=Bacteroides thetaiotaomicron (strain ATCC 29148 / DSM 2079 / NCTC 10582 / E50 / VPI-5482) OX=226186 GN=ispG PE=3 SV=1	1	14	14	14	28.2	67.896	393520000	335390000	304450000	107060000	85239000	60480000	187740000	172130000	153450000
Q8A4T4	Fido domain-containing protein	BT_2513	Q8A4T4	Q8A4T4_BACTN Fido domain-containing protein OS=Bacteroides thetaiotaomicron (strain ATCC 29148 / DSM 2079 / NCTC 10582 / E50 / VPI-5482) OX=226186 GN=BT_2513 PE=1 SV=1	1	3	3	3	8.1	55.157	157860000	138270000	129550000	267910000	275460000	347520000	155770000	707700000	247200000	72435000	51877000
Q8A4T5	Cation-transporting ATPase, P-type, putative zinc-transporting ATPase	BT_2512	Q8A4T5	Q8A4T5_BACTN Cation-transporting ATPase, P-type, putative zinc-transporting ATPase OS=Bacteroides thetaiotaomicron (strain ATCC 29148 / DSM 2079 / NCTC 10582 / E50 / VPI-5482) OX=226186 GN=BT_2512 PE=3 SV=1	1	3	3	3	6.1	71.055	38970000	33046000	34287000
Q8A4T6	Putative transcription regulator	BT_2511	Q8A4T6	Q8A4T6_BACTN Putative transcription regulator OS=Bacteroides thetaiotaomicron (strain ATCC 29148 / DSM 2079 / NCTC 10582 / E50 / VPI-5482) OX=226186 GN=BT_2511 PE=3 SV=1	1	5	5	5	41	15.737	106640000	80512000	99790000	84678000	96131000	141210000	99178000	143710000	195810000	29445000	30619000	23793000
Q8A4T7	Malate dehydrogenase	BT_2510	Q8A4T7	Q8A4T7_BACTN Malate dehydrogenase OS=Bacteroides thetaiotaomicron (strain ATCC 29148 / DSM 2079 / NCTC 10582 / E50 / VPI-5482) OX=226186 GN=BT_2510 PE=3 SV=1	1	15	15	15	45	36.424	3170500000	3169500000	2972500000	1978400000	1848300000	1786000000	2976500000	2867500000	2823100000	611410000	397330000	319710000
Q8A4U0	Uncharacterized protein	BT_2507	Q8A4U0	Q8A4U0_BACTN Uncharacterized protein OS=Bacteroides thetaiotaomicron (strain ATCC 29148 / DSM 2079 / NCTC 10582 / E50 / VPI-5482) OX=226186 GN=BT_2507 PE=4 SV=1	1	2	2	2	10.2	27.858	29905000
Q8A4U2	Uncharacterized protein	BT_2505	Q8A4U2	Q8A4U2_BACTN Uncharacterized protein OS=Bacteroides thetaiotaomicron (strain ATCC 29148 / DSM 2079 / NCTC 10582 / E50 / VPI-5482) OX=226186 GN=BT_2505 PE=3 SV=1	1	5	5	5	18.6	31.778	83518000	65770000	69595000	77697000				62397000		56269000		38165000
Q8A4U3	DUF4476 domain-containing protein	BT_2504	Q8A4U3	Q8A4U3_BACTN DUF4476 domain-containing protein OS=Bacteroides thetaiotaomicron (strain ATCC 29148 / DSM 2079 / NCTC 10582 / E50 / VPI-5482) OX=226186 GN=BT_2504 PE=4 SV=1	1	2	2	2	6.6	26.012	17894000	22092000	20215000	8001100	8598500		18413000	15145000	16612000
Q8A4U4	Uncharacterized protein	BT_2503	Q8A4U4	Q8A4U4_BACTN Uncharacterized protein OS=Bacteroides thetaiotaomicron (strain ATCC 29148 / DSM 2079 / NCTC 10582 / E50 / VPI-5482) OX=226186 GN=BT_2503 PE=4 SV=1	1	2	2	2	5	39.371
Q8A4U8	Multifunctional fusion protein	msrA	Q8A4U8	Q8A4U8_BACTN Multifunctional fusion protein OS=Bacteroides thetaiotaomicron (strain ATCC 29148 / DSM 2079 / NCTC 10582 / E50 / VPI-5482) OX=226186 GN=msrA PE=3 SV=1	1	10	10	10	35.7	38.362	231880000	308660000	253870000	201840000	258280000	214670000	349930000	311870000	317390000	118620000	56357000	173160000
Q8A4U9	Putative outer membrane efflux protein	BT_2498	Q8A4U9	Q8A4U9_BACTN Putative outer membrane efflux protein OS=Bacteroides thetaiotaomicron (strain ATCC 29148 / DSM 2079 / NCTC 10582 / E50 / VPI-5482) OX=226186 GN=BT_2498 PE=4 SV=1	1	5	5	5	12.8	49.63	57789000	71391000	56743000	65687000	88026000	86130000	45076000	30449000
Q8A4V0	Membrane fusion efflux protein	BT_2497	Q8A4V0	Q8A4V0_BACTN Membrane fusion efflux protein OS=Bacteroides thetaiotaomicron (strain ATCC 29148 / DSM 2079 / NCTC 10582 / E50 / VPI-5482) OX=226186 GN=BT_2497 PE=3 SV=1	1	18	18	18	50.5	40.251	2162100000	2449600000	2173100000	4067800000	3879300000	4455900000	1645800000	1903600000	1774400000	9164200000	9587300000	10001000000
Q8A4V3	ABC transporter, ATP-binding protein	BT_2494	Q8A4V3	Q8A4V3_BACTN ABC transporter, ATP-binding protein OS=Bacteroides thetaiotaomicron (strain ATCC 29148 / DSM 2079 / NCTC 10582 / E50 / VPI-5482) OX=226186 GN=BT_2494 PE=4 SV=1	1	6	6	6	33.6	26.523	229310000	213980000	233640000	344940000	336840000	166000000	140040000	122220000	143720000	149990000		28704000
Q8A4V4	ROK family transcriptional repressor, with glucokinase domain	BT_2493	Q8A4V4	Q8A4V4_BACTN ROK family transcriptional repressor, with glucokinase domain OS=Bacteroides thetaiotaomicron (strain ATCC 29148 / DSM 2079 / NCTC 10582 / E50 / VPI-5482) OX=226186 GN=BT_2493 PE=4 SV=1	1	16	16	16	58.6	34.237	6495300000	7494600000	7129700000	5803900000	6174700000	6913700000	6200300000	6465900000	6324300000	2074100000	1794800000	1664400000
Q8A4V8	50S ribosomal protein L19	rplS	Q8A4V8	RL19_BACTN 50S ribosomal protein L19 OS=Bacteroides thetaiotaomicron (strain ATCC 29148 / DSM 2079 / NCTC 10582 / E50 / VPI-5482) OX=226186 GN=rplS PE=3 SV=1	1	6	6	6	53.8	13.17	1519500000	1512200000	1297100000	480020000	399510000	569700000	802230000	705670000	712760000	130300000		27856000
Q8A4X5	Uncharacterized protein	BT_2472	Q8A4X5	Q8A4X5_BACTN Uncharacterized protein OS=Bacteroides thetaiotaomicron (strain ATCC 29148 / DSM 2079 / NCTC 10582 / E50 / VPI-5482) OX=226186 GN=BT_2472 PE=4 SV=1	1	6	6	6	35.5	12.486	7865300000	11084000000	12102000000	21662000000	27556000000	27835000000	21183000000	28188000000	34408000000	65744000000	79407000000	81451000000
Q8A4Y4	RNA polymerase ECF-type sigma factor	BT_2463	Q8A4Y4	Q8A4Y4_BACTN RNA polymerase ECF-type sigma factor OS=Bacteroides thetaiotaomicron (strain ATCC 29148 / DSM 2079 / NCTC 10582 / E50 / VPI-5482) OX=226186 GN=BT_2463 PE=3 SV=1	1	3	3	3	18	22.57	15429000	17890000	20239000	14019000	11990000		17053000	18884000	18835000
Q8A4Y5	Putative anti-sigma factor	BT_2462	Q8A4Y5	Q8A4Y5_BACTN Putative anti-sigma factor OS=Bacteroides thetaiotaomicron (strain ATCC 29148 / DSM 2079 / NCTC 10582 / E50 / VPI-5482) OX=226186 GN=BT_2462 PE=4 SV=1	1	5	5	5	12.9	36.371	18687000	21901000	25986000	51668000	68540000	69318000	35492000	48235000	45365000	80642000	62402000	56526000
Q8A506	Putative 5-nucleotidase/2,3-cyclic phosphodiesterase	BT_2441	Q8A506	Q8A506_BACTN Putative 5-nucleotidase/2,3-cyclic phosphodiesterase OS=Bacteroides thetaiotaomicron (strain ATCC 29148 / DSM 2079 / NCTC 10582 / E50 / VPI-5482) OX=226186 GN=BT_2441 PE=4 SV=1	1	9	9	9	45	30.905	342620000	359950000	346250000	711670000	669030000	731350000	514590000	437460000	488250000	1687500000	2016300000	2073700000
Q8A507	5-nucleotidase	BT_2440	Q8A507	Q8A507_BACTN 5-nucleotidase OS=Bacteroides thetaiotaomicron (strain ATCC 29148 / DSM 2079 / NCTC 10582 / E50 / VPI-5482) OX=226186 GN=BT_2440 PE=4 SV=1	1	9	9	9	30.5	32.995	180060000	166590000	167350000	183960000	227430000	173670000	238710000	163340000	195120000	17355000	15425000
Q8A508	Beta-N-acetylglucosaminidase	BT_2439	Q8A508	Q8A508_BACTN Beta-N-acetylglucosaminidase OS=Bacteroides thetaiotaomicron (strain ATCC 29148 / DSM 2079 / NCTC 10582 / E50 / VPI-5482) OX=226186 GN=BT_2439 PE=4 SV=1	1	16	16	16	17.3	111.58	54489000	59110000	61237000	53921000	37681000	66889000	60681000	85675000	47736000	40064000	47882000	37932000
Q8A509	OMP_b-brl domain-containing protein	BT_2438	Q8A509	Q8A509_BACTN OMP_b-brl domain-containing protein OS=Bacteroides thetaiotaomicron (strain ATCC 29148 / DSM 2079 / NCTC 10582 / E50 / VPI-5482) OX=226186 GN=BT_2438 PE=4 SV=1	1	4	4	4	21.2	23.22	166720000	277290000	280430000	179430000	262070000	308980000	172420000	180130000	181990000	1009500000	878390000	1256600000
Q8A510	DUF4136 domain-containing protein	BT_2437	Q8A510	Q8A510_BACTN DUF4136 domain-containing protein OS=Bacteroides thetaiotaomicron (strain ATCC 29148 / DSM 2079 / NCTC 10582 / E50 / VPI-5482) OX=226186 GN=BT_2437 PE=1 SV=1	1	8	8	8	48.1	23.879	3625300000	3271100000	3554000000	4893700000	5263400000	4041200000	2002400000	1545300000	1536400000	18072000000	20473000000	15599000000
Q8A512	MarR family transcriptional regulator	BT_2435	Q8A512	Q8A512_BACTN MarR family transcriptional regulator OS=Bacteroides thetaiotaomicron (strain ATCC 29148 / DSM 2079 / NCTC 10582 / E50 / VPI-5482) OX=226186 GN=BT_2435 PE=4 SV=1	1	5	5	5	43.4	14	134020000	199880000	140170000	86160000	116840000	101270000	211780000	190530000	175130000	30004000
Q8A513	Pyridine nucleotide-disulphide oxidoreductase	BT_2434	Q8A513	Q8A513_BACTN Pyridine nucleotide-disulphide oxidoreductase OS=Bacteroides thetaiotaomicron (strain ATCC 29148 / DSM 2079 / NCTC 10582 / E50 / VPI-5482) OX=226186 GN=BT_2434 PE=3 SV=1	1	19	19	19	30	90.327	356850000	375810000	351640000	13873000	6081500	10447000	8630100	15942000	13024000
Q8A517	Hexokinase type III	BT_2430	Q8A517	Q8A517_BACTN Hexokinase type III OS=Bacteroides thetaiotaomicron (strain ATCC 29148 / DSM 2079 / NCTC 10582 / E50 / VPI-5482) OX=226186 GN=BT_2430 PE=4 SV=1	1	8	8	8	24.1	44.874	201480000	158840000	174460000	124030000	122300000	134030000	124410000	111960000	123570000		63312000	25759000
Q8A524	Two-component system histidine kinase, FrrD	BT_2420	Q8A524	Q8A524_BACTN Two-component system histidine kinase, FrrD OS=Bacteroides thetaiotaomicron (strain ATCC 29148 / DSM 2079 / NCTC 10582 / E50 / VPI-5482) OX=226186 GN=BT_2420 PE=4 SV=1	1	14	14	14	27.8	54.239	607030000	437100000	421290000	542170000	498960000	550600000	404330000	473880000	439370000	102180000	185250000	274910000
Q8A525	Putative GMP synthase [glutamine-hydrolyzing] 2	guaA2	Q8A525	GUAA2_BACTN Putative GMP synthase [glutamine-hydrolyzing] 2 OS=Bacteroides thetaiotaomicron (strain ATCC 29148 / DSM 2079 / NCTC 10582 / E50 / VPI-5482) OX=226186 GN=guaA2 PE=5 SV=1	1	25	25	25	60	48.285	3446300000	3235200000	3416000000	2450300000	2578800000	2763300000	3726000000	4094400000	4069400000	410640000	132620000
Q8A526	Uncharacterized protein	BT_2418	Q8A526	Q8A526_BACTN Uncharacterized protein OS=Bacteroides thetaiotaomicron (strain ATCC 29148 / DSM 2079 / NCTC 10582 / E50 / VPI-5482) OX=226186 GN=BT_2418 PE=4 SV=1	1	4	4	4	25.8	15.225	196270000	193920000	206950000	27538000	28488000	30826000	49707000	44874000	46820000
Q8A527	Putative permease	BT_2417	Q8A527	Q8A527_BACTN Putative permease OS=Bacteroides thetaiotaomicron (strain ATCC 29148 / DSM 2079 / NCTC 10582 / E50 / VPI-5482) OX=226186 GN=BT_2417 PE=4 SV=1	1	4	4	4	6.7	70.902	31803000		32922000
Q8A528	Riboflavin biosynthesis protein RibBA	ribBA	Q8A528	RIBBA_BACTN Riboflavin biosynthesis protein RibBA OS=Bacteroides thetaiotaomicron (strain ATCC 29148 / DSM 2079 / NCTC 10582 / E50 / VPI-5482) OX=226186 GN=ribBA PE=3 SV=1	1	27	27	27	78.5	44.823	6049300000	6170800000	6195900000	9661500000	9153000000	10730000000	8575200000	8555400000	9438800000	5270200000	5447200000	5706600000
Q8A529	Aminotransferase	BT_2415	Q8A529	Q8A529_BACTN Aminotransferase OS=Bacteroides thetaiotaomicron (strain ATCC 29148 / DSM 2079 / NCTC 10582 / E50 / VPI-5482) OX=226186 GN=BT_2415 PE=3 SV=1	1	21	21	21	64.7	43.279	3382500000	3638100000	3387400000	2193600000	2078400000	2329700000	3671300000	3407000000	3254600000	798550000	924060000	446940000
Q8A531	Homoserine O-acetyltransferase	metAA	Q8A531	METAA_BACTN Homoserine O-acetyltransferase OS=Bacteroides thetaiotaomicron (strain ATCC 29148 / DSM 2079 / NCTC 10582 / E50 / VPI-5482) OX=226186 GN=metAA PE=3 SV=1	1	15	15	15	51.5	35.902	372180000	477030000	421690000	299570000	282980000	342240000	269590000	349940000	250010000		19216000
Q8A532	Putative collagenase	BT_2412	Q8A532	Q8A532_BACTN Putative collagenase OS=Bacteroides thetaiotaomicron (strain ATCC 29148 / DSM 2079 / NCTC 10582 / E50 / VPI-5482) OX=226186 GN=BT_2412 PE=4 SV=1	1	4	4	4	6.9	69.53	11428000	14661000	10370000
Q8A535	Putative TonB-dependent outer membrane protein	BT_2409	Q8A535	Q8A535_BACTN Putative TonB-dependent outer membrane protein OS=Bacteroides thetaiotaomicron (strain ATCC 29148 / DSM 2079 / NCTC 10582 / E50 / VPI-5482) OX=226186 GN=BT_2409 PE=3 SV=1	1	5	5	5	6.8	90.336	15124000	17818000	14092000	13212000			14715000
Q8A537	NAD-utilizing dehydrogenase	BT_2407	Q8A537	Q8A537_BACTN NAD-utilizing dehydrogenase OS=Bacteroides thetaiotaomicron (strain ATCC 29148 / DSM 2079 / NCTC 10582 / E50 / VPI-5482) OX=226186 GN=BT_2407 PE=4 SV=1	1	3	3	3	6	60.736	11621000	19410000	16026000				10981000	8988800	10878000
Q8A538	DNA repair protein RadA	radA	Q8A538	Q8A538_BACTN DNA repair protein RadA OS=Bacteroides thetaiotaomicron (strain ATCC 29148 / DSM 2079 / NCTC 10582 / E50 / VPI-5482) OX=226186 GN=radA PE=3 SV=1	1	4	4	4	12.3	50.082	39718000	62897000	55620000	63128000	56549000	32888000	47563000	59658000	102330000	29140000	18435000	28699000
Q8A539	AAA_14 domain-containing protein	BT_2405	Q8A539	Q8A539_BACTN AAA_14 domain-containing protein OS=Bacteroides thetaiotaomicron (strain ATCC 29148 / DSM 2079 / NCTC 10582 / E50 / VPI-5482) OX=226186 GN=BT_2405 PE=4 SV=1	1	5	5	5	14.5	46.135	12027000		9420700
Q8A541	Aspartokinase/homoserine dehydrogenase	BT_2403	Q8A541	Q8A541_BACTN Aspartokinase/homoserine dehydrogenase OS=Bacteroides thetaiotaomicron (strain ATCC 29148 / DSM 2079 / NCTC 10582 / E50 / VPI-5482) OX=226186 GN=BT_2403 PE=4 SV=1	1	32	32	32	46.7	88.523	2385000000	2370400000	2288200000	733590000	642300000	1030000000	1448000000	1004800000	1223700000	398100000	109690000	77822000
Q8A542	Phosphoglycerate mutase	BT_2402	Q8A542	Q8A542_BACTN Phosphoglycerate mutase OS=Bacteroides thetaiotaomicron (strain ATCC 29148 / DSM 2079 / NCTC 10582 / E50 / VPI-5482) OX=226186 GN=BT_2402 PE=4 SV=1	1	19	19	19	57	45.294	1294300000	1082600000	1072700000	1093100000	1117100000	1177500000	1689400000	1948600000	1654600000	252710000	191520000	141440000
Q8A543	Threonine synthase	BT_2401	Q8A543	Q8A543_BACTN Threonine synthase OS=Bacteroides thetaiotaomicron (strain ATCC 29148 / DSM 2079 / NCTC 10582 / E50 / VPI-5482) OX=226186 GN=BT_2401 PE=4 SV=1	1	20	20	20	64	47.96	3135900000	3225200000	2861400000	4964400000	4452900000	2889700000	5991300000	6546600000	6742600000	2089600000	1520400000	1198000000
Q8A544	DNA-3-methyladenine glycosylase I	BT_2400	Q8A544	Q8A544_BACTN DNA-3-methyladenine glycosylase I OS=Bacteroides thetaiotaomicron (strain ATCC 29148 / DSM 2079 / NCTC 10582 / E50 / VPI-5482) OX=226186 GN=BT_2400 PE=4 SV=1	1	3	3	3	15.3	22.006	18163000	17971000	16664000				18290000
Q8A545	Thiamin pyrophosphokinase-like, catalytic domain	BT_2397	Q8A545	Q8A545_BACTN Thiamin pyrophosphokinase-like, catalytic domain OS=Bacteroides thetaiotaomicron (strain ATCC 29148 / DSM 2079 / NCTC 10582 / E50 / VPI-5482) OX=226186 GN=BT_2397 PE=1 SV=1	1	1	1	1	9.2	23.016	12631000	10668000		13651000		15813000		16047000			19206000
Q8A553	Putative transport protein	BT_2389	Q8A553	Q8A553_BACTN Putative transport protein OS=Bacteroides thetaiotaomicron (strain ATCC 29148 / DSM 2079 / NCTC 10582 / E50 / VPI-5482) OX=226186 GN=BT_2389 PE=4 SV=1	1	9	9	9	45.2	33.231	1237000000	1296700000	1204600000	824930000	884940000	1008000000	618220000	595730000	655710000	403180000	371860000	305580000
Q8A554	Uncharacterized protein	BT_2388	Q8A554	Q8A554_BACTN Uncharacterized protein OS=Bacteroides thetaiotaomicron (strain ATCC 29148 / DSM 2079 / NCTC 10582 / E50 / VPI-5482) OX=226186 GN=BT_2388 PE=4 SV=1	1	6	6	6	55.7	9.2154	940200000	737730000	880630000	1288700000	1680900000	1616000000	3211900000	3506800000	2868400000	9322600000	6535500000	10560000000
Q8A555	O-acetylhomoserine (Thiol)-lyase	BT_2387	Q8A555	Q8A555_BACTN O-acetylhomoserine (Thiol)-lyase OS=Bacteroides thetaiotaomicron (strain ATCC 29148 / DSM 2079 / NCTC 10582 / E50 / VPI-5482) OX=226186 GN=BT_2387 PE=3 SV=1	1	12	12	12	36.9	46.467	89098000	110080000	129520000	218010000	187210000	192990000	1035000000	863070000	813400000	68865000	43286000	63032000
Q8A557	Uncharacterized protein	BT_2385	Q8A557	Q8A557_BACTN Uncharacterized protein OS=Bacteroides thetaiotaomicron (strain ATCC 29148 / DSM 2079 / NCTC 10582 / E50 / VPI-5482) OX=226186 GN=BT_2385 PE=4 SV=1	1	7	7	7	28.4	33.155	31638000	26660000	33111000	39920000	35799000	49692000	33443000	41912000	53612000
Q8A568	Uncharacterized protein	BT_2374	Q8A568	Q8A568_BACTN Uncharacterized protein OS=Bacteroides thetaiotaomicron (strain ATCC 29148 / DSM 2079 / NCTC 10582 / E50 / VPI-5482) OX=226186 GN=BT_2374 PE=4 SV=1	1	6	6	6	9.4	73.572	6470900			4725700	5341700
Q8A569	Uncharacterized protein	BT_2373	Q8A569	Q8A569_BACTN Uncharacterized protein OS=Bacteroides thetaiotaomicron (strain ATCC 29148 / DSM 2079 / NCTC 10582 / E50 / VPI-5482) OX=226186 GN=BT_2373 PE=4 SV=1	1	1	1	1	2.5	57.543
Q8A570	Transcriptional regulator	BT_2372	Q8A570	Q8A570_BACTN Transcriptional regulator OS=Bacteroides thetaiotaomicron (strain ATCC 29148 / DSM 2079 / NCTC 10582 / E50 / VPI-5482) OX=226186 GN=BT_2372 PE=4 SV=1	1	3	3	3	10.2	36.22		28329000	24751000	33345000	28037000	39693000	38688000	34209000	37195000	45356000	79682000	56105000
Q8A571	Putative protease/amidase	BT_2371	Q8A571	Q8A571_BACTN Putative protease/amidase OS=Bacteroides thetaiotaomicron (strain ATCC 29148 / DSM 2079 / NCTC 10582 / E50 / VPI-5482) OX=226186 GN=BT_2371 PE=4 SV=1	1	1	1	1	6.8	21.073		15788000	16180000				14256000	8524700
Q8A572	DinB_2 domain-containing protein	BT_2370	Q8A572	Q8A572_BACTN DinB_2 domain-containing protein OS=Bacteroides thetaiotaomicron (strain ATCC 29148 / DSM 2079 / NCTC 10582 / E50 / VPI-5482) OX=226186 GN=BT_2370 PE=4 SV=1	1	5	5	5	45.5	18.794	75789000	76311000	85977000	173930000	145630000	147100000	145190000	186670000	148820000	204160000	232250000	259920000
Q8A573	Putative lipoprotein	BT_2369	Q8A573	Q8A573_BACTN Putative lipoprotein OS=Bacteroides thetaiotaomicron (strain ATCC 29148 / DSM 2079 / NCTC 10582 / E50 / VPI-5482) OX=226186 GN=BT_2369 PE=4 SV=1	1	8	8	8	51.2	23.015	826850000	694230000	649100000	1379300000	1299100000	1250400000	908200000	776760000	923880000	4434300000	6479500000	5525500000
Q8A579	SusD homolog	BT_2363	Q8A579	Q8A579_BACTN SusD homolog OS=Bacteroides thetaiotaomicron (strain ATCC 29148 / DSM 2079 / NCTC 10582 / E50 / VPI-5482) OX=226186 GN=BT_2363 PE=4 SV=1	1	1	1	1	1.3	69.709			14077000				18825000	13330000	16603000
Q8A581	HTH cro/C1-type domain-containing protein	BT_2361	Q8A581	Q8A581_BACTN HTH cro/C1-type domain-containing protein OS=Bacteroides thetaiotaomicron (strain ATCC 29148 / DSM 2079 / NCTC 10582 / E50 / VPI-5482) OX=226186 GN=BT_2361 PE=4 SV=1	1	7	7	7	71.3	14.851	996230000	992920000	1043400000	1671600000	1832200000	2399200000	1486200000	1280300000	1510400000	3162200000	3277900000	3216700000
Q8A582	Transcriptional regulator	BT_2360	Q8A582	Q8A582_BACTN Transcriptional regulator OS=Bacteroides thetaiotaomicron (strain ATCC 29148 / DSM 2079 / NCTC 10582 / E50 / VPI-5482) OX=226186 GN=BT_2360 PE=4 SV=1	1	7	7	7	47.1	15.588	729800000	762170000	743480000	1508600000	1473000000	1588000000	1105100000	1206300000	1192300000	3550800000	4231400000	3458500000
Q8A588	Uncharacterized protein	BT_2354	Q8A588	Q8A588_BACTN Uncharacterized protein OS=Bacteroides thetaiotaomicron (strain ATCC 29148 / DSM 2079 / NCTC 10582 / E50 / VPI-5482) OX=226186 GN=BT_2354 PE=4 SV=1	1	13	13	13	20.4	84.139	181980000	165210000	101340000	32162000	42196000	101400000	50628000	42197000	67957000
Q8A5B1	Uncharacterized protein	BT_2328	Q8A5B1	Q8A5B1_BACTN Uncharacterized protein OS=Bacteroides thetaiotaomicron (strain ATCC 29148 / DSM 2079 / NCTC 10582 / E50 / VPI-5482) OX=226186 GN=BT_2328 PE=4 SV=1	1	4	4	4	14.8	28.938	17291000		7523300					8406700
Q8A5F9	Uncharacterized protein	BT_2280	Q8A5F9	Q8A5F9_BACTN Uncharacterized protein OS=Bacteroides thetaiotaomicron (strain ATCC 29148 / DSM 2079 / NCTC 10582 / E50 / VPI-5482) OX=226186 GN=BT_2280 PE=4 SV=1	1	3	3	3	25	14.885	12402000	21574000	16354000	167410000	172250000	114910000	67571000	59379000	45481000	396340000	239000000	284960000
Q8A5G1	Lipoprotein, putative	BT_2278	Q8A5G1	Q8A5G1_BACTN Lipoprotein, putative OS=Bacteroides thetaiotaomicron (strain ATCC 29148 / DSM 2079 / NCTC 10582 / E50 / VPI-5482) OX=226186 GN=BT_2278 PE=4 SV=1	1	2	2	2	22.6	16.071	18342000	18156000	21924000
Q8A5G4	Thymidine kinase	tdk	Q8A5G4	KITH_BACTN Thymidine kinase OS=Bacteroides thetaiotaomicron (strain ATCC 29148 / DSM 2079 / NCTC 10582 / E50 / VPI-5482) OX=226186 GN=tdk PE=3 SV=1	1	6	6	6	37.2	22.313	49598000	71358000	83967000	41273000	21194000	56867000	63502000	72172000	58191000		22518000
Q8A5G5	Uncharacterized protein	BT_2274	Q8A5G5	Q8A5G5_BACTN Uncharacterized protein OS=Bacteroides thetaiotaomicron (strain ATCC 29148 / DSM 2079 / NCTC 10582 / E50 / VPI-5482) OX=226186 GN=BT_2274 PE=4 SV=1	1	9	9	9	46.5	27.053	559150000	664220000	627820000	1058000000	1098600000	841020000	1121400000	924640000	1054300000	2155800000	2512900000	2536800000
Q8A5G6	Ribosomal RNA small subunit methyltransferase I	rsmI	Q8A5G6	Q8A5G6_BACTN Ribosomal RNA small subunit methyltransferase I OS=Bacteroides thetaiotaomicron (strain ATCC 29148 / DSM 2079 / NCTC 10582 / E50 / VPI-5482) OX=226186 GN=rsmI PE=1 SV=1	1	8	8	8	41.5	24.911	236740000	179240000	222490000	177790000	187930000	195360000	212950000	247280000	175530000	103260000
Q8A5G7	Uncharacterized protein	BT_2272	Q8A5G7	Q8A5G7_BACTN Uncharacterized protein OS=Bacteroides thetaiotaomicron (strain ATCC 29148 / DSM 2079 / NCTC 10582 / E50 / VPI-5482) OX=226186 GN=BT_2272 PE=4 SV=1	1	20	20	20	67.3	31.75	5181200000	5608000000	5171100000	8333300000	8617100000	7937800000	3952300000	3899700000	4294200000	7454000000	8252300000	6395900000
Q8A5G8	Haloacid dehalogenase-like hydrolase	BT_2271	Q8A5G8	Q8A5G8_BACTN Haloacid dehalogenase-like hydrolase OS=Bacteroides thetaiotaomicron (strain ATCC 29148 / DSM 2079 / NCTC 10582 / E50 / VPI-5482) OX=226186 GN=BT_2271 PE=1 SV=1	1	4	4	4	22.6	27.292	88826000	38897000	59908000	106350000	81770000	118980000	110740000	95142000	53546000	46001000		25487000
Q8A5H0	SusD homolog	BT_2269	Q8A5H0	Q8A5H0_BACTN SusD homolog OS=Bacteroides thetaiotaomicron (strain ATCC 29148 / DSM 2079 / NCTC 10582 / E50 / VPI-5482) OX=226186 GN=BT_2269 PE=4 SV=1	1	25	25	25	70.6	52.481	4804800000	4358600000	4591500000	2734800000	2581500000	3161100000	3890500000	4141300000	3839000000	2135300000	1503900000	1237800000
Q8A5H1	SusC homolog	BT_2268	Q8A5H1;Q8A578	Q8A5H1_BACTN SusC homolog OS=Bacteroides thetaiotaomicron (strain ATCC 29148 / DSM 2079 / NCTC 10582 / E50 / VPI-5482) OX=226186 GN=BT_2268 PE=3 SV=1	2	48	48	48	63.2	113.35	8036300000	7635400000	7111600000	1335400000	1317700000	1265100000	1910100000	1856000000	1824800000	1467700000	576290000	535410000
Q8A5H5	Outer membrane protein Omp121	BT_2264	Q8A5H5	Q8A5H5_BACTN Outer membrane protein Omp121 OS=Bacteroides thetaiotaomicron (strain ATCC 29148 / DSM 2079 / NCTC 10582 / E50 / VPI-5482) OX=226186 GN=BT_2264 PE=1 SV=1	1	28	28	28	39.5	108.87	2286400000	1778000000	1544500000	331000000	313940000	273080000	849860000	803080000	879130000	363240000	135500000	96332000
Q8A5H6	Putative lipoprotein	BT_2263	Q8A5H6	Q8A5H6_BACTN Putative lipoprotein OS=Bacteroides thetaiotaomicron (strain ATCC 29148 / DSM 2079 / NCTC 10582 / E50 / VPI-5482) OX=226186 GN=BT_2263 PE=1 SV=1	1	19	19	19	55	54.999	3203500000	2796400000	3017500000	684240000	657130000	597220000	1782800000	1666500000	1605800000	309190000	206330000	184450000
Q8A5H7	Uncharacterized protein	BT_2262	Q8A5H7	Q8A5H7_BACTN Uncharacterized protein OS=Bacteroides thetaiotaomicron (strain ATCC 29148 / DSM 2079 / NCTC 10582 / E50 / VPI-5482) OX=226186 GN=BT_2262 PE=1 SV=1	1	5	5	5	33.5	25.395	772670000	694550000	638790000	220470000	265000000	290480000	487850000	458820000	416410000	149590000	119450000	149490000
Q8A5H8	Uncharacterized protein	BT_2261	Q8A5H8	Q8A5H8_BACTN Uncharacterized protein OS=Bacteroides thetaiotaomicron (strain ATCC 29148 / DSM 2079 / NCTC 10582 / E50 / VPI-5482) OX=226186 GN=BT_2261 PE=1 SV=1	1	5	5	5	29.5	18.458	1761500000	1675800000	1575600000	2388900000	2449300000	2963600000	2988700000	3150600000	3348200000	3828400000	4673200000	4269100000
Q8A5H9	Outer membrane protein Omp121	BT_2260	Q8A5H9	Q8A5H9_BACTN Outer membrane protein Omp121 OS=Bacteroides thetaiotaomicron (strain ATCC 29148 / DSM 2079 / NCTC 10582 / E50 / VPI-5482) OX=226186 GN=BT_2260 PE=3 SV=1	1	27	27	27	32.6	106.14	972730000	1023200000	844640000	240300000	211000000	182080000	346100000	220190000	205810000	16824000
Q8A5I0	Putative lipoprotein	BT_2259	Q8A5I0	Q8A5I0_BACTN Putative lipoprotein OS=Bacteroides thetaiotaomicron (strain ATCC 29148 / DSM 2079 / NCTC 10582 / E50 / VPI-5482) OX=226186 GN=BT_2259 PE=1 SV=1	1	10	10	10	26.8	54.866	364750000	443370000	442770000	210700000	177280000	211720000	217510000	311210000	268610000			17713000
Q8A5I1	GTPase HflX	hflX	Q8A5I1	Q8A5I1_BACTN GTPase HflX OS=Bacteroides thetaiotaomicron (strain ATCC 29148 / DSM 2079 / NCTC 10582 / E50 / VPI-5482) OX=226186 GN=hflX PE=3 SV=1	1	25	25	25	51.6	47.84	1168600000	1059400000	1228400000	659600000	610080000	788410000	1277100000	1286700000	1202200000	24949000
Q8A5I2	Lipoprotein, putative	BT_2257	Q8A5I2	Q8A5I2_BACTN Lipoprotein, putative OS=Bacteroides thetaiotaomicron (strain ATCC 29148 / DSM 2079 / NCTC 10582 / E50 / VPI-5482) OX=226186 GN=BT_2257 PE=4 SV=1	1	22	22	22	36.2	74.173	1496100000	1075900000	1038500000	669690000	576430000	718050000	641740000	613890000	702980000	245580000	81444000	161530000
Q8A5I3	Fumarate hydratase class I	BT_2256	Q8A5I3	Q8A5I3_BACTN Fumarate hydratase class I OS=Bacteroides thetaiotaomicron (strain ATCC 29148 / DSM 2079 / NCTC 10582 / E50 / VPI-5482) OX=226186 GN=BT_2256 PE=3 SV=1	1	37	37	37	74.1	59.984	9169400000	7989200000	7649300000	3235200000	3345100000	3437300000	5864300000	5696600000	5750900000	904490000	563780000	578640000
Q8A5I6	Putative outer membrane protein TolC	BT_2253	Q8A5I6	Q8A5I6_BACTN Putative outer membrane protein TolC OS=Bacteroides thetaiotaomicron (strain ATCC 29148 / DSM 2079 / NCTC 10582 / E50 / VPI-5482) OX=226186 GN=BT_2253 PE=4 SV=1	1	8	8	8	19.6	51.254	53881000	52566000	54104000	62169000	65629000	77460000	36303000	39055000	43833000
Q8A5I7	Multidrug efflux membrane fusion protein	BT_2252	Q8A5I7	Q8A5I7_BACTN Multidrug efflux membrane fusion protein OS=Bacteroides thetaiotaomicron (strain ATCC 29148 / DSM 2079 / NCTC 10582 / E50 / VPI-5482) OX=226186 GN=BT_2252 PE=3 SV=1	1	7	7	7	7.8	112.36	42643000	62383000	39745000
Q8A5I8	Putative membrane fusion protein	BT_2251	Q8A5I8	Q8A5I8_BACTN Putative membrane fusion protein OS=Bacteroides thetaiotaomicron (strain ATCC 29148 / DSM 2079 / NCTC 10582 / E50 / VPI-5482) OX=226186 GN=BT_2251 PE=3 SV=1	1	14	14	14	42.8	39.505	458650000	471370000	420090000	336550000	316590000	385000000	270550000	295720000	257370000	2544400000	148600000
Q8A5I9	Small ribosomal subunit biogenesis GTPase RsgA 2	rsgA2	Q8A5I9	RSGA2_BACTN Small ribosomal subunit biogenesis GTPase RsgA 2 OS=Bacteroides thetaiotaomicron (strain ATCC 29148 / DSM 2079 / NCTC 10582 / E50 / VPI-5482) OX=226186 GN=rsgA2 PE=3 SV=1	1	3	3	3	10.3	34.834	17807000	14440000	12753000						8331500
Q8A5J0	Ribosome-recycling factor	frr	Q8A5J0	RRF_BACTN Ribosome-recycling factor OS=Bacteroides thetaiotaomicron (strain ATCC 29148 / DSM 2079 / NCTC 10582 / E50 / VPI-5482) OX=226186 GN=frr PE=3 SV=1	1	19	19	19	74.7	20.724	13633000000	15788000000	14122000000	22707000000	25088000000	27568000000	25346000000	24578000000	25094000000	73641000000	73495000000	74647000000
Q8A5J2	Putative ryanodine receptor	BT_2247	Q8A5J2	Q8A5J2_BACTN Putative ryanodine receptor OS=Bacteroides thetaiotaomicron (strain ATCC 29148 / DSM 2079 / NCTC 10582 / E50 / VPI-5482) OX=226186 GN=BT_2247 PE=1 SV=1	1	3	3	3	29	11.886	21871000	30170000	32460000	36511000	40270000	41519000	30351000		27679000	74264000	126260000	115400000
Q8A5J7	Uridylate kinase	pyrH	Q8A5J7	PYRH_BACTN Uridylate kinase OS=Bacteroides thetaiotaomicron (strain ATCC 29148 / DSM 2079 / NCTC 10582 / E50 / VPI-5482) OX=226186 GN=pyrH PE=3 SV=1	1	12	12	12	48.7	25.548	1674800000	1691200000	1638900000	1324200000	1313800000	1558200000	2034800000	1789100000	1682100000	452620000	236190000	160190000
Q8A5K0	Carboxyl-terminal protease	BT_2239	Q8A5K0	Q8A5K0_BACTN Carboxyl-terminal protease OS=Bacteroides thetaiotaomicron (strain ATCC 29148 / DSM 2079 / NCTC 10582 / E50 / VPI-5482) OX=226186 GN=BT_2239 PE=4 SV=1	1	5	5	5	9.6	62.953	16815000	28653000	19157000					28500000	25483000			20495000
Q8A5K1	Putative biotin--(Acetyl-CoA carboxylase) synthetase	BT_2238	Q8A5K1	Q8A5K1_BACTN Putative biotin--(Acetyl-CoA carboxylase) synthetase OS=Bacteroides thetaiotaomicron (strain ATCC 29148 / DSM 2079 / NCTC 10582 / E50 / VPI-5482) OX=226186 GN=BT_2238 PE=4 SV=1	1	6	6	6	31.5	28.52	33333000	48930000	29149000	32954000	44136000		21712000	36125000	41023000
Q8A5K2	Putative MmcQ-like protein	BT_2237	Q8A5K2	Q8A5K2_BACTN Putative MmcQ-like protein OS=Bacteroides thetaiotaomicron (strain ATCC 29148 / DSM 2079 / NCTC 10582 / E50 / VPI-5482) OX=226186 GN=BT_2237 PE=4 SV=1	1	4	4	4	30.5	13.789	230950000	236810000	229830000	295560000	328540000	253970000	434350000	404190000	396260000	380400000	374060000	430420000
Q8A5K6	Uncharacterized protein	BT_2233	Q8A5K6	Q8A5K6_BACTN Uncharacterized protein OS=Bacteroides thetaiotaomicron (strain ATCC 29148 / DSM 2079 / NCTC 10582 / E50 / VPI-5482) OX=226186 GN=BT_2233 PE=4 SV=1	1	5	5	5	48.5	11.077	195680000	171680000	173840000	496910000	446070000	485770000	425930000	391260000	443520000	1249000000	1472000000	1298200000
Q8A5K7	CDP-diacylglycerol--serine O-phosphatidyltransferase	BT_2232	Q8A5K7	Q8A5K7_BACTN CDP-diacylglycerol--serine O-phosphatidyltransferase OS=Bacteroides thetaiotaomicron (strain ATCC 29148 / DSM 2079 / NCTC 10582 / E50 / VPI-5482) OX=226186 GN=BT_2232 PE=3 SV=1	1	1	1	1	4.3	26.343
Q8A5K8	Phosphatidylserine decarboxylase proenzyme	psd	Q8A5K8	PSD_BACTN Phosphatidylserine decarboxylase proenzyme OS=Bacteroides thetaiotaomicron (strain ATCC 29148 / DSM 2079 / NCTC 10582 / E50 / VPI-5482) OX=226186 GN=psd PE=3 SV=1	1	3	3	3	18.4	25.81	119950000	121480000	113090000	66346000	81365000	129230000	66887000	71531000	60776000
Q8A5K9	DNA polymerase III subunit alpha	BT_2230	Q8A5K9	Q8A5K9_BACTN DNA polymerase III subunit alpha OS=Bacteroides thetaiotaomicron (strain ATCC 29148 / DSM 2079 / NCTC 10582 / E50 / VPI-5482) OX=226186 GN=BT_2230 PE=4 SV=1	1	25	25	25	21.2	143.47	256590000	494630000	195010000	129600000	161570000	22782000	489660000	540430000	282170000	349850000	28987000	19111000
Q8A5L0	Thioredoxin	BT_2229	Q8A5L0	Q8A5L0_BACTN Thioredoxin OS=Bacteroides thetaiotaomicron (strain ATCC 29148 / DSM 2079 / NCTC 10582 / E50 / VPI-5482) OX=226186 GN=BT_2229 PE=3 SV=1	1	11	11	11	95.2	11.412	5802500000	6631800000	6821400000	11414000000	14728000000	7587400000	10912000000	11583000000	11732000000	26417000000	33835000000	31045000000
Q8A5L1	Uncharacterized protein	BT_2228	Q8A5L1	Q8A5L1_BACTN Uncharacterized protein OS=Bacteroides thetaiotaomicron (strain ATCC 29148 / DSM 2079 / NCTC 10582 / E50 / VPI-5482) OX=226186 GN=BT_2228 PE=4 SV=1	1	3	3	3	26.1	12.944	1462700000	1766900000	1352200000	3028900000	2581500000	1996200000	2960200000	3186200000	3001000000	7928400000	10826000000	7707100000
Q8A5M3	Putative transmembrane protein	BT_2215	Q8A5M3	Q8A5M3_BACTN Putative transmembrane protein OS=Bacteroides thetaiotaomicron (strain ATCC 29148 / DSM 2079 / NCTC 10582 / E50 / VPI-5482) OX=226186 GN=BT_2215 PE=4 SV=1	1	2	2	2	7.7	34.724	4478300	4810800	5775100	25610000	10467000	34709000				119490000	83862000	103080000
Q8A5M4	DUF4129 domain-containing protein	BT_2214	Q8A5M4	Q8A5M4_BACTN DUF4129 domain-containing protein OS=Bacteroides thetaiotaomicron (strain ATCC 29148 / DSM 2079 / NCTC 10582 / E50 / VPI-5482) OX=226186 GN=BT_2214 PE=4 SV=1	1	6	6	6	29.4	24.001	97917000	93066000	85079000	210140000	202350000	219150000	157050000	186240000	166600000	498540000	589570000	512140000
Q8A5M5	DUF4350 domain-containing protein	BT_2213	Q8A5M5	Q8A5M5_BACTN DUF4350 domain-containing protein OS=Bacteroides thetaiotaomicron (strain ATCC 29148 / DSM 2079 / NCTC 10582 / E50 / VPI-5482) OX=226186 GN=BT_2213 PE=4 SV=1	1	8	8	8	17.5	49.694	31391000	38671000	27253000	94708000	57375000	28049000	51133000	46293000	74475000	32006000	21929000	29099000
Q8A5M6	Magnesium chelatase, subunit I, putative ATPase	BT_2212	Q8A5M6	Q8A5M6_BACTN Magnesium chelatase, subunit I, putative ATPase OS=Bacteroides thetaiotaomicron (strain ATCC 29148 / DSM 2079 / NCTC 10582 / E50 / VPI-5482) OX=226186 GN=BT_2212 PE=4 SV=1	1	18	18	18	62.3	36.398	871090000	965490000	843130000	1233200000	1239600000	823720000	1218400000	1084500000	1220700000	62056000		71562000
Q8A5M8	Uncharacterized protein	BT_2210	Q8A5M8	Q8A5M8_BACTN Uncharacterized protein OS=Bacteroides thetaiotaomicron (strain ATCC 29148 / DSM 2079 / NCTC 10582 / E50 / VPI-5482) OX=226186 GN=BT_2210 PE=4 SV=1	1	3	3	3	17.6	14.521	71920000	71492000	64599000	118870000	110970000	127640000	112050000	98388000	118820000	34119000	34635000	44273000
Q8A5N1	Putative ATPase/GTPase	BT_2207	Q8A5N1	Q8A5N1_BACTN Putative ATPase/GTPase OS=Bacteroides thetaiotaomicron (strain ATCC 29148 / DSM 2079 / NCTC 10582 / E50 / VPI-5482) OX=226186 GN=BT_2207 PE=4 SV=1	1	3	3	3	34.3	15.528	361610000	409670000	369020000	545730000	657000000	573860000	619420000	635010000	609290000	187100000	161140000	241150000
Q8A5N3	Protein with phospholipase A2, active site	BT_2205	Q8A5N3	Q8A5N3_BACTN Protein with phospholipase A2, active site OS=Bacteroides thetaiotaomicron (strain ATCC 29148 / DSM 2079 / NCTC 10582 / E50 / VPI-5482) OX=226186 GN=BT_2205 PE=4 SV=1	1	6	6	6	51.8	16.32	286350000	282580000	233770000	464250000	448460000	347790000	459530000	373930000	385180000	1725500000	1848500000	1946600000
Q8A5N9	Alpha-1,2-mannosidase	BT_2199	Q8A5N9	Q8A5N9_BACTN Alpha-1,2-mannosidase OS=Bacteroides thetaiotaomicron (strain ATCC 29148 / DSM 2079 / NCTC 10582 / E50 / VPI-5482) OX=226186 GN=BT_2199 PE=1 SV=1	1	21	20	21	33.2	86.141	553470000	568200000	599350000	586440000	659370000	736480000	447860000	451420000	484120000	1325200000	1328800000	1596600000
Q8A5P1	Putative anti-sigma factor	BT_2197	Q8A5P1	Q8A5P1_BACTN Putative anti-sigma factor OS=Bacteroides thetaiotaomicron (strain ATCC 29148 / DSM 2079 / NCTC 10582 / E50 / VPI-5482) OX=226186 GN=BT_2197 PE=4 SV=1	1	12	12	12	45.7	37.239	72647000	78668000	69104000	84469000	62471000	53519000	92887000	54872000	76059000	223700000	170780000	129400000
Q8A5P9	Aminopeptidase	BT_2189	Q8A5P9	Q8A5P9_BACTN Aminopeptidase OS=Bacteroides thetaiotaomicron (strain ATCC 29148 / DSM 2079 / NCTC 10582 / E50 / VPI-5482) OX=226186 GN=BT_2189 PE=4 SV=1	1	13	13	13	45.3	38.359	266000000	278120000	267610000	475860000	531990000	550240000	568110000	538890000	515990000	1300800000	1718000000	1363900000
Q8A5Q2	3-phosphoshikimate 1-carboxyvinyltransferase	aroA	Q8A5Q2	Q8A5Q2_BACTN 3-phosphoshikimate 1-carboxyvinyltransferase OS=Bacteroides thetaiotaomicron (strain ATCC 29148 / DSM 2079 / NCTC 10582 / E50 / VPI-5482) OX=226186 GN=aroA PE=3 SV=1	1	12	12	12	31.2	45.278	186250000	224230000	343010000	311980000	320880000	265840000	373810000	418080000	415150000	20370000	35372000	8753100
Q8A5Q5	Uncharacterized protein	BT_2183	Q8A5Q5	Q8A5Q5_BACTN Uncharacterized protein OS=Bacteroides thetaiotaomicron (strain ATCC 29148 / DSM 2079 / NCTC 10582 / E50 / VPI-5482) OX=226186 GN=BT_2183 PE=4 SV=1	1	5	5	5	15.7	40.869	24578000	36670000	29592000			135700000	24485000	19646000				17902000
Q8A5Q6	Uncharacterized protein	BT_2182	Q8A5Q6	Q8A5Q6_BACTN Uncharacterized protein OS=Bacteroides thetaiotaomicron (strain ATCC 29148 / DSM 2079 / NCTC 10582 / E50 / VPI-5482) OX=226186 GN=BT_2182 PE=4 SV=1	1	5	5	5	24.4	24.323		16242000	11088000	23297000	42554000	22813000				134820000	142200000	225730000
Q8A5Q8	Putative haloacid dehalogenase-like family hydrolase	BT_2180	Q8A5Q8	Q8A5Q8_BACTN Putative haloacid dehalogenase-like family hydrolase OS=Bacteroides thetaiotaomicron (strain ATCC 29148 / DSM 2079 / NCTC 10582 / E50 / VPI-5482) OX=226186 GN=BT_2180 PE=1 SV=1	1	5	5	5	25.5	26.064	114520000	108570000	113910000	129970000	143530000	138880000	161380000	156230000	134850000	159440000	170120000	189510000
Q8A5Q9	Putative DNA mismatch repair protein	BT_2179	Q8A5Q9	Q8A5Q9_BACTN Putative DNA mismatch repair protein OS=Bacteroides thetaiotaomicron (strain ATCC 29148 / DSM 2079 / NCTC 10582 / E50 / VPI-5482) OX=226186 GN=BT_2179 PE=1 SV=1	1	13	13	13	39	39.989	335180000	301120000	274430000	97616000	106250000	111290000	169900000	216850000	198610000	116700000	33103000	54721000
Q8A5R7	Putative anti-sigma factor	BT_2171	Q8A5R7	Q8A5R7_BACTN Putative anti-sigma factor OS=Bacteroides thetaiotaomicron (strain ATCC 29148 / DSM 2079 / NCTC 10582 / E50 / VPI-5482) OX=226186 GN=BT_2171 PE=4 SV=1	1	5	5	5	18.6	32.934	44074000	60372000	40520000	114140000	127150000	299770000	116260000	126490000	124000000	184630000	237040000	189700000
Q8A5R8	Uncharacterized protein	BT_2170	Q8A5R8	Q8A5R8_BACTN Uncharacterized protein OS=Bacteroides thetaiotaomicron (strain ATCC 29148 / DSM 2079 / NCTC 10582 / E50 / VPI-5482) OX=226186 GN=BT_2170 PE=4 SV=1	1	1	1	1	12.5	16.029	14280000	17311000	12748000
Q8A5S0	Heme chaperone HemW	BT_2168	Q8A5S0	Q8A5S0_BACTN Heme chaperone HemW OS=Bacteroides thetaiotaomicron (strain ATCC 29148 / DSM 2079 / NCTC 10582 / E50 / VPI-5482) OX=226186 GN=BT_2168 PE=3 SV=1	1	2	2	2	6.1	44.152										60987000		34431000
Q8A5S1	Elongation factor G	BT_2167	Q8A5S1	Q8A5S1_BACTN Elongation factor G OS=Bacteroides thetaiotaomicron (strain ATCC 29148 / DSM 2079 / NCTC 10582 / E50 / VPI-5482) OX=226186 GN=BT_2167 PE=4 SV=1	1	28	28	28	47.6	80.253	1498400000	1454800000	1344500000	351430000	691310000	438000000	405400000	419090000	399540000	151410000	180110000	160650000
Q8A5S2	Two-component system sensor histidine kinase	BT_2166	Q8A5S2	Q8A5S2_BACTN Two-component system sensor histidine kinase OS=Bacteroides thetaiotaomicron (strain ATCC 29148 / DSM 2079 / NCTC 10582 / E50 / VPI-5482) OX=226186 GN=BT_2166 PE=4 SV=1	1	18	18	18	34.6	59.285	426470000	527330000	442870000	527750000	543130000	392370000	498080000	523040000	297780000	61458000	56942000	89286000
Q8A5S3	Two-component system response regulator	BT_2165	Q8A5S3	Q8A5S3_BACTN Two-component system response regulator OS=Bacteroides thetaiotaomicron (strain ATCC 29148 / DSM 2079 / NCTC 10582 / E50 / VPI-5482) OX=226186 GN=BT_2165 PE=4 SV=1	1	19	18	19	74.7	26.852	15756000000	13071000000	14014000000	15765000000	15451000000	11558000000	15444000000	15954000000	15115000000	2435200000	1943200000	1620000000
Q8A5S4	MarR family transcriptional regulator	BT_2164	Q8A5S4	Q8A5S4_BACTN MarR family transcriptional regulator OS=Bacteroides thetaiotaomicron (strain ATCC 29148 / DSM 2079 / NCTC 10582 / E50 / VPI-5482) OX=226186 GN=BT_2164 PE=4 SV=1	1	3	3	3	15.5	17.301	42767000	51535000	51701000	63358000	61599000	59178000	61562000	77370000	69563000
Q8A5S5	30S ribosomal protein S6	rpsF	Q8A5S5	RS6_BACTN 30S ribosomal protein S6 OS=Bacteroides thetaiotaomicron (strain ATCC 29148 / DSM 2079 / NCTC 10582 / E50 / VPI-5482) OX=226186 GN=rpsF PE=3 SV=1	1	10	10	10	72.8	13.357	3920100000	5449500000	5866900000	10518000000	10897000000	8020300000	6521400000	7310600000	8613700000	6617400000	3944800000	2414100000
Q8A5S6	30S ribosomal protein S18	rpsR	Q8A5S6	RS18_BACTN 30S ribosomal protein S18 OS=Bacteroides thetaiotaomicron (strain ATCC 29148 / DSM 2079 / NCTC 10582 / E50 / VPI-5482) OX=226186 GN=rpsR PE=3 SV=1	1	10	10	10	73.3	10.706	5461200000	4758200000	5311500000	8629800000	8119500000	8033000000	6322100000	6987700000	5529500000	2144300000	2215100000	2823600000
Q8A5S7	50S ribosomal protein L9	rplI	Q8A5S7	RL9_BACTN 50S ribosomal protein L9 OS=Bacteroides thetaiotaomicron (strain ATCC 29148 / DSM 2079 / NCTC 10582 / E50 / VPI-5482) OX=226186 GN=rplI PE=3 SV=1	1	12	12	12	70.1	15.981	6216900000	7455900000	6876300000	10442000000	9037700000	10895000000	10993000000	9840300000	12334000000	1915400000	1063500000	626740000
Q8A5S8	Putative regulatory protein	BT_2160	Q8A5S8	Q8A5S8_BACTN Putative regulatory protein OS=Bacteroides thetaiotaomicron (strain ATCC 29148 / DSM 2079 / NCTC 10582 / E50 / VPI-5482) OX=226186 GN=BT_2160 PE=4 SV=1	1	2	2	2	4.8	65.721	9294000
Q8A5S9	Putative oxidoreductase	BT_2159	Q8A5S9	Q8A5S9_BACTN Putative oxidoreductase OS=Bacteroides thetaiotaomicron (strain ATCC 29148 / DSM 2079 / NCTC 10582 / E50 / VPI-5482) OX=226186 GN=BT_2159 PE=4 SV=1	1	15	15	15	51.1	42.823	873430000	735090000	914300000	260000000	194150000	103920000	317040000	248440000	306270000	310240000
Q8A5T0	Putative dehydrogenase	BT_2158	Q8A5T0;Q89ZC9	Q8A5T0_BACTN Putative dehydrogenase OS=Bacteroides thetaiotaomicron (strain ATCC 29148 / DSM 2079 / NCTC 10582 / E50 / VPI-5482) OX=226186 GN=BT_2158 PE=4 SV=1;Q89ZC9_BACTN Putative dehydrogenase OS=Bacteroides thetaiotaomicron (strain ATCC 29148 / DSM 207	2	22	22	22	54.6	54.313	6575400000	7153600000	7769700000	3096700000	3302500000	2822900000	2724900000	2692500000	2665000000	880130000	663100000	607740000
Q8A5T1	Probable secreted glycosyl hydrolase	BT_2157	Q8A5T1	Q8A5T1_BACTN Probable secreted glycosyl hydrolase OS=Bacteroides thetaiotaomicron (strain ATCC 29148 / DSM 2079 / NCTC 10582 / E50 / VPI-5482) OX=226186 GN=BT_2157 PE=1 SV=1	1	14	3	14	66.2	32.237	22639000000	23464000000	23420000000	27631000000	31365000000	15330000000	19795000000	19973000000	21568000000	49751000000	54078000000	54384000000
Q8A5T2	Putative sugar phosphate isomerase/epimerase	BT_2156	Q8A5T2	Q8A5T2_BACTN Putative sugar phosphate isomerase/epimerase OS=Bacteroides thetaiotaomicron (strain ATCC 29148 / DSM 2079 / NCTC 10582 / E50 / VPI-5482) OX=226186 GN=BT_2156 PE=4 SV=1	1	12	12	12	48.4	34.681	669590000	887290000	725470000	547810000	297580000	316040000	501170000	431830000	461980000	329700000	196220000	192510000
Q8A5T4	Putative long-chain-fatty-acid--CoA ligase	BT_2154	Q8A5T4	Q8A5T4_BACTN Putative long-chain-fatty-acid--CoA ligase OS=Bacteroides thetaiotaomicron (strain ATCC 29148 / DSM 2079 / NCTC 10582 / E50 / VPI-5482) OX=226186 GN=BT_2154 PE=4 SV=1	1	14	14	14	30	63.095	535670000	495590000	337920000	65753000	87632000	114220000	188510000	173770000	118310000	26969000	10027000
Q8A5T5	Putative Fe-S oxidoreductase	BT_2153	Q8A5T5	Q8A5T5_BACTN Putative Fe-S oxidoreductase OS=Bacteroides thetaiotaomicron (strain ATCC 29148 / DSM 2079 / NCTC 10582 / E50 / VPI-5482) OX=226186 GN=BT_2153 PE=4 SV=1	1	14	14	14	35.4	49.833	236640000	210450000	217820000	192090000	143320000	213080000	183260000	203900000	185910000
Q8A5T8	Methylglyoxal synthase	mgsA	Q8A5T8	Q8A5T8_BACTN Methylglyoxal synthase OS=Bacteroides thetaiotaomicron (strain ATCC 29148 / DSM 2079 / NCTC 10582 / E50 / VPI-5482) OX=226186 GN=mgsA PE=3 SV=1	1	8	7	7	54.6	19.944	2289400000	2832700000	2532500000	5022900000	5272200000	5219100000	5209900000	5367300000	5168100000	1579500000	1568900000	2057500000
Q8A5T9	7,8-dihydroneopterin aldolase	BT_2149	Q8A5T9	Q8A5T9_BACTN 7,8-dihydroneopterin aldolase OS=Bacteroides thetaiotaomicron (strain ATCC 29148 / DSM 2079 / NCTC 10582 / E50 / VPI-5482) OX=226186 GN=BT_2149 PE=3 SV=1	1	6	6	6	68.9	13.635	116060000	109840000	131500000	220770000	261300000	238180000	125540000	133490000	100680000	250950000	332980000	289170000
Q8A5U2	4-alpha-glucanotransferase	BT_2146	Q8A5U2	Q8A5U2_BACTN 4-alpha-glucanotransferase OS=Bacteroides thetaiotaomicron (strain ATCC 29148 / DSM 2079 / NCTC 10582 / E50 / VPI-5482) OX=226186 GN=BT_2146 PE=4 SV=1	1	5	5	5	7.1	105.19		46573000	50956000
Q8A5U3	Vitamin B12-dependent ribonucleotide reductase	BT_2145	Q8A5U3	Q8A5U3_BACTN Vitamin B12-dependent ribonucleotide reductase OS=Bacteroides thetaiotaomicron (strain ATCC 29148 / DSM 2079 / NCTC 10582 / E50 / VPI-5482) OX=226186 GN=BT_2145 PE=3 SV=1	1	43	43	43	55.3	89.838	3345100000	3772800000	3925300000	1945800000	2221700000	2215500000	3096500000	2849700000	2799200000	1397000000	1524800000	1540100000
Q8A5U4	Putative oxidoreductase	BT_2144	Q8A5U4	Q8A5U4_BACTN Putative oxidoreductase OS=Bacteroides thetaiotaomicron (strain ATCC 29148 / DSM 2079 / NCTC 10582 / E50 / VPI-5482) OX=226186 GN=BT_2144 PE=3 SV=1	1	9	9	9	44.9	28.184	826140000	905220000	938210000	918440000	818470000	775050000	1186200000	1139100000	1041600000	354800000	264420000	126900000
Q8A5U6	MlaD domain-containing protein	BT_2142	Q8A5U6	Q8A5U6_BACTN MlaD domain-containing protein OS=Bacteroides thetaiotaomicron (strain ATCC 29148 / DSM 2079 / NCTC 10582 / E50 / VPI-5482) OX=226186 GN=BT_2142 PE=4 SV=1	1	11	11	11	51.9	32.531	930070000	920600000	941600000	1640400000	1589000000	1780100000	1180800000	1141000000	1127800000	1518700000	1816500000	2099200000
Q8A5U7	Putative N-acetylmuramoyl-L-alanine amidase amiA	BT_2141	Q8A5U7	Q8A5U7_BACTN Putative N-acetylmuramoyl-L-alanine amidase amiA OS=Bacteroides thetaiotaomicron (strain ATCC 29148 / DSM 2079 / NCTC 10582 / E50 / VPI-5482) OX=226186 GN=BT_2141 PE=4 SV=1	1	4	4	4	11.9	47.164	16200000	15190000	14641000	5217000		8782000	6928000	6588100		12101000		7491900
Q8A5V0	Putative purple acid phosphatase	BT_2136	Q8A5V0	Q8A5V0_BACTN Putative purple acid phosphatase OS=Bacteroides thetaiotaomicron (strain ATCC 29148 / DSM 2079 / NCTC 10582 / E50 / VPI-5482) OX=226186 GN=BT_2136 PE=4 SV=1	1	11	11	11	27.9	52.777	116800000	130070000	101930000	97720000	109890000	92997000	60093000	67548000	80305000	51008000	32848000	42893000
Q8A5V1	Putative lipoprotein	BT_2135	Q8A5V1	Q8A5V1_BACTN Putative lipoprotein OS=Bacteroides thetaiotaomicron (strain ATCC 29148 / DSM 2079 / NCTC 10582 / E50 / VPI-5482) OX=226186 GN=BT_2135 PE=4 SV=1	1	2	2	2	5.4	43.422	17940000					18677000
Q8A5V2	Putative HD superfamily hydrolase	BT_2134	Q8A5V2	Q8A5V2_BACTN Putative HD superfamily hydrolase OS=Bacteroides thetaiotaomicron (strain ATCC 29148 / DSM 2079 / NCTC 10582 / E50 / VPI-5482) OX=226186 GN=BT_2134 PE=4 SV=1	1	6	6	6	34.8	20.388	378010000	381700000	378260000	416820000	381520000	524080000	595870000	587110000	601710000	9350300
Q8A5V6	Uracil-DNA glycosylase	ung	Q8A5V6	UNG_BACTN Uracil-DNA glycosylase OS=Bacteroides thetaiotaomicron (strain ATCC 29148 / DSM 2079 / NCTC 10582 / E50 / VPI-5482) OX=226186 GN=ung PE=3 SV=1	1	7	7	7	35.5	24.837	308470000	343750000	403890000	270480000	279770000	233150000	411690000	387170000	449170000	10681000	10488000	25732000
Q8A5V7	Aspartate--ammonia ligase	asnA	Q8A5V7	ASNA_BACTN Aspartate--ammonia ligase OS=Bacteroides thetaiotaomicron (strain ATCC 29148 / DSM 2079 / NCTC 10582 / E50 / VPI-5482) OX=226186 GN=asnA PE=3 SV=1	1	20	20	20	60	40.12	1679300000	1205900000	1140800000	581260000	551790000	512660000	1369400000	1290000000	1170200000	42068000	23266000	16257000
Q8A5V8	Fucose kinase	BT_2128	Q8A5V8	Q8A5V8_BACTN Fucose kinase OS=Bacteroides thetaiotaomicron (strain ATCC 29148 / DSM 2079 / NCTC 10582 / E50 / VPI-5482) OX=226186 GN=BT_2128 PE=4 SV=1	1	8	8	8	9	108.72	52484000	44526000	28895000						10340000
Q8A5V9	Putative beta-phosphoglucomutase	BT_2127	Q8A5V9	Q8A5V9_BACTN Putative beta-phosphoglucomutase OS=Bacteroides thetaiotaomicron (strain ATCC 29148 / DSM 2079 / NCTC 10582 / E50 / VPI-5482) OX=226186 GN=BT_2127 PE=1 SV=1	1	11	11	11	62.1	24.938	475860000	415030000	523840000	505080000	624760000	469680000	820910000	811840000	859530000	239080000	211460000	256700000
Q8A5W0	Uncharacterized protein	BT_2126	Q8A5W0	Q8A5W0_BACTN Uncharacterized protein OS=Bacteroides thetaiotaomicron (strain ATCC 29148 / DSM 2079 / NCTC 10582 / E50 / VPI-5482) OX=226186 GN=BT_2126 PE=4 SV=1	1	13	13	13	59	30.078	1012900000	982540000	1044400000	2122500000	2114200000	1782700000	1569200000	1423900000	1595400000	2257700000	2535400000	2691700000
Q8A5W1	Putative lipoprotein	BT_2125	Q8A5W1	Q8A5W1_BACTN Putative lipoprotein OS=Bacteroides thetaiotaomicron (strain ATCC 29148 / DSM 2079 / NCTC 10582 / E50 / VPI-5482) OX=226186 GN=BT_2125 PE=4 SV=1	1	5	5	5	27.3	21.028	80378000	54132000	71765000	125740000	111320000	139280000	116310000	100420000	104180000	133280000	174770000	185420000
Q8A5W2	Glucose-6-phosphate isomerase	pgi	Q8A5W2	G6PI_BACTN Glucose-6-phosphate isomerase OS=Bacteroides thetaiotaomicron (strain ATCC 29148 / DSM 2079 / NCTC 10582 / E50 / VPI-5482) OX=226186 GN=pgi PE=1 SV=1	1	30	30	30	78.7	48.89	14099000000	12816000000	13220000000	9725100000	8783300000	9001600000	10656000000	10845000000	10467000000	3298700000	2906600000	2940200000
Q8A5W3	Glycerol-3-phosphate dehydrogenase	BT_2123	Q8A5W3	Q8A5W3_BACTN Glycerol-3-phosphate dehydrogenase OS=Bacteroides thetaiotaomicron (strain ATCC 29148 / DSM 2079 / NCTC 10582 / E50 / VPI-5482) OX=226186 GN=BT_2123 PE=3 SV=1	1	12	12	12	41.2	38.658	311860000	372180000	262710000	12120000	40385000	27069000	80112000	66211000	73358000	10392000
Q8A5W4	Lysine--tRNA ligase	lysS	Q8A5W4	SYK_BACTN Lysine--tRNA ligase OS=Bacteroides thetaiotaomicron (strain ATCC 29148 / DSM 2079 / NCTC 10582 / E50 / VPI-5482) OX=226186 GN=lysS PE=3 SV=1	1	30	30	30	55.7	65.964	2911000000	2883500000	2787300000	872570000	868300000	1140200000	1128300000	1244400000	1337200000	748710000	740130000	621640000
Q8A5Y3	Transcriptional regulator	BT_2103	Q8A5Y3	Q8A5Y3_BACTN Transcriptional regulator OS=Bacteroides thetaiotaomicron (strain ATCC 29148 / DSM 2079 / NCTC 10582 / E50 / VPI-5482) OX=226186 GN=BT_2103 PE=4 SV=1	1	4	4	4	17.2	28.205	46960000	46022000	35391000				35104000	46600000	36613000
Q8A5Y8	Fe3+ ABC transporter, periplasmic iron-binding protein	BT_2098	Q8A5Y8	Q8A5Y8_BACTN Fe3+ ABC transporter, periplasmic iron-binding protein OS=Bacteroides thetaiotaomicron (strain ATCC 29148 / DSM 2079 / NCTC 10582 / E50 / VPI-5482) OX=226186 GN=BT_2098 PE=4 SV=1	1	11	11	11	37.2	42.142	357140000	408950000	341380000	568250000	530750000	679320000	460370000	441690000	411560000	845740000	1103700000	1004900000
Q8A5Z0	Putative transcriptional regulator	BT_2096	Q8A5Z0	Q8A5Z0_BACTN Putative transcriptional regulator OS=Bacteroides thetaiotaomicron (strain ATCC 29148 / DSM 2079 / NCTC 10582 / E50 / VPI-5482) OX=226186 GN=BT_2096 PE=4 SV=1	1	3	3	3	8.6	37.492				5776800					7815000
Q8A5Z3	Putative cytidylate kinase	BT_2093	Q8A5Z3	Q8A5Z3_BACTN Putative cytidylate kinase OS=Bacteroides thetaiotaomicron (strain ATCC 29148 / DSM 2079 / NCTC 10582 / E50 / VPI-5482) OX=226186 GN=BT_2093 PE=4 SV=1	1	11	11	11	50.2	23.721	471790000	534140000	446780000	241340000	242550000	264630000	238270000	228760000	227790000
Q8A5Z4	Uncharacterized transporter BT_2092	BT_2092	Q8A5Z4	Y2092_BACTN Uncharacterized transporter BT_2092 OS=Bacteroides thetaiotaomicron (strain ATCC 29148 / DSM 2079 / NCTC 10582 / E50 / VPI-5482) OX=226186 GN=BT_2092 PE=3 SV=1	1	6	6	6	9.9	60.168	66878000	81140000	88893000	37677000	36041000			29437000		25785000
Q8A5Z5	Methylmalonyl-CoA mutase small subunit	BT_2091	Q8A5Z5	Q8A5Z5_BACTN Methylmalonyl-CoA mutase small subunit OS=Bacteroides thetaiotaomicron (strain ATCC 29148 / DSM 2079 / NCTC 10582 / E50 / VPI-5482) OX=226186 GN=BT_2091 PE=4 SV=1	1	24	24	24	40	70.106	3743000000	3842200000	3356600000	982230000	1032300000	1189100000	1058200000	1005300000	1060400000	675890000	697690000	513160000
Q8A5Z6	Methylmalonyl-CoA mutase large subunit	BT_2090	Q8A5Z6	Q8A5Z6_BACTN Methylmalonyl-CoA mutase large subunit OS=Bacteroides thetaiotaomicron (strain ATCC 29148 / DSM 2079 / NCTC 10582 / E50 / VPI-5482) OX=226186 GN=BT_2090 PE=4 SV=1	1	32	32	32	57.9	78.699	8047300000	7599300000	7788900000	3738500000	3587200000	3957500000	4406300000	4858500000	4613200000	2411100000	2191500000	2088200000
Q8A5Z7	DNA topoisomerase III	BT_2089	Q8A5Z7	Q8A5Z7_BACTN DNA topoisomerase III OS=Bacteroides thetaiotaomicron (strain ATCC 29148 / DSM 2079 / NCTC 10582 / E50 / VPI-5482) OX=226186 GN=BT_2089 PE=4 SV=1	1	20	20	20	31.7	81.142	160510000	153660000	161900000	119530000	103940000	159760000	161610000	183470000	132600000	47138000
Q8A600	Choloylglycine hydrolase	BT_2086	Q8A600	Q8A600_BACTN Choloylglycine hydrolase OS=Bacteroides thetaiotaomicron (strain ATCC 29148 / DSM 2079 / NCTC 10582 / E50 / VPI-5482) OX=226186 GN=BT_2086 PE=1 SV=1	1	7	7	7	23.6	39.167	103070000	137340000	181720000	136330000	121650000	101190000	163940000	164520000	171800000		196610000	172010000
Q8A601	Putative succinyl-diaminopimelate desuccinylase	BT_2085	Q8A601	Q8A601_BACTN Putative succinyl-diaminopimelate desuccinylase OS=Bacteroides thetaiotaomicron (strain ATCC 29148 / DSM 2079 / NCTC 10582 / E50 / VPI-5482) OX=226186 GN=BT_2085 PE=4 SV=1	1	21	21	21	59.5	50.481	2504300000	2481800000	2441300000	1570500000	1466900000	996900000	2323100000	2330900000	2152300000	153490000	153200000	124160000
Q8A602	Chorismate synthase	aroC	Q8A602	AROC_BACTN Chorismate synthase OS=Bacteroides thetaiotaomicron (strain ATCC 29148 / DSM 2079 / NCTC 10582 / E50 / VPI-5482) OX=226186 GN=aroC PE=3 SV=1	1	20	20	20	66.2	39.115	2567300000	2365800000	2422100000	2804400000	2459700000	3059100000	3041600000	2515700000	2639800000	777210000	293390000	312180000
Q8A603	Lipocalin-like domain-containing protein	BT_2083	Q8A603	Q8A603_BACTN Lipocalin-like domain-containing protein OS=Bacteroides thetaiotaomicron (strain ATCC 29148 / DSM 2079 / NCTC 10582 / E50 / VPI-5482) OX=226186 GN=BT_2083 PE=4 SV=1	1	3	3	3	15	20.094	102440000	121270000	117380000	158150000	169880000	179310000	46174000	44619000	66243000	255700000	243030000	298930000
Q8A606	UPF0597 protein BT_2080	BT_2080	Q8A606	Y2080_BACTN UPF0597 protein BT_2080 OS=Bacteroides thetaiotaomicron (strain ATCC 29148 / DSM 2079 / NCTC 10582 / E50 / VPI-5482) OX=226186 GN=BT_2080 PE=3 SV=1	1	3	3	3	7.7	45.914	10784000	12040000	8498800
Q8A607	Peptidyl-prolyl cis-trans isomerase	BT_2079	Q8A607	Q8A607_BACTN Peptidyl-prolyl cis-trans isomerase OS=Bacteroides thetaiotaomicron (strain ATCC 29148 / DSM 2079 / NCTC 10582 / E50 / VPI-5482) OX=226186 GN=BT_2079 PE=3 SV=1	1	10	10	10	65.4	20.834	12193000000	11939000000	12436000000	23878000000	24463000000	23789000000	24882000000	24701000000	19123000000	77771000000	69709000000	73960000000
Q8A608	Dihydroxy-acid dehydratase	ilvD	Q8A608	ILVD_BACTN Dihydroxy-acid dehydratase OS=Bacteroides thetaiotaomicron (strain ATCC 29148 / DSM 2079 / NCTC 10582 / E50 / VPI-5482) OX=226186 GN=ilvD PE=3 SV=1	1	24	24	24	47	64.045	633210000	755580000	726470000	773870000	967130000	1047000000	1317500000	1383000000	1556900000	149610000	55302000	174530000
Q8A609	Acetolactate synthase	BT_2077	Q8A609	Q8A609_BACTN Acetolactate synthase OS=Bacteroides thetaiotaomicron (strain ATCC 29148 / DSM 2079 / NCTC 10582 / E50 / VPI-5482) OX=226186 GN=BT_2077 PE=3 SV=1	1	8	8	8	19.6	61.408	140860000	158650000	100880000		8299500	7059800		20990000	34464000
Q8A610	Acetohydroxyacid synthase small subunit	BT_2076	Q8A610	Q8A610_BACTN Acetohydroxyacid synthase small subunit OS=Bacteroides thetaiotaomicron (strain ATCC 29148 / DSM 2079 / NCTC 10582 / E50 / VPI-5482) OX=226186 GN=BT_2076 PE=4 SV=1	1	6	6	6	39	21.516	102010000	82535000	105380000	38808000	32908000		75501000	66896000	73372000			21518000
Q8A611	Acyl-ACP thioesterase	BT_2075	Q8A611	Q8A611_BACTN Acyl-ACP thioesterase OS=Bacteroides thetaiotaomicron (strain ATCC 29148 / DSM 2079 / NCTC 10582 / E50 / VPI-5482) OX=226186 GN=BT_2075 PE=1 SV=1	1	3	3	3	15	28.406	52402000	44338000	52089000	53366000	44947000		90846000	107270000	91831000
Q8A612	Ketol-acid reductoisomerase (NADP(+))	BT_2074	Q8A612	Q8A612_BACTN Ketol-acid reductoisomerase (NADP(+)) OS=Bacteroides thetaiotaomicron (strain ATCC 29148 / DSM 2079 / NCTC 10582 / E50 / VPI-5482) OX=226186 GN=BT_2074 PE=3 SV=1	1	15	15	15	53.8	39.463	3969500000	3884900000	3570100000	4792000000	4510300000	4757700000	4403900000	5846000000	5139300000	1442000000	792000000	800960000
Q8A614	Aconitate hydratase	BT_2072	Q8A614	Q8A614_BACTN Aconitate hydratase OS=Bacteroides thetaiotaomicron (strain ATCC 29148 / DSM 2079 / NCTC 10582 / E50 / VPI-5482) OX=226186 GN=BT_2072 PE=4 SV=1	1	35	35	35	58.4	81.811	3457500000	3648900000	3619800000	2188400000	2311500000	1797800000	3298000000	3602600000	3397800000	843860000	175190000	124870000
Q8A615	Isocitrate dehydrogenase [NADP]	BT_2071	Q8A615	Q8A615_BACTN Isocitrate dehydrogenase [NADP] OS=Bacteroides thetaiotaomicron (strain ATCC 29148 / DSM 2079 / NCTC 10582 / E50 / VPI-5482) OX=226186 GN=BT_2071 PE=4 SV=1	1	19	19	19	56.8	43.439	2165900000	2152400000	2088700000	1582300000	1530500000	1554000000	2414900000	2400500000	2257800000	501970000	512330000	517750000
Q8A616	Citrate synthase	BT_2070	Q8A616	Q8A616_BACTN Citrate synthase OS=Bacteroides thetaiotaomicron (strain ATCC 29148 / DSM 2079 / NCTC 10582 / E50 / VPI-5482) OX=226186 GN=BT_2070 PE=3 SV=1	1	21	21	21	51.9	50.962	3758900000	3667900000	4025500000	3296300000	3345800000	3363800000	3855900000	3644700000	3589800000	407960000	309900000	288250000
Q8A622	Uncharacterized protein	BT_2064	Q8A622	Q8A622_BACTN Uncharacterized protein OS=Bacteroides thetaiotaomicron (strain ATCC 29148 / DSM 2079 / NCTC 10582 / E50 / VPI-5482) OX=226186 GN=BT_2064 PE=4 SV=1	1	3	3	3	8.2	50.817	30470000		24518000
Q8A624	ATP-dependent 6-phosphofructokinase 2	pfkA2	Q8A624	PFKA2_BACTN ATP-dependent 6-phosphofructokinase 2 OS=Bacteroides thetaiotaomicron (strain ATCC 29148 / DSM 2079 / NCTC 10582 / E50 / VPI-5482) OX=226186 GN=pfkA2 PE=3 SV=1	1	12	12	12	40.5	35.257	2329600000	1981400000	1870800000	900260000	799080000	895950000	1299800000	1157000000	1408700000	94857000	32130000	40357000
Q8A625	4-hydroxy-3-methylbut-2-enyl diphosphate reductase	ispH	Q8A625	ISPH_BACTN 4-hydroxy-3-methylbut-2-enyl diphosphate reductase OS=Bacteroides thetaiotaomicron (strain ATCC 29148 / DSM 2079 / NCTC 10582 / E50 / VPI-5482) OX=226186 GN=ispH PE=3 SV=1	1	5	5	5	17.6	32.87	30749000	34389000	35754000	26833000		20782000	41585000	46231000	41326000		81568000	64231000
Q8A626	Cytidylate kinase	cmk	Q8A626	KCY_BACTN Cytidylate kinase OS=Bacteroides thetaiotaomicron (strain ATCC 29148 / DSM 2079 / NCTC 10582 / E50 / VPI-5482) OX=226186 GN=cmk PE=3 SV=1	1	13	13	13	63.8	25.759	1567800000	1628600000	1660400000	1773200000	1961100000	1911500000	1853900000	1876300000	2022500000	1559400000	1991100000	1827000000
Q8A627	Protein TonB	BT_2059	Q8A627	Q8A627_BACTN Protein TonB OS=Bacteroides thetaiotaomicron (strain ATCC 29148 / DSM 2079 / NCTC 10582 / E50 / VPI-5482) OX=226186 GN=BT_2059 PE=3 SV=1	1	11	8	11	73.1	25.572	4868500000	6689000000	6239400000	11862000000	10574000000	8630800000	7466700000	7147800000	7754600000	10382000000	11119000000	11559000000
Q8A628	Putative isoprenyl synthetase	BT_2058	Q8A628	Q8A628_BACTN Putative isoprenyl synthetase OS=Bacteroides thetaiotaomicron (strain ATCC 29148 / DSM 2079 / NCTC 10582 / E50 / VPI-5482) OX=226186 GN=BT_2058 PE=3 SV=1	1	8	8	8	35.8	36.715	360160000	382030000	419970000	225200000	225460000	258420000	468490000	471330000	407410000	5835000
Q8A630	Hydrolase, putative	BT_2056	Q8A630	Q8A630_BACTN Hydrolase, putative OS=Bacteroides thetaiotaomicron (strain ATCC 29148 / DSM 2079 / NCTC 10582 / E50 / VPI-5482) OX=226186 GN=BT_2056 PE=4 SV=1	1	6	6	6	26.7	29.515	107610000	100660000	106400000	115680000	97185000	47050000	143720000	125110000	137020000
Q8A631	Putative biopolymer transport protein	BT_2055	Q8A631	Q8A631_BACTN Putative biopolymer transport protein OS=Bacteroides thetaiotaomicron (strain ATCC 29148 / DSM 2079 / NCTC 10582 / E50 / VPI-5482) OX=226186 GN=BT_2055 PE=3 SV=1	1	10	10	10	40.1	28.41	6625500000	8108500000	7205800000	12396000000	11682000000	11175000000	5456700000	6339300000	7276700000	7175000000	6805400000	5212400000
Q8A633	Uncharacterized protein	BT_2053	Q8A633	Q8A633_BACTN Uncharacterized protein OS=Bacteroides thetaiotaomicron (strain ATCC 29148 / DSM 2079 / NCTC 10582 / E50 / VPI-5482) OX=226186 GN=BT_2053 PE=3 SV=1	1	15	15	15	82.7	22.664	9676000000	8938900000	9097700000	14192000000	13913000000	17982000000	13250000000	13978000000	14716000000	16468000000	15353000000	17248000000
Q8A634	Putative membrane protein	BT_2052	Q8A634	Q8A634_BACTN Putative membrane protein OS=Bacteroides thetaiotaomicron (strain ATCC 29148 / DSM 2079 / NCTC 10582 / E50 / VPI-5482) OX=226186 GN=BT_2052 PE=3 SV=1	1	4	4	4	35.9	16.52	558490000	591290000	547240000	255230000	219710000	251010000	224660000	249210000	257310000	74232000	46457000	53279000
Q8A635	Acetyltransferase-like, GNAT family	BT_2051	Q8A635	Q8A635_BACTN Acetyltransferase-like, GNAT family OS=Bacteroides thetaiotaomicron (strain ATCC 29148 / DSM 2079 / NCTC 10582 / E50 / VPI-5482) OX=226186 GN=BT_2051 PE=1 SV=1	1	6	6	6	36	21.656	504220000	605030000	572170000	523280000	638300000	669070000	783530000	785030000	801960000	50640000	107470000	150520000
Q8A636	Putative lipoprotein	BT_2050	Q8A636	Q8A636_BACTN Putative lipoprotein OS=Bacteroides thetaiotaomicron (strain ATCC 29148 / DSM 2079 / NCTC 10582 / E50 / VPI-5482) OX=226186 GN=BT_2050 PE=4 SV=1	1	10	10	10	32.9	48.598	213680000	248040000	256630000	167380000	153110000	203440000	264650000	396430000	269370000
Q8A637	Transcriptional regulator	BT_2049	Q8A637	Q8A637_BACTN Transcriptional regulator OS=Bacteroides thetaiotaomicron (strain ATCC 29148 / DSM 2079 / NCTC 10582 / E50 / VPI-5482) OX=226186 GN=BT_2049 PE=4 SV=1	1	8	8	8	52.8	17.957	846170000	876380000	714450000	1233100000	1190300000	1411100000	1127000000	950790000	973910000	149850000	189840000	102320000
Q8A638	Dihydrofolate reductase	BT_2048	Q8A638	Q8A638_BACTN Dihydrofolate reductase OS=Bacteroides thetaiotaomicron (strain ATCC 29148 / DSM 2079 / NCTC 10582 / E50 / VPI-5482) OX=226186 GN=BT_2048 PE=3 SV=1	1	3	3	3	29.9	18.343	54288000	52922000	49637000			48555000	53321000	54205000	57141000
Q8A639	Thymidylate synthase	thyA	Q8A639	TYSY_BACTN Thymidylate synthase OS=Bacteroides thetaiotaomicron (strain ATCC 29148 / DSM 2079 / NCTC 10582 / E50 / VPI-5482) OX=226186 GN=thyA PE=3 SV=1	1	8	8	8	30.7	30.391	298080000	349400000	252500000	290260000	253510000		280360000	284030000	264190000	64326000		80080000
Q8A640	Putative cardiolipin synthetase	BT_2046	Q8A640	Q8A640_BACTN Putative cardiolipin synthetase OS=Bacteroides thetaiotaomicron (strain ATCC 29148 / DSM 2079 / NCTC 10582 / E50 / VPI-5482) OX=226186 GN=BT_2046 PE=3 SV=1	1	3	3	3	8.5	45.839	21472000			15931000	11279000			12589000	11749000
[truncated: 886 more rows]

## Sheet: Differentially expressed global
Protein	Protein Name	Gene Name	M/G	S/G	F/G	Proteins	UniquePeptides	RazorUniquePeptides	Coverage	MolWeight
E7MCA2	Uncharacterized protein	BT_0631a		2.58066	0.490759	1	7	7	86.4	7.3586
E7MCA3	Uncharacterized protein	BT_0785a		4.17052		1	1	1	22.8	6.7063
[truncated: 1,352 more rows]

## Sheet: M vs G
Protein	Protein Name	Gene Name	M/G	ProteinGroup	FastaHeaders	Proteins	Peptides	UniquePeptides	RazorUniquePeptides	Coverage	MolWeight	LFQ intensity M-1	LFQ intensity M-2	LFQ intensity M-3	average M	LFQ intensity G-1	LFQ intensity G-2	LFQ intensity G-3	average G	t test p value
[truncated: 224 more rows]

[truncated: 2 more sheets: S vs G, F vs G]
